# Supplementary material for: An Ultrafast GPU-Enabled MGVB
Source: Proteomes. 2026 Jul 7;14(3):34. doi: 10.3390/proteomes14030034 (PMC13397894; doi:10.3390/proteomes14030034)
Supplement: Supplementary file 1 [file proteomes-14-00034-s001.zip]

Archive with 10 entries (10 files):
- Table_S1_cMGVB_scrib.txt
- Table_S2_cMGVB_tp53.txt
- Table_S3_mgvb_scrib_pep.csv
- Table_S4_mgvb_tp53_pep.csv
- Table_S5_cMGVB_scrib_pep.csv
- Table_S6_cMGVB_tp53_pep.csv
- Table_S7_MSFragger_scrib_pep.csv
- Table_S8_MSFragger_tp53_pep.csv
- Table_S9_MSFragger_scrib.txt
- Table_S10_MSFragger_tp53.txt
