# Supplementary material for: An Ultrafast GPU-Enabled MGVB
Source: Proteomes. 2026 Jul 7;14(3):34. doi: 10.3390/proteomes14030034 (PMC13397894; doi:10.3390/proteomes14030034)
Supplement: Supplementary file 1 [file proteomes-14-00034-s001.zip › Table_S1_cMGVB_scrib.txt]

rowid	sequence	prot_id	specNo	precMass	Score	prot_rowid	mod_rowid	nmod	missed	decoy	pep_len	rowid:1	Delta_mass	Mod1_mass	Mod2_mass	Mod3_mass	Mod1	Mod2	Mod3	Mod1_specificity	Mod2_specificity	Mod3_specificity	N_mod	mod1_count	mod2_count	mod3_count
35	*AAAAVGAGHGAGGPGAASSSGGAR	498	2633	1906.911724	229.37616	35	1	1	0	0	25	1	42.010565	42.010565			Acetylation			*KCSTYHR			1	1	0	0
52	*AAAVAAAGAGEPQSPDELLPK	593	8595	2005.026924	101.81752	52	1	1	0	0	22	1	42.010565	42.010565			Acetylation			*KCSTYHR			1	1	0	0
52	*AAAVAAAGAGEPQSPDELLPK	593	8602	2005.025948	154.813034	52	1	1	0	0	22	1	42.010565	42.010565			Acetylation			*KCSTYHR			1	1	0	0
78	*AAGVEAAAEVAATEIK	688	11036	1542.800724	187.800888	78	1	1	0	0	17	1	42.010565	42.010565			Acetylation			*KCSTYHR			1	1	0	0
107	*AALVLEDGSVLR	367	11012	1284.715924	117.620758	107	1	1	0	0	13	1	42.010565	42.010565			Acetylation			*KCSTYHR			1	1	0	0
128	*AAQGEPQVQFK	402	4912	1244.627524	88.34993	128	1	1	0	0	12	1	42.010565	42.010565			Acetylation			*KCSTYHR			1	1	0	0
157	*AATASAGAGGIDGKPR	248	2556	1441.738724	159.455383	157	1	1	1	0	17	1	42.010565	42.010565			Acetylation			*KCSTYHR			1	1	0	0
157	*AATASAGAGGIDGKPR	248	2658	1441.738924	133.680283	157	1	1	1	0	17	1	42.010565	42.010565			Acetylation			*KCSTYHR			1	1	0	0
190	*ADAASQVLLGSGLTILSQPLMYVK	271	14976	2517.368348	125.171173	190	1	1	0	0	25	1	42.010565	42.010565			Acetylation			*KCSTYHR			1	1	0	0
201	*ADDIDIEAMLEAPYK	405	12117	1735.812524	155.816818	201	1	1	0	0	16	1	42.010565	42.010565			Acetylation			*KCSTYHR			1	1	0	0
201	*ADDIDIEAMLEAPYK	405	12145	1757.796724	129.563812	201	17	2	0	0	16	17	63.992508	42.010565	21.981943		Acetylation	Sodium adduct		*KCSTYHR	DE$		2	1	1	0
202	*ADDIDIEAMLEAPYKK	405	10827	1863.907124	146.265793	202	1	1	1	0	17	1	42.010565	42.010565			Acetylation			*KCSTYHR			1	1	0	0
205	*ADEGKSYSEHDDERVNFPQR	306	828	2520.982724	10.021052	205	245	3	2	0	21	245	141.922097	79.966331	-18.010565		Phosphorylation	Pyro-glu from E		STY	E		3	2	1	0
209	*ADGQVAELLLR	553	10769	1226.673924	143.08606	209	1	1	0	0	12	1	42.010565	42.010565			Acetylation			*KCSTYHR			1	1	0	0
215	*ADIQTER	468	2576	874.426524	85.640694	215	1	1	0	0	8	1	42.010565	42.010565			Acetylation			*KCSTYHR			1	1	0	0
248	*AEEGIAAGGVMDVNTALQEVLK	486	13264	2257.140848	159.112	248	1	1	0	0	23	1	42.010565	42.010565			Acetylation			*KCSTYHR			1	1	0	0
248	*AEEGIAAGGVMDVNTALQEVLK	486	13288	2257.141124	195.578354	248	1	1	0	0	23	1	42.010565	42.010565			Acetylation			*KCSTYHR			1	1	0	0
276	*AFPHLQQPSFLLASLK	303	11748	1839.019924	173.284836	276	1	1	0	0	17	1	42.010565	42.010565			Acetylation			*KCSTYHR			1	1	0	0
296	*AGPESDAQYQFTGIK	620	5597	1611.759124	155.816818	296	-1	0	0	0	16
312	*AHITINQYLQQVYEAIDSR	323	12798	2304.163748	123.50351	312	1	1	0	0	20	1	42.010565	42.010565			Acetylation			*KCSTYHR			1	1	0	0
410	*AQDQGEKENPMR	433	1929	1444.647324	145.882065	410	1	1	1	0	13	1	42.010565	42.010565			Acetylation			*KCSTYHR			1	1	0	0
410	*AQDQGEKENPMR	433	2015	1444.647324	131.301178	410	1	1	1	0	13	1	42.010565	42.010565			Acetylation			*KCSTYHR			1	1	0	0
455	*ASFVTEVLAHSGR	648	11385	1415.725724	163.996536	455	1	1	0	0	14	1	42.010565	42.010565			Acetylation			*KCSTYHR			1	1	0	0
479	*ASTSTTIR	208,790	2248	878.457724	75.681778	479	1	1	0	0	9	1	42.010565	42.010565			Acetylation			*KCSTYHR			1	1	0	0
484	*ASTTTCTRFTDEYQLFEELGKGAFSVVR	665	14525	3286.496948	53.05098	484	288	3	2	0	29	288	129.979574	79.966331	21.981943	28.0313	Phosphorylation	Sodium adduct	di-Methylation	STY	DE$	*KRN	3	1	1	1
485	*ASTVVAVGLTIAAAGFAGR	592	15518	1773.989524	92.731857	485	1	1	0	0	20	1	42.010565	42.010565			Acetylation			*KCSTYHR			1	1	0	0
485	*ASTVVAVGLTIAAAGFAGR	592	15560	1773.986324	123.50351	485	1	1	0	0	20	1	42.010565	42.010565			Acetylation			*KCSTYHR			1	1	0	0
542	*AVFADLDLR	466	11583	1061.562924	122.165108	542	1	1	0	0	10	1	42.010565	42.010565			Acetylation			*KCSTYHR			1	1	0	0
750	*ESEDLSGRELTIDSIMNKVR	608	7112	2376.173348	78.931625	750	2	2	2	0	21	2	84.02113	42.010565			Acetylation			*KCSTYHR			2	2	0	0
848	*GDHAWSFLK	7	8224	1102.530124	79.832886	848	1	1	0	0	10	1	42.010565	42.010565			Acetylation			*KCSTYHR			1	1	0	0
868	*GHQQLYWSHPR	507	2773	1408.685648	113.84507	868	-1	0	0	0	12
868	*GHQQLYWSHPR	507	2778	1408.687724	127.947601	868	-1	0	0	0	12
868	*GHQQLYWSHPR	507	2872	1408.686248	76.833321	868	-1	0	0	0	12
904	*GQNDLMGTAEDFADQFLR	554	12905	2027.915948	98.008949	904	-1	0	0	0	19
904	*GQNDLMGTAEDFADQFLR	554	12906	2027.918324	154.279556	904	-1	0	0	0	19
1479	*MAPTVFLSMTPLK	741	10691	1435.771324	121.51667	1479	-1	0	0	0	14
1662	*MDALEDYVWPR	635	12410	1436.651724	76.833321	1662	1	1	0	0	12	1	42.010565	42.010565			Acetylation			*KCSTYHR			1	1	0	0
1672	*MDDREDLVYQAK	10	5305	1524.698724	92.676521	1672	1	1	1	0	13	1	42.010565	42.010565			Acetylation			*KCSTYHR			1	1	0	0
1702	*MDPNTIIEALR	190	12199	1314.673124	88.34993	1702	1	1	0	0	12	1	42.010565	42.010565			Acetylation			*KCSTYHR			1	1	0	0
1719	*MDTEGFGELLQQAEQLAAETEGISELPHVER	201	14951	3469.647848	52.201225	1719	1	1	0	0	32	1	42.010565	42.010565			Acetylation			*KCSTYHR			1	1	0	0
1719	*MDTEGFGELLQQAEQLAAETEGISELPHVER	201	14962	3491.627048	128.41214	1719	17	2	0	0	32	17	63.992508	42.010565	21.981943		Acetylation	Sodium adduct		*KCSTYHR	DE$		2	1	1	0
1769	*MEGPLSVFGDR	560	11322	1249.588724	113.84507	1769	1	1	0	0	12	1	42.010565	42.010565			Acetylation			*KCSTYHR			1	1	0	0
1775	*MEHFLLEVAAAPLR	256	13199	1638.870324	138.549179	1775	1	1	0	0	15	1	42.010565	42.010565			Acetylation			*KCSTYHR			1	1	0	0
1775	*MEHFLLEVAAAPLR	256	13206	1638.864848	79.809364	1775	1	1	0	0	15	1	42.010565	42.010565			Acetylation			*KCSTYHR			1	1	0	0
1784	*MELITILEK	191	14055	1131.633324	122.165108	1784	1	1	0	0	10	1	42.010565	42.010565			Acetylation			*KCSTYHR			1	1	0	0
1784	*MELITILEK	191	14081	1153.615924	67.888649	1784	17	2	0	0	10	17	63.992508	42.010565	21.981943		Acetylation	Sodium adduct		*KCSTYHR	DE$		2	1	1	0
1784	*MELITILEK	191	14103	1131.633324	122.165108	1784	1	1	0	0	10	1	42.010565	42.010565			Acetylation			*KCSTYHR			1	1	0	0
2018	*MIASHLLAYFFTELNHDQVQK	184	14964	2547.269648	166.65683	2018	1	1	0	0	22	1	42.010565	42.010565			Acetylation			*KCSTYHR			1	1	0	0
2081	*MLDFFTIFSK	542	12957	1248.630524	72.354561	2081	-1	0	0	0	11
2099	*MLLFVEQVASK	222	14646	1306.709124	100.67038	2099	1	1	0	0	12	1	42.010565	42.010565			Acetylation			*KCSTYHR			1	1	0	0
2165	*MMGHRPVLVLSQNTK	572	6298	1752.924548	142.362061	2165	1	1	1	0	16	1	42.010565	42.010565			Acetylation			*KCSTYHR			1	1	0	0
2170	*MMLGTEGGEGFVVK	686	10440	1496.713524	69.904526	2170	1	1	0	0	15	1	42.010565	42.010565			Acetylation			*KCSTYHR			1	1	0	0
2181	*MNDTVTIR	506	5537	991.485524	103.787148	2181	1	1	0	0	9	1	42.010565	42.010565			Acetylation			*KCSTYHR			1	1	0	0
2181	*MNDTVTIR	506	5593	1013.469324	89.080124	2181	17	2	0	0	9	17	63.992508	42.010565	21.981943		Acetylation	Sodium adduct		*KCSTYHR	DE$		2	1	1	0
2181	*MNDTVTIR	506	5641	991.487924	103.787148	2181	1	1	0	0	9	1	42.010565	42.010565			Acetylation			*KCSTYHR			1	1	0	0
2343	*MQLVELDVSR	696	7245	1189.625124	124.863205	2343	-1	0	0	0	11
2352	*MQTIKCVVVGDGAVGKTCLLISYTTNK	70	5527	3276.636848	3.396522	2352	237	3	2	0	28	237	434.135901	226.077598	192.063388	15.994915	Biotinylation	Heptose	Met_OX	*	KNQRST	M	3	1	1	1
2644	*MTDAAVSFAK	19	7432	1082.518924	124.863205	2644	1	1	0	0	11	1	42.010565	42.010565			Acetylation			*KCSTYHR			1	1	0	0
2658	*MTEQAISFAK	12	7769	1167.570924	124.863205	2658	1	1	0	0	11	1	42.010565	42.010565			Acetylation			*KCSTYHR			1	1	0	0
2755	*MVLLHVLFEHAVGYALLALK	310	14430	2237.291948	87.895035	2755	-1	0	0	0	21
2824	*MWTPELAILR	613	10543	1229.673324	84.063568	2824	-1	0	0	0	11
2894	*PEFLEDPSVLTK	225	7658	1374.716124	117.620758	2894	-1	0	0	0	13
2930	*PMFIVNTNVPR	195	7241	1287.687524	127.947601	2930	-1	0	0	0	12
3036	*SAHLQWMVVR	449	8249	1268.656324	110.231316	3036	1	1	0	0	11	1	42.010565	42.010565			Acetylation			*KCSTYHR			1	1	0	0
3123	*SHTILLVQPTK	704	6145	1278.740124	113.84507	3123	1	1	0	0	12	1	42.010565	42.010565			Acetylation			*KCSTYHR			1	1	0	0
3174	*SLVIPEK	483	6374	827.487724	71.649178	3174	1	1	0	0	8	1	42.010565	42.010565			Acetylation			*KCSTYHR			1	1	0	0
3276	*SWLFGINK	40	11995	1006.537324	103.787148	3276	1	1	0	0	9	1	42.010565	42.010565			Acetylation			*KCSTYHR			1	1	0	0
3276	*SWLFGINK	40	12066	1006.535724	103.787148	3276	1	1	0	0	9	1	42.010565	42.010565			Acetylation			*KCSTYHR			1	1	0	0
3279	*SWLFGVNK	37	11400	992.519124	103.787148	3279	1	1	0	0	9	1	42.010565	42.010565			Acetylation			*KCSTYHR			1	1	0	0
3297	*TDAAVSFAK	19	5317	951.477924	139.01149	3297	1	1	0	0	10	1	42.010565	42.010565			Acetylation			*KCSTYHR			1	1	0	0
3297	*TDAAVSFAK	19	5414	951.475924	122.165108	3297	1	1	0	0	10	1	42.010565	42.010565			Acetylation			*KCSTYHR			1	1	0	0
3299	*TDAAVSFAKDFLAGGVAAAISKTAVAPIER	19	14031	2989.603448	240.326752	3299	1	1	2	0	31	1	42.010565	42.010565			Acetylation			*KCSTYHR			1	1	0	0
3299	*TDAAVSFAKDFLAGGVAAAISKTAVAPIER	19	14042	2989.606172	106.466156	3299	1	1	2	0	31	1	42.010565	42.010565			Acetylation			*KCSTYHR			1	1	0	0
3311	*TEQAISFAK	12	6078	1036.527924	79.832886	3311	1	1	0	0	10	1	42.010565	42.010565			Acetylation			*KCSTYHR			1	1	0	0
3311	*TEQAISFAK	12	6119	1058.511324	67.888649	3311	17	2	0	0	10	17	63.992508	42.010565	21.981943		Acetylation	Sodium adduct		*KCSTYHR	DE$		2	1	1	0
3313	*TEQAISFAKDFLAGGIAAAISKTAVAPIER	12	14867	3088.662248	216.533951	3313	1	1	2	0	31	1	42.010565	42.010565			Acetylation			*KCSTYHR			1	1	0	0
3313	*TEQAISFAKDFLAGGIAAAISKTAVAPIER	12	14874	3088.677548	193.939636	3313	1	1	2	0	31	1	42.010565	42.010565			Acetylation			*KCSTYHR			1	1	0	0
3318	*TEWETAAPAVAETPDIK	480	8345	1892.884724	114.638573	3318	17	2	0	0	18	17	63.992508	42.010565	21.981943		Acetylation	Sodium adduct		*KCSTYHR	DE$		2	1	1	0
3318	*TEWETAAPAVAETPDIK	480	8387	1870.907648	93.467415	3318	1	1	0	0	18	1	42.010565	42.010565			Acetylation			*KCSTYHR			1	1	0	0
3406	*VLLHVLFEHAVGYALLALK	310	13429	2106.246548	134.658249	3406	-1	0	0	0	20
3414	*VNFTVDQIR	147	5775	1091.581724	122.165108	3414	-1	0	0	0	10
3486	AAAAAAALQAK	442	2209	956.551724	158.076828	3486	-1	0	0	0	11
3550	AAAFQHLLLLVGIHLLK	240	12723	1857.146948	60.8918	3550	-1	0	0	0	17
3611	AAAMANNLQK	405	1713	1031.530524	122.165108	3611	-1	0	0	0	10
3934	AAESPDQKDTDGGPKEEESPV	261	2183	2199.988148	97.277267	3934	936	1	2	0	21	936	14.01565	14.01565			Methylation			*CHKNQRILDEST$			1	1	0	0
3964	AAFALGGLGSGFASNR	367	8558	1495.765524	200.656204	3964	-1	0	0	0	16
3968	AAFDDAIAELDTLSEESYKDSTLIMQLLR	10	15442	3258.606548	25.185251	3968	-1	0	1	0	29
4005	AAFQIISQVISEATEQVLATTVGK	21	15971	2504.360048	120.652893	4005	-1	0	0	0	24
4120	AAGVNVEPFWPGLFAK	447	11448	1702.895724	117.387779	4120	-1	0	0	0	16
4120	AAGVNVEPFWPGLFAK	447	11526	1702.903324	84.368195	4120	-1	0	0	0	16
4369	AALGPLVTGLYDVQAFK	621	11293	1762.980924	146.265793	4369	-1	0	0	0	17
4433	AALQELLSK	477	6907	972.571924	138.386322	4433	-1	0	0	0	9
4433	AALQELLSK	477	7019	972.571724	89.080124	4433	-1	0	0	0	9
4451	AALSALESFLK	337	10708	1149.651724	140.723053	4451	-1	0	0	0	11
4451	AALSALESFLK	337	10775	1149.652724	96.666176	4451	-1	0	0	0	11
4481	AALVDLEPGTMDSVR	549	7562	1573.787724	125.504387	4481	-1	0	0	0	15
4930	AATDAQDANQCCTSCEDNAPATSYCVECSEPLCETCVEAHQR	585	948	4459.705592	5.187463	4930	446	3	0	0	42	446	-7.030966	-18.010565	28.990164		Pyro-glu from E	nitrosylation		E	CY		3	2	1	0
4948	AATFGLILDDVSLTHLTFGK	336	12211	2119.145948	74.424034	4948	-1	0	0	0	20
5045	AAVELEEPEDAR	352	4012	1328.633924	88.34993	5045	-1	0	0	0	12
5048	AAVENLPTFLVELSR	191	12070	1658.916524	198.640549	5048	-1	0	0	0	15
5048	AAVENLPTFLVELSR	191	12094	1658.914448	60.589245	5048	-1	0	0	0	15
5120	AAVPSGASTGIYEALELR	78	9247	1804.942724	163.202591	5120	-1	0	0	0	18
5123	AAVQFLNNAWGIQK	304	8807	1559.838524	134.851105	5123	-1	0	0	0	14
5140	AAVSAFPTDSLER	214	5798	1363.682324	81.320366	5140	-1	0	0	0	13
5189	AAWGKVGGHAAEYGAEALERMFLSFPTTK	799	5521	3188.555348	53.05098	5189	823	3	2	0	29	823	93.019057	21.981943	42.04695	28.990164	Sodium adduct	tri-Methylation	nitrosylation	DE$	KR	CY	3	1	1	1
5206	AAYFGIYDTAK	19	6771	1219.599324	140.723053	5206	-1	0	0	0	11
5206	AAYFGIYDTAK	19	6865	1219.598724	124.863205	5206	-1	0	0	0	11
5208	AAYFGVYDTAK	7,12	5832	1205.584124	124.863205	5208	-1	0	0	0	11
5208	AAYFGVYDTAK	7,12	5933	1205.585924	72.354561	5208	-1	0	0	0	11
5629	ADAVQDSEMVELVELEIR	83	11525	2046.006848	150.242737	5629	-1	0	0	0	18
5629	ADAVQDSEMVELVELEIR	83	11535	2046.005724	205.773773	5629	-1	0	0	0	18
5670	ADDYIEITGAGGK	494	5059	1309.624924	117.620758	5670	-1	0	0	0	13
5744	ADEWLMK	269,273	5835	892.424524	99.625732	5744	-1	0	0	0	7
5821	ADGYVLEGK	508	3401	951.479324	138.386322	5821	-1	0	0	0	9
5851	ADIDLTKR	483	2378	931.520724	101.250549	5851	-1	0	1	0	8
5951	ADLEMQIESLKEELAYLK	789	11819	2139.090848	114.638573	5951	1392	1	1	0	18	1392	15.994915	15.994915			Met_OX			M			1	1	0	0
5953	ADLEMQIESLTEELAYLK	787	13695	2096.043848	150.242737	5953	-1	0	0	0	18
5953	ADLEMQIESLTEELAYLK	787	13697	2096.051724	190.925735	5953	-1	0	0	0	18
5953	ADLEMQIESLTEELAYLK	787	13705	2118.032648	176.751266	5953	780	1	0	0	18	780	21.981943	21.981943			Sodium adduct			DE$			1	1	0	0
5953	ADLEMQIESLTEELAYLK	787	13794	2112.051724	190.925735	5953	1392	1	0	0	18	1392	15.994915	15.994915			Met_OX			M			1	1	0	0
5953	ADLEMQIESLTEELAYLK	787	13835	2112.047648	137.842896	5953	1392	1	0	0	18	1392	15.994915	15.994915			Met_OX			M			1	1	0	0
5953	ADLEMQIESLTEELAYLK	787	13849	2112.042724	205.773773	5953	1392	1	0	0	18	1392	15.994915	15.994915			Met_OX			M			1	1	0	0
5953	ADLEMQIESLTEELAYLK	787	13889	2112.043448	114.638573	5953	1392	1	0	0	18	1392	15.994915	15.994915			Met_OX			M			1	1	0	0
5953	ADLEMQIESLTEELAYLK	787	13900	2134.025048	176.751266	5953	935	2	0	0	18	935	37.976858	21.981943	15.994915		Sodium adduct	Met_OX		DE$	M		2	1	1	0
5953	ADLEMQIESLTEELAYLK	787	13905	2112.043524	190.925735	5953	1392	1	0	0	18	1392	15.994915	15.994915			Met_OX			M			1	1	0	0
5953	ADLEMQIESLTEELAYLK	787	13964	2112.043148	114.638573	5953	1392	1	0	0	18	1392	15.994915	15.994915			Met_OX			M			1	1	0	0
5954	ADLEMQIESLTEELAYLKK	787	12347	2224.144448	78.815948	5954	-1	0	1	0	19
5954	ADLEMQIESLTEELAYLKK	787	12362	2224.142172	69.91481	5954	-1	0	1	0	19
5954	ADLEMQIESLTEELAYLKK	787	12364	2246.125148	194.223175	5954	780	1	1	0	19	780	21.981943	21.981943			Sodium adduct			DE$			1	1	0	0
5954	ADLEMQIESLTEELAYLKK	787	12416	2224.145048	108.302933	5954	-1	0	1	0	19
5954	ADLEMQIESLTEELAYLKK	787	12454	2240.137148	180.342758	5954	1392	1	1	0	19	1392	15.994915	15.994915			Met_OX			M			1	1	0	0
5954	ADLEMQIESLTEELAYLKK	787	12487	2262.123248	180.342758	5954	935	2	1	0	19	935	37.976858	21.981943	15.994915		Sodium adduct	Met_OX		DE$	M		2	1	1	0
5954	ADLEMQIESLTEELAYLKK	787	12509	2240.135324	108.302933	5954	1392	1	1	0	19	1392	15.994915	15.994915			Met_OX			M			1	1	0	0
5954	ADLEMQIESLTEELAYLKK	787	12522	2240.141048	119.067619	5954	1392	1	1	0	19	1392	15.994915	15.994915			Met_OX			M			1	1	0	0
5954	ADLEMQIESLTEELAYLKK	787	12565	2262.118748	194.223175	5954	935	2	1	0	19	935	37.976858	21.981943	15.994915		Sodium adduct	Met_OX		DE$	M		2	1	1	0
5972	ADLINNLGTIAK	182,186	7422	1242.706324	159.424973	5972	-1	0	0	0	12
6029	ADMVIEAVFEDLSLK	146	13345	1679.857124	166.858063	6029	-1	0	0	0	15
6029	ADMVIEAVFEDLSLK	146	13359	1679.853548	152.314072	6029	-1	0	0	0	15
6124	ADRDESSPYAAMLAAQDVAQR	473	7199	2265.052524	229.612305	6124	-1	0	1	0	21
6124	ADRDESSPYAAMLAAQDVAQR	473	7203	2265.057548	174.916	6124	-1	0	1	0	21
6212	ADTLTDEINFLR	208,790	9432	1407.712524	143.08606	6212	-1	0	0	0	12
6340	AEAEALYQTK	781,782,817	2967	1123.565124	122.165108	6340	-1	0	0	0	10
6374	AEAESLYQSK	211	2518	1125.538724	139.01149	6374	-1	0	0	0	10
6374	AEAESLYQSK	211	2541	1147.524724	79.832886	6374	780	1	0	0	10	780	21.981943	21.981943			Sodium adduct			DE$			1	1	0	0
6374	AEAESLYQSK	211	2594	1125.541924	122.165108	6374	-1	0	0	0	10
6380	AEAESWYQTK	208,790	3964	1212.552324	139.01149	6380	-1	0	0	0	10
6394	AEAGDNLGALVR	83	5570	1185.621924	143.08606	6394	-1	0	0	0	12
6522	AEDKEWMPVTK	491	4085	1333.645124	110.231316	6522	-1	0	1	0	11
6615	AEEILEK	433	2489	831.444324	99.625732	6615	-1	0	0	0	7
6639	AEELHYPLGER	406	4363	1313.647924	84.063568	6639	-1	0	0	0	11
6709	AEFHHSIMSQYK	149	2857	1477.687524	113.84507	6709	-1	0	0	0	12
6738	AEFVEVTK	798	3742	922.487324	118.96196	6738	-1	0	0	0	8
6790	AEGPGRGDEPSPS	40,737	994	1255.553724	81.320366	6790	-1	0	1	0	13
6841	AEHTPMAPGGSTHR	724	727	1448.668448	121.51667	6841	-1	0	0	0	14
7075	AELLSLTQMER	599	7869	1290.672924	140.723053	7075	-1	0	0	0	11
7088	AELNEFLTR	479	6767	1092.568724	138.386322	7088	-1	0	0	0	9
7088	AELNEFLTR	479	6866	1092.567924	120.059029	7088	-1	0	0	0	9
7141	AEMDMVAWGVDLASVEQHINSHR	145	11050	2595.208972	136.840469	7141	-1	0	0	0	23
7472	AETECQNTEYQQLLDIK	787	7555	2144.945348	88.92067	7472	641	3	0	0	17	641	118.998321	-17.026549	21.981943	114.042927	Pyro-glu from Q	Sodium adduct	ubiquitinylation residue	Q	DE$	*KSTC	3	1	1	1
7472	AETECQNTEYQQLLDIK	787	7995	2025.946724	159.455383	7472	-1	0	0	0	17
7563	AEVKFEGDTLVNR	822	4588	1477.767548	92.676521	7563	-1	0	1	0	13
7563	AEVKFEGDTLVNR	822	4599	1477.761924	145.882065	7563	-1	0	1	0	13
7585	AEVLWLMGAK	352	9577	1117.606324	106.843636	7585	-1	0	0	0	10
7683	AFAAVPTSHPPEDAPAQPPTPGPAASPEQLSFR	515,696	6962	3338.645348	106.971207	7683	-1	0	0	0	33
7683	AFAAVPTSHPPEDAPAQPPTPGPAASPEQLSFR	515,696	6968	3338.641372	106.971207	7683	-1	0	0	0	33
7683	AFAAVPTSHPPEDAPAQPPTPGPAASPEQLSFR	515,696	6984	3360.625448	132.902115	7683	780	1	0	0	33	780	21.981943	21.981943			Sodium adduct			DE$			1	1	0	0
7683	AFAAVPTSHPPEDAPAQPPTPGPAASPEQLSFR	515,696	7005	3338.646924	38.668285	7683	-1	0	0	0	33
7683	AFAAVPTSHPPEDAPAQPPTPGPAASPEQLSFR	515,696	7008	3338.645896	76.195831	7683	-1	0	0	0	33
7683	AFAAVPTSHPPEDAPAQPPTPGPAASPEQLSFR	515,696	7066	3338.647748	142.078598	7683	-1	0	0	0	33
7683	AFAAVPTSHPPEDAPAQPPTPGPAASPEQLSFR	515,696	7145	3418.609148	132.902115	7683	241	1	0	0	33	241	79.966331	79.966331			Phosphorylation			STY			1	1	0	0
7683	AFAAVPTSHPPEDAPAQPPTPGPAASPEQLSFR	515,696	7165	3418.616972	106.971207	7683	241	1	0	0	33	241	79.966331	79.966331			Phosphorylation			STY			1	1	0	0
7683	AFAAVPTSHPPEDAPAQPPTPGPAASPEQLSFR	515,696	7174	3440.596172	76.195831	7683	287	2	0	0	33	287	101.948274	79.966331	21.981943		Phosphorylation	Sodium adduct		STY	DE$		2	1	1	0
7683	AFAAVPTSHPPEDAPAQPPTPGPAASPEQLSFR	515,696	7177	3440.588348	106.971207	7683	287	2	0	0	33	287	101.948274	79.966331	21.981943		Phosphorylation	Sodium adduct		STY	DE$		2	1	1	0
7683	AFAAVPTSHPPEDAPAQPPTPGPAASPEQLSFR	515,696	7242	3418.613048	132.902115	7683	241	1	0	0	33	241	79.966331	79.966331			Phosphorylation			STY			1	1	0	0
7683	AFAAVPTSHPPEDAPAQPPTPGPAASPEQLSFR	515,696	7261	3418.614572	151.520264	7683	241	1	0	0	33	241	79.966331	79.966331			Phosphorylation			STY			1	1	0	0
7683	AFAAVPTSHPPEDAPAQPPTPGPAASPEQLSFR	515,696	7263	3440.593372	49.9669	7683	287	2	0	0	33	287	101.948274	79.966331	21.981943		Phosphorylation	Sodium adduct		STY	DE$		2	1	1	0
7683	AFAAVPTSHPPEDAPAQPPTPGPAASPEQLSFR	515,696	7264	3440.593448	49.9669	7683	287	2	0	0	33	287	101.948274	79.966331	21.981943		Phosphorylation	Sodium adduct		STY	DE$		2	1	1	0
7683	AFAAVPTSHPPEDAPAQPPTPGPAASPEQLSFR	515,696	7343	3418.610348	91.032028	7683	241	1	0	0	33	241	79.966331	79.966331			Phosphorylation			STY			1	1	0	0
7683	AFAAVPTSHPPEDAPAQPPTPGPAASPEQLSFR	515,696	7433	3498.579772	83.474342	7683	242	2	0	0	33	242	159.932662	79.966331			Phosphorylation			STY			2	2	0	0
7683	AFAAVPTSHPPEDAPAQPPTPGPAASPEQLSFR	515,696	7462	3498.575948	69.200684	7683	242	2	0	0	33	242	159.932662	79.966331			Phosphorylation			STY			2	2	0	0
7717	AFAMIIDKLEEDISSSMTNSTAASRPPVTLR	321	12598	3351.694572	133.073547	7717	-1	0	2	0	31
7717	AFAMIIDKLEEDISSSMTNSTAASRPPVTLR	321	12603	3351.693548	133.073547	7717	-1	0	2	0	31
7730	AFAVGVQQVLLK	190	8484	1272.768524	127.947601	7730	-1	0	0	0	12
7771	AFDIIER	201	5804	863.460324	99.625732	7771	-1	0	0	0	7
7780	AFDLIVDRPVTLVR	289	8738	1613.936048	108.924377	7780	-1	0	1	0	14
7784	AFDQGADAIYDHINEGK	395	6189	1863.849924	159.455383	7784	-1	0	0	0	17
7930	AFGYYGPLR	544	6714	1043.530324	103.787148	7930	-1	0	0	0	9
7943	AFHNEAQVNPER	560	1769	1411.670524	143.08606	7943	-1	0	0	0	12
7943	AFHNEAQVNPER	560	1774	1411.669748	76.833321	7943	-1	0	0	0	12
8033	AFLIEEQK	441	5188	977.529124	101.250549	8033	-1	0	0	0	8
8062	AFLQGGQEATDIALLLR	133	11344	1815.999524	88.92067	8062	-1	0	0	0	17
8089	AFMTADLPNELIELLEK	673	13931	1947.013724	99.30481	8089	-1	0	0	0	17
8214	AFSPTTVNTGR	499	3270	1150.585924	72.354561	8214	-1	0	0	0	11
8262	AFVAIGDYNGHVGLGVK	491	7325	1716.906848	60.8918	8262	-1	0	0	0	17
8271	AFVDFLSDEIKEER	59	9311	1697.838848	108.924377	8271	-1	0	1	0	14
8278	AFVHWYVGEGMEEGEFSEAR	559,574,575	8472	2330.019848	170.946655	8278	-1	0	0	0	20
8278	AFVHWYVGEGMEEGEFSEAR	559,574,575	8490	2330.018924	158.365936	8278	-1	0	0	0	20
8278	AFVHWYVGEGMEEGEFSEAR	559,574,575	8566	2330.018348	134.658249	8278	-1	0	0	0	20
8278	AFVHWYVGEGMEEGEFSEAR	559,574,575	8610	2330.017324	158.365936	8278	-1	0	0	0	20
8278	AFVHWYVGEGMEEGEFSEAR	559,574,575	8664	2330.017148	158.365936	8278	-1	0	0	0	20
8278	AFVHWYVGEGMEEGEFSEAR	559,574,575	8778	2330.017448	146.274994	8278	-1	0	0	0	20
8278	AFVHWYVGEGMEEGEFSEAR	559,574,575	8873	2330.018948	112.801544	8278	-1	0	0	0	20
8278	AFVHWYVGEGMEEGEFSEAR	559,574,575	9102	2330.023148	123.50351	8278	-1	0	0	0	20
8278	AFVHWYVGEGMEEGEFSEAR	559,574,575	9406	2330.013548	146.274994	8278	-1	0	0	0	20
8278	AFVHWYVGEGMEEGEFSEAR	559,574,575	11110	2330.021048	112.801544	8278	-1	0	0	0	20
8278	AFVHWYVGEGMEEGEFSEAR	559,574,575	11717	2330.019548	123.50351	8278	-1	0	0	0	20
8278	AFVHWYVGEGMEEGEFSEAR	559,574,575	11903	2330.027648	102.545738	8278	-1	0	0	0	20
8278	AFVHWYVGEGMEEGEFSEAR	559,574,575	12075	2330.021348	74.424034	8278	-1	0	0	0	20
8278	AFVHWYVGEGMEEGEFSEAR	559,574,575	12353	2330.018948	92.731857	8278	-1	0	0	0	20
8278	AFVHWYVGEGMEEGEFSEAR	559,574,575	12430	2330.016248	123.50351	8278	-1	0	0	0	20
8278	AFVHWYVGEGMEEGEFSEAR	559,574,575	12555	2330.024648	112.801544	8278	-1	0	0	0	20
8278	AFVHWYVGEGMEEGEFSEAR	559,574,575	12831	2330.022248	158.365936	8278	-1	0	0	0	20
8278	AFVHWYVGEGMEEGEFSEAR	559,574,575	12896	2330.013548	112.801544	8278	-1	0	0	0	20
8278	AFVHWYVGEGMEEGEFSEAR	559,574,575	13011	2330.021048	146.274994	8278	-1	0	0	0	20
8278	AFVHWYVGEGMEEGEFSEAR	559,574,575	13128	2330.019548	146.274994	8278	-1	0	0	0	20
8278	AFVHWYVGEGMEEGEFSEAR	559,574,575	13190	2330.016548	102.545738	8278	-1	0	0	0	20
8278	AFVHWYVGEGMEEGEFSEAR	559,574,575	13277	2330.025248	83.357903	8278	-1	0	0	0	20
8278	AFVHWYVGEGMEEGEFSEAR	559,574,575	13337	2330.018648	123.50351	8278	-1	0	0	0	20
8278	AFVHWYVGEGMEEGEFSEAR	559,574,575	13525	2330.024648	123.50351	8278	-1	0	0	0	20
8278	AFVHWYVGEGMEEGEFSEAR	559,574,575	13604	2330.022248	102.545738	8278	-1	0	0	0	20
8278	AFVHWYVGEGMEEGEFSEAR	559,574,575	13682	2330.015648	102.545738	8278	-1	0	0	0	20
8278	AFVHWYVGEGMEEGEFSEAR	559,574,575	13765	2330.021948	65.932549	8278	-1	0	0	0	20
8278	AFVHWYVGEGMEEGEFSEAR	559,574,575	13858	2330.015048	134.658249	8278	-1	0	0	0	20
8278	AFVHWYVGEGMEEGEFSEAR	559,574,575	13995	2330.019848	102.545738	8278	-1	0	0	0	20
8278	AFVHWYVGEGMEEGEFSEAR	559,574,575	14109	2330.021948	102.545738	8278	-1	0	0	0	20
8278	AFVHWYVGEGMEEGEFSEAR	559,574,575	14168	2330.024648	112.801544	8278	-1	0	0	0	20
8278	AFVHWYVGEGMEEGEFSEAR	559,574,575	14222	2330.014448	112.801544	8278	-1	0	0	0	20
8278	AFVHWYVGEGMEEGEFSEAR	559,574,575	14286	2330.021048	92.731857	8278	-1	0	0	0	20
8278	AFVHWYVGEGMEEGEFSEAR	559,574,575	14365	2330.024348	92.731857	8278	-1	0	0	0	20
8278	AFVHWYVGEGMEEGEFSEAR	559,574,575	14428	2330.020448	65.932549	8278	-1	0	0	0	20
8278	AFVHWYVGEGMEEGEFSEAR	559,574,575	14487	2330.025548	83.357903	8278	-1	0	0	0	20
8278	AFVHWYVGEGMEEGEFSEAR	559,574,575	14521	2330.022548	74.424034	8278	-1	0	0	0	20
8278	AFVHWYVGEGMEEGEFSEAR	559,574,575	14587	2330.013548	65.932549	8278	-1	0	0	0	20
8278	AFVHWYVGEGMEEGEFSEAR	559,574,575	14691	2330.014748	83.357903	8278	-1	0	0	0	20
8278	AFVHWYVGEGMEEGEFSEAR	559,574,575	14745	2330.021648	83.357903	8278	-1	0	0	0	20
8278	AFVHWYVGEGMEEGEFSEAR	559,574,575	14798	2330.017748	112.801544	8278	-1	0	0	0	20
8278	AFVHWYVGEGMEEGEFSEAR	559,574,575	14844	2330.019548	57.887913	8278	-1	0	0	0	20
8278	AFVHWYVGEGMEEGEFSEAR	559,574,575	14893	2330.016248	83.357903	8278	-1	0	0	0	20
8278	AFVHWYVGEGMEEGEFSEAR	559,574,575	14944	2330.021048	92.731857	8278	-1	0	0	0	20
8278	AFVHWYVGEGMEEGEFSEAR	559,574,575	14989	2330.021948	65.932549	8278	-1	0	0	0	20
8278	AFVHWYVGEGMEEGEFSEAR	559,574,575	15023	2330.020748	65.932549	8278	-1	0	0	0	20
8278	AFVHWYVGEGMEEGEFSEAR	559,574,575	15066	2330.012348	83.357903	8278	-1	0	0	0	20
8278	AFVHWYVGEGMEEGEFSEAR	559,574,575	15110	2330.019548	112.801544	8278	-1	0	0	0	20
8278	AFVHWYVGEGMEEGEFSEAR	559,574,575	15149	2330.017748	102.545738	8278	-1	0	0	0	20
8278	AFVHWYVGEGMEEGEFSEAR	559,574,575	15229	2330.015948	65.932549	8278	-1	0	0	0	20
8278	AFVHWYVGEGMEEGEFSEAR	559,574,575	15263	2330.019548	92.731857	8278	-1	0	0	0	20
8278	AFVHWYVGEGMEEGEFSEAR	559,574,575	15305	2330.024348	65.932549	8278	-1	0	0	0	20
8278	AFVHWYVGEGMEEGEFSEAR	559,574,575	15338	2330.017448	74.424034	8278	-1	0	0	0	20
8278	AFVHWYVGEGMEEGEFSEAR	559,574,575	15378	2330.014748	65.932549	8278	-1	0	0	0	20
8278	AFVHWYVGEGMEEGEFSEAR	559,574,575	15420	2330.016848	65.932549	8278	-1	0	0	0	20
8278	AFVHWYVGEGMEEGEFSEAR	559,574,575	15454	2330.018048	83.357903	8278	-1	0	0	0	20
8278	AFVHWYVGEGMEEGEFSEAR	559,574,575	15487	2330.013848	92.731857	8278	-1	0	0	0	20
8278	AFVHWYVGEGMEEGEFSEAR	559,574,575	15521	2330.018048	83.357903	8278	-1	0	0	0	20
8278	AFVHWYVGEGMEEGEFSEAR	559,574,575	15565	2330.012048	102.545738	8278	-1	0	0	0	20
8278	AFVHWYVGEGMEEGEFSEAR	559,574,575	15575	2330.024648	74.424034	8278	-1	0	0	0	20
8278	AFVHWYVGEGMEEGEFSEAR	559,574,575	15608	2330.019248	112.801544	8278	-1	0	0	0	20
8278	AFVHWYVGEGMEEGEFSEAR	559,574,575	15641	2330.017448	65.932549	8278	-1	0	0	0	20
8278	AFVHWYVGEGMEEGEFSEAR	559,574,575	15677	2330.017448	92.731857	8278	-1	0	0	0	20
8278	AFVHWYVGEGMEEGEFSEAR	559,574,575	15714	2330.012048	74.424034	8278	-1	0	0	0	20
8278	AFVHWYVGEGMEEGEFSEAR	559,574,575	15739	2330.012648	102.545738	8278	-1	0	0	0	20
8278	AFVHWYVGEGMEEGEFSEAR	559,574,575	15811	2330.019848	112.801544	8278	-1	0	0	0	20
8278	AFVHWYVGEGMEEGEFSEAR	559,574,575	15844	2330.021048	74.424034	8278	-1	0	0	0	20
8278	AFVHWYVGEGMEEGEFSEAR	559,574,575	15882	2330.015648	102.545738	8278	-1	0	0	0	20
8278	AFVHWYVGEGMEEGEFSEAR	559,574,575	15917	2330.015348	112.801544	8278	-1	0	0	0	20
8278	AFVHWYVGEGMEEGEFSEAR	559,574,575	15955	2330.016848	92.731857	8278	-1	0	0	0	20
8278	AFVHWYVGEGMEEGEFSEAR	559,574,575	16011	2330.013248	65.932549	8278	-1	0	0	0	20
8278	AFVHWYVGEGMEEGEFSEAR	559,574,575	16022	2330.016848	74.424034	8278	-1	0	0	0	20
8278	AFVHWYVGEGMEEGEFSEAR	559,574,575	16054	2330.014448	83.357903	8278	-1	0	0	0	20
8278	AFVHWYVGEGMEEGEFSEAR	559,574,575	16071	2330.013848	57.887913	8278	-1	0	0	0	20
8278	AFVHWYVGEGMEEGEFSEAR	559,574,575	16087	2330.017748	57.887913	8278	-1	0	0	0	20
8278	AFVHWYVGEGMEEGEFSEAR	559,574,575	16166	2330.011448	92.731857	8278	-1	0	0	0	20
8278	AFVHWYVGEGMEEGEFSEAR	559,574,575	17260	2330.014448	102.545738	8278	-1	0	0	0	20
8278	AFVHWYVGEGMEEGEFSEAR	559,574,575	17277	2330.012948	92.731857	8278	-1	0	0	0	20
8278	AFVHWYVGEGMEEGEFSEAR	559,574,575	17285	2330.018048	102.545738	8278	-1	0	0	0	20
8278	AFVHWYVGEGMEEGEFSEAR	559,574,575	17305	2330.019248	65.932549	8278	-1	0	0	0	20
8279	AFVHWYVGEGMEEGEFSEAREDMAALEK	559,574,575	9853	3217.427772	110.439636	8279	-1	0	1	0	28
8300	AFVTDWDK	40,737	5978	981.466324	71.649178	8300	-1	0	0	0	8
8301	AFVTDWDKVTATVAGLTLLAVGVYSAK	40,737	15201	2796.524648	33.526382	8301	-1	0	1	0	27
8301	AFVTDWDKVTATVAGLTLLAVGVYSAK	40,737	15234	2796.521348	33.526382	8301	-1	0	1	0	27
8325	AFYNNVLGEYEEYITK	199	10890	1952.929724	129.563812	8325	-1	0	0	0	16
8328	AFYPEEISSMVLTK	765	10065	1614.807548	148.984665	8328	-1	0	0	0	14
8328	AFYPEEISSMVLTK	765	10074	1614.810524	163.996536	8328	-1	0	0	0	14
8328	AFYPEEISSMVLTK	765	10168	1614.805748	75.243469	8328	-1	0	0	0	14
8381	AGAGAPVVGSGSSGGGNAFTGLGPVSTLPSLHGK	635	8214	2964.521948	80.379295	8381	-1	0	0	0	34
8474	AGDAGIFVSR	515,696	4551	992.516124	139.01149	8474	-1	0	0	0	10
8474	AGDAGIFVSR	515,696	4653	992.515324	139.01149	8474	-1	0	0	0	10
8474	AGDAGIFVSR	515,696	4764	992.517924	122.165108	8474	-1	0	0	0	10
8474	AGDAGIFVSR	515,696	4911	992.515924	122.165108	8474	-1	0	0	0	10
8548	AGELTEDEVER	483	2899	1247.575124	158.076828	8548	-1	0	0	0	11
8548	AGELTEDEVER	483	3012	1247.574524	110.231316	8548	-1	0	0	0	11
8591	AGFAGDDAPR	6,18	2345	976.448324	139.01149	8591	-1	0	0	0	10
8594	AGFAGDQIPK	718	4094	1003.519124	106.843636	8594	-1	0	0	0	10
8604	AGFFGTVVEYGAER	136	8901	1502.730124	148.984665	8604	-1	0	0	0	14
8648	AGGEPWGAK	62	2824	872.424724	75.681778	8648	-1	0	0	0	9
8698	AGGPLGLSIVGGSDHSSHPFGVQEPGVFISK	515,696	8941	3033.543772	152.225998	8698	-1	0	0	0	31
8698	AGGPLGLSIVGGSDHSSHPFGVQEPGVFISK	515,696	8945	3033.546848	172.510864	8698	-1	0	0	0	31
8698	AGGPLGLSIVGGSDHSSHPFGVQEPGVFISK	515,696	8960	3033.550924	106.466156	8698	-1	0	0	0	31
8698	AGGPLGLSIVGGSDHSSHPFGVQEPGVFISK	515,696	8961	3055.525748	115.051437	8698	780	1	0	0	31	780	21.981943	21.981943			Sodium adduct			DE$			1	1	0	0
8698	AGGPLGLSIVGGSDHSSHPFGVQEPGVFISK	515,696	8972	3033.537896	48.363216	8698	-1	0	0	0	31
8698	AGGPLGLSIVGGSDHSSHPFGVQEPGVFISK	515,696	8995	3055.516572	90.155998	8698	780	1	0	0	31	780	21.981943	21.981943			Sodium adduct			DE$			1	1	0	0
8698	AGGPLGLSIVGGSDHSSHPFGVQEPGVFISK	515,696	9021	3033.541372	82.436508	8698	-1	0	0	0	31
8698	AGGPLGLSIVGGSDHSSHPFGVQEPGVFISK	515,696	9032	3033.539948	123.920959	8698	-1	0	0	0	31
8698	AGGPLGLSIVGGSDHSSHPFGVQEPGVFISK	515,696	9049	3033.545124	61.066505	8698	-1	0	0	0	31
8698	AGGPLGLSIVGGSDHSSHPFGVQEPGVFISK	515,696	9052	3055.520348	142.50856	8698	780	1	0	0	31	780	21.981943	21.981943			Sodium adduct			DE$			1	1	0	0
8698	AGGPLGLSIVGGSDHSSHPFGVQEPGVFISK	515,696	9084	3055.522972	90.155998	8698	780	1	0	0	31	780	21.981943	21.981943			Sodium adduct			DE$			1	1	0	0
8698	AGGPLGLSIVGGSDHSSHPFGVQEPGVFISK	515,696	9111	3033.543372	75.012077	8698	-1	0	0	0	31
8698	AGGPLGLSIVGGSDHSSHPFGVQEPGVFISK	515,696	9153	3033.529448	90.155998	8698	-1	0	0	0	31
8802	AGIISTVEVLK	360	7875	1129.681724	96.666176	8802	-1	0	0	0	11
8807	AGILTTLNAR	253	6158	1029.605124	92.785057	8807	-1	0	0	0	10
8924	AGLLHNILPSQSTDLHHSVGTELLSLVYK	337	10451	3142.691372	89.382423	8924	-1	0	0	0	29
8924	AGLLHNILPSQSTDLHHSVGTELLSLVYK	337	10461	3142.690148	124.060089	8924	-1	0	0	0	29
8946	AGLQFPVGR	664	6153	944.530324	120.059029	8946	-1	0	0	0	9
8979	AGLYGLPR	698	5347	846.483324	85.640694	8979	-1	0	0	0	8
9033	AGNLGGGVVTIER	417	4843	1242.681324	104.763947	9033	-1	0	0	0	13
9149	AGQYSSDLRK	802	5167	1345.625648	67.888649	9149	1319	2	1	0	10	1319	221.053552	28.990164	192.063388		nitrosylation	Heptose		CY	KNQRST		2	1	1	0
9321	AGTGVDNVDLEAATR	519	4685	1488.727124	182.26207	9321	-1	0	0	0	15
9334	AGTLQVGDR	515,696	2017	916.485124	120.059029	9334	-1	0	0	0	9
9334	AGTLQVGDR	515,696	2105	916.484324	120.059029	9334	-1	0	0	0	9
9334	AGTLQVGDR	515,696	2306	916.485524	103.787148	9334	-1	0	0	0	9
9387	AGVLAHLEEER	269,273	4708	1223.639348	124.863205	9387	-1	0	0	0	11
9387	AGVLAHLEEER	269,273	4709	1223.635524	124.863205	9387	-1	0	0	0	11
9641	AHLGTALK	474	1439	810.483124	71.649178	9641	-1	0	0	0	8
9676	AHLSMVQIITGQLVESFDEEFR	162	14620	2549.279948	92.42778	9676	-1	0	0	0	22
9676	AHLSMVQIITGQLVESFDEEFR	162	14632	2549.266748	51.530956	9676	-1	0	0	0	22
9710	AHPVFYQGTYSQALNDAK	164	5621	2009.970848	163.202591	9710	-1	0	0	0	18
9747	AHQVVEDGYEFFAK	339,345	6675	1639.774748	121.51667	9747	-1	0	0	0	14
9747	AHQVVEDGYEFFAK	339,345	6679	1639.773924	163.996536	9747	-1	0	0	0	14
9771	AHSFLMDFIHQVGLFGR	312	12570	1975.003748	159.455383	9771	-1	0	0	0	17
9777	AHSIQIMK	423	2618	927.507924	85.640694	9777	-1	0	0	0	8
10039	AIETTDIISR	317	4591	1118.601724	122.165108	10039	-1	0	0	0	10
10075	AIFQEVHVQSLPQVDR	257	7078	1865.989448	84.368195	10075	-1	0	0	0	16
10078	AIFQTIQNR	190	4997	1090.600924	103.787148	10078	-1	0	0	0	9
10086	AIGDGEDEMLFTR	214	7292	1453.660124	131.301178	10086	-1	0	0	0	13
10086	AIGDGEDEMLFTR	214	7390	1453.664124	117.620758	10086	-1	0	0	0	13
10093	AIGGGLSSVGGGSSTIK	790	4533	1447.776124	159.455383	10093	-1	0	0	0	17
10111	AIGNIVTGTDEQTQVVIDAGALAVFPSLLTNPK	192	13275	3352.801748	62.493706	10111	-1	0	0	0	33
10119	AIGPHDVLATLLNNLK	524	12255	1688.966948	65.156059	10119	-1	0	0	0	16
10139	AIGVLTSGGDAQGMNAAVR	320,325	5845	1787.908524	239.756012	10139	-1	0	0	0	19
10182	AIIIFVPVPQLK	511	11318	1337.857324	113.84507	10182	-1	0	0	0	12
10286	AILFVPR	642	7554	815.513324	82.63205	10286	-1	0	0	0	7
10321	AILNLTGR	1097	4765	871.535924	101.250549	10321	936	1	0	1	8	936	14.01565	14.01565			Methylation			*CHKNQRILDEST$			1	1	0	0
10353	AILVDLEPGTMDSVR	548,565,571,577	8533	1615.838124	182.26207	10353	-1	0	0	0	15
10353	AILVDLEPGTMDSVR	548,565,571,577	8552	1615.836848	69.904526	10353	-1	0	0	0	15
10353	AILVDLEPGTMDSVR	548,565,571,577	8622	1615.837924	198.640549	10353	-1	0	0	0	15
10353	AILVDLEPGTMDSVR	548,565,571,577	8646	1615.836848	79.809364	10353	-1	0	0	0	15
10477	AIQGGTSHHLGQNFSK	539	1891	1681.839324	74.486137	10477	-1	0	0	0	16
10617	AITGASLADIMAK	426	8103	1261.682324	161.474274	10617	-1	0	0	0	13
10686	AIVHAVGQELQVTGPFNLQLIAK	367	10220	2446.387148	136.840469	10686	-1	0	0	0	23
10702	AIVQQWLEYR	658	8588	1305.695324	122.165108	10702	-1	0	0	0	10
10857	AKDFSLILDDVAITELSFSR	335	12638	2240.182448	92.731857	10857	-1	0	1	0	20
10976	AKFEELNMDLFR	97	8842	1512.750548	100.67038	10976	-1	0	1	0	12
11062	AKIELLGSYDPQK	343	5788	1461.795924	81.320366	11062	-1	0	1	0	13
11575	ALAAAGYDVEK	104	3628	1107.567724	110.231316	11575	-1	0	0	0	11
11608	ALAAVPSAGSVQR	515,696	3688	1226.684724	131.301178	11608	-1	0	0	0	13
11608	ALAAVPSAGSVQR	515,696	3728	1226.684348	161.474274	11608	-1	0	0	0	13
11608	ALAAVPSAGSVQR	515,696	3779	1226.684924	131.301178	11608	-1	0	0	0	13
11608	ALAAVPSAGSVQR	515,696	3817	1226.686148	145.882065	11608	-1	0	0	0	13
11608	ALAAVPSAGSVQR	515,696	3868	1226.685924	131.301178	11608	-1	0	0	0	13
11608	ALAAVPSAGSVQR	515,696	3985	1226.683724	92.676521	11608	-1	0	0	0	13
11667	ALAESWNAAFLESSAK	404	8899	1694.839724	105.808197	11667	-1	0	0	0	16
11721	ALAMTALDVIFKPELLEGIR	322	13041	2200.244048	92.731857	11721	-1	0	1	0	20
11893	ALDDMISTLK	572	7653	1106.575924	122.165108	11893	-1	0	0	0	10
12017	ALEAELAALR	15	7544	1056.604124	139.01149	12017	-1	0	0	0	10
12046	ALEDITASIAMAVIQQK	717	11947	1801.970648	133.680283	12046	-1	0	0	0	17
12063	ALEEAMEQK	269	2649	1048.498324	120.059029	12063	-1	0	0	0	9
12066	ALEEANADLEVK	691,783,789	4331	1301.658324	159.424973	12066	-1	0	0	0	12
12073	ALEEANTELEVK	796,811	4399	1345.688324	143.08606	12073	-1	0	0	0	12
12098	ALEESNYELEGK	787	3999	1381.647724	159.424973	12098	-1	0	0	0	12
12098	ALEESNYELEGK	787	4021	1403.629724	100.67038	12098	780	1	0	0	12	780	21.981943	21.981943			Sodium adduct			DE$			1	1	0	0
12120	ALEHSALAINHK	376	2157	1303.711448	143.08606	12120	-1	0	0	0	12
12120	ALEHSALAINHK	376	2174	1303.711324	88.34993	12120	-1	0	0	0	12
12126	ALEIADFSGNPLSR	515,696	8614	1489.765524	179.999619	12126	-1	0	0	0	14
12126	ALEIADFSGNPLSR	515,696	8647	1511.746448	121.51667	12126	780	1	0	0	14	780	21.981943	21.981943			Sodium adduct			DE$			1	1	0	0
12126	ALEIADFSGNPLSR	515,696	8649	1489.764248	163.996536	12126	-1	0	0	0	14
12126	ALEIADFSGNPLSR	515,696	8702	1489.765524	148.984665	12126	-1	0	0	0	14
12126	ALEIADFSGNPLSR	515,696	8720	1511.745324	85.812729	12126	780	1	0	0	14	780	21.981943	21.981943			Sodium adduct			DE$			1	1	0	0
12126	ALEIADFSGNPLSR	515,696	8742	1489.765448	163.996536	12126	-1	0	0	0	14
12126	ALEIADFSGNPLSR	515,696	8775	1511.746448	75.243469	12126	780	1	0	0	14	780	21.981943	21.981943			Sodium adduct			DE$			1	1	0	0
12126	ALEIADFSGNPLSR	515,696	8810	1489.765124	179.999619	12126	-1	0	0	0	14
12126	ALEIADFSGNPLSR	515,696	8912	1489.766124	148.984665	12126	-1	0	0	0	14
12128	ALEIIPR	594	5768	811.501324	99.625732	12128	-1	0	0	0	7
12149	ALELDSNLYR	269	6397	1193.616724	157.878128	12149	-1	0	0	0	10
12195	ALEQLNGFELAGR	405	7747	1417.744524	161.474274	12195	-1	0	0	0	13
12196	ALEQLNGFELAGRPMK	405	7354	1773.935924	74.486137	12196	-1	0	1	0	16
12243	ALEWLGGIDTGGSTGYNPGLK	820	9456	2106.056924	174.916	12243	-1	0	0	0	21
12381	ALGGEDVR	797	1638	816.421524	118.96196	12381	-1	0	0	0	8
12407	ALGLGVEQLPVVFEDVVLHQATILPK	698	14056	2785.587848	68.548317	12407	-1	0	0	0	26
12447	ALGQNPTNAEVLK	272	4087	1354.731524	117.620758	12447	-1	0	0	0	13
12501	ALHLSDLFSPLPILELTR	246	13330	2035.161548	83.623253	12501	-1	0	0	0	18
12533	ALIAAQYSGAQVR	80	4787	1347.737324	161.474274	12533	-1	0	0	0	13
12542	ALIADSGLKILACDDLDEAAR	540	14	2493.430172	13.777658	12542	1001	3	1	0	21	1001	320.307916	42.04695	236.214016		tri-Methylation	palmitoleyl		KR	CST		3	2	1	0
12641	ALISPFDVIK	595	9847	1102.650724	79.832886	12641	-1	0	0	0	10
12764	ALLANALTSALR	603	9384	1213.727124	197.011475	12764	-1	0	0	0	12
12814	ALLFIPR	186	8298	829.531724	99.625732	12814	-1	0	0	0	7
12852	ALLLLLVGGVDQSPR	253	11481	1550.924948	125.504387	12852	-1	0	0	0	15
12859	ALLLPDYYLVTVMLSGIK	528	14916	2009.145548	83.623253	12859	-1	0	0	0	18
12907	ALLQAILQTEDMLK	145	12401	1586.883924	163.996536	12907	-1	0	0	0	14
12907	ALLQAILQTEDMLK	145	12443	1586.884148	134.851105	12907	-1	0	0	0	14
12907	ALLQAILQTEDMLK	145	12470	1586.884724	197.162552	12907	-1	0	0	0	14
12972	ALMDLLQLTR	709	10736	1173.666524	106.843636	12972	-1	0	0	0	10
12982	ALMGSPQLVAAVVR	328	8693	1411.809724	121.51667	12982	-1	0	0	0	14
12988	ALMLQGVDLLADAVAVTMGPK	68	14641	2113.142048	107.078194	12988	-1	0	0	0	21
12988	ALMLQGVDLLADAVAVTMGPK	68	14650	2113.144724	117.29953	12988	-1	0	0	0	21
12988	ALMLQGVDLLADAVAVTMGPK	68	14674	2113.140848	174.916	12988	-1	0	0	0	21
13055	ALNSIIDVYHK	505	6161	1272.694148	72.354561	13055	-1	0	0	0	11
13059	ALNSMGQDLERPLELR	149	5675	1857.948548	94.806099	13059	1392	1	1	0	16	1392	15.994915	15.994915			Met_OX			M			1	1	0	0
13119	ALQASALK	654	2549	801.483324	71.649178	13119	-1	0	0	0	8
13125	ALQDEWDAVMLHSFTLR	363	11462	2031.998648	79.058685	13125	-1	0	0	0	17
13407	ALSLLTLLNVYQK	558	12606	1475.885524	117.620758	13407	-1	0	0	0	13
13434	ALSPAELR	515,696	3835	856.488324	71.649178	13434	-1	0	0	0	8
13434	ALSPAELR	515,696	3939	856.489124	71.649178	13434	-1	0	0	0	8
13434	ALSPAELR	515,696	4619	936.455524	71.649178	13434	241	1	0	0	8	241	79.966331	79.966331			Phosphorylation			STY			1	1	0	0
13519	ALTGDAAIQPR	105	3335	1112.607324	124.863205	13519	-1	0	0	0	11
13550	ALTSEIALLQSR	461	7971	1301.742324	159.424973	13550	-1	0	0	0	12
13556	ALTVPELTQQMFDAK	565,566,582	10149	1691.865848	113.136055	13556	-1	0	0	0	15
13556	ALTVPELTQQMFDAK	565,566,582	10175	1691.866724	138.549179	13556	-1	0	0	0	15
13556	ALTVPELTQQMFDAK	565,566,582	10234	1691.867348	113.136055	13556	-1	0	0	0	15
13556	ALTVPELTQQMFDAK	565,566,582	10243	1713.848524	90.308426	13556	780	1	0	0	15	780	21.981943	21.981943			Sodium adduct			DE$			1	1	0	0
13556	ALTVPELTQQMFDAK	565,566,582	10264	1691.869324	152.314072	13556	-1	0	0	0	15
13556	ALTVPELTQQMFDAK	565,566,582	10335	1691.866148	69.904526	13556	-1	0	0	0	15
13559	ALTVPELTQQMFDAR	549	10378	1719.873324	138.549179	13559	-1	0	0	0	15
13559	ALTVPELTQQMFDAR	549	10456	1719.876524	152.314072	13559	-1	0	0	0	15
13562	ALTVPELTQQMFDSK	548,571	10049	1707.863348	69.904526	13562	-1	0	0	0	15
13562	ALTVPELTQQMFDSK	548,571	10115	1707.864724	138.549179	13562	-1	0	0	0	15
13565	ALTVPELTQQVFDAK	577	9838	1659.894924	125.504387	13565	-1	0	0	0	15
13565	ALTVPELTQQVFDAK	577	9848	1659.894848	90.308426	13565	-1	0	0	0	15
13565	ALTVPELTQQVFDAK	577	9931	1659.895724	125.504387	13565	-1	0	0	0	15
13565	ALTVPELTQQVFDAK	577	9948	1659.896048	113.136055	13565	-1	0	0	0	15
13565	ALTVPELTQQVFDAK	577	9990	1681.877648	69.904526	13565	780	1	0	0	15	780	21.981943	21.981943			Sodium adduct			DE$			1	1	0	0
13565	ALTVPELTQQVFDAK	577	10026	1659.898924	152.314072	13565	-1	0	0	0	15
13565	ALTVPELTQQVFDAK	577	10028	1681.881324	79.809364	13565	780	1	0	0	15	780	21.981943	21.981943			Sodium adduct			DE$			1	1	0	0
13565	ALTVPELTQQVFDAK	577	10039	1659.896048	152.314072	13565	-1	0	0	0	15
13565	ALTVPELTQQVFDAK	577	10066	1641.883748	79.809364	13565	430	1	0	0	15	430	-18.010565	-18.010565			Pyro-glu from E			E			1	1	0	0
13565	ALTVPELTQQVFDAK	577	10113	1659.896924	125.504387	13565	-1	0	0	0	15
13585	ALVAYYQK	482	4008	955.523524	118.96196	13585	-1	0	0	0	8
13725	ALWLAENQAQPMLR	515,696	7634	1656.851324	134.851105	13725	1392	1	0	0	14	1392	15.994915	15.994915			Met_OX			M			1	1	0	0
13725	ALWLAENQAQPMLR	515,696	7694	1656.852548	85.812729	13725	1392	1	0	0	14	1392	15.994915	15.994915			Met_OX			M			1	1	0	0
13725	ALWLAENQAQPMLR	515,696	7728	1656.852124	97.032928	13725	1392	1	0	0	14	1392	15.994915	15.994915			Met_OX			M			1	1	0	0
13725	ALWLAENQAQPMLR	515,696	7832	1656.852924	97.032928	13725	1392	1	0	0	14	1392	15.994915	15.994915			Met_OX			M			1	1	0	0
13725	ALWLAENQAQPMLR	515,696	7941	1656.852524	75.243469	13725	1392	1	0	0	14	1392	15.994915	15.994915			Met_OX			M			1	1	0	0
13725	ALWLAENQAQPMLR	515,696	8508	1640.858124	163.996536	13725	-1	0	0	0	14
13725	ALWLAENQAQPMLR	515,696	8510	1640.857148	134.851105	13725	-1	0	0	0	14
13725	ALWLAENQAQPMLR	515,696	8518	1662.840324	85.812729	13725	780	1	0	0	14	780	21.981943	21.981943			Sodium adduct			DE$			1	1	0	0
13725	ALWLAENQAQPMLR	515,696	8573	1640.856972	121.51667	13725	-1	0	0	0	14
13725	ALWLAENQAQPMLR	515,696	8604	1640.859124	134.851105	13725	-1	0	0	0	14
13725	ALWLAENQAQPMLR	515,696	8605	1640.858948	134.851105	13725	-1	0	0	0	14
13725	ALWLAENQAQPMLR	515,696	8733	1640.858324	148.984665	13725	-1	0	0	0	14
13755	ALYENMLVELPFAGFFLSK	619	14785	2189.138524	108.302933	13755	-1	0	0	0	19
13808	AMAHADPTELALSGLEAFSFDYIVK	706	13270	2696.333948	64.265549	13808	-1	0	0	0	25
13854	AMDISAMPR	69	4892	991.468924	103.787148	13854	-1	0	0	0	9
13857	AMDLAQAGSTVESK	464	4401	1407.678324	121.51667	13857	-1	0	0	0	14
13897	AMEVDIEERPK	296	3622	1316.652248	110.231316	13897	-1	0	1	0	11
13897	AMEVDIEERPK	296	3646	1316.651524	96.666176	13897	-1	0	1	0	11
13899	AMEWITAK	325	5991	949.480124	118.96196	13899	-1	0	0	0	8
13934	AMGIMNSFVNDIFER	656	12277	1743.821524	166.858063	13934	-1	0	0	0	15
13934	AMGIMNSFVNDIFER	656	12332	1743.819548	113.136055	13934	-1	0	0	0	15
13934	AMGIMNSFVNDIFER	656	12339	1743.822724	166.858063	13934	-1	0	0	0	15
13944	AMGTLLNTAISEVIGK	648	12161	1617.891924	142.362061	13944	-1	0	0	0	16
13947	AMGVVVATGVNTEIGK	42	6240	1545.833924	155.816818	13947	-1	0	0	0	16
14017	AMLRPALFANLFGVLALFQSGR	240	14915	2392.334348	74.848595	14017	-1	0	1	0	22
14235	ANAHFILKLLCDSVVLQPYLRELLSAK	617	802	3455.096396	5.835224	14235	1013	3	2	0	27	1013	400.370516	42.04695	204.187801	154.135765	tri-Methylation	Farnesylation	lipid	KR	C	ST	3	1	1	1
14290	ANEAMAIDTLLISDELFR	316	13048	2022.026724	150.242737	14290	-1	0	0	0	18
14399	ANGTTVHVGIHPSK	421	1787	1417.752924	134.851105	14399	-1	0	0	0	14
14399	ANGTTVHVGIHPSK	421	1797	1417.754048	65.312569	14399	-1	0	0	0	14
14411	ANHFFTVTDPR	384	4888	1304.637248	84.063568	14411	-1	0	0	0	11
14411	ANHFFTVTDPR	384	4891	1304.637124	110.231316	14411	-1	0	0	0	11
14450	ANITLSGK	653	2505	803.462324	71.649178	14450	-1	0	0	0	8
14550	ANLQIDQINTDLNLER	269	8235	1869.969524	105.808197	14550	-1	0	0	0	16
14607	ANPFGGASHAK	474	1615	1056.521924	96.666176	14607	-1	0	0	0	11
14615	ANPLSLDSAR	214	4497	1043.547324	122.165108	14615	-1	0	0	0	10
14837	APAMFNIR	484	6245	919.480724	101.250549	14837	-1	0	0	0	8
14906	APDELHYTYLDTFGRPVIVAYK	461	8593	2568.316172	74.848595	14906	-1	0	1	0	22
14906	APDELHYTYLDTFGRPVIVAYK	461	8615	2568.312848	218.549988	14906	-1	0	1	0	22
15002	APGAGLGQDR	153	1422	941.483124	122.165108	15002	-1	0	0	0	10
15027	APGFGDNR	68	1768	833.389724	101.250549	15027	-1	0	0	0	8
15038	APGFVYAWLELISHR	120	13374	1758.930248	125.504387	15038	-1	0	0	0	15
15070	APGTPHSHTKPYVR	432	499	1547.806748	75.243469	15070	-1	0	1	0	14
15072	APGTVLSQEEVEGELAELAMGFLGSR	344	14637	2690.340548	101.445099	15072	-1	0	0	0	26
15097	APILIATDVASR	705,740	6383	1226.710524	143.08606	15097	-1	0	0	0	12
15108	APIRPDIVNFVHTNLR	442	7525	1862.036948	94.806099	15108	-1	0	1	0	16
15300	APPTLQAETATKPQATSAPSPAPK	774	3410	2360.246348	83.774651	15300	-1	0	1	0	24
15307	APQALASILQGHLPPSALLTMLR	187	12766	2398.366748	79.310638	15307	-1	0	0	0	23
15314	APQDVEMKDLEDES	653	4970	1605.694724	134.851105	15314	-1	0	1	0	14
15456	APSTYGGGLSVSSR	783	3621	1338.666724	163.996536	15456	-1	0	0	0	14
15457	APSTYGGGLSVSSSR	789	3561	1425.697524	182.26207	15457	-1	0	0	0	15
15458	APTADTQTQNVNQAK	243	1002	1586.777324	166.858063	15458	-1	0	0	0	15
15548	APVSRSPPREQVIEDNMVPQGMPEQETTVGAIQDHTESSVHN	649	10844	4981.280572	11.977797	15548	1380	2	2	0	42	1380	384.126776	192.063388			Heptose			KNQRST			2	2	0	0
15568	AQAAAPASVPAQAPK	419	2409	1377.748324	138.549179	15568	-1	0	0	0	15
15783	AQEPESGLSEETQVK	337	3481	1631.775724	166.858063	15783	-1	0	0	0	15
15812	AQFEGIVTDLIR	100	10239	1361.739524	143.08606	15812	-1	0	0	0	12
15897	AQGPQQQPGSEGPSYAK	589	1781	1729.812724	173.284836	15897	-1	0	0	0	17
15923	AQHQQALSSLELLNVLFR	240	12492	2067.141248	74.268715	15923	-1	0	0	0	18
15935	AQHVFQHAVPQEGKPITNQK	55	2459	2257.182248	170.946655	15935	-1	0	1	0	20
15968	AQIHDLVLVGGSTR	765	5397	1465.810324	134.851105	15968	-1	0	0	0	14
16008	AQKEEEEEEEGSPQEEEEEEEEENRAEEEEASTEEEDK	696	1414	4994.899896	9.288176	16008	561	2	2	0	38	561	468.147906	-18.010565	486.158471		Pyro-glu from E	Hex3		E	NST		2	1	1	0
16089	AQLENASR	85	2834	930.500124	71.649178	16089	938	3	0	0	8	938	42.04695	14.01565			Methylation			*CHKNQRILDEST$			3	3	0	0
16108	AQLGVQAFADALLIIPK	561	13261	1768.042924	133.680283	16108	-1	0	0	0	17
16108	AQLGVQAFADALLIIPK	561	13315	1768.037524	60.8918	16108	-1	0	0	0	17
16163	AQLQDLNDR	297	2771	1072.537124	103.787148	16163	-1	0	0	0	9
16204	AQMVLSR	515,696	1182	820.434524	82.63205	16204	1392	1	0	0	7	1392	15.994915	15.994915			Met_OX			M			1	1	0	0
16204	AQMVLSR	515,696	1269	820.434524	82.63205	16204	1392	1	0	0	7	1392	15.994915	15.994915			Met_OX			M			1	1	0	0
16204	AQMVLSR	515,696	1359	820.434524	82.63205	16204	1392	1	0	0	7	1392	15.994915	15.994915			Met_OX			M			1	1	0	0
16204	AQMVLSR	515,696	1465	820.434524	82.63205	16204	1392	1	0	0	7	1392	15.994915	15.994915			Met_OX			M			1	1	0	0
16204	AQMVLSR	515,696	1566	820.435324	82.63205	16204	1392	1	0	0	7	1392	15.994915	15.994915			Met_OX			M			1	1	0	0
16204	AQMVLSR	515,696	2692	804.439924	99.625732	16204	-1	0	0	0	7
16204	AQMVLSR	515,696	2781	804.439724	82.63205	16204	-1	0	0	0	7
16492	AQVIYTR	477	2250	850.478924	99.625732	16492	-1	0	0	0	7
16504	AQVQLDSDHLEEDIHR	295	4573	1904.910248	84.368195	16504	-1	0	0	0	16
16504	AQVQLDSDHLEEDIHR	295	4584	1904.910572	84.368195	16504	-1	0	0	0	16
16507	AQVQLQLFK	387	7575	1074.629724	75.681778	16507	-1	0	0	0	9
16549	AQYEDIANR	795,812	2578	1093.527724	120.059029	16549	936	1	0	0	9	936	14.01565	14.01565			Methylation			*CHKNQRILDEST$			1	1	0	0
16549	AQYEDIANR	795,812	2654	1107.542724	120.059029	16549	937	2	0	0	9	937	28.0313	14.01565			Methylation			*CHKNQRILDEST$			2	2	0	0
16549	AQYEDIANR	795,812	2685	1079.511324	75.681778	16549	-1	0	0	0	9
16549	AQYEDIANR	795,812	2748	1107.542924	120.059029	16549	937	2	0	0	9	937	28.0313	14.01565			Methylation			*CHKNQRILDEST$			2	2	0	0
16553	AQYEDIAQK	211	2325	1065.521124	103.787148	16553	-1	0	0	0	9
16553	AQYEDIAQK	211	2330	1087.506124	89.080124	16553	780	1	0	0	9	780	21.981943	21.981943			Sodium adduct			DE$			1	1	0	0
16553	AQYEDIAQK	211	2427	1065.520924	103.787148	16553	-1	0	0	0	9
16556	AQYEEIANR	785	2600	1115.509124	120.059029	16556	780	1	0	0	9	780	21.981943	21.981943			Sodium adduct			DE$			1	1	0	0
16559	AQYEEIAQR	208,781,786,790,817	2662	1129.524324	75.681778	16559	780	1	0	0	9	780	21.981943	21.981943			Sodium adduct			DE$			1	1	0	0
16567	AQYESLAAK	15	2490	980.504524	75.681778	16567	-1	0	0	0	9
16715	AREDIFMETLKDIVEYYNDSNGSHVLQGR	626	8098	3499.713248	53.05098	16715	1005	3	2	0	29	1005	100.088815	42.04695	15.994915		tri-Methylation	Met_OX		KR	M		3	2	1	0
16767	ARFEELCSDLFR	765	9659	1485.711924	76.833321	16767	-1	0	1	0	12
16769	ARFEELNADLFR	185	7623	1480.756524	127.947601	16769	-1	0	1	0	12
16769	ARFEELNADLFR	185	7632	1480.754348	100.67038	16769	-1	0	1	0	12
17299	ARYEEIAR	782	1653	1007.527524	85.640694	17299	-1	0	1	0	8
17363	ASAISVTVLNVIEGPVFRPGSK	149	11308	2241.258548	132.390854	17363	-1	0	1	0	22
17572	ASFANEDGQVSPGSLLLAGAIAGMPAASLVTPADVIK	117	13387	3538.856048	100.558434	17572	-1	0	0	0	37
17572	ASFANEDGQVSPGSLLLAGAIAGMPAASLVTPADVIK	117	13394	3560.831948	59.171444	17572	780	1	0	0	37	780	21.981943	21.981943			Sodium adduct			DE$			1	1	0	0
17572	ASFANEDGQVSPGSLLLAGAIAGMPAASLVTPADVIK	117	13410	3576.807372	36.943035	17572	935	2	0	0	37	935	37.976858	21.981943	15.994915		Sodium adduct	Met_OX		DE$	M		2	1	1	0
17579	ASFEEASNQLINHIEQFLDTNETPYFMK	632	14396	3316.559348	49.096523	17579	-1	0	0	0	28
17612	ASFSVLGDILGSAMR	821	12475	1523.791124	152.314072	17612	-1	0	0	0	15
17625	ASGATILSTLANLEGEETFEAAMLGQAEEVVQER	560	14349	3564.741372	128.461319	17625	-1	0	0	0	34
17625	ASGATILSTLANLEGEETFEAAMLGQAEEVVQER	560	14360	3564.744848	95.345482	17625	-1	0	0	0	34
17632	ASGDSARPVLLQVAESAYR	117	8343	1990.035548	130.310776	17632	-1	0	1	0	19
17632	ASGDSARPVLLQVAESAYR	117	8405	1990.037924	119.067619	17632	-1	0	1	0	19
17632	ASGDSARPVLLQVAESAYR	117	8436	1990.037048	142.043274	17632	-1	0	1	0	19
17682	ASGPPVSELITK	104	5695	1198.667924	100.67038	17682	-1	0	0	0	12
17782	ASIERVNSFDSQLNQYQSILNTILTSILNACNAESFVQSQK	1441	6785	5024.395772	2.561426	17782	792	3	1	1	41	792	450.122631	21.981943	406.158745		Sodium adduct	HexNAc2		DE$	NST		3	2	1	0
17813	ASITPGTILIILTGR	454	13290	1525.932248	79.809364	17813	-1	0	0	0	15
17813	ASITPGTILIILTGR	454	13302	1525.931324	138.549179	17813	-1	0	0	0	15
17813	ASITPGTILIILTGR	454	13352	1525.931948	101.411888	17813	-1	0	0	0	15
17882	ASLCISTK	203	6954	1005.563324	71.649178	17882	1315	2	0	0	8	1315	183.125929	28.990164	154.135765		nitrosylation	lipid		CY	ST		2	1	1	0
17896	ASLDRPFTNLESAFYSIVGLSSLGAQVPDAK	467	13804	3253.671848	42.494801	17896	-1	0	1	0	31
17908	ASLENSLEETK	783,789	4149	1220.601524	124.863205	17908	-1	0	0	0	11
18218	ASSKDAIR	131	3472	931.482924	118.96196	18218	2	2	1	0	8	2	84.02113	42.010565			Acetylation			*KCSTYHR			2	2	0	0
18218	ASSKDAIR	131	3494	953.465924	71.649178	18218	6	3	1	0	8	6	106.003073	42.010565	21.981943		Acetylation	Sodium adduct		*KCSTYHR	DE$		3	2	1	0
18218	ASSKDAIR	131	3586	931.483324	101.250549	18218	2	2	1	0	8	2	84.02113	42.010565			Acetylation			*KCSTYHR			2	2	0	0
18218	ASSKDAIR	131	3763	931.483924	71.649178	18218	2	2	1	0	8	2	84.02113	42.010565			Acetylation			*KCSTYHR			2	2	0	0
18231	ASSLEQKR	1528	2327	932.520524	85.640694	18231	936	1	1	1	8	936	14.01565	14.01565			Methylation			*CHKNQRILDEST$			1	1	0	0
18300	ASTEGVAIQGQQGTR	307	2195	1502.756124	125.504387	18300	-1	0	0	0	15
18325	ASTLQLGSPR	158	3618	1029.568724	92.785057	18325	-1	0	0	0	10
18337	ASTPAILFLDEIDSILGAR	389	15394	2002.086924	98.008949	18337	-1	0	0	0	19
18376	ASVASEVSTTSSTSKPPTGR	69	2606	1949.977148	57.887913	18376	-1	0	1	0	20
18376	ASVASEVSTTSSTSKPPTGR	69	2613	1949.977724	134.658249	18376	-1	0	1	0	20
18403	ASVLLGSR	201	3619	802.478124	101.250549	18403	-1	0	0	0	8
18462	ATAAPAGAPPQPQDLEFTK	374	5643	1909.971324	108.302933	18462	-1	0	0	0	19
18486	ATAGDTHLGGEDFDNR	765	3178	1675.731848	129.563812	18486	-1	0	0	0	16
18486	ATAGDTHLGGEDFDNR	765	3179	1675.730124	169.97345	18486	-1	0	0	0	16
18614	ATENDIYNFFSPLNPVR	174,686	11334	1996.975924	159.455383	18614	-1	0	0	0	17
18670	ATFMYEQFPELMNMLWSR	156	13978	2294.047748	74.268715	18670	-1	0	0	0	18
18715	ATGGGLSSVGGGSSTIK	208	3365	1435.741724	110.218048	18715	-1	0	0	0	17
18877	ATLEEHLR	69	2388	968.516324	85.640694	18877	-1	0	0	0	8
18888	ATLENDFVVLK	782	8056	1248.684124	96.666176	18888	-1	0	0	0	11
18918	ATLNAFLYR	40,737	7603	1068.583124	120.059029	18918	-1	0	0	0	9
18947	ATLTQMLNVIFTR	54	13260	1507.833724	81.320366	18947	-1	0	0	0	13
18981	ATMILTVGGTAYAIYELAVASFPK	75	15685	2487.320348	101.481529	18981	-1	0	0	0	24
18992	ATMQNLNDR	796,811,815	1862	1062.497524	120.059029	18992	-1	0	0	0	9
19101	ATQMPEGGQGAPPMYQLYK	337	6854	2066.968124	142.043274	19101	-1	0	0	0	19
19108	ATQQQHDFTLTQTADGR	337	3580	1917.902048	133.680283	19108	-1	0	0	0	17
19108	ATQQQHDFTLTQTADGR	337	3602	1917.905124	88.92067	19108	-1	0	0	0	17
19146	ATSFLLALEPELEAR	461	11353	1659.896724	113.136055	19146	-1	0	0	0	15
19149	ATSIDPNTYITWIDK	152	9632	1737.867924	60.589245	19149	-1	0	0	0	15
19149	ATSIDPNTYITWIDK	152	9633	1737.876924	60.589245	19149	-1	0	0	0	15
19157	ATSNVFAMFDQSQIQEFK	264	10742	2090.986148	125.980591	19157	-1	0	0	0	18
19223	ATVAVLSFILSSAAK	738	12461	1477.865124	90.308426	19223	-1	0	0	0	15
19394	AVAFFLESIAMHDIIAAEK	337	12724	2076.085148	154.279556	19394	-1	0	0	0	19
19394	AVAFFLESIAMHDIIAAEK	337	12730	2076.091324	180.342758	19394	-1	0	0	0	19
19397	AVAFQNPQTHVIENLHAAAYR	374	6236	2350.206548	162.493835	19397	-1	0	0	0	21
19403	AVAGDASESALLK	41	4400	1231.652724	145.882065	19403	-1	0	0	0	13
19441	AVAQALEVIPR	572	6884	1166.687124	158.076828	19441	-1	0	0	0	11
19483	AVCMLSNTTAIAEAWAR	559,574,775	10460	1807.884724	187.800888	19483	-1	0	0	0	17
19483	AVCMLSNTTAIAEAWAR	559,574,775	10478	1807.881248	187.800888	19483	-1	0	0	0	17
19504	AVDEAADALLK	726	5721	1115.594324	96.666176	19504	-1	0	0	0	11
19519	AVDFAER	439	2997	807.400124	99.625732	19519	-1	0	0	0	7
19553	AVDSLVPIGR	44	6014	1026.594724	106.843636	19553	-1	0	0	0	10
19553	AVDSLVPIGR	44	6120	1026.591924	106.843636	19553	-1	0	0	0	10
19556	AVDSQILPK	454	4146	970.556324	89.080124	19556	-1	0	0	0	9
19632	AVEHLDDLPGALSELSDLHAHK	799	8361	2367.191372	58.889397	19632	-1	0	0	0	22
19701	AVFPSIVGRPR	6,18	5507	1198.705324	84.063568	19701	-1	0	1	0	11
19720	AVFVDLEPTVIDEVR	559,574,575	9974	1701.906324	182.26207	19720	-1	0	0	0	15
19720	AVFVDLEPTVIDEVR	559,574,575	9985	1701.907148	235.104492	19720	-1	0	0	0	15
19720	AVFVDLEPTVIDEVR	559,574,575	10001	1723.887848	152.314072	19720	780	1	0	0	15	780	21.981943	21.981943			Sodium adduct			DE$			1	1	0	0
19720	AVFVDLEPTVIDEVR	559,574,575	10002	1723.887524	113.136055	19720	780	1	0	0	15	780	21.981943	21.981943			Sodium adduct			DE$			1	1	0	0
19720	AVFVDLEPTVIDEVR	559,574,575	10053	1701.906524	198.640549	19720	-1	0	0	0	15
19720	AVFVDLEPTVIDEVR	559,574,575	10073	1701.906248	101.411888	19720	-1	0	0	0	15
19720	AVFVDLEPTVIDEVR	559,574,575	10164	1701.907524	125.504387	19720	-1	0	0	0	15
19965	AVLIAGQPGTGK	504	3505	1111.646124	88.34993	19965	-1	0	0	0	12
20022	AVLQFTPASWTYVR	375	10071	1638.860324	75.243469	20022	-1	0	0	0	14
20045	AVLVDLEPGTMDSVR	566,582	7918	1601.820924	152.314072	20045	-1	0	0	0	15
20045	AVLVDLEPGTMDSVR	566,582	7950	1601.819648	90.308426	20045	-1	0	0	0	15
20045	AVLVDLEPGTMDSVR	566,582	7972	1623.803124	69.904526	20045	780	1	0	0	15	780	21.981943	21.981943			Sodium adduct			DE$			1	1	0	0
20045	AVLVDLEPGTMDSVR	566,582	8023	1601.820924	166.858063	20045	-1	0	0	0	15
20232	AVQQPDGLAVLGIFLK	57	12881	1668.970524	105.808197	20232	-1	0	0	0	16
20313	AVSGASAGDYSDAIETLLTAIAVIK	746	15042	2436.293048	79.889297	20313	-1	0	0	0	25
20402	AVTEQGAELSNEER	16	2609	1532.718524	163.996536	20402	-1	0	0	0	14
20438	AVTLAGSWR	635	5557	960.525724	75.681778	20438	-1	0	0	0	9
20441	AVTNEPEEEELATLSEEEIAMAVTAWEK	556	14096	3119.467748	62.45396	20441	-1	0	0	0	28
20502	AVVGVVAGGGR	439	2907	941.554324	158.076828	20502	-1	0	0	0	11
20913	AYHEQLSVAEITNACFEPANQMVK	559,574	7790	2812.274648	67.547859	20913	641	3	0	0	24	641	118.998321	-17.026549	21.981943	114.042927	Pyro-glu from Q	Sodium adduct	ubiquitinylation residue	Q	DE$	*KSTC	3	1	1	1
20913	AYHEQLSVAEITNACFEPANQMVK	559,574	7794	2812.275372	67.547859	20913	641	3	0	0	24	641	118.998321	-17.026549	21.981943	114.042927	Pyro-glu from Q	Sodium adduct	ubiquitinylation residue	Q	DE$	*KSTC	3	1	1	1
20913	AYHEQLSVAEITNACFEPANQMVK	559,574	9785	2693.273048	152.170975	20913	-1	0	0	0	24
20913	AYHEQLSVAEITNACFEPANQMVK	559,574	9842	2693.268524	101.481529	20913	-1	0	0	0	24
20913	AYHEQLSVAEITNACFEPANQMVK	559,574	9868	2693.269448	101.481529	20913	-1	0	0	0	24
20913	AYHEQLSVAEITNACFEPANQMVK	559,574	10093	2707.284848	187.103271	20913	936	1	0	0	24	936	14.01565	14.01565			Methylation			*CHKNQRILDEST$			1	1	0	0
20914	AYHEQLSVAEITNACFEPANQMVKCDPR	559,574	6963	3180.456172	84.999237	20914	1392	1	1	0	28	1392	15.994915	15.994915			Met_OX			M			1	1	0	0
22211	CGPESGHDLTEYTEECCSEVHRTQLELPLRANQSLLSSSAGK	1177	16080	4861.080172	1.403157	22211	798	3	2	1	42	798	285.98304	21.981943	242.019154		Sodium adduct	phosphoglycosyl-D-mannose-1-phosphoryl		DE$	ST		3	2	1	0
22785	CLAPMMSEVIRILQEGVDPKK	146	12313	2751.466448	78.931625	22785	587	3	2	0	21	587	394.235538	-18.010565	220.182715	192.063388	Pyro-glu from E	hydroxyfarnesyl	Heptose	E	C	KNQRST	3	1	1	1
22812	CLDAVVSTRHEMLPEFYKTVSPALISR	60	13023	3221.636396	51.568886	22812	602	3	2	0	27	602	159.053158	-18.010565	161.068808	15.994915	Pyro-glu from E	Hexosamine	Met_OX	E	NST	M	3	1	1	1
23206	CLVPSFHASAFEKEREPLAPPEMEGLR	1416	9901	3303.605396	28.277258	23206	427	2	2	1	27	427	263.100502	71.037114	192.063388		Acrylamide adduct	Heptose		C	KNQRST		2	1	1	0
23917	CRQECKK	8	1580	1164.585524	67.803238	23917	875	3	2	0	7	875	270.159573	21.981943	27.994915	220.182715	Sodium adduct	Formylation	hydroxyfarnesyl	DE$	*KST	C	3	1	1	1
23985	CSDSDEEKK	156	3245	1244.568724	75.681778	23985	813	3	1	0	9	813	204.149008	21.981943	28.0313	154.135765	Sodium adduct	di-Methylation	lipid	DE$	*KRN	ST	3	1	1	1
24196	CSVFKCLPMILDNKLSHPLLEQLLPALR	108	14817	3437.997372	26.682049	24196	1006	2	2	0	28	1006	246.234751	42.04695	204.187801		tri-Methylation	Farnesylation		KR	C		2	1	1	0
24965	DAEAWFNEK	787	6212	1109.490524	103.787148	24965	-1	0	0	0	9
24965	DAEAWFNEK	787	6354	1109.490324	120.059029	24965	-1	0	0	0	9
24976	DAEDWFFSK	796,811	9035	1172.524124	103.787148	24976	937	2	0	0	9	937	28.0313	14.01565			Methylation			*CHKNQRILDEST$			2	2	0	0
24976	DAEDWFFSK	796,811	9171	1144.496724	120.059029	24976	-1	0	0	0	9
25028	DAETWFLSK	783	8241	1096.529124	103.787148	25028	-1	0	0	0	9
25028	DAETWFLSK	783	8325	1096.530524	103.787148	25028	-1	0	0	0	9
25039	DAFLGSFLYEYSR	798	11232	1567.744724	161.474274	25039	-1	0	0	0	13
25039	DAFLGSFLYEYSR	798	11264	1567.742348	117.620758	25039	-1	0	0	0	13
25039	DAFLGSFLYEYSR	798	11303	1567.746124	145.882065	25039	-1	0	0	0	13
25066	DAGAGLLAAAMIAVVPGYISR	527	13358	2016.095648	70.389015	25066	-1	0	0	0	21
25107	DAGVIAGLNVLR	765	8722	1197.694324	177.233078	25107	-1	0	0	0	12
25162	DAINQGMDEELERDEK	200	4701	1891.830248	65.156059	25162	-1	0	1	0	16
25162	DAINQGMDEELERDEK	200	4710	1891.833524	142.362061	25162	-1	0	1	0	16
25295	DALNLAQMQEQTLQLEQQSK	40,737	8978	2316.144524	197.660797	25295	-1	0	0	0	20
25605	DATHQEAVSALLR	515,696	5400	1410.728924	161.474274	25605	-1	0	0	0	13
25605	DATHQEAVSALLR	515,696	5450	1410.731348	117.620758	25605	-1	0	0	0	13
25605	DATHQEAVSALLR	515,696	5495	1410.733124	145.882065	25605	-1	0	0	0	13
25606	DATHQEAVSALLRPCLELSLLVR	515,696	12619	2534.377448	136.840469	25606	-1	0	1	0	23
25606	DATHQEAVSALLRPCLELSLLVR	515,696	12741	2534.381048	79.310638	25606	-1	0	1	0	23
25606	DATHQEAVSALLRPCLELSLLVR	515,696	12742	2534.378972	96.956505	25606	-1	0	1	0	23
25606	DATHQEAVSALLRPCLELSLLVR	515,696	12770	2556.359948	87.941864	25606	780	1	1	0	23	780	21.981943	21.981943			Sodium adduct			DE$			1	1	0	0
25606	DATHQEAVSALLRPCLELSLLVR	515,696	12773	2534.379924	116.13147	25606	-1	0	1	0	23
25606	DATHQEAVSALLRPCLELSLLVR	515,696	12823	2534.378972	79.310638	25606	-1	0	1	0	23
25606	DATHQEAVSALLRPCLELSLLVR	515,696	12824	2534.379848	63.211613	25606	-1	0	1	0	23
25640	DAVEDLESVGK	134	5852	1161.562724	158.076828	25640	-1	0	0	0	11
25654	DAVLLLFANK	25	10136	1103.646324	106.843636	25654	-1	0	0	0	10
25674	DAVPAFIEPNVR	385	7299	1327.701724	76.833321	25674	-1	0	0	0	12
25866	DCNTICGTMFDFFTHMHNK	649	1790	2604.044924	5.387605	25866	1199	3	0	0	19	1199	342.128781	114.042927			ubiquitinylation residue			*KSTC			3	3	0	0
25982	DDCSDVVYIVADTNSYYRCWYR	862	6201	2959.375124	12.682803	25982	393	3	1	1	22	393	253.204179	71.037114	28.0313	154.135765	Acrylamide adduct	di-Methylation	lipid	C	*KRN	ST	3	1	1	1
26081	DDEVQVVR	421	2634	959.479324	101.250549	26081	-1	0	0	0	8
26200	DDKHGSYEDAVHSGALND	560	3106	1929.819248	57.032352	26200	-1	0	1	0	18
26854	DEILPTTPISEQK	479	5810	1470.765524	131.301178	26854	-1	0	0	0	13
26854	DEILPTTPISEQK	479	5842	1492.749124	104.763947	26854	780	1	0	0	13	780	21.981943	21.981943			Sodium adduct			DE$			1	1	0	0
26854	DEILPTTPISEQK	479	5910	1470.768324	117.620758	26854	-1	0	0	0	13
26854	DEILPTTPISEQK	479	5921	1550.735924	81.320366	26854	241	1	0	0	13	241	79.966331	79.966331			Phosphorylation			STY			1	1	0	0
26950	DELILEGNDIELVSNSAALIQQATTVK	436	12747	2884.517648	115.037086	26950	-1	0	0	0	27
27233	DETEFYLGK	453	5855	1101.509324	103.787148	27233	-1	0	0	0	9
27252	DETNYGIPQR	378	3539	1192.559924	122.165108	27252	-1	0	0	0	10
27289	DEVMGDNLLLSSVFQFSK	69	12803	2028.993848	137.842896	27289	-1	0	0	0	18
27289	DEVMGDNLLLSSVFQFSK	69	12811	2029.003724	114.638573	27289	-1	0	0	0	18
27438	DFGLLVFVR	337	11758	1065.608524	120.059029	27438	-1	0	0	0	9
27452	DFHVDEQTTVK	794	3317	1318.628124	140.723053	27452	-1	0	0	0	11
27487	DFLAGGIAAAISK	12	9389	1233.683648	161.474274	27487	-1	0	0	0	13
27487	DFLAGGIAAAISK	12	9391	1233.684324	161.474274	27487	-1	0	0	0	13
27487	DFLAGGIAAAISK	12	9570	1233.682924	178.244675	27487	-1	0	0	0	13
27487	DFLAGGIAAAISK	12	16171	1233.681524	81.320366	27487	-1	0	0	0	13
27490	DFLAGGVAAAISK	19	8144	1219.668924	178.244675	27490	-1	0	0	0	13
27490	DFLAGGVAAAISK	19	8173	1219.669148	145.882065	27490	-1	0	0	0	13
27490	DFLAGGVAAAISK	19	8268	1219.668924	161.474274	27490	-1	0	0	0	13
27490	DFLAGGVAAAISK	19	8372	1219.668924	178.244675	27490	-1	0	0	0	13
27493	DFLAGGVAAAVSK	7	7307	1205.652724	178.244675	27493	-1	0	0	0	13
27529	DFLLKPELLR	150	8691	1243.740124	79.832886	27529	-1	0	1	0	10
27554	DFLVQIK	636	7352	862.503524	82.63205	27554	-1	0	0	0	7
27572	DFNHINVELSLLGK	436	9312	1598.854448	121.51667	27572	-1	0	0	0	14
27612	DFPLSGYVELR	288	9628	1295.663524	110.231316	27612	-1	0	0	0	11
27680	DFSALESQLQDTQELLQEENR	269	11155	2515.156748	107.078194	27680	780	1	0	0	21	780	21.981943	21.981943			Sodium adduct			DE$			1	1	0	0
27717	DFSPSGIFGAFQR	46	10687	1428.691524	161.474274	27717	-1	0	0	0	13
27750	DFTVSAMHGDMDQK	188	4801	1581.669524	179.999619	27750	-1	0	0	0	14
27831	DGADIHSDLFISIAQALLGGTAR	140	14265	2341.216148	71.065765	27831	-1	0	0	0	23
27831	DGADIHSDLFISIAQALLGGTAR	140	14291	2363.206748	79.310638	27831	780	1	0	0	23	780	21.981943	21.981943			Sodium adduct			DE$			1	1	0	0
27831	DGADIHSDLFISIAQALLGGTAR	140	14320	2341.220048	116.13147	27831	-1	0	0	0	23
27836	DGAGFLINLIDSPGHVDFSSEVTAALR	147	12928	2801.413148	115.037086	27836	-1	0	0	0	27
27847	DGALHMIGSLAEILLK	190	13537	1680.936548	105.808197	27847	-1	0	0	0	16
27847	DGALHMIGSLAEILLK	190	13565	1680.936124	105.808197	27847	-1	0	0	0	16
27850	DGALHVIGSLAEILLK	193	13413	1648.965248	117.387779	27850	-1	0	0	0	16
27899	DGCTLTKIEEKIMHVSEMNIPPAHK	1505	9939	3289.620172	71.89621	27899	1144	3	2	1	25	1144	468.212435	210.198366	242.019154	15.994915	Myristoylation	phosphoglycosyl-D-mannose-1-phosphoryl	Met_OX	KC	ST	M	3	1	1	1
27929	DGEAGAQGPPGPAGPAGER	118	2255	1690.777924	154.279556	27929	-1	0	0	0	19
27929	DGEAGAQGPPGPAGPAGER	118	2463	1690.776924	142.043274	27929	-1	0	0	0	19
27991	DGFIDKEDLHDMLASLGK	264	9862	2003.971772	65.40403	27991	-1	0	1	0	18
28164	DGLAEEVQR	15	3151	1016.500324	120.059029	28164	-1	0	0	0	9
28255	DGNASGTTLLEALDCILPPTRPTDKPLR	79	12091	2964.550172	101.643242	28255	-1	0	2	0	28
28255	DGNASGTTLLEALDCILPPTRPTDKPLR	79	12131	2964.546848	49.096523	28255	-1	0	2	0	28
28255	DGNASGTTLLEALDCILPPTRPTDKPLR	79	12151	2964.550572	101.643242	28255	-1	0	2	0	28
28303	DGPGFYTTR	146	3790	1013.469924	75.681778	28303	-1	0	0	0	9
28360	DGPYITAEEAVAVYTTTVHWLESR	353	14375	2708.322848	101.481529	28360	-1	0	0	0	24
28377	DGQGTAGGHGSGGGQRPGGGHGSGGGQGPGDGHGSGGGK	214	98	3210.387372	25.053425	28377	-1	0	1	0	39
28408	DGQVINETSQHHDDLE	624	2928	1818.787724	65.156059	28408	430	1	0	0	16	430	-18.010565	-18.010565			Pyro-glu from E			E			1	1	0	0
28408	DGQVINETSQHHDDLE	624	2935	1836.799324	105.808197	28408	-1	0	0	0	16
28408	DGQVINETSQHHDDLE	624	2965	1858.780724	84.368195	28408	780	1	0	0	16	780	21.981943	21.981943			Sodium adduct			DE$			1	1	0	0
28408	DGQVINETSQHHDDLE	624	3224	1916.761924	74.486137	28408	241	1	0	0	16	241	79.966331	79.966331			Phosphorylation			STY			1	1	0	0
28581	DGVFLYFEDNAGVIVNNK	435	10752	2013.997524	176.751266	28581	-1	0	0	0	18
28581	DGVFLYFEDNAGVIVNNK	435	10796	2013.994448	103.803909	28581	-1	0	0	0	18
28581	DGVFLYFEDNAGVIVNNK	435	11087	2013.991324	93.467415	28581	-1	0	0	0	18
28581	DGVFLYFEDNAGVIVNNK	435	16156	2013.992324	93.467415	28581	-1	0	0	0	18
28581	DGVFLYFEDNAGVIVNNK	435	17238	2013.985724	83.623253	28581	-1	0	0	0	18
28581	DGVFLYFEDNAGVIVNNK	435	17268	2013.992124	65.40403	28581	-1	0	0	0	18
28581	DGVFLYFEDNAGVIVNNK	435	17286	2013.993724	74.268715	28581	-1	0	0	0	18
28587	DGVIEASINHEK	370	3507	1311.653324	76.833321	28587	-1	0	0	0	12
28675	DHAVVVGVYRPPPK	163	3276	1533.854048	121.51667	28675	-1	0	1	0	14
28696	DHEDYDPQTVRLGSRYSHVQEVQER	630	12153	3264.466148	31.800629	28696	1319	2	2	0	25	1319	221.053552	28.990164	192.063388		nitrosylation	Heptose		CY	KNQRST		2	1	1	0
28789	DHLTVKEKCR	1233	1630	1292.641324	67.888649	28789	17	2	2	1	10	17	63.992508	42.010565	21.981943		Acetylation	Sodium adduct		*KCSTYHR	DE$		2	1	1	0
28803	DHMVLLEFVTAAGITHGMDELYK	822	15022	2590.257372	96.956505	28803	-1	0	0	0	23
28981	DIDAFWLQR	610	9742	1163.580324	138.386322	28981	-1	0	0	0	9
29026	DIEEASLVK	295	4488	1003.531324	89.080124	29026	-1	0	0	0	9
29045	DIENQYETQITQIEHEVSSSGQEVQSSAK	788	9944	3264.518048	163.585648	29045	-1	0	0	0	29
29045	DIENQYETQITQIEHEVSSSGQEVQSSAK	788	9962	3264.523324	73.890884	29045	-1	0	0	0	29
29045	DIENQYETQITQIEHEVSSSGQEVQSSAK	788	9981	3264.518972	106.112282	29045	-1	0	0	0	29
29045	DIENQYETQITQIEHEVSSSGQEVQSSAK	788	9983	3286.496948	133.487534	29045	780	1	0	0	29	780	21.981943	21.981943			Sodium adduct			DE$			1	1	0	0
29045	DIENQYETQITQIEHEVSSSGQEVQSSAK	788	10040	3264.516248	163.585648	29045	-1	0	0	0	29
29086	DIGFIKLD	507	9077	920.508924	101.250549	29086	-1	0	1	0	8
29137	DIIFAIK	200	8115	819.497124	82.63205	29137	-1	0	0	0	7
29258	DILETHLR	337	4481	996.547124	101.250549	29258	-1	0	0	0	8
29270	DILIQYDR	482	5811	1035.544724	101.250549	29270	-1	0	0	0	8
29347	DIMSSENLPPIMHSLEVLHLGYNGICNLIQLQLNRLRNLK	227	12594	4819.60142	10.616678	29347	1117	2	2	0	40	1117	220.182716	204.187801	15.994915		Farnesylation	Met_OX		C	M		2	1	1	0
29518	DISEASVFDAYVLPK	478	10153	1653.838524	198.640549	29518	-1	0	0	0	15
29518	DISEASVFDAYVLPK	478	10177	1653.836648	182.26207	29518	-1	0	0	0	15
29518	DISEASVFDAYVLPK	478	10218	1675.820524	113.136055	29518	780	1	0	0	15	780	21.981943	21.981943			Sodium adduct			DE$			1	1	0	0
29518	DISEASVFDAYVLPK	478	10247	1653.838324	152.314072	29518	-1	0	0	0	15
29601	DIVENYFMR	585	8296	1186.555124	103.787148	29601	-1	0	0	0	9
29779	DKEVGNLYDMFHTR	494	7277	1724.807948	121.51667	29779	-1	0	1	0	14
29789	DKFQETSDEFEAAR	387	4309	1672.745124	85.812729	29789	-1	0	1	0	14
29907	DKLNNLVLFDK	477	7303	1318.737324	124.863205	29907	-1	0	1	0	11
29978	DKNVTTAQQILAASNSVLEIDNGELILEK	1266	13009	3168.684548	53.05098	29978	938	3	1	1	29	938	42.04695	14.01565			Methylation			*CHKNQRILDEST$			3	3	0	0
29988	DKPHVNVGTIGHVDHGK	83	2072	1809.932724	146.265793	29988	-1	0	1	0	17
30065	DKSPVREPIDNLTPEER	405	4467	2074.984448	146.265793	30065	241	1	2	0	17	241	79.966331	79.966331			Phosphorylation			STY			1	1	0	0
30142	DKWSNFDPTGLER	37,40	6572	1564.739048	92.676521	30142	-1	0	1	0	13
30146	DKYEPAAVSEQGDKK	41	1462	1664.810048	138.549179	30146	-1	0	2	0	15
30451	DLECVTNLQEVARIVGNSGLNIYNLYAPCAGGVPSHFR	356	10005	4269.068572	45.58654	30451	261	3	1	0	38	261	179.034745	79.966331	71.037114	28.0313	Phosphorylation	Acrylamide adduct	di-Methylation	STY	C	*KRN	3	1	1	1
30486	DLEEFFSTVGK	405	10284	1271.616324	110.231316	30486	-1	0	0	0	11
30529	DLEHLMLLIGELYK	307	14160	1686.919448	97.032928	30529	-1	0	0	0	14
30529	DLEHLMLLIGELYK	307	14177	1686.921324	121.51667	30529	-1	0	0	0	14
30541	DLEKPFLLPVEAVYSVPGR	83	10686	2129.164148	88.180733	30541	-1	0	1	0	19
30672	DLGEELEALKTELEDTLDSTAAQQELR	269	14108	3017.490548	65.407532	30672	-1	0	1	0	27
30672	DLGEELEALKTELEDTLDSTAAQQELR	269	14163	3017.485148	97.174759	30672	-1	0	1	0	27
30682	DLGFFGIYK	117	10253	1059.550924	103.787148	30682	-1	0	0	0	9
30962	DLLDLLVEAK	666	11925	1128.651124	106.843636	30962	-1	0	0	0	10
30992	DLLHPSPEEEK	488	3666	1293.632124	96.666176	30992	-1	0	0	0	11
30993	DLLHPSPEEEKR	488	2995	1449.735124	100.67038	30993	-1	0	1	0	12
30994	DLLHPSPEEEKRK	488	2172	1577.828048	117.620758	30994	-1	0	2	0	13
30994	DLLHPSPEEEKRK	488	2193	1577.829324	104.763947	30994	-1	0	2	0	13
31021	DLLLNTMSQEEK	337	7106	1420.699724	143.08606	31021	-1	0	0	0	12
31285	DLPLLLFR	519	11542	986.602124	101.250549	31285	-1	0	0	0	8
31489	DLSELGSVRTLLQGSGCLAGIYLEDTK	332	12472	2964.476348	51.568886	31489	475	3	1	0	27	475	126.031694	-18.010565	-17.026549	161.068808	Pyro-glu from E	Pyro-glu from Q	Hexosamine	E	Q	NST	3	1	1	1
31524	DLSLSQLVHLIYVIGENR	158	14123	2069.141948	74.268715	31524	-1	0	0	0	18
31540	DLSPSSAPAVASAAEPTLALSQVVAAASALAAAPGIGAAAAAAGFDSASAR	214	15359	4520.327772	39.424999	31540	-1	0	0	0	51
31540	DLSPSSAPAVASAAEPTLALSQVVAAASALAAAPGIGAAAAAAGFDSASAR	214	15717	4600.314972	30.928177	31540	241	1	0	0	51	241	79.966331	79.966331			Phosphorylation			STY			1	1	0	0
31680	DLVEAVAHILGIR	698	14009	1405.818124	131.301178	31680	-1	0	0	0	13
31680	DLVEAVAHILGIR	698	14024	1405.815548	81.320366	31680	-1	0	0	0	13
31706	DLVILLYETALLSSGFSLEDPQTHANR	182	14605	3002.545748	51.568886	31706	-1	0	0	0	27
31811	DLYANTVLSGGSTMYPGIADR	17	9024	2215.063724	174.916	31811	936	1	0	0	21	936	14.01565	14.01565			Methylation			*CHKNQRILDEST$			1	1	0	0
31881	DMANPTALLLSAVMMLR	710	15415	1846.958348	60.8918	31881	-1	0	0	0	17
31902	DMEALLPLMNMVIYSIDK	63	15406	2096.047748	103.803909	31902	-1	0	0	0	18
31902	DMEALLPLMNMVIYSIDK	63	15408	2096.050324	65.40403	31902	-1	0	0	0	18
31902	DMEALLPLMNMVIYSIDK	63	15436	2096.046848	83.623253	31902	-1	0	0	0	18
31902	DMEALLPLMNMVIYSIDK	63	15439	2096.049124	74.268715	31902	-1	0	0	0	18
31976	DMIILPEMVGSMVGVYNGK	481	12646	2053.021724	208.717316	31976	-1	0	0	0	19
31976	DMIILPEMVGSMVGVYNGK	481	12647	2053.019648	142.043274	31976	-1	0	0	0	19
31976	DMIILPEMVGSMVGVYNGK	481	12650	2075.000348	108.302933	31976	780	1	0	0	19	780	21.981943	21.981943			Sodium adduct			DE$			1	1	0	0
31976	DMIILPEMVGSMVGVYNGK	481	12652	2075.002924	142.043274	31976	780	1	0	0	19	780	21.981943	21.981943			Sodium adduct			DE$			1	1	0	0
31976	DMIILPEMVGSMVGVYNGK	481	12725	2053.021724	154.279556	31976	-1	0	0	0	19
31976	DMIILPEMVGSMVGVYNGK	481	12727	2053.018748	119.067619	31976	-1	0	0	0	19
32045	DMLQHISLLVK	51	8980	1296.733524	124.863205	32045	-1	0	0	0	11
32070	DMPIQAFLLYQEPVLGPVR	808	11575	2202.163748	142.043274	32070	1392	1	0	0	19	1392	15.994915	15.994915			Met_OX			M			1	1	0	0
32070	DMPIQAFLLYQEPVLGPVR	808	11605	2202.164924	154.279556	32070	1392	1	0	0	19	1392	15.994915	15.994915			Met_OX			M			1	1	0	0
32070	DMPIQAFLLYQEPVLGPVR	808	12744	2186.169848	119.067619	32070	-1	0	0	0	19
32288	DNIQGITKPAIR	176	3795	1325.751524	88.34993	32288	-1	0	1	0	12
32288	DNIQGITKPAIR	176	3857	1325.753048	88.34993	32288	-1	0	1	0	12
32320	DNLAEDIMR	624	7204	1076.504124	103.787148	32320	-1	0	0	0	9
32320	DNLAEDIMR	624	7301	1076.503924	75.681778	32320	-1	0	0	0	9
32390	DNNLLGR	765	3166	801.421524	82.63205	32390	-1	0	0	0	7
32428	DNQFDSPK	214	1639	950.420524	101.250549	32428	-1	0	0	0	8
32485	DNSVFHVSNLEFPFR	255	10272	1807.874648	90.308426	32485	-1	0	0	0	15
32531	DNVELILK	745	6399	943.545324	118.96196	32531	-1	0	0	0	8
32579	DNYVPEVSALDQEIIEVDPDTK	487	10514	2489.198724	121.796722	32579	-1	0	0	0	22
32579	DNYVPEVSALDQEIIEVDPDTK	487	10534	2489.196248	178.936722	32579	-1	0	0	0	22
32579	DNYVPEVSALDQEIIEVDPDTK	487	10537	2511.177548	83.437569	32579	780	1	0	0	22	780	21.981943	21.981943			Sodium adduct			DE$			1	1	0	0
32579	DNYVPEVSALDQEIIEVDPDTK	487	10553	2511.177124	121.796722	32579	780	1	0	0	22	780	21.981943	21.981943			Sodium adduct			DE$			1	1	0	0
32579	DNYVPEVSALDQEIIEVDPDTK	487	10581	2489.197724	132.390854	32579	-1	0	0	0	22
32579	DNYVPEVSALDQEIIEVDPDTK	487	10605	2489.196248	121.796722	32579	-1	0	0	0	22
32579	DNYVPEVSALDQEIIEVDPDTK	487	10606	2511.175748	92.42778	32579	780	1	0	0	22	780	21.981943	21.981943			Sodium adduct			DE$			1	1	0	0
32579	DNYVPEVSALDQEIIEVDPDTK	487	15211	2489.192048	111.606667	32579	-1	0	0	0	22
32872	DPLLLAIIPK	640	11212	1092.704324	106.843636	32872	-1	0	0	0	10
32872	DPLLLAIIPK	640	11292	1092.704924	79.832886	32872	-1	0	0	0	10
32952	DPPLAAVTTAVQELLR	386	14236	1693.945148	74.486137	32952	-1	0	0	0	16
33062	DPSLVVAGEALDALFDVFADGK	101	15809	2249.134148	66.6642	33062	-1	0	0	0	22
33092	DPTDEGIFISK	515,696	5853	1221.599724	110.231316	33092	-1	0	0	0	11
33092	DPTDEGIFISK	515,696	5876	1243.581924	96.666176	33092	780	1	0	0	11	780	21.981943	21.981943			Sodium adduct			DE$			1	1	0	0
33092	DPTDEGIFISK	515,696	5948	1221.599124	110.231316	33092	-1	0	0	0	11
33092	DPTDEGIFISK	515,696	6116	1221.594524	96.666176	33092	-1	0	0	0	11
33196	DPYTGQQISLFQAMQKGLIVREHGIR	332	5265	3041.547848	54.199032	33196	1206	2	2	0	26	1206	55.98983	27.994915			Formylation			*KST			2	2	0	0
33248	DQDLEPGAPSMGAK	539	3681	1415.647924	75.243469	33248	-1	0	0	0	14
33256	DQDLTQEIAMEHFVK	23	7587	1803.857948	101.411888	33256	-1	0	0	0	15
33289	DQEGQDVLLFIDNIFR	39	14561	1921.963148	105.808197	33289	-1	0	0	0	16
33289	DQEGQDVLLFIDNIFR	39	14566	1921.969924	155.816818	33289	-1	0	0	0	16
33368	DQHDTFFLR	553	6151	1178.556724	89.080124	33368	-1	0	0	0	9
33369	DQHDTFFLRDPAEALQLPMDYVQR	553	10933	2905.403648	141.293091	33369	-1	0	1	0	24
33369	DQHDTFFLRDPAEALQLPMDYVQR	553	10963	2905.390572	59.999966	33369	-1	0	1	0	24
33418	DQIVDLTVGNNK	788	5499	1315.685724	159.424973	33418	-1	0	0	0	12
33448	DQLAAEAAAR	51	2407	1015.519524	139.01149	33448	-1	0	0	0	10
33612	DQSIAPK	467	517	872.447324	82.63205	33612	1197	1	0	0	7	1197	114.042927	114.042927			ubiquitinylation residue			*KSTC			1	1	0	0
33664	DQVANSAFVER	182	3706	1235.600924	110.231316	33664	-1	0	0	0	11
33667	DQVDIAVQELLQLK	539	11980	1611.898124	148.984665	33667	-1	0	0	0	14
33701	DQYEQMAEK	783	2277	1141.482924	103.787148	33701	-1	0	0	0	9
34043	DRPFKPYNFLAHGVLPDSGHLHPLLK	553	8015	2968.592396	160.977875	34043	-1	0	2	0	26
34043	DRPFKPYNFLAHGVLPDSGHLHPLLK	553	8021	2968.590572	129.686539	34043	-1	0	2	0	26
34043	DRPFKPYNFLAHGVLPDSGHLHPLLK	553	8033	2968.59362	61.194195	34043	-1	0	2	0	26
34272	DSDFLCDYGFERSSSSESSTNK	534	2132	2755.031372	12.682803	34272	576	3	1	0	22	576	294.025303	-18.010565	28.990164	283.045704	Pyro-glu from E	nitrosylation	N-acetylglucosamine-1-phosphoryl	E	CY	ST	3	1	1	1
34680	DSLTLVFVETK	666	9088	1251.685324	84.063568	34680	-1	0	0	0	11
34699	DSLYAQGK	438	1675	881.436324	101.250549	34699	-1	0	0	0	8
34777	DSPLLLQQISAMR	133	9994	1471.790124	117.620758	34777	-1	0	0	0	13
35020	DSTLIMQLLR	10,16	11120	1189.662324	122.165108	35020	-1	0	0	0	10
35062	DSVLTWLLR	663	12208	1102.624924	120.059029	35062	-1	0	0	0	9
35097	DSWNAGIMTVMSALSVAPSK	759	12984	2065.013348	112.801544	35097	-1	0	0	0	20
35097	DSWNAGIMTVMSALSVAPSK	759	12992	2065.010324	83.357903	35097	-1	0	0	0	20
35103	DSWVDIFR	801	10482	1037.505724	101.250549	35103	-1	0	0	0	8
35123	DSYVGDEAQSK	6,18	1598	1198.520924	140.723053	35123	-1	0	0	0	11
35123	DSYVGDEAQSK	6,18	1608	1220.502324	96.666176	35123	780	1	0	0	11	780	21.981943	21.981943			Sodium adduct			DE$			1	1	0	0
35170	DTAYPETNDAIPMISK	382	6913	1765.830924	105.808197	35170	-1	0	0	0	16
35184	DTDGGPKEEESPV	261	2253	1359.591924	92.676521	35184	-1	0	1	0	13
35198	DTEAVMAFLEAK	69	10032	1324.646724	159.424973	35198	-1	0	0	0	12
35283	DTGIFLDLMHLK	643	11089	1402.739324	159.424973	35283	-1	0	0	0	12
35286	DTGKTPVEPEVAIHR	471	3214	1648.870748	152.314072	35286	-1	0	1	0	15
35450	DTLVMLVVDMSKPWTALDSLQK	703	14252	2490.304148	92.42778	35450	-1	0	1	0	22
35485	DTNYTLNTDSLDWALYDHLMDFLADR	59	14382	3118.409048	101.445099	35485	-1	0	0	0	26
35587	DTSMVHELNR	512	2715	1215.579724	106.843636	35587	936	1	0	0	10	936	14.01565	14.01565			Methylation			*CHKNQRILDEST$			1	1	0	0
35588	DTSNDPGQLLR	204	4566	1215.595924	96.666176	35588	-1	0	0	0	11
35610	DTTALSFFHMLNGAALR	251	11515	1864.936748	110.218048	35610	-1	0	0	0	17
35663	DTYIENEK	461	1903	1011.461724	85.640694	35663	-1	0	0	0	8
35689	DVAEQLEK	676	2982	931.476524	85.640694	35689	-1	0	0	0	8
35689	DVAEQLEK	676	3039	931.470924	85.640694	35689	-1	0	0	0	8
35801	DVDAAYMNK	208,785,790,795	1509	1042.449724	103.787148	35801	1392	1	0	0	9	1392	15.994915	15.994915			Met_OX			M			1	1	0	0
35801	DVDAAYMNK	208,785,790,795	2865	1026.456324	138.386322	35801	-1	0	0	0	9
35803	DVDAAYMNKVELEAKVDALMDEINFMK	785,795	13380	3132.494948	51.568886	35803	940	2	2	0	27	940	30.010565	14.01565	15.994915		Methylation	Met_OX		*CHKNQRILDEST$	M		2	1	1	0
35829	DVDGATLAR	15	2580	917.467324	75.681778	35829	-1	0	0	0	9
35832	DVDGAYMTK	211	1346	1015.440324	120.059029	35832	1392	1	0	0	9	1392	15.994915	15.994915			Met_OX			M			1	1	0	0
35832	DVDGAYMTK	211	2745	999.445324	120.059029	35832	-1	0	0	0	9
35832	DVDGAYMTK	211	2759	1021.426324	103.787148	35832	780	1	0	0	9	780	21.981943	21.981943			Sodium adduct			DE$			1	1	0	0
35832	DVDGAYMTK	211	2832	999.445324	103.787148	35832	-1	0	0	0	9
35848	DVDNAYMIK	786	3551	1084.496924	103.787148	35848	1392	1	0	0	9	1392	15.994915	15.994915			Met_OX			M			1	1	0	0
35848	DVDNAYMIK	786	4634	1068.502724	103.787148	35848	-1	0	0	0	9
35851	DVDPGEHYILK	35	4464	1285.640924	96.666176	35851	-1	0	0	0	11
35919	DVEVTKEEFVLAAQK	117	6219	1705.898924	182.26207	35919	-1	0	1	0	15
35919	DVEVTKEEFVLAAQK	117	6234	1705.898648	166.858063	35919	-1	0	1	0	15
36024	DVIEEYFK	486	7884	1042.509124	101.250549	36024	-1	0	0	0	8
36146	DVLIQGLIDENPGLQLIIR	337	13050	2119.212548	180.342758	36146	-1	0	0	0	19
36146	DVLIQGLIDENPGLQLIIR	337	13097	2141.194748	98.008949	36146	780	1	0	0	19	780	21.981943	21.981943			Sodium adduct			DE$			1	1	0	0
36170	DVLLVAQGEMALEEFLK	152	14299	1905.008524	79.058685	36170	-1	0	0	0	17
36196	DVLSVAFSSDNR	378	7447	1309.638924	143.08606	36196	-1	0	0	0	12
36218	DVNAAIATIK	559,574,575	5024	1015.578324	139.01149	36218	-1	0	0	0	10
36218	DVNAAIATIK	559,574,575	5168	1015.578924	106.843636	36218	-1	0	0	0	10
36228	DVNFEFPEFQL	511	12845	1384.644724	110.231316	36228	-1	0	0	0	11
36228	DVNFEFPEFQL	511	12855	1406.625324	110.231316	36228	780	1	0	0	11	780	21.981943	21.981943			Sodium adduct			DE$			1	1	0	0
36232	DVNQQEFVR	470	3512	1134.553124	103.787148	36232	-1	0	0	0	9
36245	DVPAYSQDTFK	461	4485	1270.594524	72.354561	36245	-1	0	0	0	11
36258	DVPFSVVYFPLFANLNQLGR	772	14370	2296.215548	83.357903	36258	-1	0	0	0	20
36298	DVQEIATVVVPK	228	7233	1297.737524	113.84507	36298	-1	0	0	0	12
36298	DVQEIATVVVPK	228	7333	1297.736924	76.833321	36298	-1	0	0	0	12
36299	DVQEIATVVVPKPK	228	6270	1522.884524	121.51667	36299	-1	0	1	0	14
36299	DVQEIATVVVPKPK	228	6323	1522.883948	108.924377	36299	-1	0	1	0	14
36301	DVQEIFR	150	5734	906.467524	82.63205	36301	-1	0	0	0	7
36313	DVQIGDIVTVGECRPLSK	468	8258	1929.006724	150.242737	36313	-1	0	1	0	18
36567	DVWQVIVKPR	214	7238	1239.721448	122.165108	36567	-1	0	1	0	10
36567	DVWQVIVKPR	214	7267	1239.721524	139.01149	36567	-1	0	1	0	10
36721	DWSNDVR	337	3457	891.395524	82.63205	36721	-1	0	0	0	7
36749	DWVLNEFK	740	8938	1050.525124	85.640694	36749	-1	0	0	0	8
36853	DYELQLASYTSGLETLLNIPIKR	145	13194	2637.416048	79.310638	36853	-1	0	1	0	23
36878	DYFLFNPVTDIEEIIR	518	14429	1984.011924	169.97345	36878	-1	0	0	0	16
36984	DYLHLPPEIVPATLR	485	9616	1733.957648	69.904526	36984	-1	0	0	0	15
36984	DYLHLPPEIVPATLR	485	9619	1733.958724	60.589245	36984	-1	0	0	0	15
36984	DYLHLPPEIVPATLR	485	9691	1733.958548	90.308426	36984	-1	0	0	0	15
36984	DYLHLPPEIVPATLR	485	9699	1733.960324	101.411888	36984	-1	0	0	0	15
36984	DYLHLPPEIVPATLR	485	9955	1733.959448	60.589245	36984	-1	0	0	0	15
36987	DYLHYIR	468	5081	979.499724	82.63205	36987	-1	0	0	0	7
37049	DYNVTANSKLVIITAGARQQEGESR	218	11063	2990.455148	57.003124	37049	977	2	2	0	25	977	270.050454	28.0313	242.019154		di-Methylation	phosphoglycosyl-D-mannose-1-phosphoryl		*KRN	ST		2	1	1	0
37077	DYQELMNTK	211,817	1957	1171.529324	89.080124	37077	940	2	0	0	9	940	30.010565	14.01565	15.994915		Methylation	Met_OX		*CHKNQRILDEST$	M		2	1	1	0
37077	DYQELMNTK	211,817	2452	1157.513724	103.787148	37077	1392	1	0	0	9	1392	15.994915	15.994915			Met_OX			M			1	1	0	0
37077	DYQELMNTK	211,817	2475	1179.495324	75.681778	37077	935	2	0	0	9	935	37.976858	21.981943	15.994915		Sodium adduct	Met_OX		DE$	M		2	1	1	0
37077	DYQELMNTK	211,817	2538	1157.514524	103.787148	37077	1392	1	0	0	9	1392	15.994915	15.994915			Met_OX			M			1	1	0	0
37077	DYQELMNTK	211,817	3723	1155.534724	103.787148	37077	936	1	0	0	9	936	14.01565	14.01565			Methylation			*CHKNQRILDEST$			1	1	0	0
37077	DYQELMNTK	211,817	4549	1141.518324	103.787148	37077	-1	0	0	0	9
37077	DYQELMNTK	211,817	4563	1163.501124	89.080124	37077	780	1	0	0	9	780	21.981943	21.981943			Sodium adduct			DE$			1	1	0	0
37077	DYQELMNTK	211,817	4655	1141.518324	89.080124	37077	-1	0	0	0	9
37082	DYQELMNVK	786,814	3615	1155.535124	103.787148	37082	1392	1	0	0	9	1392	15.994915	15.994915			Met_OX			M			1	1	0	0
37082	DYQELMNVK	786,814	5710	1139.541124	103.787148	37082	-1	0	0	0	9
37197	DYYINIR	135	6056	956.481524	82.63205	37197	-1	0	0	0	7
37236	EAAEAGAEAR	515,696	272	974.453324	92.785057	37236	-1	0	0	0	10
37236	EAAEAGAEAR	515,696	316	974.453324	79.832886	37236	-1	0	0	0	10
37236	EAAEAGAEAR	515,696	354	974.453124	106.843636	37236	-1	0	0	0	10
37236	EAAEAGAEAR	515,696	414	974.453124	92.785057	37236	-1	0	0	0	10
37310	EAAPDAGAEPITADSDPAYSSK	62	4192	2162.970924	204.86412	37310	-1	0	0	0	22
37337	EAATAVEQEKEILLEMIHSIQNSQDMR	53	12116	3113.526972	65.407532	37337	-1	0	1	0	27
37337	EAATAVEQEKEILLEMIHSIQNSQDMR	53	12119	3113.523548	144.268066	37337	-1	0	1	0	27
37437	EADSSSDYVNMDFTK	214	6067	1708.699724	152.314072	37437	-1	0	0	0	15
37607	EAESCDCLQGFQLTHSLGGGTGSGMGTLLISK	566,577,582	9116	3339.561772	46.205894	37607	329	2	0	0	32	329	142.074228	71.037114			Acrylamide adduct			C			2	2	0	0
37659	EAFLEQFR	576	7560	1039.519524	85.640694	37659	-1	0	0	0	8
37668	EAFNMIDQNR	264	5011	1237.562324	157.878128	37668	-1	0	0	0	10
37674	EAFQLFDR	272	7711	1025.504924	85.640694	37674	-1	0	0	0	8
37759	EAHEPLAVADAK	299	2650	1250.638324	88.34993	37759	-1	0	0	0	12
37797	EAIEGTYIDK	468	3913	1138.562724	92.785057	37797	-1	0	0	0	10
37798	EAIEGTYIDKK	468	2847	1266.657124	124.863205	37798	-1	0	1	0	11
37798	EAIEGTYIDKK	468	2883	1248.647048	72.354561	37798	430	1	1	0	11	430	-18.010565	-18.010565			Pyro-glu from E			E			1	1	0	0
37984	EALLAEMGVAVR	213	9536	1272.699524	159.424973	37984	936	1	0	0	12	936	14.01565	14.01565			Methylation			*CHKNQRILDEST$			1	1	0	0
37994	EALLGVQEDVDEYVK	406	8498	1706.846924	166.858063	37994	-1	0	0	0	15
38004	EALLLVTVLTSLSK	160	14259	1486.909524	121.51667	38004	-1	0	0	0	14
38103	EAMVQAEEAAAEITR	310	7255	1618.776524	138.549179	38103	-1	0	0	0	15
38125	EANEQLEDNMENMAELDGVTRELREK	963	10100	3027.371948	54.199032	38125	431	2	2	1	26	431	-36.02113	-18.010565			Pyro-glu from E			E			2	2	0	0
38183	EAPFVPVGIAGFAAIVAYGLYK	770	15034	2253.232924	143.394012	38183	-1	0	0	0	22
38183	EAPFVPVGIAGFAAIVAYGLYK	770	15040	2253.233048	121.796722	38183	-1	0	0	0	22
38183	EAPFVPVGIAGFAAIVAYGLYK	770	15079	2253.235324	166.65683	38183	-1	0	0	0	22
38183	EAPFVPVGIAGFAAIVAYGLYK	770	15087	2253.236048	111.606667	38183	-1	0	0	0	22
38205	EAPPMEKPEVVK	481	2776	1353.706124	100.67038	38205	-1	0	1	0	12
38205	EAPPMEKPEVVK	481	2802	1375.689324	100.67038	38205	780	1	1	0	12	780	21.981943	21.981943			Sodium adduct			DE$			1	1	0	0
38205	EAPPMEKPEVVK	481	2812	1335.697448	88.34993	38205	430	1	1	0	12	430	-18.010565	-18.010565			Pyro-glu from E			E			1	1	0	0
38205	EAPPMEKPEVVK	481	2860	1353.707724	113.84507	38205	-1	0	1	0	12
38351	EASDPFSLNELLDELSR	108	13144	1934.936924	79.058685	38351	-1	0	0	0	17
38466	EATSPQTK	1356	5993	1245.556748	71.649178	38466	1380	2	0	1	8	1380	384.126776	192.063388			Heptose			KNQRST			2	2	0	0
38492	EATWESVSMMLQLGGTVIGSAR	324	13192	2323.147148	83.437569	38492	-1	0	0	0	22
38545	EAVLNGLVATEVLMWFYVGEIIGK	38	16189	2651.421848	92.444527	38545	-1	0	0	0	24
38574	EAVSSAFFSLLQTLSTQFK	240	14903	2104.100124	69.91481	38574	-1	0	0	0	19
38584	EAVVNTQELLDLLVK	353	12537	1683.958524	101.411888	38584	-1	0	0	0	15
38611	EAYLLLQLFK	721	12494	1237.718124	106.843636	38611	-1	0	0	0	10
38621	EAYPGDVFYLHSR	44	6661	1553.735724	145.882065	38621	-1	0	0	0	13
39047	EDDPGEAASMSMFSDFLQSFLK	314	3594	2726.255924	3.849931	39047	923	3	0	0	22	923	274.190874	21.981943	236.214016	15.994915	Sodium adduct	palmitoleyl	Met_OX	DE$	CST	M	3	1	1	1
39251	EDGNEEDKENQGDETQGQQPPQR	644	881	2628.102248	126.293007	39251	-1	0	1	0	23
39251	EDGNEEDKENQGDETQGQQPPQR	644	891	2650.087448	71.065765	39251	780	1	1	0	23	780	21.981943	21.981943			Sodium adduct			DE$			1	1	0	0
39253	EDGNILGHK	822	1808	982.495324	103.787148	39253	-1	0	0	0	9
39253	EDGNILGHK	822	1828	1004.476724	75.681778	39253	780	1	0	0	9	780	21.981943	21.981943			Sodium adduct			DE$			1	1	0	0
39253	EDGNILGHK	822	1850	964.486124	120.059029	39253	430	1	0	0	9	430	-18.010565	-18.010565			Pyro-glu from E			E			1	1	0	0
39253	EDGNILGHK	822	1898	982.494724	75.681778	39253	-1	0	0	0	9
39253	EDGNILGHK	822	3180	964.484324	120.059029	39253	430	1	0	0	9	430	-18.010565	-18.010565			Pyro-glu from E			E			1	1	0	0
39515	EDMAALEK	559,574,575	2989	906.424924	85.640694	39515	-1	0	0	0	8
39516	EDMAALEKDYEEVGADSADGEDEGEEY	575	8034	2966.156048	65.407532	39516	-1	0	1	0	27
39516	EDMAALEKDYEEVGADSADGEDEGEEY	575	8036	2966.155124	80.623138	39516	-1	0	1	0	27
39516	EDMAALEKDYEEVGADSADGEDEGEEY	575	8039	2988.130748	115.037086	39516	780	1	1	0	27	780	21.981943	21.981943			Sodium adduct			DE$			1	1	0	0
39517	EDMAALEKDYEEVGVDSVEGEGEEEGEEY	559,574	9197	3236.312948	59.670494	39517	-1	0	1	0	29
39517	EDMAALEKDYEEVGVDSVEGEGEEEGEEY	559,574	9235	3236.316524	53.05098	39517	-1	0	1	0	29
39654	EDQTEYLEER	182,186	3520	1311.569124	122.165108	39654	-1	0	0	0	10
39724	EDSQSCR	257	16113	966.243524	4.672485	39724	245	3	0	0	7	245	141.922097	79.966331	-18.010565		Phosphorylation	Pyro-glu from E		STY	E		3	2	1	0
39922	EEAENTLQSFR	624	4717	1323.617924	110.231316	39922	-1	0	0	0	11
39922	EEAENTLQSFR	624	4807	1323.622124	84.063568	39922	-1	0	0	0	11
40300	EEEMLFDLLK	1536	7179	1294.665324	67.888649	40300	937	2	0	1	10	937	28.0313	14.01565			Methylation			*CHKNQRILDEST$			2	2	0	0
40523	EEGVLTLWR	248	9025	1102.587124	103.787148	40523	-1	0	0	0	9
40531	EEGWWVVIGDAK	610	10299	1388.685724	113.84507	40531	-1	0	0	0	12
40699	EEKGSPLNAAPYGIESMSQDTEVR	357	3311	2665.246324	3.074327	40699	964	2	1	0	24	964	57.021464	28.0313	28.990164		di-Methylation	nitrosylation		*KRN	CY		2	1	1	0
40851	EELGLIEQAYDNPHEALSR	353	7493	2184.057848	98.008949	40851	-1	0	0	0	19
40854	EELGTVNGMTITMVGDLK	367	9688	1907.948124	103.803909	40854	-1	0	0	0	18
40995	EELSALVAPAFAHTSQVLVDK	367	9883	2225.182448	78.931625	40995	-1	0	0	0	21
41093	EEMSQLTGQNSGDVNVEINVAPGK	788	6605	2516.195324	92.444527	41093	-1	0	0	0	24
41093	EEMSQLTGQNSGDVNVEINVAPGK	788	6622	2516.188148	130.78833	41093	-1	0	0	0	24
41101	EENAEQQALAAK	382	2719	1301.635124	88.34993	41101	-1	0	0	0	12
41389	EERKIQK	59	12378	997.526924	67.803238	41389	5	3	2	0	7	5	66.994581	42.010565	-17.026549		Acetylation	Pyro-glu from Q		*KCSTYHR	Q		3	2	1	0
41410	EERPLFPQILATIELLQR	27	13405	2166.228548	163.202591	41410	-1	0	1	0	18
41410	EERPLFPQILATIELLQR	27	13471	2166.230348	137.842896	41410	-1	0	1	0	18
41603	EETVLATVQALQTASHLSQQADLR	467	10420	2609.361548	75.47448	41603	-1	0	0	0	24
41775	EFAGEDTSDLFLEER	636	8220	1757.792524	182.26207	41775	-1	0	0	0	15
41789	EFATLIIDILSEAK	724	14374	1562.870124	134.851105	41789	-1	0	0	0	14
41789	EFATLIIDILSEAK	724	14405	1562.867648	121.51667	41789	-1	0	0	0	14
41789	EFATLIIDILSEAK	724	14422	1584.853124	85.812729	41789	780	1	0	0	14	780	21.981943	21.981943			Sodium adduct			DE$			1	1	0	0
41789	EFATLIIDILSEAK	724	14442	1562.869924	148.984665	41789	-1	0	0	0	14
41809	EFDELNPSAQR	42	4445	1305.607524	124.863205	41809	-1	0	0	0	11
41853	EFEDVVNILHSSYLEPTSVTNFNYR	558	1458	3037.410396	31.800629	41853	17	2	0	0	25	17	63.992508	42.010565	21.981943		Acetylation	Sodium adduct		*KCSTYHR	DE$		2	1	1	0
41907	EFFSTIVVDAIDVLK	337	14481	1695.919724	79.809364	41907	-1	0	0	0	15
42404	EGAPIEPDPPVSHWKPEAVQYYEDGAR	317	6974	3037.436572	72.846153	42404	-1	0	1	0	27
42404	EGAPIEPDPPVSHWKPEAVQYYEDGAR	317	6990	3037.435748	65.407532	42404	-1	0	1	0	27
42404	EGAPIEPDPPVSHWKPEAVQYYEDGAR	317	15272	3229.614172	33.526382	42404	517	2	1	0	27	517	192.187801	-18.010565	210.198366		Pyro-glu from E	Myristoylation		E	KC		2	1	1	0
42441	EGATVYATGTHAQVEDGR	662	2592	1861.866724	114.638573	42441	-1	0	0	0	18
42444	EGAVVSAPSVK	515,696	3073	1043.572524	72.354561	42444	-1	0	0	0	11
42524	EGDVLTLLESER	490	9516	1360.694124	113.84507	42524	-1	0	0	0	12
42680	EGGAGGGFGSPMDIFDMFFGGGGR	141	14687	2322.982924	83.774651	42680	-1	0	0	0	24
42680	EGGAGGGFGSPMDIFDMFFGGGGR	141	14695	2322.991748	59.999966	42680	-1	0	0	0	24
42680	EGGAGGGFGSPMDIFDMFFGGGGR	141	14705	2322.995124	67.547859	42680	-1	0	0	0	24
42680	EGGAGGGFGSPMDIFDMFFGGGGR	141	14706	2344.970048	110.884346	42680	780	1	0	0	24	780	21.981943	21.981943			Sodium adduct			DE$			1	1	0	0
42680	EGGAGGGFGSPMDIFDMFFGGGGR	141	14748	2322.993248	120.652893	42680	-1	0	0	0	24
42680	EGGAGGGFGSPMDIFDMFFGGGGR	141	14763	2322.991324	120.652893	42680	-1	0	0	0	24
42728	EGGWDSVQDWMDVLSGGEK	4	12715	2094.909524	154.279556	42728	-1	0	0	0	19
42790	EGIPALDNFLDKL	147	12843	1444.770524	117.620758	42790	-1	0	1	0	13
42880	EGLELPEDEEEKKK	182,186	3357	1672.828124	134.851105	42880	-1	0	2	0	14
42887	EGLEYIPLR	674	7420	1089.594724	89.080124	42887	-1	0	0	0	9
43229	EGSGGGGGMDDIFSHIFGGGLFGFMGNQSR	139	13823	2991.316748	128.567932	43229	-1	0	0	0	30
43247	EGSIRYWPSLAGEDTYTEAFVDSGGDK	312	9771	3076.378148	51.568886	43247	3	3	1	0	27	3	126.031695	42.010565			Acetylation			*KCSTYHR			3	3	0	0
43466	EGYRPFDFSATDVMDIIINSGLIK	230	14449	2701.363148	92.444527	43466	-1	0	1	0	24
43486	EHALLAYTLGVK	79	6930	1314.742148	127.947601	43486	-1	0	0	0	12
43486	EHALLAYTLGVK	79	6937	1314.740724	143.08606	43486	-1	0	0	0	12
43489	EHAPSIIFMDEIDSIGSSR	355	10188	2104.000148	130.310776	43489	-1	0	0	0	19
43561	EHFSSEVTISNLLNLFQR	179	12590	2134.093448	103.803909	43561	-1	0	0	0	18
43647	EHLALLAVPMVPLQIILPLIISK	5	15393	2521.554848	87.941864	43647	-1	0	0	0	23
43822	EHVIEALRR	407	2259	1122.638324	89.080124	43822	-1	0	1	0	9
43873	EIAEAYLGK	185	4496	993.525724	75.681778	43873	-1	0	0	0	9
43876	EIAEAYLGYPVTNAVITVPAYFNDSQR	765	11491	3023.470448	58.312866	43876	780	1	0	0	27	780	21.981943	21.981943			Sodium adduct			DE$			1	1	0	0
43933	EIASTLMESEMMEILSVLAK	622	15303	2225.110124	92.731857	43933	-1	0	0	0	20
44011	EIDEQQIRLLGPVGNQLKGEYLAQR	1060	6193	2872.482848	26.51672	44011	634	2	2	1	25	634	4.955394	-17.026549	21.981943		Pyro-glu from Q	Sodium adduct		Q	DE$		2	1	1	0
44038	EIEAEIQALR	295	6389	1171.634524	139.01149	44038	-1	0	0	0	10
44061	EIEEGQPEAPWTLPGGR	515,696	7424	1865.905124	69.715637	44061	-1	0	0	0	17
44061	EIEEGQPEAPWTLPGGR	515,696	7461	1865.902448	79.058685	44061	-1	0	0	0	17
44061	EIEEGQPEAPWTLPGGR	515,696	7469	1887.883324	99.30481	44061	780	1	0	0	17	780	21.981943	21.981943			Sodium adduct			DE$			1	1	0	0
44061	EIEEGQPEAPWTLPGGR	515,696	7524	1865.902324	79.058685	44061	-1	0	0	0	17
44138	EIETYHNLLEGGQEDFESSGAGK	788	7023	2510.134324	147.778152	44138	-1	0	0	0	23
44138	EIETYHNLLEGGQEDFESSGAGK	788	7054	2510.133848	183.001205	44138	-1	0	0	0	23
44144	EIEYEVVR	367	4503	1036.531124	71.649178	44144	-1	0	0	0	8
44155	EIFGQTIIHHHIPFNWDCEFIRLHFGHNR	115	15219	4063.934348	3.06719	44155	444	3	1	0	29	444	450.137341	-18.010565	486.158471		Pyro-glu from E	Hex3		E	NST		3	2	1	0
44160	EIFLFNDLLVVTK	766	12657	1550.885724	178.244675	44160	-1	0	0	0	13
44169	EIFLSQPILLELEAPLK	339,345	12989	1953.132524	203.065201	44169	-1	0	0	0	17
44261	EIIDLVLDR	559,574,575	9241	1085.620924	138.386322	44261	-1	0	0	0	9
44261	EIIDLVLDR	559,574,575	9283	1067.609324	89.080124	44261	430	1	0	0	9	430	-18.010565	-18.010565			Pyro-glu from E			E			1	1	0	0
44261	EIIDLVLDR	559,574,575	9315	1085.621924	120.059029	44261	-1	0	0	0	9
44331	EIKDILIQYDR	482	6849	1405.769124	124.863205	44331	-1	0	1	0	11
44354	EIKIEISELNR	786	6262	1343.752724	124.863205	44354	-1	0	1	0	11
44361	EIKLEELIDSLGSNPFLTR	742	12858	2174.174048	78.815948	44361	-1	0	1	0	19
44397	EILAELTGR	711	6995	1001.563724	103.787148	44397	-1	0	0	0	9
44742	EISESTPVEEVEALFK	223	12274	1806.903324	155.816818	44742	-1	0	0	0	16
44858	EIVHIQAGQCGNQIGAK	548,565,571,577	4125	1765.902324	173.284836	44858	-1	0	0	0	17
44900	EIVTNFLAGFEA	44	12282	1310.664524	113.84507	44900	-1	0	0	0	12
44900	EIVTNFLAGFEA	44	12342	1310.664924	127.947601	44900	-1	0	0	0	12
44908	EIWDMFGVFFANHPDLR	288	13145	2093.992448	99.30481	44908	-1	0	0	0	17
45103	EKDSVMSANGKPDPDTVPDS	462	3129	2088.939548	74.424034	45103	-1	0	2	0	20
45210	EKELPGQTLHWGPEATEAAGR	515,696	5103	2277.125048	87.895035	45210	-1	0	1	0	21
45210	EKELPGQTLHWGPEATEAAGR	515,696	5104	2277.124972	62.271057	45210	-1	0	1	0	21
45210	EKELPGQTLHWGPEATEAAGR	515,696	5127	2277.124524	107.078194	45210	-1	0	1	0	21
45210	EKELPGQTLHWGPEATEAAGR	515,696	5215	2277.125648	78.931625	45210	-1	0	1	0	21
45485	EKLCYVALDFEQEMATAASSSSLEK	6	6746	2807.316396	31.800629	45485	964	2	1	0	25	964	57.021464	28.0313	28.990164		di-Methylation	nitrosylation		*KRN	CY		2	1	1	0
45519	EKLEMEMEAAR	309	4077	1336.620724	84.063568	45519	-1	0	1	0	11
45585	EKLQEEMLQR	624	3568	1303.666724	139.01149	45585	-1	0	1	0	10
45585	EKLQEEMLQR	624	3570	1303.667648	92.785057	45585	-1	0	1	0	10
45586	EKLQEEMLQREEAENTLQSFR	624	6650	2608.263548	107.078194	45586	-1	0	2	0	21
45586	EKLQEEMLQREEAENTLQSFR	624	6651	2608.257372	54.583523	45586	-1	0	2	0	21
45748	EKQPMVPESLADYITAAYVEMR	253	12358	2541.241448	178.936722	45748	-1	0	1	0	22
45748	EKQPMVPESLADYITAAYVEMR	253	12431	2541.239948	101.81752	45748	-1	0	1	0	22
46067	ELADDITAMDTLVTELQDLSNQFR	613	15185	2738.316848	52.837406	46067	-1	0	0	0	24
46089	ELAEDGYSGVEVR	479	4455	1423.671524	178.244675	46089	-1	0	0	0	13
46089	ELAEDGYSGVEVR	479	4558	1423.668924	145.882065	46089	-1	0	0	0	13
46089	ELAEDGYSGVEVR	479	4672	1423.664924	117.620758	46089	-1	0	0	0	13
46089	ELAEDGYSGVEVR	479	4774	1423.669324	92.676521	46089	-1	0	0	0	13
46162	ELAIFFSIFIPAQTVPLILKPYKLIGK	1497	15015	3370.898396	19.005705	46162	974	2	2	1	27	974	311.077004	28.0313	283.045704		di-Methylation	N-acetylglucosamine-1-phosphoryl		*KRN	ST		2	1	1	0
46188	ELAMPGEDLK	83	5420	1102.543324	92.785057	46188	-1	0	0	0	10
46209	ELAPYDENWFYTR	470	9205	1703.768924	131.301178	46209	-1	0	0	0	13
46215	ELAQQIQK	188	1956	957.536324	71.649178	46215	-1	0	0	0	8
46459	ELEDATETADAMNR	269	3930	1565.675124	163.996536	46459	-1	0	0	0	14
46504	ELEEIVQPIISK	97	7708	1397.788924	143.08606	46504	-1	0	0	0	12
46601	ELELQILTEAIR	723	11169	1427.811724	159.424973	46601	-1	0	0	0	12
46781	ELGGLGMLSMGHVLIPQSDLR	353	10656	2223.157148	54.583523	46781	-1	0	0	0	21
46790	ELGITALHIK	473	6423	1094.656324	106.843636	46790	-1	0	0	0	10
46793	ELGIWEPLAVK	572	9772	1254.708924	140.723053	46793	-1	0	0	0	11
46955	ELIIGDR	44	4351	815.462724	120	46955	-1	0	0	0	7
47003	ELISNASDALDK	186	4778	1275.648124	88.34993	47003	-1	0	0	0	12
47009	ELISNSSDALDK	182	4049	1291.638324	88.34993	47009	-1	0	0	0	12
47204	ELLETLGMMDMLFATMR	623	14790	2001.956648	88.92067	47204	-1	0	0	0	17
47276	ELLQDIGDTLSR	599	8737	1359.710724	143.08606	47276	-1	0	0	0	12
47335	ELLTLDEKDPR	501	4636	1328.705348	72.354561	47335	-1	0	1	0	11
47339	ELLTTMGDR	264	4661	1035.513124	75.681778	47339	-1	0	0	0	9
47513	ELPGQTLHWGPEATEAAGR	515,696	6319	2019.991148	130.310776	47513	-1	0	0	0	19
47513	ELPGQTLHWGPEATEAAGR	515,696	6326	2019.989724	180.342758	47513	-1	0	0	0	19
47513	ELPGQTLHWGPEATEAAGR	515,696	6381	2041.970324	119.067619	47513	780	1	0	0	19	780	21.981943	21.981943			Sodium adduct			DE$			1	1	0	0
47513	ELPGQTLHWGPEATEAAGR	515,696	6430	2019.987324	142.043274	47513	-1	0	0	0	19
47513	ELPGQTLHWGPEATEAAGR	515,696	6451	2019.989348	108.302933	47513	-1	0	0	0	19
47513	ELPGQTLHWGPEATEAAGR	515,696	6526	2019.988524	98.008949	47513	-1	0	0	0	19
47513	ELPGQTLHWGPEATEAAGR	515,696	6550	2019.989348	78.815948	47513	-1	0	0	0	19
47513	ELPGQTLHWGPEATEAAGR	515,696	8051	2001.984524	154.279556	47513	430	1	0	0	19	430	-18.010565	-18.010565			Pyro-glu from E			E			1	1	0	0
47513	ELPGQTLHWGPEATEAAGR	515,696	8061	2001.979448	98.008949	47513	430	1	0	0	19	430	-18.010565	-18.010565			Pyro-glu from E			E			1	1	0	0
47514	ELPGQTLHWGPEATEAAGRGLQPLK	515,696	7415	2670.398348	135.282623	47514	936	1	1	0	25	936	14.01565	14.01565			Methylation			*CHKNQRILDEST$			1	1	0	0
47520	ELPKPFFR	515	5889	1033.582924	71.649178	47520	-1	0	1	0	8
47520	ELPKPFFR	515	5983	1033.582724	71.649178	47520	-1	0	1	0	8
47586	ELQEQMSR	56	1751	1020.476924	71.649178	47586	-1	0	0	0	8
47641	ELQLEYLLGAFESLGK	752	14345	1809.969124	105.808197	47641	-1	0	0	0	16
47692	ELQSMADQEK	729	2162	1178.536124	79.832886	47692	-1	0	0	0	10
47709	ELQTVLSTYLRPLQTSEK	723	9802	2106.143048	74.268715	47709	-1	0	1	0	18
47950	ELSPEGPGK	515,696	1504	895.451724	75.681778	47950	430	1	0	0	9	430	-18.010565	-18.010565			Pyro-glu from E			E			1	1	0	0
47950	ELSPEGPGK	515,696	1575	913.462124	75.681778	47950	-1	0	0	0	9
48005	ELTAVVQK	479	2769	869.509724	71.649178	48005	430	1	0	0	8	430	-18.010565	-18.010565			Pyro-glu from E			E			1	1	0	0
48005	ELTAVVQK	479	2800	887.519924	71.649178	48005	-1	0	0	0	8
48061	ELTNQQEASVER	133	2023	1403.674924	127.947601	48061	-1	0	0	0	12
48093	ELTSVYDSR	379	3431	1069.515524	75.681778	48093	-1	0	0	0	9
48099	ELTTEIDNNIEQISSYK	787	7127	1996.971324	203.065201	48099	-1	0	0	0	17
48099	ELTTEIDNNIEQISSYK	787	8629	1996.971524	219.161163	48099	-1	0	0	0	17
48099	ELTTEIDNNIEQISSYK	787	8632	1996.970048	159.455383	48099	-1	0	0	0	17
48099	ELTTEIDNNIEQISSYK	787	8723	1996.970324	173.284836	48099	-1	0	0	0	17
48099	ELTTEIDNNIEQISSYK	787	8729	1996.969148	88.92067	48099	-1	0	0	0	17
48165	ELVFYYLIMAK	821	12557	1389.754524	84.063568	48165	-1	0	0	0	11
48200	ELVLLLLQWMR	332	14452	1413.831524	96.666176	48200	-1	0	0	0	11
48255	ELVVTQLGYDTR	325	6834	1393.728124	100.67038	48255	-1	0	0	0	12
48292	ELWTILLGR	197	11401	1100.647724	120.059029	48292	-1	0	0	0	9
48408	EMATISEDVIIVTSSLTK	119	12860	1937.019548	57.032352	48408	-1	0	0	0	18
48440	EMEAELEDERK	269	2630	1378.614124	110.231316	48440	-1	0	1	0	11
48452	EMEENFAVEAANYQDTIGR	624	7866	2186.965924	180.342758	48452	-1	0	0	0	19
48452	EMEENFAVEAANYQDTIGR	624	7878	2186.969348	154.279556	48452	-1	0	0	0	19
48452	EMEENFAVEAANYQDTIGR	624	7963	2186.965724	167.038177	48452	-1	0	0	0	19
48452	EMEENFAVEAANYQDTIGR	624	7968	2186.968448	108.302933	48452	-1	0	0	0	19
48606	EMKPVIFLDVFLPR	337	12473	1703.956148	108.924377	48606	-1	0	1	0	14
48606	EMKPVIFLDVFLPR	337	12491	1703.956124	121.51667	48606	-1	0	1	0	14
48606	EMKPVIFLDVFLPR	337	12545	1703.956148	75.243469	48606	-1	0	1	0	14
48622	EMLFEFIDR	255	10479	1199.576324	103.787148	48622	-1	0	0	0	9
48756	EMQDLGGGER	149	2177	1091.478324	92.785057	48756	-1	0	0	0	10
48905	ENAAYFQFFEEAQSTEAYLK	145	11499	2386.093524	134.658249	48905	-1	0	0	0	20
48927	ENAGEDPGLAR	134	1793	1128.527524	110.231316	48927	-1	0	0	0	11
48955	ENDAVWLATQNHSTLVTER	724	6566	2184.070148	88.180733	48955	-1	0	0	0	19
49041	ENFIPTIVNFSAEEISDAIR	152	13620	2265.136148	92.731857	49041	-1	0	0	0	20
49212	ENLASDMYLISQMDSDQYVPITTVANLDHIK	223	12134	3524.692448	61.066505	49212	-1	0	0	0	31
49224	ENLEEEAIIMK	298	6772	1318.657124	124.863205	49224	-1	0	0	0	11
49233	ENLESWLNYLK	99	11425	1408.711324	124.863205	49233	-1	0	0	0	11
49236	ENLEWNWNLIGTILK	410	13300	1842.979124	101.411888	49236	-1	0	0	0	15
49239	ENLFMDLLR	307	11628	1150.592324	75.681778	49239	-1	0	0	0	9
49272	ENLPLIVWLLVK	676	14272	1436.888924	127.947601	49272	-1	0	0	0	12
49272	ENLPLIVWLLVK	676	14331	1436.889324	143.08606	49272	-1	0	0	0	12
49272	ENLPLIVWLLVK	676	14389	1436.889724	76.833321	49272	-1	0	0	0	12
49538	ENVLENLQKERSSR	755	8107	1781.849048	75.243469	49538	241	1	2	0	14	241	79.966331	79.966331			Phosphorylation			STY			1	1	0	0
49556	ENVNSLLPVFEEFLK	92	13494	1777.937924	113.136055	49556	-1	0	0	0	15
49717	EPEVLSTMAIIVNK	636	9996	1543.840124	85.812729	49717	-1	0	0	0	14
49948	EPMIGVNQELAYFYPELFR	806	12387	2332.126324	108.302933	49948	1392	1	0	0	19	1392	15.994915	15.994915			Met_OX			M			1	1	0	0
49948	EPMIGVNQELAYFYPELFR	806	12827	2316.142924	130.310776	49948	-1	0	0	0	19
49951	EPMQTGIK	44	2004	903.460324	71.649178	49951	-1	0	0	0	8
50245	EQADFAVEALAK	273	7852	1305.668724	88.34993	50245	936	1	0	0	12	936	14.01565	14.01565			Methylation			*CHKNQRILDEST$			1	1	0	0
50522	EQGVLSFWR	12,19	9214	1121.574924	120.059029	50522	-1	0	0	0	9
50522	EQGVLSFWR	12,19	9295	1121.574724	89.080124	50522	-1	0	0	0	9
50532	EQHDALEFFNSLVDSLDEALK	630	14818	2420.170148	87.895035	50532	-1	0	0	0	21
50606	EQIVPKPEEEVAQK	416	3197	1623.856124	148.984665	50606	-1	0	1	0	14
50606	EQIVPKPEEEVAQK	416	3266	1623.854324	108.924377	50606	-1	0	1	0	14
50607	EQIVPKPEEEVAQKK	416	2612	1751.954048	69.904526	50607	-1	0	2	0	15
50656	EQLAIAEFAR	560	7502	1147.610324	106.843636	50656	-1	0	0	0	10
50680	EQLEEEEEAKHNLEK	269	2664	1854.871324	101.411888	50680	-1	0	1	0	15
50696	EQLGQTEK	1356	4941	942.491524	71.649178	50696	478	2	0	1	8	478	10.020735	-18.010565	28.0313		Pyro-glu from E	di-Methylation		E	*KRN		2	1	1	0
50836	EQNGDSLVHAAFVAESAVAGSAEANAFSVLQHVLGAGPHVK	374	14618	4085.051396	35.537025	50836	-1	0	0	0	41
50836	EQNGDSLVHAAFVAESAVAGSAEANAFSVLQHVLGAGPHVK	374	14627	4085.039772	50.818722	50836	-1	0	0	0	41
50862	EQPLDEELKDAFQNAYLELGGLGER	41	13046	2834.384948	79.889297	50862	-1	0	1	0	25
50884	EQPVFAMTGLR	735	7845	1248.640524	96.666176	50884	-1	0	0	0	11
50913	EQQHVMEELFQSSFR	337	8713	1894.876448	138.549179	50913	-1	0	0	0	15
51027	EQSISLMSVGFLLEKPDEAVVWR	722	12351	2633.364548	71.065765	51027	-1	0	1	0	23
51054	EQSSSSFSQGQSS	783	1326	1345.548924	70.669685	51054	-1	0	0	0	13
51182	EQYGQYALAVR	149	5271	1297.653524	110.231316	51182	-1	0	0	0	11
51463	ERHPGSFDVVHVK	489	2806	1506.781924	104.763947	51463	-1	0	1	0	13
51463	ERHPGSFDVVHVK	489	2814	1506.780248	178.244675	51463	-1	0	1	0	13
52024	ESAPQVLLPEEEK	723	5700	1468.753124	104.763947	52024	-1	0	0	0	13
52025	ESAPQVLLPEEEKIIVEETK	723	8838	2281.215848	57.887913	52025	-1	0	1	0	20
52140	ESEIIDFFLGASLKDEVLK	491	12630	2153.139248	69.91481	52140	-1	0	1	0	19
52140	ESEIIDFFLGASLKDEVLK	491	12653	2153.141124	154.279556	52140	-1	0	1	0	19
52171	ESESCDCLQGFQLTHSLGGGTGSGMGTLLISK	548,571	8950	3211.481348	79.23542	52171	608	2	0	0	32	608	-2.01565	-18.010565	15.994915		Pyro-glu from E	Met_OX		E	M		2	1	1	0
52171	ESESCDCLQGFQLTHSLGGGTGSGMGTLLISK	548,571	9803	3195.466748	110.905693	52171	430	1	0	0	32	430	-18.010565	-18.010565			Pyro-glu from E			E			1	1	0	0
52171	ESESCDCLQGFQLTHSLGGGTGSGMGTLLISK	548,571	9887	3195.475448	86.728676	52171	430	1	0	0	32	430	-18.010565	-18.010565			Pyro-glu from E			E			1	1	0	0
52404	ESLADLSFPDIKGQNIVVFKGDSDGCK	1391	13016	3144.640172	33.526382	52404	1056	2	2	1	27	1056	262.229665	42.04695	220.182715		tri-Methylation	hydroxyfarnesyl		KR	C		2	1	1	0
52606	ESNTPAPSTQGLPDSWGIIAEPR	214	8998	2423.182124	126.293007	52606	-1	0	0	0	23
52957	ESTLHLVLR	469	5322	1067.620724	89.080124	52957	-1	0	0	0	9
53105	ETAEAYLGKK	97	3712	1252.644248	67.888649	53105	600	2	1	0	10	600	143.058243	-18.010565	161.068808		Pyro-glu from E	Hexosamine		E	NST		2	1	1	0
53131	ETANAIVSQQTPQR	415	2910	1542.784924	134.851105	53131	-1	0	0	0	14
53375	ETGGAEGTGDAVLGEKVLEEALLSREHVLELENSK	21	10318	3723.835772	40.372166	53375	781	2	2	0	35	781	43.963886	21.981943			Sodium adduct			DE$			2	2	0	0
53600	ETLISWLQAQMLNPQPEK	637	12964	2126.100848	114.638573	53600	-1	0	0	0	18
53620	ETLLNSATTSLNSK	568	5803	1478.765324	97.032928	53620	-1	0	0	0	14
53660	ETLVYLTHLDYVDTER	636	8401	1966.976648	84.368195	53660	-1	0	0	0	16
53703	ETNLDSLPLVDTHSK	624	6256	1668.843524	166.858063	53703	-1	0	0	0	15
53703	ETNLDSLPLVDTHSK	624	6304	1690.826124	90.308426	53703	780	1	0	0	15	780	21.981943	21.981943			Sodium adduct			DE$			1	1	0	0
53711	ETNPHHPPAWIASAR	352	3486	1683.837248	90.308426	53711	-1	0	0	0	15
53741	ETPEEVAADVLAEVITAAVR	13	15933	2083.091348	65.932549	53741	-1	0	0	0	20
53748	ETPFELIEALLK	138	14840	1402.782124	76.833321	53748	-1	0	0	0	12
53928	ETVDQVEELR	152	3117	1475.796248	67.888649	53928	922	2	0	0	10	922	258.195959	21.981943	236.214016		Sodium adduct	palmitoleyl		DE$	CST		2	1	1	0
54021	ETYEVLLSFIQAALGDQPR	610	14638	2150.114048	78.815948	54021	-1	0	0	0	19
54033	ETYLGPNEVLKNGMYCSLYEVVEKTR	558	10625	3306.484148	35.449718	54033	1313	2	2	0	26	1313	271.009318	28.990164	242.019154		nitrosylation	phosphoglycosyl-D-mannose-1-phosphoryl		CY	ST		2	1	1	0
54037	EVAAFAQFGSDLDAATQQLLSR	44	13024	2338.170548	232.750229	54037	-1	0	0	0	22
54037	EVAAFAQFGSDLDAATQQLLSR	44	13031	2338.170924	178.936722	54037	-1	0	0	0	22
54037	EVAAFAQFGSDLDAATQQLLSR	44	13037	2360.153648	154.813034	54037	780	1	0	0	22	780	21.981943	21.981943			Sodium adduct			DE$			1	1	0	0
54037	EVAAFAQFGSDLDAATQQLLSR	44	13086	2338.168448	204.86412	54037	-1	0	0	0	22
54111	EVASNSELVQSSR	783	2507	1405.691524	117.620758	54111	-1	0	0	0	13
54120	EVATNSELVQSGK	789,796,811	2543	1361.688924	161.474274	54120	-1	0	0	0	13
54120	EVATNSELVQSGK	789,796,811	2581	1383.672324	117.620758	54120	780	1	0	0	13	780	21.981943	21.981943			Sodium adduct			DE$			1	1	0	0
54120	EVATNSELVQSGK	789,796,811	2642	1361.689924	92.676521	54120	-1	0	0	0	13
54175	EVDEQMLAIQSK	549,565	5161	1390.688124	159.424973	54175	-1	0	0	0	12
54178	EVDEQMLNVQNK	548,566,571,577	4320	1446.689924	143.08606	54178	-1	0	0	0	12
54178	EVDEQMLNVQNK	548,566,571,577	4338	1468.670924	100.67038	54178	780	1	0	0	12	780	21.981943	21.981943			Sodium adduct			DE$			1	1	0	0
54178	EVDEQMLNVQNK	548,566,571,577	4432	1446.689524	113.84507	54178	-1	0	0	0	12
54181	EVDEQMLSVQSK	582	4415	1392.667524	143.08606	54181	-1	0	0	0	12
54368	EVFTSSSSSSSR	783	1600	1260.565724	100.67038	54368	-1	0	0	0	12
54506	EVKDAEIPEGAAR	214	2402	1384.705324	70.669685	54506	-1	0	1	0	13
54572	EVLCDIFNVVNRELVEKFTK	1036	14593	2818.578124	10.971566	54572	1060	3	2	1	20	1060	423.298473	42.04695	220.182715	161.068808	tri-Methylation	hydroxyfarnesyl	Hexosamine	KR	C	NST	3	1	1	1
54718	EVMLVGIGDK	45	6454	1060.571124	79.832886	54718	-1	0	0	0	10
54759	EVNLVELALATNIPK	563	11765	1623.933548	101.411888	54759	-1	0	0	0	15
54781	EVPFFSVLLFAR	204	13681	1424.794324	76.833321	54781	-1	0	0	0	12
54785	EVPIPEHIDIYHLTR	9	7512	1831.970348	125.504387	54785	-1	0	0	0	15
54785	EVPIPEHIDIYHLTR	9	7527	1831.968172	69.904526	54785	-1	0	0	0	15
54828	EVQALIAEGIALVWESYK	152	14653	2019.079748	57.032352	54828	-1	0	0	0	18
55024	EVSTNTAMIQTSK	691	3134	1409.695724	131.301178	55024	-1	0	0	0	13
55232	EVYAAAAEVLGLILR	337	14080	1587.912124	182.26207	55232	-1	0	0	0	15
55361	EWNDSTSVQNPTR	494	3253	1533.692724	117.620758	55361	-1	0	0	0	13
55586	EYHPDKNPNAGDKFK	139	1126	1759.838948	79.809364	55586	-1	0	2	0	15
55586	EYHPDKNPNAGDKFK	139	1138	1759.838972	60.589245	55586	-1	0	2	0	15
55676	EYLLQYNDPNRR	291	4752	1580.782324	88.34993	55676	-1	0	1	0	12
55711	EYNEFAEVFLK	190	10088	1388.673924	96.666176	55711	-1	0	0	0	11
55746	EYQDLLNVK	15,144,295,297,624	6099	1143.564324	89.080124	55746	780	1	0	0	9	780	21.981943	21.981943			Sodium adduct			DE$			1	1	0	0
55768	EYQEPEVPESNQKQWQSKR	608	6732	2663.263448	69.91481	55768	281	3	2	0	19	281	273.138148	79.966331	-17.026549	210.198366	Phosphorylation	Pyro-glu from Q	Myristoylation	STY	Q	KC	3	1	1	1
55771	EYQEVMNSKLGLDIEIATYRR	220	9949	2511.252548	62.271057	55771	609	1	2	0	21	609	-17.026549	-17.026549			Pyro-glu from Q			Q			1	1	0	0
55913	FAAATGATPIAGR	495	3734	1203.647324	145.882065	55913	-1	0	0	0	13
55919	FAAFIDK	220	5358	811.433124	82.63205	55919	-1	0	0	0	7
55929	FAALITVLALAEK	179	12602	1359.826324	196.464111	55929	-1	0	0	0	13
55976	FADAASLLLSLMTSR	754	13937	1595.849924	113.136055	55976	-1	0	0	0	15
55999	FADLSEAANR	624	3888	1093.527724	157.878128	55999	-1	0	0	0	10
56030	FAEFLLPLLIEK	257	13171	1432.849924	113.84507	56030	-1	0	0	0	12
56030	FAEFLLPLLIEK	257	13233	1432.846524	100.67038	56030	-1	0	0	0	12
56056	FAEQLIR	494	5051	876.494324	99.625732	56056	-1	0	0	0	7
56135	FAGYIEK	295	3552	827.429524	99.625732	56135	-1	0	0	0	7
56158	FAIYETVR	143	5931	998.530924	85.640694	56158	-1	0	0	0	8
56267	FANYIDK	624	3722	870.435124	99.625732	56267	-1	0	0	0	7
56267	FANYIDK	624	3814	870.435724	120	56267	-1	0	0	0	7
56301	FAQPGSFEYEYAMR	309	7453	1695.748324	97.032928	56301	-1	0	0	0	14
56346	FASFIDK	208,781,785,786,790,795,812,813,814	5269	827.430324	99.625732	56346	-1	0	0	0	7
56377	FATEAAITILR	560	8078	1205.689124	177.423218	56377	-1	0	0	0	11
56392	FAVAALQSK	444	4917	934.535524	120.059029	56392	-1	0	0	0	9
56398	FAVALLDDSVR	11	8577	1205.650724	177.423218	56398	-1	0	0	0	11
56398	FAVALLDDSVR	11	8621	1205.656924	96.666176	56398	-1	0	0	0	11
56468	FCASTRLPPTPLLLFPEEEATNGREGLLR	43	8546	3280.709948	7.136505	56468	496	3	2	0	29	496	53.026549	-18.010565	42.04695	28.990164	Pyro-glu from E	tri-Methylation	nitrosylation	E	KR	CY	3	1	1	1
56610	FDAGELITQR	336	6445	1149.590924	139.01149	56610	-1	0	0	0	10
56632	FDASFFGVHPK	698	7320	1251.615248	96.666176	56632	-1	0	0	0	11
56647	FDAVQSAHR	602	1446	1030.506724	89.080124	56647	-1	0	0	0	9
56682	FDDPGLMLMGFKPLVLLK	643	12865	2034.117248	65.40403	56682	-1	0	1	0	18
56759	FDFPVSYLPGPVK	303	10261	1465.774524	117.620758	56759	-1	0	0	0	13
56764	FDFVHDLVLYLYR	673	13146	1699.884248	81.320366	56764	-1	0	0	0	13
56767	FDGALNVDLTEFQTNLVPYPR	559,574,575	11372	2409.206524	162.493835	56767	-1	0	0	0	21
56767	FDGALNVDLTEFQTNLVPYPR	559,574,575	11374	2409.205748	139.020096	56767	-1	0	0	0	21
56767	FDGALNVDLTEFQTNLVPYPR	559,574,575	11382	2431.187648	162.493835	56767	780	1	0	0	21	780	21.981943	21.981943			Sodium adduct			DE$			1	1	0	0
56767	FDGALNVDLTEFQTNLVPYPR	559,574,575	11398	2431.190324	107.078194	56767	780	1	0	0	21	780	21.981943	21.981943			Sodium adduct			DE$			1	1	0	0
56767	FDGALNVDLTEFQTNLVPYPR	559,574,575	11434	2409.209772	54.583523	56767	-1	0	0	0	21
56767	FDGALNVDLTEFQTNLVPYPR	559,574,575	11438	2409.211724	174.916	56767	-1	0	0	0	21
56767	FDGALNVDLTEFQTNLVPYPR	559,574,575	11439	2409.211448	127.944931	56767	-1	0	0	0	21
56767	FDGALNVDLTEFQTNLVPYPR	559,574,575	11470	2431.190048	127.944931	56767	780	1	0	0	21	780	21.981943	21.981943			Sodium adduct			DE$			1	1	0	0
56767	FDGALNVDLTEFQTNLVPYPR	559,574,575	11523	2409.210924	174.916	56767	-1	0	0	0	21
56767	FDGALNVDLTEFQTNLVPYPR	559,574,575	11626	2409.210724	97.277267	56767	-1	0	0	0	21
56864	FDLGQDVIDFTGHALALYR	692	12972	2151.084248	130.310776	56864	-1	0	0	0	19
56887	FDLLWLIQDRPDR	253	11674	1686.897248	131.301178	56887	-1	0	1	0	13
56889	FDLMYAK	559,564,574,575,775	4989	903.428524	82.63205	56889	1392	1	0	0	7	1392	15.994915	15.994915			Met_OX			M			1	1	0	0
56889	FDLMYAK	559,564,574,575,775	6452	887.433124	99.625732	56889	-1	0	0	0	7
57052	FDTGNLCMVTGGANLGRIGVITNRER	489	9645	2928.546548	68.548317	57052	486	3	2	0	26	486	164.1565	-18.010565	28.0313	154.135765	Pyro-glu from E	di-Methylation	lipid	E	*KRN	ST	3	1	1	1
57138	FEAPEALFQPHLINVEGVGVAELLFNTIQAADIDTR	33	15053	3938.049248	55.354233	57138	-1	0	0	0	36
57232	FEELCSDLFR	765	9501	1258.579124	106.843636	57232	-1	0	0	0	10
57235	FEELNADLFR	185	8531	1253.616724	122.165108	57235	-1	0	0	0	10
57255	FEETTADGR	771	1274	1025.452524	103.787148	57255	-1	0	0	0	9
57283	FEGDTLVNR	822	3916	1050.522324	138.386322	57283	-1	0	0	0	9
57283	FEGDTLVNR	822	4019	1050.521124	138.386322	57283	-1	0	0	0	9
57355	FEIVYNLLSLR	288	11867	1366.775324	158.076828	57355	-1	0	0	0	11
57396	FELALQLGELK	111	10302	1260.719124	84.063568	57396	-1	0	0	0	11
57418	FELFVMK	546	9344	913.483924	99.625732	57418	-1	0	0	0	7
57453	FELSGIPPAPR	765	6936	1197.662324	110.231316	57453	936	1	0	0	11	936	14.01565	14.01565			Methylation			*CHKNQRILDEST$			1	1	0	0
57453	FELSGIPPAPR	765	7096	1197.661524	110.231316	57453	936	1	0	0	11	936	14.01565	14.01565			Methylation			*CHKNQRILDEST$			1	1	0	0
57453	FELSGIPPAPR	765	7336	1197.664524	140.723053	57453	936	1	0	0	11	936	14.01565	14.01565			Methylation			*CHKNQRILDEST$			1	1	0	0
57473	FEMEQNLR	788	2349	1082.492924	118.96196	57473	1392	1	0	0	8	1392	15.994915	15.994915			Met_OX			M			1	1	0	0
57473	FEMEQNLR	788	2447	1082.492524	101.250549	57473	1392	1	0	0	8	1392	15.994915	15.994915			Met_OX			M			1	1	0	0
57473	FEMEQNLR	788	4473	1066.498724	85.640694	57473	-1	0	0	0	8
57483	FENAFLSHVVSQHQALLGTIR	44	9309	2367.260972	107.078194	57483	-1	0	0	0	21
57613	FESPEVAER	688	3234	1063.506324	75.681778	57613	-1	0	0	0	9
57659	FETSKYYVTIIDAPGHRDFIK	79	15237	2566.291724	13.777658	57659	4	3	2	0	21	4	66.010565	42.010565	-18.010565		Acetylation	Pyro-glu from E		*KCSTYHR	E		3	2	1	0
57678	FEVLNYTSIPIFLPEVTIGAHQTDR	284	12508	2860.493348	156.571228	57678	-1	0	0	0	25
57685	FEVNPVWK	376	7040	1018.536324	85.640694	57685	-1	0	0	0	8
57723	FFADLLDYIK	175	12107	1244.656524	92.785057	57723	-1	0	0	0	10
57757	FFDEESYSLLR	543	8665	1405.662524	158.076828	57757	-1	0	0	0	11
57774	FFEGPVTGIFSGYVNSMLQEYAK	641	13912	2584.241048	116.13147	57774	-1	0	0	0	23
57782	FFESFGDLSSADAILGNPK	803	10665	2014.974724	180.342758	57782	-1	0	0	0	19
57794	FFEVILIDPFHK	412	11510	1504.819448	127.947601	57794	-1	0	0	0	12
57832	FFHETEAPRPK	283	2159	1358.685548	96.666176	57832	-1	0	1	0	11
57832	FFHETEAPRPK	283	2180	1358.685924	72.354561	57832	-1	0	1	0	11
57882	FFLEEIQLGEELLAQGEYEK	607	13313	2385.193448	226.641418	57882	-1	0	0	0	20
58011	FFVAPFPEVFGK	806	11458	1384.730124	127.947601	58011	-1	0	0	0	12
58011	FFVAPFPEVFGK	806	11534	1384.729324	88.34993	58011	-1	0	0	0	12
58018	FFVMTSLR	618	8276	1000.529124	85.640694	58018	-1	0	0	0	8
58025	FFVSSSQGR	48	3676	1014.499124	120.059029	58025	-1	0	0	0	9
58072	FGAPPHAGGGIGLER	538	4328	1435.742348	90.308426	58072	-1	0	0	0	15
58079	FGAQNESLLPSILVLLQR	119	13687	1998.139148	83.623253	58079	-1	0	0	0	18
58119	FGDPVVQSDMK	765	4508	1222.576524	124.863205	58119	-1	0	0	0	11
58126	FGDSNTVMR	145	3124	1026.466724	120.059029	58126	-1	0	0	0	9
58165	FGFDPFISTNIQYFLDR	319	13415	2080.014724	173.284836	58165	-1	0	0	0	17
58188	FGFPEGSVELYAEK	479	8547	1572.758524	197.162552	58188	-1	0	0	0	14
58198	FGFYEVFK	265	9637	1036.513924	101.250549	58198	-1	0	0	0	8
58204	FGGFGGPGGVGGLGGPGGFGPGGYPGGIHEVSVNQSLLQPLNVK	786	10847	4092.071772	61.745434	58204	-1	0	0	0	44
58349	FGLGSVAGAVGATAVYPIDLVK	117	11708	2105.161448	51.530956	58349	-1	0	0	0	22
58349	FGLGSVAGAVGATAVYPIDLVK	117	11713	2105.166524	218.549988	58349	-1	0	0	0	22
58349	FGLGSVAGAVGATAVYPIDLVK	117	11772	2105.165948	51.530956	58349	-1	0	0	0	22
58355	FGLLNIVMEPFFK	689	14324	1554.842124	131.301178	58355	-1	0	0	0	13
58381	FGLYLPK	115	7793	837.487524	99.625732	58381	-1	0	0	0	7
58384	FGLYLPLFK	117	12127	1097.641124	103.787148	58384	-1	0	0	0	9
58385	FGLYLPLFKPSVSTSK	117	10653	1784.000048	94.806099	58385	-1	0	1	0	16
58385	FGLYLPLFKPSVSTSK	117	10664	1783.996324	129.563812	58385	-1	0	1	0	16
58390	FGMFEFLSNHMR	618	10455	1515.687248	143.08606	58390	-1	0	0	0	12
58449	FGPIPLGSLGWK	281	10556	1271.714324	88.34993	58449	-1	0	0	0	12
58484	FGQGVHHAAGQAGNEAGR	513	890	1763.832548	205.773773	58484	-1	0	0	0	18
58486	FGQGVHHAAGQAGNEAGRFGQGAHHGLSEGWKETEK	513	11683	3934.954148	38.61578	58486	517	2	2	0	36	517	192.187801	-18.010565	210.198366		Pyro-glu from E	Myristoylation		E	KC		2	1	1	0
58516	FGQVTPMEVDILFQLADLYEPR	117	14592	2581.301948	218.549988	58516	-1	0	0	0	22
58516	FGQVTPMEVDILFQLADLYEPR	117	14600	2603.287748	121.796722	58516	780	1	0	0	22	780	21.981943	21.981943			Sodium adduct			DE$			1	1	0	0
58516	FGQVTPMEVDILFQLADLYEPR	117	14604	2581.303924	143.394012	58516	-1	0	0	0	22
58717	FHFSQSLTVIHDFLFSLK	164	12708	2166.140348	205.773773	58717	-1	0	0	0	18
58717	FHFSQSLTVIHDFLFSLK	164	12716	2166.136972	74.268715	58717	-1	0	0	0	18
58849	FHWEQDQIAHMK	9	4817	1569.726848	177.233078	58849	-1	0	0	0	12
58990	FIHDQTSPNPK	618	1261	1283.636948	84.063568	58990	-1	0	0	0	11
58990	FIHDQTSPNPK	618	1262	1283.637524	110.231316	58990	-1	0	0	0	11
59031	FIIPNVVK	218	8754	957.613124	85.640694	59031	941	1	0	0	8	941	28.0313	28.0313			di-Methylation			*KRN			1	1	0	0
59077	FILNLPTFSVR	361	11310	1306.754524	110.231316	59077	-1	0	0	0	11
59089	FIMESGAK	479	3399	882.439324	85.640694	59089	-1	0	0	0	8
59305	FKDLGEEHFK	798	3131	1249.617848	139.01149	59305	-1	0	1	0	10
59382	FKGQILMPNIGYGSNKK	420	5875	1895.018648	110.218048	59382	-1	0	2	0	17
59432	FKKITYPLGLATLGATVCYPVQSVIIAK	687	16194	3223.926896	7.748968	59432	668	3	2	0	28	668	229.208202	-17.026549	42.04695	204.187801	Pyro-glu from Q	tri-Methylation	Farnesylation	Q	KR	C	3	1	1	1
59486	FKPAYNPYTEPSMEVFSYHQGLK	553	7600	2733.299772	96.956505	59486	-1	0	1	0	23
59486	FKPAYNPYTEPSMEVFSYHQGLK	553	7604	2733.301448	195.578354	59486	-1	0	1	0	23
59486	FKPAYNPYTEPSMEVFSYHQGLK	553	7718	2733.304748	136.840469	59486	-1	0	1	0	23
59626	FLALEGNPLR	235	7856	1129.635124	79.832886	59626	-1	0	0	0	10
59634	FLANVSTVLTSK	799	7668	1279.726924	143.08606	59634	-1	0	0	0	12
59643	FLAQILTAFPALR	717	12711	1460.862924	104.763947	59643	-1	0	0	0	13
59723	FLDGIYVSEK	436	7031	1170.604724	139.01149	59723	-1	0	0	0	10
59743	FLDPDMYSLLEDSTSDLR	96	11715	2116.984124	205.773773	59743	-1	0	0	0	18
59754	FLDQNLQK	145	3753	1005.535724	71.649178	59754	-1	0	0	0	8
59816	FLEQQNK	208,220,624,782,785,790,795,812,814	1559	906.467724	99.625732	59816	-1	0	0	0	7
59816	FLEQQNK	208,220,624,782,785,790,795,812,814	1655	906.467924	99.625732	59816	-1	0	0	0	7
59828	FLEQQNQVLQTK	211,786,813,817	4456	1475.785524	177.233078	59828	-1	0	0	0	12
59828	FLEQQNQVLQTK	211,786,813,817	4476	1475.785448	113.84507	59828	-1	0	0	0	12
59828	FLEQQNQVLQTK	211,786,813,817	4477	1497.765724	113.84507	59828	780	1	0	0	12	780	21.981943	21.981943			Sodium adduct			DE$			1	1	0	0
59828	FLEQQNQVLQTK	211,786,813,817	4557	1475.784924	143.08606	59828	-1	0	0	0	12
59831	FLEQQNQVLQTKWELLQQVDTSTR	211	9355	2932.512848	199.542068	59831	-1	0	1	0	24
59839	FLESVEGNQNYPLLLLTLLEK	641	14174	2433.324548	127.944931	59839	-1	0	0	0	21
59871	FLFGGLAGMGATVFVQPLDLVK	248	13967	2280.248924	191.666748	59871	-1	0	0	0	22
59871	FLFGGLAGMGATVFVQPLDLVK	248	13981	2280.247448	143.394012	59871	-1	0	0	0	22
59871	FLFGGLAGMGATVFVQPLDLVK	248	13989	2302.232948	121.796722	59871	780	1	0	0	22	780	21.981943	21.981943			Sodium adduct			DE$			1	1	0	0
59895	FLFSLFGQK	734	11055	1086.595324	89.080124	59895	-1	0	0	0	9
60002	FLILGDIDGLMDEFSK	314	13745	1812.914524	217.380249	60002	-1	0	0	0	16
60120	FLLLQGLVEK	623	10552	1159.708324	122.165108	60120	-1	0	0	0	10
60246	FLPGMAIGYSSSK	531	7360	1357.686724	104.763947	60246	-1	0	0	0	13
60296	FLQEFYQDDELGKK	253	6727	1759.854848	85.812729	60296	-1	0	1	0	14
60296	FLQEFYQDDELGKK	253	6739	1759.853724	163.996536	60296	-1	0	1	0	14
60339	FLQWTELLDPTNVFISVESIENSR	385	14901	2837.438648	83.774651	60339	-1	0	0	0	24
60445	FLSQLLER	753	7741	1005.574524	85.640694	60445	-1	0	0	0	8
60448	FLSQPFQVAEVFTGHMGK	39	10651	2023.010048	103.803909	60448	-1	0	0	0	18
60504	FLTVMMK	476	6839	869.462324	82.63205	60504	-1	0	0	0	7
60521	FLVHNVK	420	2448	856.504724	82.63205	60521	-1	0	0	0	7
60528	FLVLDEADGLLSQGYSDFINR	756	13096	2372.175248	174.916	60528	-1	0	0	0	21
60534	FLVQEIMFDR	106	10423	1297.661524	106.843636	60534	-1	0	0	0	10
60659	FMGTELNGK	519	4078	996.481724	103.787148	60659	-1	0	0	0	9
60703	FMLVLASNQPEQFDWAINDR	40,737	11317	2394.157748	226.641418	60703	-1	0	0	0	20
60703	FMLVLASNQPEQFDWAINDR	40,737	11324	2416.141748	184.036758	60703	780	1	0	0	20	780	21.981943	21.981943			Sodium adduct			DE$			1	1	0	0
60703	FMLVLASNQPEQFDWAINDR	40,737	11355	2394.152324	158.365936	60703	-1	0	0	0	20
60712	FMNAVFFLLPK	337	12703	1326.728724	140.723053	60712	-1	0	0	0	11
60712	FMNAVFFLLPK	337	12772	1326.728724	140.723053	60712	-1	0	0	0	11
60726	FMQDPMEVFVDDETK	150	10337	1830.798124	166.858063	60726	-1	0	0	0	15
60812	FNADEFEDMVAEK	407	8488	1544.658524	196.464111	60812	-1	0	0	0	13
60813	FNADEFEDMVAEKR	407	7592	1700.758448	134.851105	60813	-1	0	1	0	14
60816	FNAHEFATLVIDILSDAK	745	14554	2004.044648	103.803909	60816	-1	0	0	0	18
60816	FNAHEFATLVIDILSDAK	745	14569	2004.048724	237.762589	60816	-1	0	0	0	18
60901	FNFQQTNEDELSFSK	723	7371	1833.828324	198.640549	60901	-1	0	0	0	15
60998	FNNLKTIQK	1642	6926	1119.651924	89.080124	60998	936	1	1	1	9	936	14.01565	14.01565			Methylation			*CHKNQRILDEST$			1	1	0	0
61028	FNQVLDQFGEK	370	6388	1324.653924	110.231316	61028	-1	0	0	0	11
61039	FNSAIRGK	405	1311	920.531124	71.649178	61039	941	1	1	0	8	941	28.0313	28.0313			di-Methylation			*KRN			1	1	0	0
61063	FNSVAGHFFFPLLQR	586	11071	1779.932948	138.549179	61063	-1	0	0	0	15
61117	FNVWDTAGQEK	402	6154	1294.604724	158.076828	61117	-1	0	0	0	11
61258	FPGQLNADLR	548,549,565,566,571,577,582	5568	1130.594724	157.878128	61258	-1	0	0	0	10
61258	FPGQLNADLR	548,549,565,566,571,577,582	5670	1130.595124	157.878128	61258	-1	0	0	0	10
61258	FPGQLNADLR	548,549,565,566,571,577,582	5769	1130.593324	157.878128	61258	-1	0	0	0	10
61258	FPGQLNADLR	548,549,565,566,571,577,582	5871	1130.595524	157.878128	61258	-1	0	0	0	10
61258	FPGQLNADLR	548,549,565,566,571,577,582	6075	1130.592724	122.165108	61258	-1	0	0	0	10
61258	FPGQLNADLR	548,549,565,566,571,577,582	6194	1130.594324	122.165108	61258	-1	0	0	0	10
61259	FPGQLNADLRK	548,549,565,566,571,577,582	4270	1258.691124	110.231316	61259	-1	0	1	0	11
61259	FPGQLNADLRK	548,549,565,566,571,577,582	4275	1258.691348	96.666176	61259	-1	0	1	0	11
61259	FPGQLNADLRK	548,549,565,566,571,577,582	4394	1258.691348	110.231316	61259	-1	0	1	0	11
61259	FPGQLNADLRK	548,549,565,566,571,577,582	4589	1258.690748	84.063568	61259	-1	0	1	0	11
61323	FPLFGGWK	461	9988	951.508324	101.250549	61323	-1	0	0	0	8
61323	FPLFGGWK	461	10086	951.508924	85.640694	61323	-1	0	0	0	8
61356	FPLTTESAMK	424	5111	1124.564524	92.785057	61356	-1	0	0	0	10
61356	FPLTTESAMK	424	5212	1124.566124	106.843636	61356	-1	0	0	0	10
61356	FPLTTESAMK	424	5315	1124.565524	92.785057	61356	-1	0	0	0	10
61447	FPQYLQYLYQGPIVLNPWDQVK	807	12923	2709.410948	143.394012	61447	-1	0	0	0	22
61556	FQAEGSLK	65	6665	907.487924	71.649178	61556	937	2	0	0	8	937	28.0313	14.01565			Methylation			*CHKNQRILDEST$			2	2	0	0
61597	FQDDNVEGDKVSK	307	1857	1480.689524	145.882065	61597	-1	0	1	0	13
61606	FQDNLDFIQWFK	249	12345	1600.779924	159.424973	61606	-1	0	0	0	12
61618	FQDTAEALAAFTALMEGK	299	13095	1913.933724	137.842896	61618	-1	0	0	0	18
61618	FQDTAEALAAFTALMEGK	299	13098	1913.931548	137.842896	61618	-1	0	0	0	18
61764	FQLEGGSLDEVR	838	10023	1755.822248	76.833321	61764	1239	1	0	1	12	1239	406.158745	406.158745			HexNAc2			NST			1	1	0	0
61856	FQQAIDSR	71	1977	964.484724	101.250549	61856	-1	0	0	0	8
61930	FQTEDDAR	515,696	1171	981.426524	85.640694	61930	-1	0	0	0	8
61932	FQTEIQTVNK	538	14679	1595.782124	79.832886	61932	556	2	0	0	10	556	388.14818	-18.010565	406.158745		Pyro-glu from E	HexNAc2		E	NST		2	1	1	0
62013	FQYIFEGLGHLISCILINGAQYFRR	157	15104	2982.536948	31.800629	62013	9	2	1	0	25	9	24.0	42.010565	-18.010565		Acetylation	Pyro-glu from E		*KCSTYHR	E		2	1	1	0
62412	FSDVLVLR	270	7573	948.551324	101.250549	62412	-1	0	0	0	8
62515	FSGNLLVSLLGTWSDTSSGGPAR	499	13523	2322.179348	147.778152	62515	-1	0	0	0	23
62704	FSNLVLQALLVLLK	311	15695	1570.993524	75.243469	62704	-1	0	0	0	14
62713	FSNSSSSNEFSK	167	2212	1320.568924	113.84507	62713	-1	0	0	0	12
62745	FSPLTTNLINLLAENGR	52	12301	1873.026724	146.265793	62745	-1	0	0	0	17
62745	FSPLTTNLINLLAENGR	52	12312	1873.021448	121.671349	62745	-1	0	0	0	17
62745	FSPLTTNLINLLAENGR	52	12323	1873.010948	146.265793	62745	-1	0	0	0	17
62827	FSSCGGGGGSFGAGGGFGSR	211	5144	1708.714924	134.658249	62827	-1	0	0	0	20
62827	FSSCGGGGGSFGAGGGFGSR	211	5308	1708.710524	146.274994	62827	-1	0	0	0	20
62831	FSSCVSQSTLTEPGWRQK	763	7083	2474.291348	83.623253	62831	1192	2	1	0	18	1192	433.319209	272.250401	161.068808		Geranyl-geranyl	Hexosamine		C	NST		2	1	1	0
62869	FSSQELILR	578	6641	1092.600924	103.787148	62869	-1	0	0	0	9
62879	FSSSSGYGGGSSR	788	1327	1235.529924	117.620758	62879	-1	0	0	0	13
62879	FSSSSGYGGGSSR	788	1418	1235.528324	131.301178	62879	-1	0	0	0	13
62879	FSSSSGYGGGSSR	788	1529	1235.529124	92.676521	62879	-1	0	0	0	13
62879	FSSSSGYGGGSSR	788	1643	1235.528524	104.763947	62879	-1	0	0	0	13
62893	FSSVQLLGDLLFHISGVTGK	92	13990	2118.161048	158.365936	62893	-1	0	0	0	20
62907	FSTFAGSITGPLYTHRPPITISSK	295	8099	2578.377848	75.47448	62907	-1	0	1	0	24
62919	FSTSGLSISGLNPLPNPSYLLPPR	15	11585	2527.355048	67.547859	62919	-1	0	0	0	24
62939	FSVIILDEAHERTLTTDILFGLLKK	757	15728	3183.695048	57.003124	62939	974	2	2	0	25	974	311.077004	28.0313	283.045704		di-Methylation	N-acetylglucosamine-1-phosphoryl		*KRN	ST		2	1	1	0
62951	FSVSGEGEGDATYGK	822	3854	1503.658324	166.858063	62951	-1	0	0	0	15
62951	FSVSGEGEGDATYGK	822	3960	1503.658524	152.314072	62951	-1	0	0	0	15
62951	FSVSGEGEGDATYGK	822	4090	1503.657124	166.858063	62951	-1	0	0	0	15
62951	FSVSGEGEGDATYGK	822	4344	1503.659324	138.549179	62951	-1	0	0	0	15
62951	FSVSGEGEGDATYGK	822	4803	1503.658724	152.314072	62951	-1	0	0	0	15
62951	FSVSGEGEGDATYGK	822	4921	1503.659324	152.314072	62951	-1	0	0	0	15
62963	FSWFVDDVEVNTATTKPR	818	8753	2112.040748	74.268715	62963	-1	0	1	0	18
62963	FSWFVDDVEVNTATTKPR	818	8986	2112.040324	137.842896	62963	-1	0	1	0	18
62963	FSWFVDDVEVNTATTKPR	818	9027	2112.029124	114.638573	62963	-1	0	1	0	18
63031	FTDEEVDELYR	264	6387	1415.633524	158.076828	63031	-1	0	0	0	11
63037	FTDEYQLFEELGK	665	9942	1618.768524	178.244675	63037	-1	0	0	0	13
63256	FTQAGSEVSALLGR	39	7896	1435.753524	134.851105	63256	-1	0	0	0	14
63300	FTSDTKPIINK	201	2584	1263.694524	72.354561	63300	-1	0	1	0	11
63397	FVADGIFK	479	6945	896.487324	101.250549	63397	-1	0	0	0	8
63459	FVDGLMIHSGDPVNYYVDTAVR	479	8483	2484.187148	101.81752	63459	1392	1	0	0	22	1392	15.994915	15.994915			Met_OX			M			1	1	0	0
63459	FVDGLMIHSGDPVNYYVDTAVR	479	9185	2468.192048	191.666748	63459	-1	0	0	0	22
63459	FVDGLMIHSGDPVNYYVDTAVR	479	9195	2468.187524	143.394012	63459	-1	0	0	0	22
63462	FVDHVFDEQVIDSLTVK	461	9443	1991.016248	121.671349	63462	-1	0	0	0	17
63490	FVEEIIEETKVEDEKSEMEEALTAITEELAVSMK	295	13844	3899.901372	53.772915	63490	-1	0	2	0	34
63503	FVELPGAEMGK	539	6402	1177.590724	72.354561	63503	-1	0	0	0	11
63563	FVGQDVEGER	376	2981	1135.538124	157.878128	63563	-1	0	0	0	10
63575	FVHFIDAPSLALIMPIVQR	92	12303	2167.212548	61.479988	63575	-1	0	0	0	19
63578	FVHGEGLR	615	1832	914.484124	101.250549	63578	-1	0	0	0	8
63598	FVINYDYPNSSEDYIHR	740	7065	2131.981448	79.058685	63598	-1	0	0	0	17
63652	FVNDYDKDNDGR	406	1867	1457.627124	143.08606	63652	-1	0	1	0	12
63674	FVNVVPTFGK	475	7552	1107.620324	79.832886	63674	-1	0	0	0	10
63722	FVQSEAQQER	65	1283	1221.588724	157.878128	63722	-1	0	0	0	10
63775	FVSSLLTALFR	160	12794	1253.728724	140.723053	63775	-1	0	0	0	11
63778	FVSSPQTIVELFFQEVAR	308	14939	2097.105248	57.032352	63778	-1	0	0	0	18
63778	FVSSPQTIVELFFQEVAR	308	14946	2097.102524	74.268715	63778	-1	0	0	0	18
63905	FWEVISDEHGIDPAGGYVGDSALQLER	549	9731	2960.394548	165.390076	63905	-1	0	0	0	27
63905	FWEVISDEHGIDPAGGYVGDSALQLER	549	9744	2960.410148	105.9431	63905	-1	0	0	0	27
63909	FWEVISDEHGIDPTGSYHGDSDLQLER	548,571	8164	3116.421772	65.407532	63909	936	1	0	0	27	936	14.01565	14.01565			Methylation			*CHKNQRILDEST$			1	1	0	0
63909	FWEVISDEHGIDPTGSYHGDSDLQLER	548,571	8182	3116.426048	187.846954	63909	936	1	0	0	27	936	14.01565	14.01565			Methylation			*CHKNQRILDEST$			1	1	0	0
63912	FWEVISDEHGIDPTGTYHGDSDLQLDR	577	8183	3102.410348	165.390076	63912	-1	0	0	0	27
63912	FWEVISDEHGIDPTGTYHGDSDLQLDR	577	8267	3102.406172	58.312866	63912	-1	0	0	0	27
63983	FWYFVSQLK	423	10333	1217.634724	120.059029	63983	-1	0	0	0	9
64059	FYEQFSK	182	3992	948.445324	99.625732	64059	-1	0	0	0	7
64092	FYFVGDEDLLEIIGNSK	152	12587	1958.982324	187.800888	64092	-1	0	0	0	17
64105	FYGELALK	337	6436	940.511924	71.649178	64105	-1	0	0	0	8
64151	FYLAELALALDHLHSLGIIYR	232	13335	2428.339372	47.334217	64151	-1	0	0	0	21
64189	FYPAEWQDFLDSLQK	296	12333	1886.895524	152.314072	64189	-1	0	0	0	15
64189	FYPAEWQDFLDSLQK	296	12346	1886.895848	101.411888	64189	-1	0	0	0	15
64189	FYPAEWQDFLDSLQK	296	12391	1886.899924	138.549179	64189	-1	0	0	0	15
64241	FYSLLDPSYAK	527	8352	1303.656524	84.063568	64241	-1	0	0	0	11
64246	FYSVNVDYSK	293	5216	1221.579124	106.843636	64246	-1	0	0	0	10
64309	GAAGEQLSFAAGLVYSLSLLQATLHR	133	14953	2673.438548	84.309334	64309	-1	0	0	0	26
64464	GADPGMPEPTVLSLLWG	605	14141	1739.865724	69.715637	64464	-1	0	0	0	17
64464	GADPGMPEPTVLSLLWG	605	14196	1739.870124	88.92067	64464	-1	0	0	0	17
64480	GAEAANVTGPGGVPVQGSK	644	3257	1695.868724	130.310776	64480	-1	0	0	0	19
64556	GAFGKPQGTVAR	407	1732	1188.647724	143.08606	64556	-1	0	1	0	12
64741	GAGTAVQMR	515,696	276	906.445924	75.681778	64741	1392	1	0	0	9	1392	15.994915	15.994915			Met_OX			M			1	1	0	0
64741	GAGTAVQMR	515,696	317	906.445924	89.080124	64741	1392	1	0	0	9	1392	15.994915	15.994915			Met_OX			M			1	1	0	0
64741	GAGTAVQMR	515,696	358	906.445924	75.681778	64741	1392	1	0	0	9	1392	15.994915	15.994915			Met_OX			M			1	1	0	0
64741	GAGTAVQMR	515,696	408	906.445924	75.681778	64741	1392	1	0	0	9	1392	15.994915	15.994915			Met_OX			M			1	1	0	0
64741	GAGTAVQMR	515,696	506	906.445924	89.080124	64741	1392	1	0	0	9	1392	15.994915	15.994915			Met_OX			M			1	1	0	0
64741	GAGTAVQMR	515,696	553	906.445724	75.681778	64741	1392	1	0	0	9	1392	15.994915	15.994915			Met_OX			M			1	1	0	0
64741	GAGTAVQMR	515,696	600	906.445124	89.080124	64741	1392	1	0	0	9	1392	15.994915	15.994915			Met_OX			M			1	1	0	0
64741	GAGTAVQMR	515,696	1514	890.451524	120.059029	64741	-1	0	0	0	9
64772	GAGWLFGAK	359	8048	906.483324	103.787148	64772	-1	0	0	0	9
64775	GAGYTFGQDISETFNHANGLTLVSR	333	9877	2655.277148	79.889297	64775	-1	0	0	0	25
64803	GAHSVGLMWWMLAR	495	10949	1614.803948	75.243469	64803	-1	0	0	0	14
64827	GAILNISSGSGMLPVPLLTIYSATK	137	13054	2503.392548	88.240219	64827	-1	0	0	0	25
64829	GAILTTMLATR	665	8176	1147.651524	140.723053	64829	-1	0	0	0	11
64962	GALQNIIPASTGAAK	91	6244	1411.788924	90.308426	64962	-1	0	0	0	15
64962	GALQNIIPASTGAAK	91	6355	1411.789524	90.308426	64962	-1	0	0	0	15
64968	GALQYLVPILTQTLTK	191	13220	1759.036748	105.808197	64968	-1	0	0	0	16
65032	GANFLTQILLR	676	11557	1245.735524	124.863205	65032	-1	0	0	0	11
65033	GANFLTQILLRPGASDLTGSFR	676	11437	2334.252248	143.394012	65033	-1	0	1	0	22
65145	GAQDVAGGSNPGAHNPSANLAR	214	2506	2060.984348	101.81752	65145	-1	0	0	0	22
65145	GAQDVAGGSNPGAHNPSANLAR	214	2510	2060.984924	204.86412	65145	-1	0	0	0	22
65316	GATYGKPVHHGVNQLK	412	1022	1705.913648	84.368195	65316	-1	0	1	0	16
65316	GATYGKPVHHGVNQLK	412	1035	1705.912124	74.486137	65316	-1	0	1	0	16
65324	GAVDGGLSIPHSTK	443	3897	1338.703324	75.243469	65324	-1	0	0	0	14
65339	GAVHDVKDVLDSVL	134	9714	1466.785524	108.924377	65339	-1	0	1	0	14
65350	GAVPLEMLEIALR	608	12767	1411.799324	104.763947	65350	-1	0	0	0	13
65361	GAVVVLNMVEASR	622	8240	1344.724924	104.763947	65361	-1	0	0	0	13
65379	GAWSNVLR	7,12,19	5909	902.484324	101.250549	65379	-1	0	0	0	8
65379	GAWSNVLR	7,12,19	6003	902.484524	101.250549	65379	-1	0	0	0	8
65381	GAWSNVLRGMGGAFVLVLYDEIKK	7,19	13668	2623.417148	75.47448	65381	-1	0	2	0	24
65381	GAWSNVLRGMGGAFVLVLYDEIKK	7,19	13733	2623.412948	152.170975	65381	-1	0	2	0	24
65381	GAWSNVLRGMGGAFVLVLYDEIKK	7,19	13946	2623.408148	152.170975	65381	-1	0	2	0	24
65475	GCEVVVSGK	479	2176	877.445524	103.787148	65475	-1	0	0	0	9
65684	GDADMYDLPK	153	4893	1124.491324	122.165108	65684	-1	0	0	0	10
65724	GDATVSYEDPPTAK	731	3076	1450.670124	121.51667	65724	-1	0	0	0	14
65743	GDDEGIFISR	515,696	5342	1108.526324	139.01149	65743	-1	0	0	0	10
65743	GDDEGIFISR	515,696	5431	1108.525324	157.878128	65743	-1	0	0	0	10
65847	GDFITIGSR	735	5820	965.503724	120.059029	65847	-1	0	0	0	9
65861	GDFLNYALSLMR	617	12952	1399.706524	127.947601	65861	-1	0	0	0	12
66065	GDLGIEIPAEK	216,219,672,736,773	6348	1141.612324	84.063568	66065	-1	0	0	0	11
66151	GDNPNKPMNPLITGVFGAIAGAASVFGNTPLDVIK	618	15268	3495.842948	63.94656	66151	-1	0	1	0	35
66151	GDNPNKPMNPLITGVFGAIAGAASVFGNTPLDVIK	618	15293	3495.836172	51.577217	66151	-1	0	1	0	35
66151	GDNPNKPMNPLITGVFGAIAGAASVFGNTPLDVIK	618	15308	3495.834548	63.94656	66151	-1	0	1	0	35
66153	GDNQAGGAAAAAAAPEPPPR	214	2647	1788.863524	184.036758	66153	-1	0	0	0	20
66153	GDNQAGGAAAAAAAPEPPPR	214	2682	1788.864548	74.424034	66153	-1	0	0	0	20
66153	GDNQAGGAAAAAAAPEPPPR	214	2738	1788.863724	158.365936	66153	-1	0	0	0	20
66176	GDPESPRPPALDDAFSILDLFLGR	730	14843	2598.322448	46.068295	66176	-1	0	1	0	24
66176	GDPESPRPPALDDAFSILDLFLGR	730	14888	2598.322748	141.293091	66176	-1	0	1	0	24
66344	GDTLLQALDLLPLLIQTVEK	92	15932	2193.274448	57.887913	66344	-1	0	0	0	20
66345	GDTLLQALDLLPLLIQTVEKAASQSTQVPTITEGVAAALLLLK	92	16218	4886.768396	4.817932	66345	493	3	1	0	43	493	430.19513	-18.010565	42.04695	406.158745	Pyro-glu from E	tri-Methylation	HexNAc2	E	KR	NST	3	1	1	1
66438	GDVTITNDGATILK	568	5767	1417.749324	134.851105	66438	-1	0	0	0	14
66483	GDYPLEAVR	216,672,736,773	5021	1019.515324	138.386322	66483	-1	0	0	0	9
66669	GEELFTGVVPILVELDGDVNGHK	822	12968	2437.257324	159.112	66669	-1	0	0	0	23
66669	GEELFTGVVPILVELDGDVNGHK	822	12980	2437.262948	106.353073	66669	-1	0	0	0	23
66669	GEELFTGVVPILVELDGDVNGHK	822	12981	2459.249348	79.310638	66669	780	1	0	0	23	780	21.981943	21.981943			Sodium adduct			DE$			1	1	0	0
66669	GEELFTGVVPILVELDGDVNGHK	822	13022	2437.265724	147.778152	66669	-1	0	0	0	23
66669	GEELFTGVVPILVELDGDVNGHK	822	13036	2437.265948	126.293007	66669	-1	0	0	0	23
66669	GEELFTGVVPILVELDGDVNGHK	822	13038	2459.244548	96.956505	66669	780	1	0	0	23	780	21.981943	21.981943			Sodium adduct			DE$			1	1	0	0
66759	GEGAGPPPPLPPAQPGAEGGGDR	37,40	3991	2081.003724	147.778152	66759	-1	0	0	0	23
66855	GEGQLGPAER	147	1700	1013.500724	106.843636	66855	-1	0	0	0	10
67193	GEMQVVPVLVHLLSAISSVR	388	14945	2134.202048	57.887913	67193	-1	0	0	0	20
67236	GENLVSMTVEGPPPK	500	6286	1554.783524	138.549179	67236	-1	0	0	0	15
67358	GEQGPAGSPGFQGLPGPAGPPGEAGK	118	1302	2310.103748	68.548317	67358	457	3	0	0	26	457	-7.005814	-18.010565	-17.026549	28.0313	Pyro-glu from E	Pyro-glu from Q	di-Methylation	E	Q	*KRN	3	1	1	1
67373	GEQLFLEPELVIPHR	303	9598	1776.969248	125.504387	67373	-1	0	0	0	15
67556	GETGAPGLKGENGLPGENGAPGPMGPR	112	5245	2673.261848	72.846153	67556	453	3	1	0	27	453	156.042258	-18.010565	192.063388		Pyro-glu from E	Heptose		E	KNQRST		3	2	1	0
67625	GETVPLDVLQIK	735	9164	1311.753324	113.84507	67625	-1	0	0	0	12
67651	GEVGPAGPNGFAGPAGAAGQPGAKGER	107	3864	2410.145348	51.568886	67651	635	3	1	0	27	635	32.986694	-17.026549	21.981943	28.0313	Pyro-glu from Q	Sodium adduct	di-Methylation	Q	DE$	*KRN	3	1	1	1
67682	GEVRPELGSR	367	1795	1099.585124	79.832886	67682	-1	0	1	0	10
67686	GEVTFEDVK	117	4397	1023.499124	103.787148	67686	-1	0	0	0	9
67843	GFFHGVR	618	3678	819.426524	82.63205	67843	-1	0	0	0	7
67849	GFFIKPTVFGGVQDDMR	14	9058	1913.953748	146.265793	67849	-1	0	1	0	17
67905	GFGFVTFENSADADR	401	8770	1632.735724	125.504387	67905	-1	0	0	0	15
67908	GFGFVTYATVEEVDAAMNAR	459	12049	2147.999948	123.50351	67908	-1	0	0	0	20
67968	GFHQVPFAPIVFIER	550	10532	1756.951748	113.136055	67968	-1	0	0	0	15
68005	GFKDQIYDIFQK	188	8597	1501.769948	88.34993	68005	-1	0	1	0	12
68005	GFKDQIYDIFQK	188	8599	1501.771324	143.08606	68005	-1	0	1	0	12
68240	GFSGLDGAK	118	3211	851.425924	75.681778	68240	-1	0	0	0	9
68256	GFSLEELR	411	7482	950.493724	101.250549	68256	-1	0	0	0	8
68273	GFSSGSAVVSGGSR	786	2864	1254.607924	179.999619	68273	-1	0	0	0	14
68273	GFSSGSAVVSGGSR	786	2955	1254.608124	134.851105	68273	-1	0	0	0	14
68284	GFTAAGILSAHK	729	5781	1172.638524	88.34993	68284	-1	0	0	0	12
68350	GFVPGLFGTSHGALQFMAYELLK	252	13210	2483.285948	126.293007	68350	-1	0	0	0	23
68484	GGALLTSTSGPGFHLMLPFITSYK	82	12106	2495.307548	101.481529	68484	-1	0	0	0	24
68687	GGFEEPVLLK	494	7257	1088.599524	79.832886	68687	-1	0	0	0	10
68792	GGGFGGGSSFGGGSGFSGGGFGGGGFGGGR	786	8065	2399.020724	236.23259	68792	-1	0	0	0	30
68792	GGGFGGGSSFGGGSGFSGGGFGGGGFGGGR	786	8067	2399.020448	316.192139	68792	-1	0	0	0	30
68792	GGGFGGGSSFGGGSGFSGGGFGGGGFGGGR	786	8200	2399.016724	178.653091	68792	-1	0	0	0	30
68847	GGGGGGYGSGGSSYGSGGGSYGSGGGGGGGR	211	2095	2383.951124	162.226395	68847	-1	0	0	0	31
68847	GGGGGGYGSGGSSYGSGGGSYGSGGGGGGGR	211	2110	2383.950548	252.686462	68847	-1	0	0	0	31
68847	GGGGGGYGSGGSSYGSGGGSYGSGGGGGGGR	211	2187	2383.952724	133.073547	68847	-1	0	0	0	31
68876	GGGGSFGYSYGGGSGGGFSASSLGGGFGGGSR	788	7943	2705.164124	94.50692	68876	-1	0	0	0	32
68876	GGGGSFGYSYGGGSGGGFSASSLGGGFGGGSR	788	7946	2705.163848	209.426285	68876	-1	0	0	0	32
68876	GGGGSFGYSYGGGSGGGFSASSLGGGFGGGSR	788	8070	2705.164148	198.328415	68876	-1	0	0	0	32
68876	GGGGSFGYSYGGGSGGGFSASSLGGGFGGGSR	788	8077	2705.161524	86.728676	68876	-1	0	0	0	32
68876	GGGGSFGYSYGGGSGGGFSASSLGGGFGGGSR	788	15227	2705.172548	35.182339	68876	-1	0	0	0	32
68876	GGGGSFGYSYGGGSGGGFSASSLGGGFGGGSR	788	17296	2705.153048	35.182339	68876	-1	0	0	0	32
68894	GGGHVAQIYAIR	482	4039	1241.674524	113.84507	68894	-1	0	0	0	12
69074	GGIQELIGLIK	414	11255	1140.697124	110.231316	69074	-1	0	0	0	11
69132	GGKPEPPAMPQPVPTA	479	4781	1573.808324	105.808197	69132	-1	0	1	0	16
69132	GGKPEPPAMPQPVPTA	479	4884	1573.802724	84.368195	69132	-1	0	1	0	16
69226	GGLTGLTLTSLYALYNNWEHMK	579	13440	2482.250648	111.606667	69226	-1	0	0	0	22
69242	GGLYSQEQAAK	172	2028	1151.566524	110.231316	69242	-1	0	0	0	11
69431	GGPTVDPEELFR	140	8420	1316.647924	88.34993	69431	-1	0	0	0	12
69624	GGSGGGGGGSSGGRGSGGGSSGGSIGGR	211	424	2093.929748	84.999237	69624	936	1	1	0	28	936	14.01565	14.01565			Methylation			*CHKNQRILDEST$			1	1	0	0
69624	GGSGGGGGGSSGGRGSGGGSSGGSIGGR	211	493	2093.927348	62.45396	69624	936	1	1	0	28	936	14.01565	14.01565			Methylation			*CHKNQRILDEST$			1	1	0	0
69629	GGSGGGGSISGGGYGSGGGSGGR	786	1495	1741.747524	159.112	69629	-1	0	0	0	23
69629	GGSGGGGSISGGGYGSGGGSGGR	786	1731	1741.747524	106.353073	69629	-1	0	0	0	23
69635	GGSGGSHGGGSGFGGESGGSYGGGEEASGSGGGYGGGSGK	788	2614	3223.282448	233.58609	69635	-1	0	0	0	40
69635	GGSGGSHGGGSGFGGESGGSYGGGEEASGSGGGYGGGSGK	788	2714	3223.282748	192.680191	69635	-1	0	0	0	40
69635	GGSGGSHGGGSGFGGESGGSYGGGEEASGSGGGYGGGSGK	788	2870	3223.282448	164.301422	69635	-1	0	0	0	40
69635	GGSGGSHGGGSGFGGESGGSYGGGEEASGSGGGYGGGSGK	788	3058	3223.281848	192.680191	69635	-1	0	0	0	40
69637	GGSGGSYGGGGSGGGYGGGSGSR	788	1148	1791.728924	208.595901	69637	-1	0	0	0	23
69637	GGSGGSYGGGGSGGGYGGGSGSR	788	1168	1791.728048	159.112	69637	-1	0	0	0	23
69637	GGSGGSYGGGGSGGGYGGGSGSR	788	1224	1791.727724	159.112	69637	-1	0	0	0	23
69637	GGSGGSYGGGGSGGGYGGGSGSR	788	1313	1791.726524	183.001205	69637	-1	0	0	0	23
69637	GGSGGSYGGGGSGGGYGGGSGSR	788	1806	1791.724324	147.778152	69637	-1	0	0	0	23
69658	GGSISGGGYGSGGGK	786	1201	1197.549924	138.549179	69658	-1	0	0	0	15
69733	GGSWIQEINVAEK	337	7890	1430.727924	145.882065	69733	-1	0	0	0	13
69774	GGTPSAFDRILGSRMGVEAVMALLEGTPDTPACVVSLSGNQAVR	324	9492	4514.253248	19.689091	69774	2	2	2	0	44	2	84.02113	42.010565			Acetylation			*KCSTYHR			2	2	0	0
69869	GGVVLKEDALPGQK	48	4130	1410.794924	134.851105	69869	-1	0	1	0	14
69905	GHAGNPRDPTDEGIFISK	515,696	4059	1910.935448	150.242737	69905	-1	0	1	0	18
69905	GHAGNPRDPTDEGIFISK	515,696	4061	1910.935524	150.242737	69905	-1	0	1	0	18
69905	GHAGNPRDPTDEGIFISK	515,696	4079	1910.936172	57.032352	69905	-1	0	1	0	18
69916	GHAVGDIPGVR	474	3165	1077.579924	72.354561	69916	-1	0	0	0	11
70065	GHLENNPALEK	450	1679	1221.621924	124.863205	70065	-1	0	0	0	11
70285	GHYTEGAELVDAVLDVVR	549,582	12009	1942.988948	103.803909	70285	-1	0	0	0	18
70285	GHYTEGAELVDAVLDVVR	549,582	12056	1942.989124	237.762589	70285	-1	0	0	0	18
70285	GHYTEGAELVDAVLDVVR	549,582	12059	1964.965448	163.202591	70285	780	1	0	0	18	780	21.981943	21.981943			Sodium adduct			DE$			1	1	0	0
70285	GHYTEGAELVDAVLDVVR	549,582	12084	1942.987448	125.980591	70285	-1	0	0	0	18
70287	GHYTEGAELVDSVLDVVR	548,565,566,571,577	10830	1958.981948	114.638573	70287	-1	0	0	0	18
70287	GHYTEGAELVDSVLDVVR	548,565,566,571,577	10835	1958.983124	255.104904	70287	-1	0	0	0	18
70287	GHYTEGAELVDSVLDVVR	548,565,566,571,577	10872	1980.961748	150.242737	70287	780	1	0	0	18	780	21.981943	21.981943			Sodium adduct			DE$			1	1	0	0
70287	GHYTEGAELVDSVLDVVR	548,565,566,571,577	10907	1958.981372	74.268715	70287	-1	0	0	0	18
70287	GHYTEGAELVDSVLDVVR	548,565,566,571,577	10927	1958.982848	103.803909	70287	-1	0	0	0	18
70287	GHYTEGAELVDSVLDVVR	548,565,566,571,577	10929	1958.979724	237.762589	70287	-1	0	0	0	18
70287	GHYTEGAELVDSVLDVVR	548,565,566,571,577	10948	1958.990324	221.358002	70287	-1	0	0	0	18
70287	GHYTEGAELVDSVLDVVR	548,565,566,571,577	11069	1958.982848	114.638573	70287	-1	0	0	0	18
70288	GHYTEGAELVDSVLDVVRK	548,565,566,571,577	10148	2087.078648	239.756012	70288	-1	0	1	0	19
70288	GHYTEGAELVDSVLDVVRK	548,565,566,571,577	10158	2087.073772	98.008949	70288	-1	0	1	0	19
70346	GIAYVEFVDVSSVPLAIGLTGQR	405	12523	2391.295148	170.849777	70346	-1	0	0	0	23
70346	GIAYVEFVDVSSVPLAIGLTGQR	405	12528	2413.279148	195.578354	70346	780	1	0	0	23	780	21.981943	21.981943			Sodium adduct			DE$			1	1	0	0
70346	GIAYVEFVDVSSVPLAIGLTGQR	405	12544	2391.297924	136.840469	70346	-1	0	0	0	23
70384	GIDFKEDGNILGHK	822	5064	1542.790148	134.851105	70384	-1	0	1	0	14
70384	GIDFKEDGNILGHK	822	5066	1542.789924	163.996536	70384	-1	0	1	0	14
70384	GIDFKEDGNILGHK	822	5113	1564.770724	108.924377	70384	780	1	1	0	14	780	21.981943	21.981943			Sodium adduct			DE$			1	1	0	0
70384	GIDFKEDGNILGHK	822	5176	1542.791348	148.984665	70384	-1	0	1	0	14
70384	GIDFKEDGNILGHK	822	5181	1542.791724	121.51667	70384	-1	0	1	0	14
70444	GIEGVQVIPLIPGAGEIIIADNIIK	4	13491	2542.486148	145.748199	70444	-1	0	0	0	25
70464	GIEQAVQSHAVAEEEAR	726	4406	1823.888948	203.065201	70464	-1	0	0	0	17
70494	GIFNGFSVTLK	265	9617	1182.652124	140.723053	70494	-1	0	0	0	11
70494	GIFNGFSVTLK	265	9696	1182.651724	124.863205	70494	-1	0	0	0	11
70569	GIGTVTFEQSIEAVQAISMFNGQLLFDRPMHVK	688	13597	3663.872572	83.474342	70569	-1	0	1	0	33
70574	GIHNSIGDYR	145	2602	1131.553324	79.832886	70574	-1	0	0	0	10
70588	GIHSAIDASQTPDVVFASILAAFSK	744	13928	2545.331648	71.89621	70588	-1	0	0	0	25
70693	GILAADESTGSIAK	654	4545	1332.700924	108.924377	70693	-1	0	0	0	14
70727	GILGYTEHQVVSSDFNSDTHSSTFDAGAGIALNDHFVK	91	8452	4036.891772	224.752426	70727	-1	0	0	0	38
70731	GILLQLFGGTR	237	10891	1174.696124	158.076828	70731	-1	0	0	0	11
70814	GINSSNVENQLQATQAAR	192	4690	1900.941524	150.242737	70814	-1	0	0	0	18
70828	GIPEFWLTVFK	305	12950	1336.729324	96.666176	70828	-1	0	0	0	11
70841	GIPHLVTHDAR	489	2673	1215.659524	124.863205	70841	-1	0	0	0	11
70919	GISDLAQHYLMR	572	7796	1403.709248	76.833321	70919	-1	0	0	0	12
70919	GISDLAQHYLMR	572	7831	1403.711724	143.08606	70919	-1	0	0	0	12
70933	GISHVIVDEIHER	138	4687	1503.789848	161.474274	70933	-1	0	0	0	13
70999	GITIDISLWKFETSK	79	10181	1779.989348	113.136055	70999	988	1	1	0	15	988	42.04695	42.04695			tri-Methylation			KR			1	1	0	0
71001	GITINAAHVEYSTAAR	83	4718	1673.860148	65.156059	71001	-1	0	0	0	16
71001	GITINAAHVEYSTAAR	83	4720	1673.860724	155.816818	71001	-1	0	0	0	16
71109	GIYAYGFEKPSAIQQR	188	5678	1827.940324	94.806099	71109	-1	0	1	0	16
71109	GIYAYGFEKPSAIQQR	188	5699	1827.937748	84.368195	71109	-1	0	1	0	16
71111	GIYFADMVSK	203	7678	1130.554124	92.785057	71111	-1	0	0	0	10
71128	GIYTGLSAGLLR	248	8474	1220.703724	143.08606	71128	-1	0	0	0	12
71529	GKPLALVEEIR	763	6283	1224.730124	158.076828	71529	-1	0	1	0	11
71625	GKSPVPKSPVEEK	295	1266	1461.734648	117.620758	71625	241	1	2	0	13	241	79.966331	79.966331			Phosphorylation			STY			1	1	0	0
71823	GLAPDLPEDLYHLIK	472	10671	1693.914248	69.904526	71823	-1	0	0	0	15
71823	GLAPDLPEDLYHLIK	472	10684	1693.912324	125.504387	71823	-1	0	0	0	15
71823	GLAPDLPEDLYHLIK	472	10727	1693.918148	60.589245	71823	-1	0	0	0	15
71823	GLAPDLPEDLYHLIK	472	10745	1693.921524	113.136055	71823	-1	0	0	0	15
71823	GLAPDLPEDLYHLIK	472	10805	1693.915748	69.904526	71823	-1	0	0	0	15
71882	GLCAIAQAESLR	479	6875	1231.645124	159.424973	71882	-1	0	0	0	12
71978	GLDVDSLVIEHIQVNK	416	8798	1778.965148	74.486137	71978	-1	0	0	0	16
71978	GLDVDSLVIEHIQVNK	416	8849	1778.964124	200.656204	71978	-1	0	0	0	16
71978	GLDVDSLVIEHIQVNK	416	8886	1778.965448	84.368195	71978	-1	0	0	0	16
72034	GLEHVTVDDLVAEITPK	76	10163	1835.976548	88.92067	72034	-1	0	0	0	17
72227	GLGFSIAGGK	515,696	6074	906.502724	122.165108	72227	-1	0	0	0	10
72227	GLGFSIAGGK	515,696	6191	906.504524	92.785057	72227	-1	0	0	0	10
72227	GLGFSIAGGK	515,696	6297	906.504524	79.832886	72227	-1	0	0	0	10
72245	GLGILSLK	92	8020	800.524124	71.649178	72245	-1	0	0	0	8
72276	GLGMTLSYLFR	301	11363	1257.666524	110.231316	72276	-1	0	0	0	11
72333	GLGVGFGSGGGSSSSVK	785	4756	1439.712124	99.30481	72333	-1	0	0	0	17
72417	GLIEIISNAAEYENIPIR	610	11880	2015.079248	137.842896	72417	-1	0	0	0	18
72420	GLIENPALLR	291	7071	1095.652924	122.165108	72420	-1	0	0	0	10
72455	GLIPQLIGVAPEK	115	9773	1334.803324	104.763947	72455	-1	0	0	0	13
72547	GLLATASEDR	635	3862	1032.532724	79.832886	72547	-1	0	0	0	10
72611	GLLLFMDEADAFLR	37	13559	1610.826324	179.999619	72611	-1	0	0	0	14
72614	GLLLFVDEADAFLR	40,737	13509	1578.853924	179.999619	72614	-1	0	0	0	14
72614	GLLLFVDEADAFLR	40,737	13529	1578.851648	148.984665	72614	-1	0	0	0	14
72614	GLLLFVDEADAFLR	40,737	13577	1578.855124	179.999619	72614	-1	0	0	0	14
72645	GLLNAIVIK	199	8715	940.618924	103.787148	72645	-1	0	0	0	9
72707	GLLTQLSEAK	725	6712	1059.605924	106.843636	72707	-1	0	0	0	10
72851	GLPILVELLR	334	12797	1122.725324	139.01149	72851	-1	0	0	0	10
73148	GLSQSALPYR	472	4457	1091.585324	106.843636	73148	-1	0	0	0	10
73231	GLTPSQIGVILR	472	8437	1253.758124	113.84507	73231	-1	0	0	0	12
73308	GLVETAAHLGYSVVAINHIVDFK	466	11250	2453.320448	297.279205	73308	-1	0	0	0	23
73309	GLVETAAHLGYSVVAINHIVDFKEK	466	8226	2906.642348	31.800629	73309	1070	2	1	0	25	1070	196.182715	42.04695	154.135765		tri-Methylation	lipid		KR	ST		2	1	1	0
73317	GLVGIEFK	145	7111	862.503524	85.640694	73317	-1	0	0	0	8
73366	GLVLSGVLHK	530	5881	1022.635524	122.165108	73366	-1	0	0	0	10
73371	GLVMVKPGSIKPHQK	83	2908	1618.945148	90.308426	73371	-1	0	2	0	15
73468	GLYQGFNVSVQGIIIYR	7,19	10689	1927.042724	173.284836	73468	-1	0	0	0	17
73468	GLYQGFNVSVQGIIIYR	7,19	10696	1927.041848	110.218048	73468	-1	0	0	0	17
73468	GLYQGFNVSVQGIIIYR	7,19	10754	1927.045324	99.30481	73468	-1	0	0	0	17
73468	GLYQGFNVSVQGIIIYR	7,19	10770	1927.043348	187.800888	73468	-1	0	0	0	17
73468	GLYQGFNVSVQGIIIYR	7,19	11159	1927.045748	79.058685	73468	-1	0	0	0	17
73468	GLYQGFNVSVQGIIIYR	7,19	12456	1927.047324	121.671349	73468	-1	0	0	0	17
73468	GLYQGFNVSVQGIIIYR	7,19	12484	1927.034724	69.715637	73468	-1	0	0	0	17
73468	GLYQGFNVSVQGIIIYR	7,19	12493	1927.044848	99.30481	73468	-1	0	0	0	17
73468	GLYQGFNVSVQGIIIYR	7,19	14308	1927.051124	99.30481	73468	-1	0	0	0	17
73468	GLYQGFNVSVQGIIIYR	7,19	14655	1927.050924	79.058685	73468	-1	0	0	0	17
73468	GLYQGFNVSVQGIIIYR	7,19	14658	1927.039724	69.715637	73468	-1	0	0	0	17
73468	GLYQGFNVSVQGIIIYR	7,19	14715	1927.048324	79.058685	73468	-1	0	0	0	17
73468	GLYQGFNVSVQGIIIYR	7,19	14891	1927.042324	110.218048	73468	-1	0	0	0	17
73468	GLYQGFNVSVQGIIIYR	7,19	15457	1927.043724	99.30481	73468	-1	0	0	0	17
73468	GLYQGFNVSVQGIIIYR	7,19	15691	1927.044124	99.30481	73468	-1	0	0	0	17
73468	GLYQGFNVSVQGIIIYR	7,19	15821	1927.050124	60.8918	73468	-1	0	0	0	17
73468	GLYQGFNVSVQGIIIYR	7,19	15919	1927.041924	14.455246	73468	-1	0	0	0	17
73468	GLYQGFNVSVQGIIIYR	7,19	16025	1927.046524	14.455246	73468	-1	0	0	0	17
73468	GLYQGFNVSVQGIIIYR	7,19	16167	1927.042724	69.715637	73468	-1	0	0	0	17
73468	GLYQGFNVSVQGIIIYR	7,19	17237	1927.047724	69.715637	73468	-1	0	0	0	17
73468	GLYQGFNVSVQGIIIYR	7,19	17255	1927.037324	110.218048	73468	-1	0	0	0	17
73469	GLYQGFNVSVQGIIIYRAAYFGIYDTAK	19	12666	3127.627748	128.973099	73469	-1	0	1	0	28
73474	GLYQGFSVSVQGIIIYRAAYFGVYDTAK	12	12507	3086.601248	110.439636	73474	-1	0	1	0	28
73557	GMEFEGAIIALFHLLATR	499	14733	2005.056848	83.623253	73557	1392	1	0	0	18	1392	15.994915	15.994915			Met_OX			M			1	1	0	0
73557	GMEFEGAIIALFHLLATR	499	15262	1989.064148	150.242737	73557	-1	0	0	0	18
73596	GMGGAFVLVLYDEIK	7,19	12649	1611.847724	166.858063	73596	-1	0	0	0	15
73596	GMGGAFVLVLYDEIK	7,19	12660	1611.844748	138.549179	73596	-1	0	0	0	15
73596	GMGGAFVLVLYDEIK	7,19	12673	1633.831924	113.136055	73596	780	1	0	0	15	780	21.981943	21.981943			Sodium adduct			DE$			1	1	0	0
73596	GMGGAFVLVLYDEIK	7,19	12726	1611.847924	166.858063	73596	-1	0	0	0	15
73596	GMGGAFVLVLYDEIK	7,19	13001	1611.845048	101.411888	73596	-1	0	0	0	15
73596	GMGGAFVLVLYDEIK	7,19	13940	1611.851324	60.589245	73596	-1	0	0	0	15
73597	GMGGAFVLVLYDEIKK	7,19	10551	1755.934148	65.156059	73597	1392	1	1	0	16	1392	15.994915	15.994915			Met_OX			M			1	1	0	0
73597	GMGGAFVLVLYDEIKK	7,19	11511	1739.939648	84.368195	73597	-1	0	1	0	16
73597	GMGGAFVLVLYDEIKK	7,19	11519	1739.943124	169.97345	73597	-1	0	1	0	16
73597	GMGGAFVLVLYDEIKK	7,19	11556	1761.925124	105.808197	73597	780	1	1	0	16	780	21.981943	21.981943			Sodium adduct			DE$			1	1	0	0
73597	GMGGAFVLVLYDEIKK	7,19	11577	1739.940548	65.156059	73597	-1	0	1	0	16
73597	GMGGAFVLVLYDEIKK	7,19	11598	1739.941924	155.816818	73597	-1	0	1	0	16
73597	GMGGAFVLVLYDEIKK	7,19	11911	1739.942524	184.892487	73597	-1	0	1	0	16
73598	GMGGAFVLVLYDEIKKYT	19	13984	2004.052448	65.40403	73598	-1	0	2	0	18
73679	GMLDPLEVHLLDFPNIVIK	353	12777	2163.189248	69.91481	73679	-1	0	0	0	19
73702	GMLPDPKNTHIVISWMIAQTVTAVAGLTSYPFDTVR	19	15600	3930.034448	43.903603	73702	-1	0	1	0	36
73702	GMLPDPKNTHIVISWMIAQTVTAVAGLTSYPFDTVR	19	15630	3930.044648	33.62991	73702	-1	0	1	0	36
73704	GMLPDPKNTHIVVSWMIAQTVTAVAGVVSYPFDTVR	12	15611	3900.029348	10.591397	73704	-1	0	1	0	36
73764	GMQDLVEDFK	790	8192	1181.551724	122.165108	73764	-1	0	0	0	10
73784	GMSLNLEPDNVGVVVFGNDK	44	10233	2104.038324	146.274994	73784	-1	0	0	0	20
73805	GMTLVTPLQLLLFASK	138	14549	1732.007724	84.368195	73805	-1	0	0	0	16
73909	GNDTFGPR	23	2096	863.400324	85.640694	73909	-1	0	0	0	8
73950	GNFGGSFAGSFGGAGGHAPGVAR	688	6133	2034.949448	87.941864	73950	-1	0	0	0	23
74005	GNGGVYGWDLK	676	6680	1165.566924	84.063568	74005	-1	0	0	0	11
74084	GNKPWISLPR	489	6036	1167.663324	79.832886	74084	-1	0	1	0	10
74090	GNKSYLEGSSDNQLKDSESTPVDDR	126	183	3210.369372	26.51672	74090	737	2	2	0	25	737	469.131922	-17.026549	486.158471		Pyro-glu from Q	Hex3		Q	NST		2	1	1	0
74093	GNLANVIR	7,12,19	4311	856.503924	101.250549	74093	-1	0	0	0	8
74329	GNVGFVFTK	450	6419	968.520124	120.059029	74329	-1	0	0	0	9
74550	GPEAGYVATPIAMVQAAMTLLSDASHLPK	522	15746	2939.499548	89.382423	74550	-1	0	0	0	29
74802	GPGTSFEFALAIVEALNGK	700	14397	1921.010924	69.91481	74802	-1	0	0	0	19
74857	GPILSFASTR	409	6606	1048.577324	122.165108	74857	-1	0	0	0	10
74969	GPLQSVQVFGR	482	6986	1187.654924	124.863205	74969	-1	0	0	0	11
74969	GPLQSVQVFGR	482	7082	1187.653324	158.076828	74969	-1	0	0	0	11
75277	GPSGPQGIR	107	1437	868.463524	89.080124	75277	-1	0	0	0	9
75338	GPSTEATEFTEGNFAILALGGGYLHWGHFEMMR	448	12743	3626.685772	115.347191	75338	-1	0	0	0	33
75398	GPTSQESQLNAMK	189	3096	1390.662924	92.676521	75398	-1	0	0	0	13
75413	GPVGPSGPPGK	112	1456	949.509724	96.666176	75413	-1	0	0	0	11
75455	GPYDVANLGLLFGLSESDAK	466	12439	2066.048648	83.357903	75455	-1	0	0	0	20
75459	GPYESGSGHSSGLGHQESR	816	964	1928.846948	142.043274	75459	-1	0	0	0	19
75459	GPYESGSGHSSGLGHQESR	816	977	1928.847924	208.717316	75459	-1	0	0	0	19
75459	GPYESGSGHSSGLGHQESR	816	981	1928.847372	88.180733	75459	-1	0	0	0	19
75459	GPYESGSGHSSGLGHQESR	816	987	1950.830124	88.180733	75459	780	1	0	0	19	780	21.981943	21.981943			Sodium adduct			DE$			1	1	0	0
75460	GPYESGSGHSSGLGHR	816	855	1584.713348	94.806099	75460	-1	0	0	0	16
75460	GPYESGSGHSSGLGHR	816	862	1584.714724	184.892487	75460	-1	0	0	0	16
75460	GPYESGSGHSSGLGHR	816	863	1606.696524	65.156059	75460	780	1	0	0	16	780	21.981943	21.981943			Sodium adduct			DE$			1	1	0	0
75460	GPYESGSGHSSGLGHR	816	933	1584.713648	65.156059	75460	-1	0	0	0	16
75510	GQAVTLLPFFTSLTGGSLEELRR	337	12841	2492.351648	63.211613	75510	-1	0	1	0	23
75510	GQAVTLLPFFTSLTGGSLEELRR	337	12904	2492.356148	63.211613	75510	-1	0	1	0	23
75728	GQILMPNIGYGSNK	420	7045	1491.766124	108.924377	75728	-1	0	0	0	14
75729	GQILMPNIGYGSNKK	420	5838	1619.857324	90.308426	75729	-1	0	1	0	15
75782	GQLESIVENIR	320	7835	1257.680524	110.231316	75782	-1	0	0	0	11
75873	GQPFEVLIIASDDGFK	224	11424	1735.893324	200.656204	75873	-1	0	0	0	16
76029	GQTGGDVNVEMDAAPGVDLSR	783	4937	2103.956324	150.532928	76029	1392	1	0	0	21	1392	15.994915	15.994915			Met_OX			M			1	1	0	0
76065	GQVGGDVNVEMDAAPGVDLSR	789	5378	2101.979524	201.214111	76065	1392	1	0	0	21	1392	15.994915	15.994915			Met_OX			M			1	1	0	0
76065	GQVGGDVNVEMDAAPGVDLSR	789	6731	2085.987124	201.214111	76065	-1	0	0	0	21
76117	GQWINLPVLQLTK	11	11309	1509.877324	117.620758	76117	-1	0	0	0	13
76494	GRLDSELR	208,785,790,795	2148	945.510924	85.640694	76494	-1	0	1	0	8
76868	GSADPLNSAFHLTYNMVLNLLR	388	14978	2446.263548	58.889397	76868	-1	0	0	0	22
76889	GSAFSTSISK	553	3362	984.500324	122.165108	76889	-1	0	0	0	10
76908	GSAITGPVAK	435	2147	900.514924	79.832886	76908	-1	0	0	0	10
77005	GSDGAASSYQLK	133	2666	1183.561524	113.84507	77005	-1	0	0	0	12
77018	GSDIIIVGR	621	5079	929.540524	103.787148	77018	-1	0	0	0	9
77082	GSEFMFEK	464	5863	974.428724	71.649178	77082	-1	0	0	0	8
77164	GSFKYAWVLDK	79	7506	1341.719648	140.723053	77164	941	1	1	0	11	941	28.0313	28.0313			di-Methylation			*KRN			1	1	0	0
77164	GSFKYAWVLDK	79	7508	1341.721324	110.231316	77164	941	1	1	0	11	941	28.0313	28.0313			di-Methylation			*KRN			1	1	0	0
77353	GSGSGQSPSSGQHGTGFGR	816	1092	1747.770848	98.008949	77353	-1	0	0	0	19
77353	GSGSGQSPSSGQHGTGFGR	816	1113	1747.774524	142.043274	77353	-1	0	0	0	19
77531	GSLGGGFSSGGFSGGSFSR	787	6780	1707.771324	167.038177	77531	-1	0	0	0	19
77531	GSLGGGFSSGGFSGGSFSR	787	6825	1707.771248	78.815948	77531	-1	0	0	0	19
77531	GSLGGGFSSGGFSGGSFSR	787	6881	1707.770724	180.342758	77531	-1	0	0	0	19
77531	GSLGGGFSSGGFSGGSFSR	787	6988	1707.768524	119.067619	77531	-1	0	0	0	19
77551	GSLLQQSL	579	7479	845.472724	85.640694	77551	-1	0	0	0	8
77654	GSNTTSHLHQAVAK	374	604	1450.736524	97.032928	77654	-1	0	0	0	14
77684	GSPGADGPAGAPGTPGPQGIAGQR	118	3467	2073.009724	67.547859	77684	-1	0	0	0	24
77757	GSPSPASVSSGR	27	1350	1088.532924	76.833321	77757	-1	0	0	0	12
77827	GSQGPLPFHEK	143	3600	1196.605524	72.354561	77827	-1	0	0	0	11
77880	GSRGGSGGSYGGGGSGGGYGGGSGSR	788	930	2105.897348	172.09758	77880	936	1	1	0	26	936	14.01565	14.01565			Methylation			*CHKNQRILDEST$			1	1	0	0
77880	GSRGGSGGSYGGGGSGGGYGGGSGSR	788	940	2105.898924	119.93541	77880	936	1	1	0	26	936	14.01565	14.01565			Methylation			*CHKNQRILDEST$			1	1	0	0
77954	GSSGGGCFGGSSGGYGGLGGFGGGSFR	787	8328	2285.962524	154.664139	77954	-1	0	0	0	27
77996	GSSGVGLTAAVLR	253	6416	1187.674724	81.320366	77996	-1	0	0	0	13
78027	GSSNSYAIK	480	1696	926.457324	75.681778	78027	-1	0	0	0	9
78052	GSSSGGGYSSGSSSYGSGGR	786	1243	1740.705124	184.036758	78052	-1	0	0	0	20
78151	GSTPEAAAQVVQWVSFADSDIVPPASTWVFPTLGIMHHNK	80	13684	4291.127772	84.104675	78151	-1	0	0	0	40
78153	GSTPYKGDDEGIFISR	515,696	4968	1741.835324	142.362061	78153	-1	0	1	0	16
78153	GSTPYKGDDEGIFISR	515,696	4984	1741.841048	129.563812	78153	-1	0	1	0	16
78153	GSTPYKGDDEGIFISR	515,696	4993	1763.821324	117.387779	78153	780	1	1	0	16	780	21.981943	21.981943			Sodium adduct			DE$			1	1	0	0
78153	GSTPYKGDDEGIFISR	515,696	5080	1741.838524	129.563812	78153	-1	0	1	0	16
78153	GSTPYKGDDEGIFISR	515,696	5100	1741.838648	74.486137	78153	-1	0	1	0	16
78153	GSTPYKGDDEGIFISR	515,696	5208	1741.836324	117.387779	78153	-1	0	1	0	16
78153	GSTPYKGDDEGIFISR	515,696	5874	1821.803724	117.387779	78153	241	1	1	0	16	241	79.966331	79.966331			Phosphorylation			STY			1	1	0	0
78266	GSYGSGGSSYGSGGGSYGSGGGGGGHGSYGSGSSSGGYR	211	2620	3312.308948	133.467911	78266	-1	0	0	0	39
78288	GSYVSIHSSGFR	150	3986	1296.632348	76.833321	78288	-1	0	0	0	12
78288	GSYVSIHSSGFR	150	3987	1296.631924	100.67038	78288	-1	0	0	0	12
78370	GTDELLGVMDQVTIINSTLGK	209	12157	2204.147348	127.944931	78370	-1	0	0	0	21
78370	GTDELLGVMDQVTIINSTLGK	209	12179	2204.147724	127.944931	78370	-1	0	0	0	21
78375	GTDIMYTGTLDCWRKIAR	19	6628	2398.107848	83.623253	78375	949	3	2	0	18	949	298.081754	28.0313	242.019154		di-Methylation	phosphoglycosyl-D-mannose-1-phosphoryl		*KRN	ST		3	2	1	0
78411	GTEDFIVESLDASFR	536	11305	1685.802324	182.26207	78411	-1	0	0	0	15
78422	GTEFEGAVIALFHLLATR	512	14740	1945.057448	74.268715	78422	-1	0	0	0	18
78478	GTFIADSHQNFALFFQLVDVNTGAELTPHQTFVR	467	12585	3820.908972	47.844383	78478	-1	0	0	0	34
78511	GTGIVSAPVPK	491	3893	1025.599124	84.063568	78511	-1	0	0	0	11
78515	GTGLDEAMEWLVETLK	32	14356	1791.882248	74.486137	78515	-1	0	0	0	16
78515	GTGLDEAMEWLVETLK	32	14407	1791.886724	129.563812	78515	-1	0	0	0	16
78517	GTGLDEAMEWLVETLKSRQ	32	6837	2348.173748	69.91481	78517	502	3	2	0	19	502	185.105193	-18.010565	42.04695	161.068808	Pyro-glu from E	tri-Methylation	Hexosamine	E	KR	NST	3	1	1	1
78664	GTLDPVEK	185	2575	858.456924	71.649178	78664	-1	0	0	0	8
78696	GTLMELGISPIVTSGLIMQLLAGAK	499,512	15448	2513.408648	88.240219	78696	-1	0	0	0	25
78696	GTLMELGISPIVTSGLIMQLLAGAK	499,512	15469	2513.405524	43.612965	78696	-1	0	0	0	25
78696	GTLMELGISPIVTSGLIMQLLAGAK	499,512	15483	2513.409248	145.748199	78696	-1	0	0	0	25
78754	GTNPSAWVGSVEILLSYLR	588	15098	2062.100924	119.067619	78754	-1	0	0	0	19
78765	GTPDSESSQGSLELLSYEESQK	270	2196	2618.055324	12.682803	78765	650	3	0	0	22	650	246.974548	-17.026549	21.981943	242.019154	Pyro-glu from Q	Sodium adduct	phosphoglycosyl-D-mannose-1-phosphoryl	Q	DE$	ST	3	1	1	1
78822	GTQSLPTASASK	43	1836	1147.594724	88.34993	78822	-1	0	0	0	12
78925	GTTPLHVAAK	724	1657	994.568324	92.785057	78925	-1	0	0	0	10
78931	GTVAAAAAAATASIAGAPTQYPPGR	500	1230	2266.142396	50.116077	78931	13	2	0	0	25	13	24.984016	42.010565	-17.026549		Acetylation	Pyro-glu from Q		*KCSTYHR	Q		2	1	1	0
79004	GTVVTGTLER	83	3361	1032.568724	106.843636	79004	-1	0	0	0	10
79015	GTWVQLK	434	5177	831.472924	82.63205	79015	-1	0	0	0	7
79022	GTYFPTWEGLFWEK	353	12260	1760.835324	121.51667	79022	-1	0	0	0	14
79073	GVAPLWMR	265	7425	929.502524	101.250549	79073	-1	0	0	0	8
79109	GVDDGEDIPR	766	2925	1072.491324	122.165108	79109	-1	0	0	0	10
79119	GVDLDQLLDMSYEQLMQLYSAR	481	14284	2604.232148	178.936722	79119	1392	1	0	0	22	1392	15.994915	15.994915			Met_OX			M			1	1	0	0
79119	GVDLDQLLDMSYEQLMQLYSAR	481	14289	2604.238524	101.81752	79119	1392	1	0	0	22	1392	15.994915	15.994915			Met_OX			M			1	1	0	0
79119	GVDLDQLLDMSYEQLMQLYSAR	481	14409	2604.234548	178.936722	79119	1392	1	0	0	22	1392	15.994915	15.994915			Met_OX			M			1	1	0	0
79119	GVDLDQLLDMSYEQLMQLYSAR	481	14427	2626.217648	143.394012	79119	935	2	0	0	22	935	37.976858	21.981943	15.994915		Sodium adduct	Met_OX		DE$	M		2	1	1	0
79119	GVDLDQLLDMSYEQLMQLYSAR	481	14433	2604.237524	111.606667	79119	1392	1	0	0	22	1392	15.994915	15.994915			Met_OX			M			1	1	0	0
79119	GVDLDQLLDMSYEQLMQLYSAR	481	14478	2604.236048	166.65683	79119	1392	1	0	0	22	1392	15.994915	15.994915			Met_OX			M			1	1	0	0
79119	GVDLDQLLDMSYEQLMQLYSAR	481	14513	2604.234548	132.390854	79119	1392	1	0	0	22	1392	15.994915	15.994915			Met_OX			M			1	1	0	0
79119	GVDLDQLLDMSYEQLMQLYSAR	481	14527	2626.220648	111.606667	79119	935	2	0	0	22	935	37.976858	21.981943	15.994915		Sodium adduct	Met_OX		DE$	M		2	1	1	0
79119	GVDLDQLLDMSYEQLMQLYSAR	481	14534	2626.207148	154.813034	79119	935	2	0	0	22	935	37.976858	21.981943	15.994915		Sodium adduct	Met_OX		DE$	M		2	1	1	0
79119	GVDLDQLLDMSYEQLMQLYSAR	481	14555	2604.238448	74.848595	79119	1392	1	0	0	22	1392	15.994915	15.994915			Met_OX			M			1	1	0	0
79119	GVDLDQLLDMSYEQLMQLYSAR	481	14729	2588.234348	178.936722	79119	-1	0	0	0	22
79119	GVDLDQLLDMSYEQLMQLYSAR	481	14735	2610.220748	132.390854	79119	780	1	0	0	22	780	21.981943	21.981943			Sodium adduct			DE$			1	1	0	0
79119	GVDLDQLLDMSYEQLMQLYSAR	481	14741	2588.244724	154.813034	79119	-1	0	0	0	22
79119	GVDLDQLLDMSYEQLMQLYSAR	481	14750	2610.221924	83.437569	79119	780	1	0	0	22	780	21.981943	21.981943			Sodium adduct			DE$			1	1	0	0
79119	GVDLDQLLDMSYEQLMQLYSAR	481	14752	2588.238572	101.81752	79119	-1	0	0	0	22
79119	GVDLDQLLDMSYEQLMQLYSAR	481	14780	2588.246048	218.549988	79119	-1	0	0	0	22
79119	GVDLDQLLDMSYEQLMQLYSAR	481	14781	2610.222548	204.86412	79119	780	1	0	0	22	780	21.981943	21.981943			Sodium adduct			DE$			1	1	0	0
79119	GVDLDQLLDMSYEQLMQLYSAR	481	14792	2588.245124	154.813034	79119	-1	0	0	0	22
79128	GVDNTFADELVELSTALEHQEYITFLEDLK	59	15056	3439.693748	147.722565	79128	-1	0	0	0	30
79128	GVDNTFADELVELSTALEHQEYITFLEDLK	59	15071	3439.689372	110.581718	79128	-1	0	0	0	30
79128	GVDNTFADELVELSTALEHQEYITFLEDLK	59	15082	3461.666048	63.765976	79128	780	1	0	0	30	780	21.981943	21.981943			Sodium adduct			DE$			1	1	0	0
79147	GVEEEEEDGEMRE	493	2653	1537.596724	161.474274	79147	-1	0	1	0	13
79147	GVEEEEEDGEMRE	493	2671	1559.572724	70.669685	79147	780	1	1	0	13	780	21.981943	21.981943			Sodium adduct			DE$			1	1	0	0
79174	GVEITGFPEAQALGLEVFHAGTALK	369	12028	2555.348348	71.89621	79174	-1	0	0	0	25
79264	GVGIISEGNETVEDIAAR	41	7655	1829.927724	163.202591	79264	-1	0	0	0	18
79264	GVGIISEGNETVEDIAAR	41	7677	1829.925848	83.623253	79264	-1	0	0	0	18
79283	GVGMVADPDNPLVLDILTGSSTSYSFFPDKPITQYPHAVGK	743	12380	4334.172972	110.064041	79283	-1	0	1	0	41
79375	GVITMNEEYETR	366	4730	1441.663924	113.84507	79375	-1	0	0	0	12
79450	GVLHQVMVLDSEALR	136	8351	1666.892124	138.549179	79450	-1	0	0	0	15
79458	GVLLFGPPGTGK	354	7998	1142.655724	76.833321	79458	-1	0	0	0	12
79506	GVLVEIEDLPASHFR	721	9063	1681.888148	69.904526	79506	-1	0	0	0	15
79536	GVMISHSNIIAGITGMAER	1	8963	1956.999848	98.008949	79536	-1	0	0	0	19
79537	GVMLAVDAVIAELK	68	12985	1428.815324	179.999619	79537	-1	0	0	0	14
79569	GVNSYPSLFIFR	128	10798	1399.740324	76.833321	79569	-1	0	0	0	12
79615	GVPPPPGPPSEPVDWNFAQKELLEQQGIDIKLEMEK	213	13263	4149.074396	33.62991	79615	869	2	2	0	36	869	136.02487	21.981943	114.042927		Sodium adduct	ubiquitinylation residue		DE$	*KSTC		2	1	1	0
79699	GVQYLNEIK	147	5222	1063.579324	103.787148	79699	-1	0	0	0	9
79700	GVQYLNEIKDSVVAGFQWATK	147	12171	2353.220048	70.389015	79700	-1	0	1	0	21
79769	GVSFDQANNLLIEPAR	515,696	8044	1743.903324	142.362061	79769	-1	0	0	0	16
79769	GVSFDQANNLLIEPAR	515,696	8085	1743.902648	65.156059	79769	-1	0	0	0	16
79769	GVSFDQANNLLIEPAR	515,696	8089	1765.884324	94.806099	79769	780	1	0	0	16	780	21.981943	21.981943			Sodium adduct			DE$			1	1	0	0
79769	GVSFDQANNLLIEPAR	515,696	8109	1765.883648	117.387779	79769	780	1	0	0	16	780	21.981943	21.981943			Sodium adduct			DE$			1	1	0	0
79769	GVSFDQANNLLIEPAR	515,696	8143	1743.902724	169.97345	79769	-1	0	0	0	16
79769	GVSFDQANNLLIEPAR	515,696	8273	1743.903524	105.808197	79769	-1	0	0	0	16
79769	GVSFDQANNLLIEPAR	515,696	8446	1743.905124	117.387779	79769	-1	0	0	0	16
79769	GVSFDQANNLLIEPAR	515,696	8878	1823.863924	142.362061	79769	241	1	0	0	16	241	79.966331	79.966331			Phosphorylation			STY			1	1	0	0
79769	GVSFDQANNLLIEPAR	515,696	16161	1743.901124	65.156059	79769	-1	0	0	0	16
79769	GVSFDQANNLLIEPAR	515,696	17248	1743.906324	74.486137	79769	-1	0	0	0	16
79770	GVSFDQANNLLIEPARIEEEELTLTILR	515,696	12882	3183.696848	93.162308	79770	-1	0	1	0	28
79770	GVSFDQANNLLIEPARIEEEELTLTILR	515,696	12913	3183.696572	62.45396	79770	-1	0	1	0	28
79770	GVSFDQANNLLIEPARIEEEELTLTILR	515,696	12943	3183.700324	17.807335	79770	-1	0	1	0	28
79770	GVSFDQANNLLIEPARIEEEELTLTILR	515,696	12948	3183.702848	192.13916	79770	-1	0	1	0	28
79770	GVSFDQANNLLIEPARIEEEELTLTILR	515,696	12958	3205.676572	110.439636	79770	780	1	1	0	28	780	21.981943	21.981943			Sodium adduct			DE$			1	1	0	0
79770	GVSFDQANNLLIEPARIEEEELTLTILR	515,696	12973	3183.697372	101.643242	79770	-1	0	1	0	28
79770	GVSFDQANNLLIEPARIEEEELTLTILR	515,696	12974	3205.671248	119.549858	79770	780	1	1	0	28	780	21.981943	21.981943			Sodium adduct			DE$			1	1	0	0
79770	GVSFDQANNLLIEPARIEEEELTLTILR	515,696	13000	3183.698924	17.807335	79770	-1	0	1	0	28
79770	GVSFDQANNLLIEPARIEEEELTLTILR	515,696	13008	3183.703148	169.807068	79770	-1	0	1	0	28
79770	GVSFDQANNLLIEPARIEEEELTLTILR	515,696	13015	3205.679372	77.157265	79770	780	1	1	0	28	780	21.981943	21.981943			Sodium adduct			DE$			1	1	0	0
79770	GVSFDQANNLLIEPARIEEEELTLTILR	515,696	13028	3183.698172	101.643242	79770	-1	0	1	0	28
79770	GVSFDQANNLLIEPARIEEEELTLTILR	515,696	13029	3205.678748	119.549858	79770	780	1	1	0	28	780	21.981943	21.981943			Sodium adduct			DE$			1	1	0	0
79770	GVSFDQANNLLIEPARIEEEELTLTILR	515,696	13067	3183.698048	148.759201	79770	-1	0	1	0	28
79770	GVSFDQANNLLIEPARIEEEELTLTILR	515,696	13094	3183.694972	110.439636	79770	-1	0	1	0	28
79770	GVSFDQANNLLIEPARIEEEELTLTILR	515,696	13112	3205.671772	77.157265	79770	780	1	1	0	28	780	21.981943	21.981943			Sodium adduct			DE$			1	1	0	0
79770	GVSFDQANNLLIEPARIEEEELTLTILR	515,696	13125	3183.698648	138.709305	79770	-1	0	1	0	28
79770	GVSFDQANNLLIEPARIEEEELTLTILR	515,696	13156	3183.694172	101.643242	79770	-1	0	1	0	28
79770	GVSFDQANNLLIEPARIEEEELTLTILR	515,696	13183	3183.698048	180.810623	79770	-1	0	1	0	28
79770	GVSFDQANNLLIEPARIEEEELTLTILR	515,696	13208	3183.699372	55.603626	79770	-1	0	1	0	28
79770	GVSFDQANNLLIEPARIEEEELTLTILR	515,696	13294	3183.697748	101.643242	79770	-1	0	1	0	28
79770	GVSFDQANNLLIEPARIEEEELTLTILR	515,696	13362	3183.696248	169.807068	79770	-1	0	1	0	28
79770	GVSFDQANNLLIEPARIEEEELTLTILR	515,696	13370	3183.685772	69.640503	79770	-1	0	1	0	28
79770	GVSFDQANNLLIEPARIEEEELTLTILR	515,696	13421	3183.697748	119.549858	79770	-1	0	1	0	28
79770	GVSFDQANNLLIEPARIEEEELTLTILR	515,696	13464	3183.690972	55.603626	79770	-1	0	1	0	28
79770	GVSFDQANNLLIEPARIEEEELTLTILR	515,696	13486	3183.695648	77.157265	79770	-1	0	1	0	28
79770	GVSFDQANNLLIEPARIEEEELTLTILR	515,696	13558	3183.697148	138.709305	79770	-1	0	1	0	28
79770	GVSFDQANNLLIEPARIEEEELTLTILR	515,696	13631	3183.695048	159.124329	79770	-1	0	1	0	28
79770	GVSFDQANNLLIEPARIEEEELTLTILR	515,696	13647	3263.666648	138.709305	79770	241	1	1	0	28	241	79.966331	79.966331			Phosphorylation			STY			1	1	0	0
79770	GVSFDQANNLLIEPARIEEEELTLTILR	515,696	13703	3183.695348	110.439636	79770	-1	0	1	0	28
79770	GVSFDQANNLLIEPARIEEEELTLTILR	515,696	13713	3263.668448	84.999237	79770	241	1	1	0	28	241	79.966331	79.966331			Phosphorylation			STY			1	1	0	0
79770	GVSFDQANNLLIEPARIEEEELTLTILR	515,696	13772	3183.691448	77.157265	79770	-1	0	1	0	28
79770	GVSFDQANNLLIEPARIEEEELTLTILR	515,696	13828	3183.683948	77.157265	79770	-1	0	1	0	28
79770	GVSFDQANNLLIEPARIEEEELTLTILR	515,696	13872	3183.699848	138.709305	79770	-1	0	1	0	28
79770	GVSFDQANNLLIEPARIEEEELTLTILR	515,696	13950	3183.703448	128.973099	79770	-1	0	1	0	28
79770	GVSFDQANNLLIEPARIEEEELTLTILR	515,696	14052	3183.700448	138.709305	79770	-1	0	1	0	28
79770	GVSFDQANNLLIEPARIEEEELTLTILR	515,696	14105	3183.700148	101.643242	79770	-1	0	1	0	28
79770	GVSFDQANNLLIEPARIEEEELTLTILR	515,696	14173	3183.704348	128.973099	79770	-1	0	1	0	28
79770	GVSFDQANNLLIEPARIEEEELTLTILR	515,696	14226	3183.696848	180.810623	79770	-1	0	1	0	28
79770	GVSFDQANNLLIEPARIEEEELTLTILR	515,696	14283	3183.696848	169.807068	79770	-1	0	1	0	28
79770	GVSFDQANNLLIEPARIEEEELTLTILR	515,696	14340	3183.696548	119.549858	79770	-1	0	1	0	28
79770	GVSFDQANNLLIEPARIEEEELTLTILR	515,696	14406	3183.696848	62.45396	79770	-1	0	1	0	28
79770	GVSFDQANNLLIEPARIEEEELTLTILR	515,696	14519	3183.701948	203.797821	79770	-1	0	1	0	28
79770	GVSFDQANNLLIEPARIEEEELTLTILR	515,696	14520	3183.700972	62.45396	79770	-1	0	1	0	28
79770	GVSFDQANNLLIEPARIEEEELTLTILR	515,696	14568	3183.686948	49.096523	79770	-1	0	1	0	28
79770	GVSFDQANNLLIEPARIEEEELTLTILR	515,696	14629	3183.694448	84.999237	79770	-1	0	1	0	28
79770	GVSFDQANNLLIEPARIEEEELTLTILR	515,696	14667	3183.693848	93.162308	79770	-1	0	1	0	28
79770	GVSFDQANNLLIEPARIEEEELTLTILR	515,696	14719	3183.695648	148.759201	79770	-1	0	1	0	28
79770	GVSFDQANNLLIEPARIEEEELTLTILR	515,696	14777	3183.704948	101.643242	79770	-1	0	1	0	28
79770	GVSFDQANNLLIEPARIEEEELTLTILR	515,696	14828	3183.696548	110.439636	79770	-1	0	1	0	28
79770	GVSFDQANNLLIEPARIEEEELTLTILR	515,696	14873	3183.690548	62.45396	79770	-1	0	1	0	28
79770	GVSFDQANNLLIEPARIEEEELTLTILR	515,696	14923	3183.695348	101.643242	79770	-1	0	1	0	28
79770	GVSFDQANNLLIEPARIEEEELTLTILR	515,696	14968	3183.698048	128.973099	79770	-1	0	1	0	28
79770	GVSFDQANNLLIEPARIEEEELTLTILR	515,696	15008	3183.695648	101.643242	79770	-1	0	1	0	28
79770	GVSFDQANNLLIEPARIEEEELTLTILR	515,696	15046	3183.692348	128.973099	79770	-1	0	1	0	28
79770	GVSFDQANNLLIEPARIEEEELTLTILR	515,696	15096	3183.690548	93.162308	79770	-1	0	1	0	28
79770	GVSFDQANNLLIEPARIEEEELTLTILR	515,696	15137	3183.693848	110.439636	79770	-1	0	1	0	28
79770	GVSFDQANNLLIEPARIEEEELTLTILR	515,696	15172	3183.688748	93.162308	79770	-1	0	1	0	28
79770	GVSFDQANNLLIEPARIEEEELTLTILR	515,696	15207	3183.691148	128.973099	79770	-1	0	1	0	28
79770	GVSFDQANNLLIEPARIEEEELTLTILR	515,696	15242	3183.694448	138.709305	79770	-1	0	1	0	28
79770	GVSFDQANNLLIEPARIEEEELTLTILR	515,696	15284	3183.700148	101.643242	79770	-1	0	1	0	28
79770	GVSFDQANNLLIEPARIEEEELTLTILR	515,696	15385	3183.691748	49.096523	79770	-1	0	1	0	28
79770	GVSFDQANNLLIEPARIEEEELTLTILR	515,696	15423	3183.692048	77.157265	79770	-1	0	1	0	28
79770	GVSFDQANNLLIEPARIEEEELTLTILR	515,696	15460	3183.691448	62.45396	79770	-1	0	1	0	28
79770	GVSFDQANNLLIEPARIEEEELTLTILR	515,696	15494	3183.687848	49.096523	79770	-1	0	1	0	28
79770	GVSFDQANNLLIEPARIEEEELTLTILR	515,696	15531	3183.690548	77.157265	79770	-1	0	1	0	28
79770	GVSFDQANNLLIEPARIEEEELTLTILR	515,696	15570	3183.691448	84.999237	79770	-1	0	1	0	28
79770	GVSFDQANNLLIEPARIEEEELTLTILR	515,696	15603	3183.695348	49.096523	79770	-1	0	1	0	28
79770	GVSFDQANNLLIEPARIEEEELTLTILR	515,696	15636	3183.688748	49.096523	79770	-1	0	1	0	28
79770	GVSFDQANNLLIEPARIEEEELTLTILR	515,696	15669	3183.695048	110.439636	79770	-1	0	1	0	28
79770	GVSFDQANNLLIEPARIEEEELTLTILR	515,696	15697	3183.702248	62.45396	79770	-1	0	1	0	28
79770	GVSFDQANNLLIEPARIEEEELTLTILR	515,696	15752	3183.689048	119.549858	79770	-1	0	1	0	28
79770	GVSFDQANNLLIEPARIEEEELTLTILR	515,696	15793	3183.693548	55.603626	79770	-1	0	1	0	28
79770	GVSFDQANNLLIEPARIEEEELTLTILR	515,696	15831	3183.691448	69.640503	79770	-1	0	1	0	28
79770	GVSFDQANNLLIEPARIEEEELTLTILR	515,696	15879	3183.691448	55.603626	79770	-1	0	1	0	28
79770	GVSFDQANNLLIEPARIEEEELTLTILR	515,696	15916	3183.690248	77.157265	79770	-1	0	1	0	28
79770	GVSFDQANNLLIEPARIEEEELTLTILR	515,696	15954	3183.698348	93.162308	79770	-1	0	1	0	28
79770	GVSFDQANNLLIEPARIEEEELTLTILR	515,696	15980	3183.688148	49.096523	79770	-1	0	1	0	28
79770	GVSFDQANNLLIEPARIEEEELTLTILR	515,696	15994	3183.689648	84.999237	79770	-1	0	1	0	28
79770	GVSFDQANNLLIEPARIEEEELTLTILR	515,696	16001	3183.698048	49.096523	79770	-1	0	1	0	28
79770	GVSFDQANNLLIEPARIEEEELTLTILR	515,696	16016	3183.695348	55.603626	79770	-1	0	1	0	28
79770	GVSFDQANNLLIEPARIEEEELTLTILR	515,696	16028	3183.686948	62.45396	79770	-1	0	1	0	28
79770	GVSFDQANNLLIEPARIEEEELTLTILR	515,696	16088	3183.692948	69.640503	79770	-1	0	1	0	28
79770	GVSFDQANNLLIEPARIEEEELTLTILR	515,696	16098	3183.682448	42.940804	79770	-1	0	1	0	28
79770	GVSFDQANNLLIEPARIEEEELTLTILR	515,696	16135	3183.683948	77.157265	79770	-1	0	1	0	28
79770	GVSFDQANNLLIEPARIEEEELTLTILR	515,696	16138	3183.700448	49.096523	79770	-1	0	1	0	28
79770	GVSFDQANNLLIEPARIEEEELTLTILR	515,696	17203	3183.695048	55.603626	79770	-1	0	1	0	28
79770	GVSFDQANNLLIEPARIEEEELTLTILR	515,696	17235	3183.691448	62.45396	79770	-1	0	1	0	28
79770	GVSFDQANNLLIEPARIEEEELTLTILR	515,696	17270	3183.691748	128.973099	79770	-1	0	1	0	28
79770	GVSFDQANNLLIEPARIEEEELTLTILR	515,696	17288	3183.694748	37.145813	79770	-1	0	1	0	28
79811	GVSTFMAEMLETASILR	262	13953	1855.930148	99.30481	79811	-1	0	0	0	17
79889	GVVDSEDIPLNLSR	600	7372	1513.787524	179.999619	79889	-1	0	0	0	14
79958	GVVTNGLDLSPADEK	295	5687	1514.766924	125.504387	79958	-1	0	0	0	15
80013	GVYSEETLR	726	3412	1053.521324	103.787148	80013	-1	0	0	0	9
80062	GWENHVEGQK	152	2029	1183.552524	92.785057	80062	-1	0	0	0	10
80091	GWGELEFGAGDLQGPLFGLK	136	12429	2091.060924	170.946655	80091	-1	0	0	0	20
80274	GYDVIAQAQSGTGK	188	4246	1394.688324	179.999619	80274	-1	0	0	0	14
80410	GYIFIDEAHITEALTWLAQK	821	13052	2319.211148	134.658249	80410	-1	0	0	0	20
80472	GYLDKLEPSK	44	4424	1149.614524	92.785057	80472	-1	0	1	0	10
80558	GYMMMFPR	214	8148	1032.446524	101.250549	80558	-1	0	0	0	8
80566	GYNDDYYEESYFTTR	153	7020	1922.769724	182.26207	80566	-1	0	0	0	15
80656	GYSFTTTAER	6	3941	1132.527324	139.01149	80656	-1	0	0	0	10
80775	GYYSLETFTYLLALK	359	13049	1781.940924	216.163513	80775	-1	0	0	0	15
80816	HAASTVQILGAEK	299	3633	1324.718724	196.464111	80816	-1	0	0	0	13
80875	HAFEIIHLLTGENPLQVLVNAIINSGPR	480	15144	3065.690572	77.157265	80875	-1	0	0	0	28
80875	HAFEIIHLLTGENPLQVLVNAIINSGPR	480	15163	3065.693948	169.807068	80875	-1	0	0	0	28
80875	HAFEIIHLLTGENPLQVLVNAIINSGPR	480	15164	3087.675548	128.973099	80875	780	1	0	0	28	780	21.981943	21.981943			Sodium adduct			DE$			1	1	0	0
80875	HAFEIIHLLTGENPLQVLVNAIINSGPR	480	15165	3087.668972	77.157265	80875	780	1	0	0	28	780	21.981943	21.981943			Sodium adduct			DE$			1	1	0	0
80875	HAFEIIHLLTGENPLQVLVNAIINSGPR	480	15180	3065.692972	128.973099	80875	-1	0	0	0	28
80875	HAFEIIHLLTGENPLQVLVNAIINSGPR	480	15194	3065.693348	159.124329	80875	-1	0	0	0	28
80875	HAFEIIHLLTGENPLQVLVNAIINSGPR	480	15195	3087.672248	159.124329	80875	780	1	0	0	28	780	21.981943	21.981943			Sodium adduct			DE$			1	1	0	0
80875	HAFEIIHLLTGENPLQVLVNAIINSGPR	480	15196	3087.668972	110.439636	80875	780	1	0	0	28	780	21.981943	21.981943			Sodium adduct			DE$			1	1	0	0
80875	HAFEIIHLLTGENPLQVLVNAIINSGPR	480	15212	3065.692972	110.439636	80875	-1	0	0	0	28
80875	HAFEIIHLLTGENPLQVLVNAIINSGPR	480	15247	3065.692172	62.45396	80875	-1	0	0	0	28
80980	HALIIYDDLSK	44	6096	1287.693324	158.076828	80980	-1	0	0	0	11
80980	HALIIYDDLSK	44	6106	1287.693548	72.354561	80980	-1	0	0	0	11
81055	HAQGGTWYGVDINNEDIADNFEAFVWEPAMVR	594	12634	3651.671948	86.728676	81055	-1	0	0	0	32
81120	HATGNYIIIMDADLSHHPK	676	6329	2133.053048	208.717316	81120	-1	0	0	0	19
81262	HCSLQAVPEEIYR	515	5540	1544.753524	178.244675	81262	-1	0	0	0	13
81262	HCSLQAVPEEIYR	515	5631	1544.751724	178.244675	81262	-1	0	0	0	13
81262	HCSLQAVPEEIYR	515	5632	1544.752448	81.320366	81262	-1	0	0	0	13
81280	HDADGQATLLNLLLR	370	11070	1649.896448	101.411888	81280	-1	0	0	0	15
81374	HDHAVSLLTAASPTIALLLER	515,696	11263	2256.236572	70.389015	81374	1205	1	0	0	21	1205	27.994915	27.994915			Formylation			*KST			1	1	0	0
81374	HDHAVSLLTAASPTIALLLER	515,696	11311	2228.242448	162.493835	81374	-1	0	0	0	21
81374	HDHAVSLLTAASPTIALLLER	515,696	11312	2228.240172	117.29953	81374	-1	0	0	0	21
81374	HDHAVSLLTAASPTIALLLER	515,696	11325	2250.227348	139.020096	81374	780	1	0	0	21	780	21.981943	21.981943			Sodium adduct			DE$			1	1	0	0
81374	HDHAVSLLTAASPTIALLLER	515,696	11329	2228.242324	174.916	81374	-1	0	0	0	21
81374	HDHAVSLLTAASPTIALLLER	515,696	11389	2228.242748	215.135773	81374	-1	0	0	0	21
81374	HDHAVSLLTAASPTIALLLER	515,696	11390	2228.242572	139.020096	81374	-1	0	0	0	21
81374	HDHAVSLLTAASPTIALLLER	515,696	11392	2250.220148	97.277267	81374	780	1	0	0	21	780	21.981943	21.981943			Sodium adduct			DE$			1	1	0	0
81374	HDHAVSLLTAASPTIALLLER	515,696	11405	2228.241724	174.916	81374	-1	0	0	0	21
81374	HDHAVSLLTAASPTIALLLER	515,696	11465	2228.243348	150.532928	81374	-1	0	0	0	21
81374	HDHAVSLLTAASPTIALLLER	515,696	11467	2228.240972	97.277267	81374	-1	0	0	0	21
81374	HDHAVSLLTAASPTIALLLER	515,696	11517	2308.210448	201.214111	81374	241	1	0	0	21	241	79.966331	79.966331			Phosphorylation			STY			1	1	0	0
81374	HDHAVSLLTAASPTIALLLER	515,696	11532	2308.207524	201.214111	81374	241	1	0	0	21	241	79.966331	79.966331			Phosphorylation			STY			1	1	0	0
81374	HDHAVSLLTAASPTIALLLER	515,696	11533	2308.206972	107.078194	81374	241	1	0	0	21	241	79.966331	79.966331			Phosphorylation			STY			1	1	0	0
81374	HDHAVSLLTAASPTIALLLER	515,696	11600	2308.210448	117.29953	81374	241	1	0	0	21	241	79.966331	79.966331			Phosphorylation			STY			1	1	0	0
81374	HDHAVSLLTAASPTIALLLER	515,696	11602	2228.240048	150.532928	81374	-1	0	0	0	21
81374	HDHAVSLLTAASPTIALLLER	515,696	11612	2228.237772	107.078194	81374	-1	0	0	0	21
81374	HDHAVSLLTAASPTIALLLER	515,696	11679	2228.242148	150.532928	81374	-1	0	0	0	21
81374	HDHAVSLLTAASPTIALLLER	515,696	11716	2228.240172	87.895035	81374	-1	0	0	0	21
81374	HDHAVSLLTAASPTIALLLER	515,696	11760	2228.245148	162.493835	81374	-1	0	0	0	21
81374	HDHAVSLLTAASPTIALLLER	515,696	12027	2256.228572	97.277267	81374	1205	1	0	0	21	1205	27.994915	27.994915			Formylation			*KST			1	1	0	0
81374	HDHAVSLLTAASPTIALLLER	515,696	12041	2256.235148	174.916	81374	1205	1	0	0	21	1205	27.994915	27.994915			Formylation			*KST			1	1	0	0
81374	HDHAVSLLTAASPTIALLLER	515,696	12272	2256.239648	187.815948	81374	1205	1	0	0	21	1205	27.994915	27.994915			Formylation			*KST			1	1	0	0
81374	HDHAVSLLTAASPTIALLLER	515,696	12513	2228.236172	54.583523	81374	-1	0	0	0	21
81457	HDQDRDGALSPVELQSLFSVFPAAPWGPELPR	194	12912	3531.782172	46.205894	81457	-1	0	1	0	32
81509	HDVGAYMLMYK	337	6418	1327.617924	140.723053	81509	-1	0	0	0	11
81715	HEHQVMLMR	309	2290	1180.571124	120.059029	81715	-1	0	0	0	9
81902	HESGAYSESASSGR	1457	8528	1662.839348	85.812729	81902	1150	1	0	1	14	1150	238.229666	238.229666			Palmitoylation			*CKST			1	1	0	0
82013	HFELGGDK	438	2466	902.436124	140	82013	-1	0	0	0	8
82067	HFHTQTQSLQQSVR	151	2054	1696.851848	134.851105	82067	-1	0	0	0	14
82077	HFIYFYLGQVAILLFK	88	14574	1972.117748	94.806099	82077	-1	0	0	0	16
82198	HFSIHPDTGVITTTTPFLDR	148	7613	2255.146324	92.731857	82198	-1	0	0	0	20
82209	HFSVEGQLEFR	182,186	6197	1348.664124	140.723053	82209	-1	0	0	0	11
82209	HFSVEGQLEFR	182,186	6202	1348.664948	96.666176	82209	-1	0	0	0	11
82225	HFTIDDFEIGRPLGK	47	7840	1744.900748	90.308426	82225	-1	0	1	0	15
[truncated: 3,750 more rows]
