# Supplementary material for: An Ultrafast GPU-Enabled MGVB
Source: Proteomes. 2026 Jul 7;14(3):34. doi: 10.3390/proteomes14030034 (PMC13397894; doi:10.3390/proteomes14030034)
Supplement: Supplementary file 1 [file proteomes-14-00034-s001.zip › Table_S2_cMGVB_tp53.txt]

rowid	sequence	prot_id	specNo	precMass	Score	prot_rowid	mod_rowid	nmod	missed	decoy	pep_len	rowid:1	Delta_mass	Mod1_mass	Mod2_mass	Mod3_mass	Mod1	Mod2	Mod3	Mod1_specificity	Mod2_specificity	Mod3_specificity	N_mod	mod1_count	mod2_count	mod3_count
3	*AAAMDVDTPSGTNSGAGK	194	23757	1707.749124	119.067619	3	22	2	0	0	19	22	58.00548	42.010565	15.994915		Acetylation	Met_OX		*KCSTYHR	M		2	1	1	0
4	*AAAMDVDTPSGTNSGAGKK	194	19539	1835.843124	102.545738	4	22	2	1	0	20	22	58.00548	42.010565	15.994915		Acetylation	Met_OX		*KCSTYHR	M		2	1	1	0
19	*AAGTLYTYPENWR	48	72956	1583.752124	56.014282	19	1	1	0	0	14	1	42.010565	42.010565			Acetylation			*KCSTYHR			1	1	0	0
34	*AAQGEPQVQFK	192	41176	1244.626124	56.090782	34	1	1	0	0	12	1	42.010565	42.010565			Acetylation			*KCSTYHR			1	1	0	0
38	*AASAAAASAAAASAASGSPGPGEGSAGGEKR	280	48649	2585.227148	40.530045	38	1	1	1	0	32	1	42.010565	42.010565			Acetylation			*KCSTYHR			1	1	0	0
73	*AEEGIAAGGVMDVNTALQEVLK	235	90068	2273.138648	116.13147	73	22	2	0	0	23	22	58.00548	42.010565	15.994915		Acetylation	Met_OX		*KCSTYHR	M		2	1	1	0
88	*AFKDTGKTPVEPEVAIHR	224	46866	2037.076972	39.03883	88	1	1	2	0	19	1	42.010565	42.010565			Acetylation			*KCSTYHR			1	1	0	0
94	*AGGEAGVTLGQPHLSR	333	47097	1591.823124	79.058685	94	1	1	0	0	17	1	42.010565	42.010565			Acetylation			*KCSTYHR			1	1	0	0
112	*ALASAAPGSIFCKQLLFSLLVLTLLCDACQK	78	59023	3576.859396	2.249366	112	948	3	1	0	32	948	339.108304	28.0313	283.045704		di-Methylation	N-acetylglucosamine-1-phosphoryl		*KRN	ST		3	2	1	0
147	*AQDQGEKENPMR	204	7885	1460.643124	81.320366	147	22	2	1	0	13	22	58.00548	42.010565	15.994915		Acetylation	Met_OX		*KCSTYHR	M		2	1	1	0
147	*AQDQGEKENPMR	204	16536	1444.646524	70.669685	147	1	1	1	0	13	1	42.010565	42.010565			Acetylation			*KCSTYHR			1	1	0	0
148	*AQDQGEKENPMRELR	204	17899	1858.871948	40.5023	148	22	2	2	0	16	22	58.00548	42.010565	15.994915		Acetylation	Met_OX		*KCSTYHR	M		2	1	1	0
163	*ASEELQKDLEEVK	43	66402	1559.777324	85.812729	163	1	1	1	0	14	1	42.010565	42.010565			Acetylation			*KCSTYHR			1	1	0	0
168	*ASGVAVSDGVIK	63	49997	1144.621524	117.620758	168	1	1	0	0	13	1	42.010565	42.010565			Acetylation			*KCSTYHR			1	1	0	0
168	*ASGVAVSDGVIK	63	97832	1144.621724	131.301178	168	1	1	0	0	13	1	42.010565	42.010565			Acetylation			*KCSTYHR			1	1	0	0
175	*ASLSLAPVNIFK	268	88077	1301.746924	104.763947	175	1	1	0	0	13	1	42.010565	42.010565			Acetylation			*KCSTYHR			1	1	0	0
179	*ASMGTLAFDEYGRPFLIIK	270	84739	2187.117924	43.168339	179	22	2	1	0	20	22	58.00548	42.010565	15.994915		Acetylation	Met_OX		*KCSTYHR	M		2	1	1	0
180	*ASMGTLAFDEYGRPFLIIKDQDR	270	79902	2701.328348	59.999966	180	22	2	2	0	24	22	58.00548	42.010565	15.994915		Acetylation	Met_OX		*KCSTYHR	M		2	1	1	0
197	*ATNFLAHEK	309	43308	1072.543124	67.888649	197	1	1	0	0	10	1	42.010565	42.010565			Acetylation			*KCSTYHR			1	1	0	0
258	*DKNELVQK	5	50102	1241.652124	52.273613	258	135	2	1	0	9	135	268.124548	226.077598	42.04695		Biotinylation	tri-Methylation		*	KR		2	1	1	0
327	*GDREQLLQR	1	27007	1156.606124	79.832886	327	1	1	1	0	10	1	42.010565	42.010565			Acetylation			*KCSTYHR			1	1	0	0
375	*IPGGLSEAKPATPEIQEIVDK	44	65299	2192.186648	154.813034	375	-1	0	1	0	22
688	*MDDREDLVYQAK	6	33203	1540.694324	81.320366	688	22	2	1	0	13	22	58.00548	42.010565	15.994915		Acetylation	Met_OX		*KCSTYHR	M		2	1	1	0
691	*MDGIVPDIAVGTKR	169	63595	1529.800524	36.210682	691	22	2	1	0	15	22	58.00548	42.010565	15.994915		Acetylation	Met_OX		*KCSTYHR	M		2	1	1	0
698	*MDKNELVQK	5	15785	1162.577124	139.01149	698	22	2	1	0	10	22	58.00548	42.010565	15.994915		Acetylation	Met_OX		*KCSTYHR	M		2	1	1	0
718	*MEEPQSDPSVEPPLSQETFSDLWK	114	85482	2834.273048	57.003124	718	22	2	0	0	25	22	58.00548	42.010565	15.994915		Acetylation	Met_OX		*KCSTYHR	M		2	1	1	0
723	*MEGPLSVFGDR	263	75954	1265.583724	100.67038	723	22	2	0	0	12	22	58.00548	42.010565	15.994915		Acetylation	Met_OX		*KCSTYHR	M		2	1	1	0
730	*MEKTELIQK	12	23508	1177.614524	79.832886	730	22	2	1	0	10	22	58.00548	42.010565	15.994915		Acetylation	Met_OX		*KCSTYHR	M		2	1	1	0
870	*MLGTEGGEGFVVK	321	61798	1381.666324	75.243469	870	22	2	0	0	14	22	58.00548	42.010565	15.994915		Acetylation	Met_OX		*KCSTYHR	M		2	1	1	0
884	*MLRLVAACPESCVVCTKDVTLCHQLTYIVAAPMTTR	129	81771	4098.034172	1.319112	884	1371	1	2	0	37	1371	161.068808	161.068808			Hexosamine			NST			1	1	0	0
916	*MNHLNVLAK	26	22817	1055.566524	106.843636	916	1392	1	0	0	10	1392	15.994915	15.994915			Met_OX			M			1	1	0	0
916	*MNHLNVLAK	26	36073	1097.578124	122.165108	916	22	2	0	0	10	22	58.00548	42.010565	15.994915		Acetylation	Met_OX		*KCSTYHR	M		2	1	1	0
986	*MQVPQDGEDLAGQPWYHGLLSR	189	77096	2555.200448	24.743668	986	22	2	0	0	23	22	58.00548	42.010565	15.994915		Acetylation	Met_OX		*KCSTYHR	M		2	1	1	0
993	*MREIVHIQAGQCGNQIGAK	266,273,276	29953	2126.061372	74.424034	993	1391	2	1	0	20	1391	73.016379	57.021464	15.994915		Carbamidomethyl(C)	Met_OX		C	M		2	1	1	0
1227	*MVNPTVFFDIAVDGEPLGR	162	94671	2135.053524	30.348576	1227	22	2	0	0	20	22	58.00548	42.010565	15.994915		Acetylation	Met_OX		*KCSTYHR	M		2	1	1	0
1267	*PENVAPR	269	7737	782.415324	59.028938	1267	-1	0	0	0	8
1279	*PMFIVNTNVPR	108	52470	1303.682524	100.67038	1279	1392	1	0	0	12	1392	15.994915	15.994915			Met_OX			M			1	1	0	0
1285	*PPYTVVYFPVR	61	72850	1337.727724	127.947601	1285	-1	0	0	0	12
1285	*PPYTVVYFPVR	61	76380	1351.740724	88.34993	1285	936	1	0	0	12	936	14.01565	14.01565			Methylation			*CHKNQRILDEST$			1	1	0	0
1290	*PSKGPLQSVQVFGR	232	53576	1499.831948	69.904526	1290	-1	0	1	0	15
1301	*PYQYPALTPEQK	305	42498	1434.730324	51.430111	1301	-1	0	0	0	13
1362	*SGALDVLQMKEEDVLK	242	76248	1832.933324	79.058685	1362	22	2	1	0	17	22	58.00548	42.010565	15.994915		Acetylation	Met_OX		*KCSTYHR	M		2	1	1	0
1382	*SHTILLVQPTK	81	54894	1278.741924	113.84507	1382	1	1	0	0	12	1	42.010565	42.010565			Acetylation			*KCSTYHR			1	1	0	0
1384	*SHTILLVQPTKRPEGR	81	39696	1874.059772	88.92067	1384	1	1	2	0	17	1	42.010565	42.010565			Acetylation			*KCSTYHR			1	1	0	0
1408	*SLQSAQYLR	253	50892	1107.579524	56.890427	1408	1	1	0	0	10	1	42.010565	42.010565			Acetylation			*KCSTYHR			1	1	0	0
1430	*SQGPPTGESSEPEAK	257	18247	1542.691724	33.426044	1430	1	1	0	0	16	1	42.010565	42.010565			Acetylation			*KCSTYHR			1	1	0	0
1490	*TDAAVSFAK	15	43567	951.480724	56.890427	1490	1	1	0	0	10	1	42.010565	42.010565			Acetylation			*KCSTYHR			1	1	0	0
1491	*TDAAVSFAKDFLAGGVAAAISK	15	94854	2152.130348	116.13147	1491	1	1	1	0	23	1	42.010565	42.010565			Acetylation			*KCSTYHR			1	1	0	0
1537	*VHLTPEEK	62	13862	952.509524	75.681778	1537	-1	0	0	0	9
1549	*VLSPADKTNVK	93	15539	1171.667648	46.835449	1549	-1	0	1	0	12
1551	*VMEKPSPLLVGR	51	33472	1341.755048	92.676521	1551	1392	1	1	0	13	1392	15.994915	15.994915			Met_OX			M			1	1	0	0
1553	*VNFTVDQIR	76	49186	1091.584724	56.890427	1553	-1	0	0	0	10
1556	*VNPTVFFDIAVDGEPLGR	162	87632	1946.003524	108.302933	1556	-1	0	0	0	19
1556	*VNPTVFFDIAVDGEPLGR	162	97084	1988.010524	46.032764	1556	1	1	0	0	19	1	42.010565	42.010565			Acetylation			*KCSTYHR			1	1	0	0
1559	*VRMNVLADALK	228	39863	1245.697748	38.322083	1559	1392	1	1	0	12	1392	15.994915	15.994915			Met_OX			M			1	1	0	0
1567	AAAAAAALQAK	211	19043	956.551124	61.494392	1567	-1	0	0	0	11
1621	AAALQYPSPSAAQDMVER	26	45092	1920.912124	125.980591	1621	1392	1	0	0	18	1392	15.994915	15.994915			Met_OX			M			1	1	0	0
1632	AAAPAPEEEMDECEQALAAEPK	48	40837	2373.023648	26.465111	1632	1391	2	0	0	22	1391	73.016379	57.021464	15.994915		Carbamidomethyl(C)	Met_OX		C	M		2	1	1	0
1681	AADISLDNLVEGK	290	68009	1344.701524	81.320366	1681	-1	0	0	0	13
1682	AADISLDNLVEGKR	290	60684	1500.802448	56.014282	1682	-1	0	1	0	14
1692	AADTIGYPVMIR	65	54125	1322.677724	76.833321	1692	1392	1	0	0	12	1392	15.994915	15.994915			Met_OX			M			1	1	0	0
1731	AAELIANSLATAGDGLIELR	160	84155	1998.092324	57.887913	1731	-1	0	0	0	20
1759	AAFGGSGGR	356,357	8360	779.380124	42.123592	1759	-1	0	0	0	9
1767	AAFMLALR	66	59526	908.502324	85.640694	1767	1392	1	0	0	8	1392	15.994915	15.994915			Met_OX			M			1	1	0	0
1823	AAHSEGNTTAGLDMR	268	20321	1530.697448	60.589245	1823	-1	0	0	0	15
1898	AALAHSEEVTASQVAATK	156	29327	1783.919648	65.40403	1898	-1	0	0	0	18
1906	AALEDTLAETEAR	382	45096	1389.686724	117.620758	1906	-1	0	0	0	13
1914	AALETPIIQGQDGSPELLIR	66	77321	2121.156524	134.658249	1914	-1	0	0	0	20
1947	AALQELLSK	229	56003	972.572524	89.080124	1947	-1	0	0	0	9
1958	AALTIDEK	364	24850	860.472124	71.649178	1958	-1	0	0	0	8
2173	AATALKDVVK	112	24559	1015.614524	67.888649	2173	-1	0	1	0	10
2214	AAVDAGFVPNDMQVGQTGK	325	44110	1920.910124	98.008949	2214	1392	1	0	0	19	1392	15.994915	15.994915			Met_OX			M			1	1	0	0
2223	AAVEEGIVLGGGCALLR	41	73781	1684.904524	60.8918	2223	1387	1	0	0	17	1387	57.021464	57.021464			Carbamidomethyl(C)			C			1	1	0	0
2241	AAVIAVTRSAQAARQVHLCR	123	66130	2212.153148	24.689154	2241	278	3	2	0	20	278	90.971082	79.966331	-17.026549	28.0313	Phosphorylation	Pyro-glu from Q	di-Methylation	STY	Q	*KRN	3	1	1	1
2250	AAVPSGASTGIYEALELR	46	74871	1804.946124	114.638573	2250	-1	0	0	0	18
2251	AAVPSGASTGIYEALELRDNDK	46	67830	2277.135848	58.889397	2251	-1	0	1	0	22
2251	AAVPSGASTGIYEALELRDNDK	46	80794	2441.294048	16.759501	2251	486	3	1	0	22	486	164.1565	-18.010565	28.0313	154.135765	Pyro-glu from E	di-Methylation	lipid	E	*KRN	ST	3	1	1	1
2252	AAVPSGASTGIYEALELRDNDKTR	46	63955	2534.284972	75.47448	2252	-1	0	2	0	24
2281	AAYEAELGDAR	131	27973	1165.548924	51.45639	2281	-1	0	0	0	11
2296	AAYFGIYDTAK	15	55609	1219.600724	84.063568	2296	-1	0	0	0	11
2305	AAYLQETGKPLDETLKK	17	40170	1905.033772	60.8918	2305	-1	0	2	0	17
2473	ADCLSTGMELLR	66	49194	1381.645124	56.090782	2473	1391	2	0	0	12	1391	73.016379	57.021464	15.994915		Carbamidomethyl(C)	Met_OX		C	M		2	1	1	0
2488	ADDGRPFPQVIK	305	42837	1342.712048	56.090782	2488	-1	0	1	0	12
2491	ADDKETCFAEEGKK	306	12221	1627.726748	65.312569	2491	1387	1	2	0	14	1387	57.021464	57.021464			Carbamidomethyl(C)			C			1	1	0	0
2492	ADDPLRLDQELQQPQTQEK	290	55026	2252.116148	119.067619	2492	-1	0	1	0	19
2511	ADEGISFR	167	30581	894.431524	59.028938	2511	-1	0	0	0	8
2576	ADGYVLEGK	247	24926	951.476724	52.273613	2576	-1	0	0	0	9
2614	ADKDYHFKVDNDENEHQLSLR	147	36532	2573.201396	107.078194	2614	-1	0	2	0	21
2647	ADLEMQIESLTEELAYLK	358	94962	2112.042924	103.803909	2647	1392	1	0	0	18	1392	15.994915	15.994915			Met_OX			M			1	1	0	0
2648	ADLEMQIESLTEELAYLKK	358	89677	2240.136848	194.223175	2648	1392	1	1	0	19	1392	15.994915	15.994915			Met_OX			M			1	1	0	0
2648	ADLEMQIESLTEELAYLKK	358	89826	2311.175348	39.03883	2648	1055	3	1	0	19	1055	87.032029	42.04695	28.990164	15.994915	tri-Methylation	nitrosylation	Met_OX	KR	CY	M	3	1	1	1
2655	ADLINNLGTIAK	96,99	65045	1242.705124	127.947601	2655	-1	0	0	0	12
2683	ADLTGISPSPNLYLSK	254	68469	1675.890124	117.387779	2683	-1	0	0	0	16
2716	ADRDESSPYAAMLAAQDVAQR	226	43904	2281.049948	70.389015	2716	1392	1	1	0	21	1392	15.994915	15.994915			Met_OX			M			1	1	0	0
2759	ADTLTDEINFLR	360	76329	1407.713124	127.947601	2759	-1	0	0	0	12
2761	ADTQTYQPYNK	81	16432	1328.612124	96.666176	2761	-1	0	0	0	11
2762	ADTQTYQPYNKDWIK	81	44231	1870.896248	69.904526	2762	-1	0	1	0	15
2834	AEAERPEEQAEASGLKK	7	15796	1842.919748	99.30481	2834	-1	0	2	0	17
2837	AEAESLYQSK	117	19147	1125.542124	122.165108	2837	-1	0	0	0	10
2838	AEAESLYQSKYEELQITAGR	117	58278	2286.122948	226.641418	2838	-1	0	1	0	20
2838	AEAESLYQSKYEELQITAGR	117	58488	2357.164148	123.50351	2838	1050	2	1	0	20	1050	71.037114	42.04695	28.990164		tri-Methylation	nitrosylation		KR	CY		2	1	1	0
2841	AEAESMYQIKYEELQSLAGK	379	63129	2304.108248	92.731857	2841	1392	1	1	0	20	1392	15.994915	15.994915			Met_OX			M			1	1	0	0
2846	AEAGDNLGALVR	50	46056	1185.622324	46.835449	2846	-1	0	0	0	12
2925	AEDKEWMPVTK	239	22237	1349.640548	51.45639	2925	1392	1	1	0	11	1392	15.994915	15.994915			Met_OX			M			1	1	0	0
2959	AEEDEILNRSPR	29	28077	1508.675948	38.322083	2959	241	1	1	0	12	241	79.966331	79.966331			Phosphorylation			STY			1	1	0	0
2975	AEEILEK	204	19621	831.445924	67.803238	2975	-1	0	0	0	7
3021	AEFAEVSK	306	20440	880.441124	59.028938	3021	-1	0	0	0	8
3050	AEFVEVTK	367	30038	922.488524	59.028938	3050	-1	0	0	0	8
3201	AELIVQPELK	74	55473	1139.667124	56.890427	3201	-1	0	0	0	10
3217	AELNEFLTR	230	55186	1092.568724	89.080124	3217	-1	0	0	0	9
3364	AETECQNTEYQQLLDIK	358	66730	2082.966924	173.284836	3364	1387	1	0	0	17	1387	57.021464	57.021464			Carbamidomethyl(C)			C			1	1	0	0
3364	AETECQNTEYQQLLDIK	358	67039	2096.980324	79.058685	3364	328	1	0	0	17	328	71.037114	71.037114			Acrylamide adduct			C			1	1	0	0
3364	AETECQNTEYQQLLDIK	358	69249	2101.944324	69.715637	3364	363	3	0	0	17	363	75.992508	71.037114	-17.026549	21.981943	Acrylamide adduct	Pyro-glu from Q	Sodium adduct	C	Q	DE$	3	1	1	1
3365	AETECQNTEYQQLLDIKIR	358	70666	2352.148148	46.032764	3365	964	2	1	0	19	964	57.021464	28.0313	28.990164		di-Methylation	nitrosylation		*KRN	CY		2	1	1	0
3445	AFADALEVIPMALSENSGMNPIQTMTEVR	270	85044	3183.499148	59.670494	3445	1394	3	0	0	29	1394	47.984745	15.994915			Met_OX			M			3	3	0	0
3448	AFADAMEVIPSTLAENAGLNPISTVTELR	269	87576	3046.543448	97.594116	3448	1392	1	0	0	29	1392	15.994915	15.994915			Met_OX			M			1	1	0	0
3540	AFGYYGPLR	259	53970	1043.531124	52.273613	3540	-1	0	0	0	9
3543	AFHNEAQVNPER	263	16369	1411.671548	66.087036	3543	-1	0	0	0	12
3544	AFHNEAQVNPERK	263	12756	1539.766972	51.430111	3544	-1	0	1	0	13
3574	AFLADPSAFVAAAPVAAATTAAPAAAAAPAK	215	82567	2752.460348	115.051437	3574	-1	0	0	0	31
3670	AFVASRGTK	180	48595	1020.547124	52.273613	3670	2	2	1	0	9	2	84.02113	42.010565			Acetylation			*KCSTYHR			2	2	0	0
3676	AFVHWYVGEGMEEGEFSEAR	265,275	66570	2346.012848	57.887913	3676	1392	1	0	0	20	1392	15.994915	15.994915			Met_OX			M			1	1	0	0
3689	AFYPEEISSMVLTK	346	71137	1630.806524	47.349197	3689	1392	1	0	0	14	1392	15.994915	15.994915			Met_OX			M			1	1	0	0
3704	AGADEERAETAR	268	5847	1275.592448	56.090782	3704	-1	0	1	0	12
3712	AGAGSATLSMAYAGAR	134	30604	1470.701324	105.808197	3712	1392	1	0	0	16	1392	15.994915	15.994915			Met_OX			M			1	1	0	0
3718	AGAHLQGGAK	52	4623	909.489924	139.01149	3718	-1	0	0	0	10
3721	AGAIAPCEVTVPAQNTGLGPEK	215	57163	2180.107148	83.437569	3721	1387	1	0	0	22	1387	57.021464	57.021464			Carbamidomethyl(C)			C			1	1	0	0
3721	AGAIAPCEVTVPAQNTGLGPEK	215	58325	2324.144048	16.759501	3721	775	3	0	0	22	775	201.063723	-17.026549	161.068808	57.021464	Pyro-glu from Q	Hexosamine	Carbamidomethyl(C)	Q	NST	C	3	1	1	1
3790	AGELTEDEVER	233	23175	1247.575724	96.666176	3790	-1	0	0	0	11
3806	AGEVQEPELR	297	26725	1127.568324	92.785057	3806	-1	0	0	0	10
3907	AGKFPSLLTHNENMVAK	201	40000	1872.963772	60.8918	3907	1392	1	1	0	17	1392	15.994915	15.994915			Met_OX			M			1	1	0	0
3940	AGLQFPVGR	54,58,314	52270	944.530924	75.681778	3940	-1	0	0	0	9
3940	AGLQFPVGR	54,58,314	97827	944.531524	120.059029	3940	-1	0	0	0	9
4048	AGSELFGPR	66	33872	933.478924	103.787148	4048	-1	0	0	0	9
4140	AGVNTVTTLVENKK	214	40345	1473.827948	31.952301	4140	-1	0	1	0	14
4144	AGVSISVVHGNLSEEAAK	89	47153	1767.923348	49.159832	4144	-1	0	0	0	18
4174	AGYTDKVVIGMDVAASEFFR	46	73773	2192.075048	50.296814	4174	1392	1	1	0	20	1392	15.994915	15.994915			Met_OX			M			1	1	0	0
4225	AHGGYSVFAGVGER	22	41757	1406.682548	47.349197	4225	-1	0	0	0	14
4298	AHQSESYLPIGCK	36	35454	1489.711148	81.320366	4298	1387	1	0	0	13	1387	57.021464	57.021464			Carbamidomethyl(C)			C			1	1	0	0
4309	AHSSHLK	114	2229	779.415724	82.63205	4309	-1	0	0	0	7
4312	AHSSMVGVNLPQK	158	25012	1383.705248	70.669685	4312	1392	1	0	0	13	1392	15.994915	15.994915			Met_OX			M			1	1	0	0
4323	AHVLLSLSQQDGIEQHMDFDSR	66	57456	2542.202572	9.156125	4323	1392	1	0	0	22	1392	15.994915	15.994915			Met_OX			M			1	1	0	0
4329	AHVSFKPTVAQQR	349	21741	1468.801748	81.320366	4329	-1	0	1	0	13
4346	AIADTGANVVVTGGK	271	35245	1372.742924	138.549179	4346	-1	0	0	0	15
4349	AIAELGIYPAVDPLDSTSR	22	79518	1988.034324	78.815948	4349	-1	0	0	0	19
4464	AIGGGLSSVGGGSSTIK	360	40050	1447.774524	146.265793	4464	-1	0	0	0	17
4514	AIKNDSVVAGGGAIEMELSK	283	53291	2005.025648	92.731857	4514	1392	1	1	0	20	1392	15.994915	15.994915			Met_OX			M			1	1	0	0
4540	AILVDLEPGTMDSVR	266,273,276	66047	1631.830324	101.411888	4540	1392	1	0	0	15	1392	15.994915	15.994915			Met_OX			M			1	1	0	0
4546	AILYLNTGYQR	388	56554	1311.705924	72.354561	4546	-1	0	0	0	11
4564	AINQGGLTSVAVR	164	40553	1285.722524	70.669685	4564	-1	0	0	0	13
4576	AIQAAFFYLEPR	362	79162	1425.752724	88.34993	4576	-1	0	0	0	12
4614	AISETEENSDELSGER	107	24509	1765.769324	155.816818	4614	-1	0	0	0	16
4614	AISETEENSDELSGER	107	29275	1845.736924	56.378338	4614	241	1	0	0	16	241	79.966331	79.966331			Phosphorylation			STY			1	1	0	0
4651	AITIAGVPQSVTECVK	151	65671	1672.895324	48.15749	4651	1387	1	0	0	16	1387	57.021464	57.021464			Carbamidomethyl(C)			C			1	1	0	0
4664	AIVAIENPADVSVISSR	242	70529	1740.951124	121.671349	4664	-1	0	0	0	17
4689	AIVSSPEVISK	66	38282	1129.647924	61.494392	4689	-1	0	0	0	11
4690	AIVSSPEVISKYEK	66	45056	1549.846148	65.312569	4690	-1	0	1	0	14
4808	AKFEELNMDLFR	56	62484	1528.747748	100.67038	4808	1392	1	1	0	12	1392	15.994915	15.994915			Met_OX			M			1	1	0	0
4810	AKFENLCK	99	16954	1009.513124	59.028938	4810	1387	1	1	0	8	1387	57.021464	57.021464			Carbamidomethyl(C)			C			1	1	0	0
4898	AKLENSTQAEEGFDVPDCKK	107	31688	2266.064048	158.365936	4898	964	2	2	0	20	964	57.021464	28.0313	28.990164		di-Methylation	nitrosylation		*KRN	CY		2	1	1	0
5028	AKVDEFPLCGHMVSDEYEQLSSEALEAAR	195	77488	3266.502548	3.06719	5028	1	1	1	0	29	1	42.010565	42.010565			Acetylation			*KCSTYHR			1	1	0	0
5079	ALAAAGYDVEK	60	29592	1107.566124	96.666176	5079	-1	0	0	0	11
5080	ALAAAGYDVEKNNSR	60	24052	1578.786848	90.308426	5080	-1	0	1	0	15
5109	ALAENSGVK	271	10404	888.478324	63.442791	5109	-1	0	0	0	9
5127	ALANSLACQGK	305	23131	1132.576524	61.494392	5127	1387	1	0	0	11	1387	57.021464	57.021464			Carbamidomethyl(C)			C			1	1	0	0
5188	ALDDMISTLK	274	42230	1122.571924	67.888649	5188	1392	1	0	0	10	1392	15.994915	15.994915			Met_OX			M			1	1	0	0
5188	ALDDMISTLK	274	43324	1122.569924	46.802147	5188	1392	1	0	0	10	1392	15.994915	15.994915			Met_OX			M			1	1	0	0
5189	ALDDMISTLKK	274	33072	1250.665748	61.494392	5189	1392	1	1	0	11	1392	15.994915	15.994915			Met_OX			M			1	1	0	0
5199	ALDELMDGDIIVFQKDDPENDNSELPTAK	294	74283	3248.520848	13.061733	5199	1392	1	1	0	29	1392	15.994915	15.994915			Met_OX			M			1	1	0	0
5217	ALDLDSSCK	258	23635	1008.466124	63.442791	5217	1387	1	0	0	9	1387	57.021464	57.021464			Carbamidomethyl(C)			C			1	1	0	0
5232	ALDTMNFDVIK	327	58981	1282.635124	72.354561	5232	1392	1	0	0	11	1392	15.994915	15.994915			Met_OX			M			1	1	0	0
5241	ALEAANGELEVK	382	36998	1243.647924	76.833321	5241	-1	0	0	0	12
5260	ALEEAMEQKAELER	139	23933	1662.801848	47.349197	5260	1392	1	1	0	14	1392	15.994915	15.994915			Met_OX			M			1	1	0	0
5262	ALEEANADLEVK	324,354,359	36772	1301.658524	127.947601	5262	-1	0	0	0	12
5266	ALEEANTELEVK	365	37364	1345.683724	100.67038	5266	-1	0	0	0	12
5278	ALEESNYELEGK	358,378	31522	1381.652124	113.84507	5278	-1	0	0	0	12
5278	ALEESNYELEGK	358,378	32566	1381.647124	76.833321	5278	-1	0	0	0	12
5279	ALEESNYELEGKIK	358,378	38406	1622.827448	56.014282	5279	-1	0	1	0	14
5285	ALEIIPR	283	48962	811.503324	67.803238	5285	-1	0	0	0	7
5303	ALELTGLK	109	48287	844.513724	59.028938	5303	-1	0	0	0	8
5308	ALEMPQITR	36	29058	1074.562524	63.442791	5308	1392	1	0	0	9	1392	15.994915	15.994915			Met_OX			M			1	1	0	0
5317	ALEQLADAR	522	24170	986.526524	52.273613	5317	-1	0	0	1	9
5341	ALESSIAPIVIFASNR	250	82642	1687.939924	74.486137	5341	-1	0	0	0	16
5347	ALEWLGGIDTGGSTGYNPGLK	386	77049	2106.052724	127.944931	5347	-1	0	0	0	21
5350	ALEWLGVIYSGGSTGYNPALK	387	84542	2196.134524	70.389015	5350	-1	0	0	0	21
5377	ALGGEDVR	366	13725	816.420924	59.028938	5377	-1	0	0	0	8
5391	ALGQNPTNAEVLK	140	35059	1354.732924	81.320366	5391	-1	0	0	0	13
5416	ALIAAQYSGAQVR	48	41434	1347.738124	117.620758	5416	-1	0	0	0	13
5419	ALIAGGGAPEIELALR	269	76980	1550.890724	105.808197	5419	-1	0	0	0	16
5514	ALLDLQGHLDAASR	197	59878	1479.790448	39.324135	5514	-1	0	0	0	14
5518	ALLEVVQSGGK	165	46951	1100.632524	61.494392	5518	-1	0	0	0	11
5521	ALLFIPR	99	69229	829.529124	54.667961	5521	-1	0	0	0	7
5524	ALLFVPR	96	62739	815.513324	54.667961	5524	-1	0	0	0	7
5549	ALLQAILQTEDMLK	74	83516	1602.877124	47.349197	5549	1392	1	0	0	14	1392	15.994915	15.994915			Met_OX			M			1	1	0	0
5575	ALMGSPQLVAAVVR	154	64638	1427.804324	97.032928	5575	1392	1	0	0	14	1392	15.994915	15.994915			Met_OX			M			1	1	0	0
5579	ALMLQGVDLLADAVAVTMGPK	41	89712	2145.131348	117.29953	5579	1393	2	0	0	21	1393	31.98983	15.994915			Met_OX			M			2	2	0	0
5596	ALNEINQFYQK	372	50687	1367.695724	124.863205	5596	-1	0	0	0	11
5604	ALNSMGQDLERPLELR	79	52519	1857.950048	74.486137	5604	1392	1	1	0	16	1392	15.994915	15.994915			Met_OX			M			1	1	0	0
5612	ALPFWNEEIVPQIK	155	84085	1683.911524	65.312569	5612	-1	0	0	0	14
5616	ALPGQLKPFETLLSQNQGGK	61	75778	2126.161748	57.887913	5616	-1	0	1	0	20
5624	ALPNNTSSSPQPK	114	14900	1420.646724	51.430111	5624	241	1	0	0	13	241	79.966331	79.966331			Phosphorylation			STY			1	1	0	0
5624	ALPNNTSSSPQPK	114	14906	1340.681124	60.708656	5624	-1	0	0	0	13
5624	ALPNNTSSSPQPK	114	15805	1340.681124	51.430111	5624	-1	0	0	0	13
5634	ALPTNCLSEEEVAK	20	49556	1545.789124	47.349197	5634	938	3	0	0	14	938	42.04695	14.01565			Methylation			*CHKNQRILDEST$			3	3	0	0
5645	ALQASALK	305	20765	801.482724	59.028938	5645	-1	0	0	0	8
5656	ALQFLEEVK	264	66054	1076.598524	75.681778	5656	-1	0	0	0	9
5665	ALQLEEER	348	26289	987.511124	59.028938	5665	-1	0	0	0	8
5818	ALTVPELTQQMFDAK	266,267	67916	1707.862124	29.309561	5818	1392	1	0	0	15	1392	15.994915	15.994915			Met_OX			M			1	1	0	0
5824	ALTVPELTQQVFDAK	276	79022	1659.896924	60.589245	5824	-1	0	0	0	15
5833	ALVAYYQK	232	30959	955.524324	59.028938	5833	-1	0	0	0	8
5878	ALYDAELSQMQTHISDTSVVLSMDNNR	360	64673	3070.401848	51.568886	5878	1393	2	0	0	27	1393	31.98983	15.994915			Met_OX			M			2	2	0	0
5880	ALYDNVAESPDELSFR	26	68365	1825.860124	155.816818	5880	-1	0	0	0	16
5922	AMAIYKQSQHMTEVVR	114	18629	1923.934572	48.15749	5922	1393	2	1	0	16	1393	31.98983	15.994915			Met_OX			M			2	2	0	0
5973	AMGIMNSFVNDIFER	59,308	77077	1775.809924	113.136055	5973	1393	2	0	0	15	1393	31.98983	15.994915			Met_OX			M			2	2	0	0
5985	AMKPWIQPK	372	23742	1114.607724	63.442791	5985	1392	1	1	0	9	1392	15.994915	15.994915			Met_OX			M			1	1	0	0
6024	AMQDAEVSKSDIGEVILVGGMTR	57	63808	2438.187248	63.211613	6024	1393	2	1	0	23	1393	31.98983	15.994915			Met_OX			M			2	2	0	0
6053	AMTGVEQWPYR	274	42152	1353.625524	84.063568	6053	1392	1	0	0	11	1392	15.994915	15.994915			Met_OX			M			1	1	0	0
6064	AMTVDREFPEMNLESVTPMTLTTLEGGNLEAK	128	76443	3572.684348	30.172422	6064	1394	3	1	0	32	1394	47.984745	15.994915			Met_OX			M			3	3	0	0
6124	ANEVISK	271	9186	760.419724	54.667961	6124	-1	0	0	0	7
6200	ANLPQSFQVDTSK	326	45292	1434.722324	70.669685	6200	-1	0	0	0	13
6216	ANPFGGASHAK	227	13602	1056.521924	42.228741	6216	-1	0	0	0	11
6242	ANSFAIIETPCVFTFDLPYFFLVVKYKGYDSK	568	86086	3976.073772	2.249366	6242	393	3	2	1	32	393	253.204179	71.037114	28.0313	154.135765	Acrylamide adduct	di-Methylation	lipid	C	*KRN	ST	3	1	1	1
6253	ANTFVAELK	134	44415	992.541724	52.273613	6253	-1	0	0	0	9
6303	APAPLGTVADSLR	189	59875	1267.701524	70.669685	6303	-1	0	0	0	13
6304	APAPLGTVADSLRASDGQLQAK	189	65032	2246.120048	44.597527	6304	241	1	1	0	22	241	79.966331	79.966331			Phosphorylation			STY			1	1	0	0
6334	APDFVFYAPR	348	68722	1182.595924	106.843636	6334	-1	0	0	0	10
6361	APFDLFENR	96	70308	1108.541724	42.123592	6361	-1	0	0	0	9
6369	APGDCTQPLTQVELAFPFEK	779	87147	2474.294048	24.689154	6369	708	3	0	1	20	708	283.218767	-17.026549	272.250401	27.994915	Pyro-glu from Q	Geranyl-geranyl	Formylation	Q	C	*KST	3	1	1	1
6372	APGFAQMLK	271	32454	978.507324	103.787148	6372	1392	1	0	0	9	1392	15.994915	15.994915			Met_OX			M			1	1	0	0
6376	APGFGDNRK	41	9127	961.485324	52.273613	6376	-1	0	1	0	9
6433	APIIAVTRNPQTARQAHLYR	119,316,336,350	85749	2276.283248	4.816657	6433	-1	0	2	0	20
6434	APILIATDVASR	337	56764	1226.710124	76.833321	6434	-1	0	0	0	12
6447	APKPDGPGGGPGGSHMGGNYGDDR	340	12328	2268.968172	39.702377	6447	1392	1	1	0	24	1392	15.994915	15.994915			Met_OX			M			1	1	0	0
6503	APPPPPAPASSQKCHVVNGQGPACRAPGSTK	20	76229	3355.718972	6.047668	6503	692	3	2	0	31	692	348.23006	-17.026549	204.187801	161.068808	Pyro-glu from Q	Farnesylation	Hexosamine	Q	C	NST	3	1	1	1
6583	APSTYGGGLSVSSR	354	29942	1338.665124	148.984665	6583	-1	0	0	0	14
6614	APVPTGEVYFADSFDR	29	71272	1770.832124	65.156059	6614	-1	0	0	0	16
6635	AQAALAVNISAAR	264	46350	1255.711724	92.676521	6635	-1	0	0	0	13
6684	AQAQSIFSLLMSSSSGFLDLFFSHCRSLFNDR	293	66275	3639.684572	2.249366	6684	756	3	1	0	32	756	27.95853	-17.026549	28.990164	15.994915	Pyro-glu from Q	nitrosylation	Met_OX	Q	CY	M	3	1	1	1
6700	AQAWSQDMAEDRR	67	15128	1579.693148	34.931366	6700	1392	1	1	0	13	1392	15.994915	15.994915			Met_OX			M			1	1	0	0
6700	AQAWSQDMAEDRR	67	25079	1563.698348	27.736301	6700	-1	0	1	0	13
6719	AQDIEAGDGTTSVVIIAGSLLDSCTK	269	86243	2621.302448	110.521576	6719	1387	1	0	0	26	1387	57.021464	57.021464			Carbamidomethyl(C)			C			1	1	0	0
6731	AQEEAERLEADR	348	16168	1416.671348	76.833321	6731	-1	0	1	0	12
6746	AQEREQIK	356,357,376	4700	1001.537324	101.250549	6746	-1	0	1	0	8
6821	AQIFANTVDNAR	352	37291	1319.670924	100.67038	6821	-1	0	0	0	12
6824	AQIHDLVLVGGSTR	346	49459	1465.812848	47.349197	6824	-1	0	0	0	14
6874	AQLGVQAFADALLIIPK	264	93255	1768.040124	121.671349	6874	-1	0	0	0	17
6887	AQLMADFQAGR	156	33185	1223.585324	51.45639	6887	1392	1	0	0	11	1392	15.994915	15.994915			Met_OX			M			1	1	0	0
6928	AQPSVSLGAPYR	193	40511	1245.655524	38.322083	6928	-1	0	0	0	12
6947	AQQGLYQVPGPSPQFQSPPAK	26	58331	2225.137448	117.29953	6947	-1	0	0	0	21
6952	AQQIHSQTSQQYPLYDLDLGK	74	65453	2433.209948	22.955875	6952	-1	0	0	0	21
6993	AQTEGINISEEALNHLGEIGTK	250	73372	2324.183348	21.361273	6993	-1	0	0	0	22
7060	AQYEDIANR	379	19801	1093.527524	103.787148	7060	936	1	0	0	9	936	14.01565	14.01565			Methylation			*CHKNQRILDEST$			1	1	0	0
7060	AQYEDIANR	379	20301	1079.511724	52.273613	7060	-1	0	0	0	9
7060	AQYEDIANR	379	20558	1107.543324	120.059029	7060	937	2	0	0	9	937	28.0313	14.01565			Methylation			*CHKNQRILDEST$			2	2	0	0
7063	AQYEDIAQK	117	18453	1065.521124	103.787148	7063	-1	0	0	0	9
7063	AQYEDIAQK	117	19460	1065.521324	52.273613	7063	-1	0	0	0	9
7064	AQYEDIAQKSK	117	15136	1280.648048	51.45639	7064	-1	0	1	0	11
7065	AQYEDIAQKSKAEAESLYQSK	117	43765	2387.174172	34.192638	7065	-1	0	2	0	21
7131	AREGSEEDLDALEHMFR	42	57785	2020.903372	44.820389	7131	1392	1	1	0	17	1392	15.994915	15.994915			Met_OX			M			1	1	0	0
7141	ARFEELCSDLFR	346	67766	1542.731348	38.322083	7141	1387	1	1	0	12	1387	57.021464	57.021464			Carbamidomethyl(C)			C			1	1	0	0
7143	ARFEELNADLFR	334	66533	1480.757948	100.67038	7143	-1	0	1	0	12
7258	ARPFPDGLAEDIDKGEVSAR	76	59737	2143.076648	102.545738	7258	-1	0	2	0	20
7270	ARQEELYSELQAR	156	38068	1592.802848	34.931366	7270	-1	0	1	0	13
7392	ASASGSGAQVGGPISSGSSASSVTVTR	131	37499	2365.154048	45.183472	7392	-1	0	0	0	27
7401	ASAVSELSPR	287	27009	1016.537124	92.785057	7401	-1	0	0	0	10
7402	ASAVSELSPRER	287	42861	1475.733524	38.322083	7402	603	2	1	0	12	603	174.052823	-18.010565	192.063388		Pyro-glu from E	Heptose		E	KNQRST		2	1	1	0
7412	ASCLYGQLPK	61	39695	1136.576324	46.802147	7412	1387	1	0	0	10	1387	57.021464	57.021464			Carbamidomethyl(C)			C			1	1	0	0
7462	ASESSKPWPDATYGTGSASR	287	32474	2054.940248	170.946655	7462	-1	0	1	0	20
7489	ASFSVLGDILGSAMR	388	83880	1539.788924	60.589245	7489	1392	1	0	0	15	1392	15.994915	15.994915			Met_OX			M			1	1	0	0
7516	ASGNYATVISHNPETK	209	28214	1688.825348	74.486137	7516	-1	0	0	0	16
7525	ASGPPVSELITK	60	49635	1198.667924	30.561634	7525	-1	0	0	0	12
7610	ASLEAAIADAEQR	379	56201	1344.675924	42.834827	7610	-1	0	0	0	13
7613	ASLEGNLAETENR	365	30907	1403.675524	104.763947	7613	-1	0	0	0	13
7615	ASLENSLEETK	354,359	31549	1220.601924	84.063568	7615	-1	0	0	0	11
7616	ASLENSLEETKGR	354,359	26762	1433.723648	70.669685	7616	-1	0	1	0	13
7685	ASNGDAWVEAHGK	57	18946	1341.617348	51.430111	7685	-1	0	0	0	13
7840	ASYVAPLTAQPATYR	193	50190	1608.835324	36.210682	7840	-1	0	0	0	15
7857	ATAGAYIASQTVK	168	30887	1280.684524	60.708656	7857	-1	0	0	0	13
7860	ATAGDTHLGGEDFDNR	346	26378	1675.730948	84.368195	7860	-1	0	0	0	16
7872	ATAPGPEGGGTLHPNPTDK	26	23253	1816.880948	88.180733	7872	-1	0	0	0	19
7873	ATAPGPEGGGTLHPNPTDKTSSIQSR	26	26861	2576.266572	41.317162	7873	-1	0	1	0	26
7874	ATAPGPEGGGTLHPNPTDKTSSIQSRPLPSPPK	26	40239	3292.693396	5.116902	7874	-1	0	2	0	33
7875	ATAPQTQHVSPMR	309	10888	1439.706248	51.430111	7875	1392	1	0	0	13	1392	15.994915	15.994915			Met_OX			M			1	1	0	0
7881	ATAVMPDGQFKDISLSDYK	167	59144	2102.012948	108.302933	7881	1392	1	1	0	19	1392	15.994915	15.994915			Met_OX			M			1	1	0	0
7886	ATCAPQHGAPGPGPADASK	326	13232	1789.829648	98.008949	7886	1387	1	0	0	19	1387	57.021464	57.021464			Carbamidomethyl(C)			C			1	1	0	0
7915	ATDVMIAGK	241	16952	921.470924	75.681778	7915	1392	1	0	0	9	1392	15.994915	15.994915			Met_OX			M			1	1	0	0
7949	ATENDIYNFFSPLNPVR	90,321	85412	1996.980848	52.590954	7949	-1	0	0	0	17
7951	ATFDAISK	239	27337	852.445724	59.028938	7951	-1	0	0	0	8
7963	ATFIKVPQNQNGK	109	30427	1444.790348	42.834827	7963	-1	0	1	0	13
7997	ATGYPLAFIAAK	65	72854	1222.682324	38.322083	7997	-1	0	0	0	12
8005	ATIAGGGVIPHIHK	58	37231	1370.791448	65.312569	8005	-1	0	0	0	14
8021	ATISNDGATILK	283	37702	1203.657124	66.087036	8021	-1	0	0	0	12
8092	ATLYVTAIEDR	312	53792	1251.657124	61.494392	8092	-1	0	0	0	11
8122	ATNYNAGDR	132	5569	981.437724	63.442791	8122	-1	0	0	0	9
8148	ATQALVLAPTR	100	41957	1140.673924	51.45639	8148	-1	0	0	0	11
8319	AVAQALEVIPR	274	60135	1166.690324	110.231316	8319	-1	0	0	0	11
8341	AVCMLSNTTAIAEAWAR	265,275	70188	1880.901724	79.058685	8341	1391	2	0	0	17	1391	73.016379	57.021464	15.994915		Carbamidomethyl(C)	Met_OX		C	M		2	1	1	0
8350	AVDDGVNTFK	271	27571	1065.522524	79.832886	8350	-1	0	0	0	10
8367	AVDIPHMDIEALK	201	50948	1467.750548	60.708656	8367	1392	1	0	0	13	1392	15.994915	15.994915			Met_OX			M			1	1	0	0
8431	AVELAANTK	288	17696	916.510124	42.123592	8431	-1	0	0	0	9
8459	AVFPSIVGR	2,9	59155	945.551124	52.273613	8459	-1	0	0	0	9
8460	AVFPSIVGRPR	2,9	49820	1198.705148	61.494392	8460	-1	0	1	0	11
8468	AVFVDLEPTVIDEIR	265	83056	1715.923724	79.809364	8468	-1	0	0	0	15
8471	AVFVDLEPTVIDEVR	275	80158	1701.907124	125.504387	8471	-1	0	0	0	15
8558	AVLEKTDEPGKYTADGGK	128	20601	1878.944172	57.032352	8558	-1	0	2	0	18
8560	AVLFCLSEDKK	63	50299	1309.681448	61.494392	8560	1387	1	1	0	11	1387	57.021464	57.021464			Carbamidomethyl(C)			C			1	1	0	0
8580	AVLLAGPPGTGK	250	41565	1080.642924	38.322083	8580	-1	0	0	0	12
8603	AVLVDLEPGTMDSVR	267	60579	1617.815124	113.136055	8603	1392	1	0	0	15	1392	15.994915	15.994915			Met_OX			M			1	1	0	0
8609	AVMDDFAAFVEK	306	67260	1358.632524	66.087036	8609	1392	1	0	0	12	1392	15.994915	15.994915			Met_OX			M			1	1	0	0
8657	AVPLALALISVSNPR	181	85817	1520.917924	36.210682	8657	-1	0	0	0	15
8694	AVQQPDGLAVLGIFLK	35	91684	1668.967724	65.156059	8694	-1	0	0	0	16
8750	AVTELNEPLSNEDRNLLSVAYK	1	71363	2475.272948	26.465111	8750	-1	0	1	0	22
8755	AVTEQGAELSNEER	12	21429	1532.719524	134.851105	8755	-1	0	0	0	14
8758	AVTEQGHELSNEER	10	14020	1598.742248	75.243469	8758	-1	0	0	0	14
8766	AVTGYKDPYTGQQISLFQAMQK	156	43558	2468.173448	16.759501	8766	620	3	1	0	22	620	-6.058183	-17.026549	27.994915		Pyro-glu from Q	Formylation		Q	*KST		3	2	1	0
8768	AVTGYNDPETGNIISLFQAMNK	74	79941	2399.157248	58.889397	8768	1392	1	0	0	22	1392	15.994915	15.994915			Met_OX			M			1	1	0	0
8777	AVTIFIR	270	55254	819.508524	54.667961	8777	-1	0	0	0	7
8814	AVVGDAQYHHFR	127	21346	1399.688048	46.835449	8814	-1	0	0	0	12
8817	AVVGVVAGGGR	209	25133	941.552324	72.354561	8817	-1	0	0	0	11
8938	AYAALAALEK	104	53269	1020.571724	56.890427	8938	-1	0	0	0	10
8997	AYHEQLSVAEITNACFEPANQMVK	265,275	67618	2766.290048	83.774651	8997	1391	2	0	0	24	1391	73.016379	57.021464	15.994915		Carbamidomethyl(C)	Met_OX		C	M		2	1	1	0
8997	AYHEQLSVAEITNACFEPANQMVK	265,275	68099	2780.306348	23.148672	8997	429	2	0	0	24	429	87.032029	71.037114	15.994915		Acrylamide adduct	Met_OX		C	M		2	1	1	0
9007	AYILNLVK	269	66755	933.577324	71.649178	9007	-1	0	0	0	8
9016	AYLEEECPATLR	297	42555	1451.685324	76.833321	9016	1387	1	0	0	12	1387	57.021464	57.021464			Carbamidomethyl(C)			C			1	1	0	0
9017	AYLEEECPATLRK	297	33311	1579.777148	34.931366	9017	1387	1	1	0	13	1387	57.021464	57.021464			Carbamidomethyl(C)			C			1	1	0	0
9019	AYLPVNESFGFTADLR	76	79489	1799.900124	74.486137	9019	-1	0	0	0	16
9074	AYTNFDAER	16	24732	1086.485924	63.442791	9074	-1	0	0	0	9
9075	AYTNFDAERDALNIETAIK	16	71770	2155.069448	88.180733	9075	-1	0	1	0	19
9121	CACSNHEPYFGYSGAFK	370	50290	1994.819048	69.715637	9121	1388	2	0	0	17	1388	114.042928	57.021464			Carbamidomethyl(C)			C			2	2	0	0
9158	CAMTALSSK	283	9345	984.448924	75.681778	9158	1391	2	0	0	9	1391	73.016379	57.021464	15.994915		Carbamidomethyl(C)	Met_OX		C	M		2	1	1	0
9189	CATITPDEAR	97	18695	1133.525124	92.785057	9189	1387	1	0	0	10	1387	57.021464	57.021464			Carbamidomethyl(C)			C			1	1	0	0
9189	CATITPDEAR	97	19510	1147.540524	67.888649	9189	328	1	0	0	10	328	71.037114	71.037114			Acrylamide adduct			C			1	1	0	0
9198	CATSKPAFFAEK	17	31563	1356.661748	76.833321	9198	1387	1	1	0	12	1387	57.021464	57.021464			Carbamidomethyl(C)			C			1	1	0	0
9212	CCAAADPHECYAK	306	12501	1552.597448	70.669685	9212	1389	3	0	0	13	1389	171.064392	57.021464			Carbamidomethyl(C)			C			3	3	0	0
9219	CCAADDKEACFAVEGPK	367	32468	1927.798748	173.284836	9219	1389	3	1	0	17	1389	171.064392	57.021464			Carbamidomethyl(C)			C			3	3	0	0
9241	CCSGAIIVLTK	119,316	50140	1221.634724	51.45639	9241	1388	2	0	0	11	1388	114.042928	57.021464			Carbamidomethyl(C)			C			2	2	0	0
9247	CCTESLVNR	306,367	19443	1138.497924	120.059029	9247	1388	2	0	0	9	1388	114.042928	57.021464			Carbamidomethyl(C)			C			2	2	0	0
9331	CDSSPDSAEDVR	366	12359	1337.527724	88.34993	9331	1387	1	0	0	12	1387	57.021464	57.021464			Carbamidomethyl(C)			C			1	1	0	0
9332	CDSSPDSAEDVRK	366	9157	1465.621148	117.620758	9332	1387	1	1	0	13	1387	57.021464	57.021464			Carbamidomethyl(C)			C			1	1	0	0
9332	CDSSPDSAEDVRK	366	9631	1479.635948	92.676521	9332	328	1	1	0	13	328	71.037114	71.037114			Acrylamide adduct			C			1	1	0	0
9345	CDVDIRK	2	11054	905.450924	82.63205	9345	1387	1	1	0	7	1387	57.021464	57.021464			Carbamidomethyl(C)			C			1	1	0	0
9380	CEFQDAYVLLSEKK	41	66141	1729.845848	97.032928	9380	1387	1	1	0	14	1387	57.021464	57.021464			Carbamidomethyl(C)			C			1	1	0	0
9383	CEGINISGNFYR	198	56786	1429.653324	46.835449	9383	1387	1	0	0	12	1387	57.021464	57.021464			Carbamidomethyl(C)			C			1	1	0	0
9425	CELSSSVQTDINLPYLTMDSSGPK	57	75162	2777.282348	3.074327	9425	1379	1	0	0	24	1379	192.063388	192.063388			Heptose			KNQRST			1	1	0	0
9434	CEMEQQNQEYK	359,365	6311	1502.589124	84.063568	9434	1391	2	0	0	11	1391	73.016379	57.021464	15.994915		Carbamidomethyl(C)	Met_OX		C	M		2	1	1	0
9571	CGLVDASLANVSTQISGGCAMMRKTLDEEPR	674	78500	3477.651548	6.047668	9571	829	3	2	1	31	829	225.097701	21.981943	42.04695	161.068808	Sodium adduct	tri-Methylation	Hexosamine	DE$	KR	NST	3	1	1	1
9574	CGLVIGRGGENVKAINQQTGAFVEISR	322	75952	3068.515748	11.477867	9574	484	3	2	0	27	484	252.039889	-18.010565	28.0313	242.019154	Pyro-glu from E	di-Methylation	phosphoglycosyl-D-mannose-1-phosphoryl	E	*KRN	ST	3	1	1	1
9575	CGLVPVLAENYK	284,370	67130	1362.709124	56.090782	9575	1387	1	0	0	12	1387	57.021464	57.021464			Carbamidomethyl(C)			C			1	1	0	0
9696	CIPALDSLTPANEDQK	41	63211	1771.853724	65.156059	9696	1387	1	0	0	16	1387	57.021464	57.021464			Carbamidomethyl(C)			C			1	1	0	0
9784	CLAYDFYPGK	297	58205	1233.560724	46.802147	9784	1387	1	0	0	10	1387	57.021464	57.021464			Carbamidomethyl(C)			C			1	1	0	0
9796	CLEEHYGTSPGQAR	36	17663	1604.712248	179.999619	9796	1387	1	0	0	14	1387	57.021464	57.021464			Carbamidomethyl(C)			C			1	1	0	0
9801	CLELFSELAEDK	99	38953	1481.687124	38.322083	9801	1222	2	0	0	12	1222	85.016379	27.994915	57.021464		Formylation	Carbamidomethyl(C)		*KST	C		2	1	1	0
9853	CLMEGAGDVAFVK	370	46748	1412.653924	92.676521	9853	1391	2	0	0	13	1391	73.016379	57.021464	15.994915		Carbamidomethyl(C)	Met_OX		C	M		2	1	1	0
9862	CLPTEFCDALDR	66	65300	1496.651524	76.833321	9862	1388	2	0	0	12	1388	114.042928	57.021464			Carbamidomethyl(C)			C			2	2	0	0
9913	CLYASVLTAQPR	76	56604	1378.714524	113.84507	9913	1387	1	0	0	12	1387	57.021464	57.021464			Carbamidomethyl(C)			C			1	1	0	0
9985	CNLLAEK	366	23964	847.434524	82.63205	9985	1387	1	0	0	7	1387	57.021464	57.021464			Carbamidomethyl(C)			C			1	1	0	0
10039	CPLQNESQEESYNAYPLPAVK	253	61483	2437.135148	28.327646	10039	1387	1	0	0	21	1387	57.021464	57.021464			Carbamidomethyl(C)			C			1	1	0	0
10057	CPSCQAPIEK	66	15111	1189.534924	157.878128	10057	1388	2	0	0	10	1388	114.042928	57.021464			Carbamidomethyl(C)			C			2	2	0	0
10077	CPVEIPPIR	118	52830	1080.587724	75.681778	10077	1387	1	0	0	9	1387	57.021464	57.021464			Carbamidomethyl(C)			C			1	1	0	0
10128	CQQGGIDTR	66,67	7729	1034.468524	89.080124	10128	1387	1	0	0	9	1387	57.021464	57.021464			Carbamidomethyl(C)			C			1	1	0	0
10146	CQVFEETQIGGER	283	41264	1552.706324	131.301178	10146	1387	1	0	0	13	1387	57.021464	57.021464			Carbamidomethyl(C)			C			1	1	0	0
10176	CRIEISSPCCPR	118	30342	1534.693448	76.833321	10176	1389	3	1	0	12	1389	171.064392	57.021464			Carbamidomethyl(C)			C			3	3	0	0
10221	CSDSDGLAPPQHLIR	114	42860	1665.800948	29.309561	10221	1387	1	0	0	15	1387	57.021464	57.021464			Carbamidomethyl(C)			C			1	1	0	0
10221	CSDSDGLAPPQHLIR	114	43034	1692.805148	60.589245	10221	2	2	0	0	15	2	84.02113	42.010565			Acetylation			*KCSTYHR			2	2	0	0
10221	CSDSDGLAPPQHLIR	114	43781	1665.802448	138.549179	10221	1387	1	0	0	15	1387	57.021464	57.021464			Carbamidomethyl(C)			C			1	1	0	0
10221	CSDSDGLAPPQHLIR	114	44730	1665.801848	113.136055	10221	1387	1	0	0	15	1387	57.021464	57.021464			Carbamidomethyl(C)			C			1	1	0	0
10221	CSDSDGLAPPQHLIR	114	51158	1664.769724	60.589245	10221	1206	2	0	0	15	1206	55.98983	27.994915			Formylation			*KST			2	2	0	0
10221	CSDSDGLAPPQHLIR	114	52098	1664.768924	43.734215	10221	1206	2	0	0	15	1206	55.98983	27.994915			Formylation			*KST			2	2	0	0
10221	CSDSDGLAPPQHLIR	114	56309	1648.776324	36.210682	10221	777	2	0	0	15	777	39.994915	-17.026549	57.021464		Pyro-glu from Q	Carbamidomethyl(C)		Q	C		2	1	1	0
10302	CSTPEEIKKR	70	7526	1247.640848	46.802147	10302	1387	1	2	0	10	1387	57.021464	57.021464			Carbamidomethyl(C)			C			1	1	0	0
10346	CTGGEVGATSALAPK	199	30239	1418.694324	101.411888	10346	1387	1	0	0	15	1387	57.021464	57.021464			Carbamidomethyl(C)			C			1	1	0	0
10549	DAATDVASR	278	10687	905.432924	52.273613	10549	-1	0	0	0	9
10585	DAEAWFNEK	358	47976	1109.488724	89.080124	10585	-1	0	0	0	9
10593	DAEDWFFSK	365	71858	1172.526124	103.787148	10593	937	2	0	0	9	937	28.0313	14.01565			Methylation			*CHKNQRILDEST$			2	2	0	0
10607	DAEEWFNQK	378	45628	1166.511724	75.681778	10607	-1	0	0	0	9
10620	DAETWFLSK	354	67327	1096.530924	63.442791	10620	-1	0	0	0	9
10630	DAFLGSFLYEYSR	367	84400	1567.742924	131.301178	10630	-1	0	0	0	13
10630	DAFLGSFLYEYSR	367	86366	1595.779524	42.834827	10630	937	2	0	0	13	937	28.0313	14.01565			Methylation			*CHKNQRILDEST$			2	2	0	0
10630	DAFLGSFLYEYSR	367	86922	1609.792924	60.708656	10630	938	3	0	0	13	938	42.04695	14.01565			Methylation			*CHKNQRILDEST$			3	3	0	0
10667	DAGQISGLNVLR	57	61504	1242.681724	113.84507	10667	-1	0	0	0	12
10671	DAGTIAGLNVLR	334	68142	1199.674524	113.84507	10671	-1	0	0	0	12
10674	DAGTIAGLNVMR	56	43739	1233.624324	113.84507	10674	1392	1	0	0	12	1392	15.994915	15.994915			Met_OX			M			1	1	0	0
10677	DAGVIAGLNVLR	346	74023	1197.694324	88.34993	10677	-1	0	0	0	12
10689	DAHQSLLATR	179	23373	1111.585924	79.832886	10689	-1	0	0	0	10
10745	DAKNKLEGLEDALQK	360	49323	1713.931448	43.734215	10745	938	3	2	0	15	938	42.04695	14.01565			Methylation			*CHKNQRILDEST$			3	3	0	0
10775	DALNIETAIK	16	56979	1087.600324	79.832886	10775	-1	0	0	0	10
10782	DALSDLALHFLNK	269	85705	1456.781348	60.708656	10782	-1	0	0	0	13
10822	DAQAGKEPGGSR	114	3559	1172.565848	100.67038	10822	-1	0	1	0	12
10898	DASLMVTNDGATILK	268	58031	1564.788924	101.411888	10898	1392	1	0	0	15	1392	15.994915	15.994915			Met_OX			M			1	1	0	0
10919	DATNVGDEGGFAPNILENK	46	67194	1960.928924	98.008949	10919	-1	0	0	0	19
10920	DATNVGDEGGFAPNILENKEGLELLK	46	80522	2743.379048	129.686539	10920	-1	0	1	0	26
10925	DAVEDLESVGK	71	48423	1161.563524	84.063568	10925	-1	0	0	0	11
10930	DAVLLVFANK	18	74179	1089.630524	56.890427	10930	-1	0	0	0	10
10956	DAYSGGAVNLYHVR	168	43111	1521.745124	65.312569	10956	-1	0	0	0	14
10994	DCLINAAK	263	25860	904.455524	59.028938	10994	1387	1	0	0	8	1387	57.021464	57.021464			Carbamidomethyl(C)			C			1	1	0	0
11161	DDKHGSYEDAVHSGALND	263	26426	1929.823148	65.40403	11161	-1	0	1	0	18
11189	DDPHACYSTVFDKLK	367	55338	1795.832948	138.549179	11189	1387	1	1	0	15	1387	57.021464	57.021464			Carbamidomethyl(C)			C			1	1	0	0
11199	DDPSKPVHLTAFLGYK	213	65456	1787.933048	33.426044	11199	-1	0	1	0	16
11600	DETNYGIPQR	186	27716	1192.559524	56.890427	11600	-1	0	0	0	10
11705	DFLAGGVAAAISK	15	70353	1219.668324	117.620758	11705	-1	0	0	0	13
11776	DFSALESQLQDTQELLQEENR	139	84576	2493.176948	47.334217	11776	-1	0	0	0	21
11810	DFTVSAMHGDMDQKER	100	17908	1898.802548	84.368195	11810	1393	2	1	0	16	1393	31.98983	15.994915			Met_OX			M			2	2	0	0
11853	DGAGDVAFIR	284	46023	1020.510524	79.832886	11853	-1	0	0	0	10
11875	DGDFLVR	36	38919	821.414924	54.667961	11875	-1	0	0	0	7
11875	DGDFLVR	36	42750	821.415724	67.803238	11875	-1	0	0	0	7
12091	DGNVLLHEMQIQHPTASLIAK	264	58321	2331.214572	47.334217	12091	1392	1	0	0	21	1392	15.994915	15.994915			Met_OX			M			1	1	0	0
12105	DGQAMLWDLNEGK	186	57825	1492.673924	81.320366	12105	1392	1	0	0	13	1392	15.994915	15.994915			Met_OX			M			1	1	0	0
12259	DHAMVPLEEAAQEYQEK	222	47819	2003.906948	37.591133	12259	1392	1	0	0	17	1392	15.994915	15.994915			Met_OX			M			1	1	0	0
12398	DIDEVSSLLR	271	69650	1146.600324	79.832886	12398	-1	0	0	0	10
12405	DIDIHEVR	92	28392	996.511124	71.649178	12405	-1	0	0	0	8
12432	DIENQYETQITQIEHEVSSSGQEVQSSAK	115	74583	3264.525248	73.890884	12432	-1	0	0	0	29
12432	DIENQYETQITQIEHEVSSSGQEVQSSAK	115	77826	3264.518048	133.487534	12432	-1	0	0	0	29
12436	DIEREDIEFICK	269	55968	1566.747548	46.835449	12436	1387	1	1	0	12	1387	57.021464	57.021464			Carbamidomethyl(C)			C			1	1	0	0
12464	DIICQIAYAR	212	60973	1222.624324	79.832886	12464	1387	1	0	0	10	1387	57.021464	57.021464			Carbamidomethyl(C)			C			1	1	0	0
12547	DIPGLTDTTVPR	248	57155	1284.678324	46.835449	12547	-1	0	0	0	12
12584	DISLSDYK	167	38275	940.462524	59.028938	12584	-1	0	0	0	8
12598	DISTTLNADEAVAR	342	49148	1475.737124	85.812729	12598	-1	0	0	0	14
12602	DITSDTSGDFR	17	31521	1213.532924	51.45639	12602	-1	0	0	0	11
12775	DKLNNLVLFDK	229	64247	1318.735924	84.063568	12775	-1	0	1	0	11
12828	DKPLKDVIIADCGK	166	37579	1571.845148	47.349197	12828	1387	1	2	0	14	1387	57.021464	57.021464			Carbamidomethyl(C)			C			1	1	0	0
12928	DLAGSIIGK	95	49245	873.504124	42.123592	12928	-1	0	0	0	9
12965	DLASSLR	66	31038	761.415124	54.667961	12965	-1	0	0	0	7
13008	DLDITSPELR	222	56236	1158.602124	46.802147	13008	-1	0	0	0	10
13074	DLEKPFLLPVEAVYSVPGR	50	84732	2129.168948	88.180733	13074	-1	0	1	0	19
13087	DLEMVPDSMLHSSSERPTFIDR	347	53310	2594.188972	26.465111	13087	1393	2	1	0	22	1393	31.98983	15.994915			Met_OX			M			2	2	0	0
13142	DLGEEHFK	367	21094	974.457724	59.028938	13142	-1	0	0	0	8
13154	DLGLSESGEDVNAAILDESGKK	148	65950	2247.098348	166.65683	13154	-1	0	1	0	22
13161	DLGTESQIFISR	88	63058	1365.700924	88.34993	13161	-1	0	0	0	12
13262	DLLFKDSADGFLK	370	74058	1468.768524	34.931366	13262	-1	0	1	0	13
13266	DLLFRDDTK	370	41169	1122.579324	89.080124	13266	-1	0	1	0	9
13272	DLLHPSPEEEKRK	237	20769	1577.827748	104.763947	13272	-1	0	2	0	13
13358	DLNYCFSGMSDHR	321	34831	1617.642248	60.708656	13358	1391	2	0	0	13	1391	73.016379	57.021464	15.994915		Carbamidomethyl(C)	Met_OX		C	M		2	1	1	0
13364	DLPEHAVLK	92	30549	1021.566924	63.442791	13364	-1	0	0	0	9
13398	DLQNVNITLR	160	55702	1185.659324	67.888649	13398	-1	0	0	0	10
13438	DLSAAGIGLLAAATQSLSMPASLGRMNQGTAR	133	79354	3462.677048	2.249366	13438	810	3	1	0	32	810	333.058947	21.981943	28.0313	283.045704	Sodium adduct	di-Methylation	N-acetylglucosamine-1-phosphoryl	DE$	*KRN	ST	3	1	1	1
13453	DLSHIGDAVVISCAK	113	59980	1584.806524	152.314072	13453	1387	1	0	0	15	1387	57.021464	57.021464			Carbamidomethyl(C)			C			1	1	0	0
13544	DLVQELQEEKPSSSHLVSR	107	57694	2181.113372	39.03883	13544	-1	0	1	0	19
13571	DLYANTVLSGGTTMYPGIADR	2	70700	2231.066124	139.020096	13571	1392	1	0	0	21	1392	15.994915	15.994915			Met_OX			M			1	1	0	0
13593	DMAIATGGAVFGEEGLTLNLEDVQPHDLGK	41	81823	3113.501648	4.440313	13593	1392	1	0	0	30	1392	15.994915	15.994915			Met_OX			M			1	1	0	0
13644	DMLEAGILDTYLGK	271	77985	1554.773524	75.243469	13644	1392	1	0	0	14	1392	15.994915	15.994915			Met_OX			M			1	1	0	0
13660	DMPIQAFLLYQEPVLGPVR	373	87356	2202.164648	130.310776	13660	1392	1	0	0	19	1392	15.994915	15.994915			Met_OX			M			1	1	0	0
13704	DMYSFLQDMGLK	388	63351	1479.647924	66.087036	13704	1393	2	0	0	12	1393	31.98983	15.994915			Met_OX			M			2	2	0	0
13745	DNHLLGTFDLTGIPPAPR	56	78748	1934.021948	41.795708	13745	-1	0	0	0	18
13757	DNIQGITKPAIR	91	34142	1325.755148	56.090782	13757	-1	0	1	0	12
13822	DNPQTHYYAVAVVK	370	40890	1604.806148	56.014282	13822	-1	0	0	0	14
13855	DNSTMGYMAAK	96	8695	1220.489724	51.45639	13855	1393	2	0	0	11	1393	31.98983	15.994915			Met_OX			M			2	2	0	0
13858	DNSTMGYMMAK	99	8438	1296.490924	51.45639	13858	1394	3	0	0	11	1394	47.984745	15.994915			Met_OX			M			3	3	0	0
13892	DNYVPEVSALDQEIIEVDPDTKEMLK	236	80657	3006.446648	47.570385	13892	1392	1	1	0	26	1392	15.994915	15.994915			Met_OX			M			1	1	0	0
13911	DPDAQPGGELMLGGTDSK	39	40423	1803.803724	34.952557	13911	1392	1	0	0	18	1392	15.994915	15.994915			Met_OX			M			1	1	0	0
13973	DPGGLDEVAMGEMEADVQALVR	66	72094	2334.065048	143.394012	13973	1393	2	0	0	22	1393	31.98983	15.994915			Met_OX			M			2	2	0	0
14010	DPLLEVYDVPPSVEK	26	72977	1699.878524	29.309561	14010	-1	0	0	0	15
14102	DPTAEQFQEELEK	42	53804	1563.717524	104.763947	14102	-1	0	0	0	13
14312	DQVANSAFVER	96	28401	1249.616924	72.354561	14312	936	1	0	0	11	936	14.01565	14.01565			Methylation			*CHKNQRILDEST$			1	1	0	0
14431	DRLLASTLVHSVK	28	48721	1438.832048	34.931366	14431	-1	0	1	0	13
14464	DRRTEEENLR	114	7745	1317.650348	56.890427	14464	-1	0	2	0	10
14468	DRSPAPSPVLPSSSLR	66	45050	1665.892448	84.368195	14468	-1	0	1	0	16
14468	DRSPAPSPVLPSSSLR	66	47425	1745.854748	48.15749	14468	241	1	1	0	16	241	79.966331	79.966331			Phosphorylation			STY			1	1	0	0
14656	DSIHSLFDAQMTR	66	50428	1536.710948	70.669685	14656	1392	1	0	0	13	1392	15.994915	15.994915			Met_OX			M			1	1	0	0
14683	DSLIFLVDASK	302	77501	1207.657924	51.45639	14683	-1	0	0	0	11
14697	DSLSSPGNFVLTCQWK	36	74820	1838.872124	74.486137	14697	1387	1	0	0	16	1387	57.021464	57.021464			Carbamidomethyl(C)			C			1	1	0	0
14731	DSNNLCLHFNPR	121	46762	1486.686848	56.090782	14731	1387	1	0	0	12	1387	57.021464	57.021464			Carbamidomethyl(C)			C			1	1	0	0
14808	DSRPSQAAGDNQGDEAKEQTFSGGTSQDTK	287	23036	3140.402972	178.653091	14808	937	2	2	0	30	937	28.0313	14.01565			Methylation			*CHKNQRILDEST$			2	2	0	0
14900	DSYVGDEAQSK	2,9	13080	1198.524124	72.354561	14900	-1	0	0	0	11
14901	DSYVGDEAQSKR	2,9	11490	1354.623548	66.087036	14901	-1	0	1	0	12
14975	DTGKTPVEPEVAIHR	224	30894	1648.864572	60.589245	14975	-1	0	1	0	15
14977	DTGLGLSPTASLR	388	56318	1287.691724	92.676521	14977	-1	0	0	0	13
14989	DTHKSEIAHR	367	3487	1193.601848	92.785057	14989	-1	0	1	0	10
15181	DVDAAYMNK	355,360,376	12867	1042.452124	63.442791	15181	1392	1	0	0	9	1392	15.994915	15.994915			Met_OX			M			1	1	0	0
15182	DVDAAYMNKVELEAK	355	36259	1711.820048	101.411888	15182	1392	1	1	0	15	1392	15.994915	15.994915			Met_OX			M			1	1	0	0
15184	DVDAAYMNKVELQAK	360,376	34213	1710.836948	101.411888	15184	1392	1	1	0	15	1392	15.994915	15.994915			Met_OX			M			1	1	0	0
15184	DVDAAYMNKVELQAK	360,376	34597	1708.850948	29.309561	15184	936	1	1	0	15	936	14.01565	14.01565			Methylation			*CHKNQRILDEST$			1	1	0	0
15187	DVDAAYVSK	381	20214	967.473724	52.273613	15187	-1	0	0	0	9
15194	DVDEAYMNKVELESR	379	34359	1813.828748	79.809364	15194	1392	1	1	0	15	1392	15.994915	15.994915			Met_OX			M			1	1	0	0
15201	DVDFELIKVEGK	270	67518	1391.743448	56.090782	15201	-1	0	1	0	12
15203	DVDGAYMTK	117	11841	1015.440324	75.681778	15203	1392	1	0	0	9	1392	15.994915	15.994915			Met_OX			M			1	1	0	0
15203	DVDGAYMTK	117	20762	999.445324	63.442791	15203	-1	0	0	0	9
15204	DVDGAYMTKVDLQAK	117	35254	1669.808048	90.308426	15204	1392	1	1	0	15	1392	15.994915	15.994915			Met_OX			M			1	1	0	0
15204	DVDGAYMTKVDLQAK	117	35391	1740.847448	60.589245	15204	1055	3	1	0	15	1055	87.032029	42.04695	28.990164	15.994915	tri-Methylation	nitrosylation	Met_OX	KR	CY	M	3	1	1	1
15213	DVDNAYMIK	356,357	27511	1084.498124	75.681778	15213	1392	1	0	0	9	1392	15.994915	15.994915			Met_OX			M			1	1	0	0
15213	DVDNAYMIK	356,357	36674	1068.503124	52.273613	15213	-1	0	0	0	9
15214	DVDNAYMIKVELQSK	356,357	52633	1768.878848	90.308426	15214	1392	1	1	0	15	1392	15.994915	15.994915			Met_OX			M			1	1	0	0
15214	DVDNAYMIKVELQSK	356,357	52677	1839.915248	60.589245	15214	1055	3	1	0	15	1055	87.032029	42.04695	28.990164	15.994915	tri-Methylation	nitrosylation	Met_OX	KR	CY	M	3	1	1	1
15222	DVDSCYMDKTELQAR	377	26738	1846.794848	79.809364	15222	1391	2	1	0	15	1391	73.016379	57.021464	15.994915		Carbamidomethyl(C)	Met_OX		C	M		2	1	1	0
15268	DVFLGMFLYEYAR	306	87578	1639.786524	70.669685	15268	1392	1	0	0	13	1392	15.994915	15.994915			Met_OX			M			1	1	0	0
15389	DVLSVAFSSDNR	186	63542	1309.640724	88.34993	15389	-1	0	0	0	12
15408	DVNAAIATIK	275	44698	1015.578124	56.890427	15408	-1	0	0	0	10
15422	DVPDGPLLR	26	46847	981.537524	42.123592	15422	-1	0	0	0	9
15423	DVPDGPLLREETYDVPPAFAK	26	72724	2329.171148	40.533138	15423	-1	0	1	0	21
15423	DVPDGPLLREETYDVPPAFAK	26	73774	2329.173548	78.931625	15423	-1	0	1	0	21
15541	DVVICPDASLEDAKK	331	45629	1659.823148	36.210682	15541	1387	1	1	0	15	1387	57.021464	57.021464			Carbamidomethyl(C)			C			1	1	0	0
15651	DYAVVLCCLGAK	66	69341	1368.664924	66.087036	15651	1388	2	0	0	12	1388	114.042928	57.021464			Carbamidomethyl(C)			C			2	2	0	0
15654	DYAVVLNQLGAR	67	67374	1318.712524	100.67038	15654	-1	0	0	0	12
15726	DYGVLLEGSGLALR	170	78226	1462.791524	56.014282	15726	-1	0	0	0	14
15755	DYLSKKDCLEVSK	708	77541	1641.810324	34.931366	15755	1197	1	2	1	13	1197	114.042927	114.042927			ubiquitinylation residue			*KSTC			1	1	0	0
15763	DYNVTANSK	120	13013	1011.474524	52.273613	15763	-1	0	0	0	9
15783	DYQELMNTK	117,377	18915	1157.513924	75.681778	15783	1392	1	0	0	9	1392	15.994915	15.994915			Met_OX			M			1	1	0	0
15783	DYQELMNTK	117,377	35393	1141.520124	75.681778	15783	-1	0	0	0	9
15788	DYQELMNVK	356,357	24685	1169.550924	52.273613	15788	940	2	0	0	9	940	30.010565	14.01565	15.994915		Methylation	Met_OX		*CHKNQRILDEST$	M		2	1	1	0
15788	DYQELMNVK	356,357	28481	1155.535324	75.681778	15788	1392	1	0	0	9	1392	15.994915	15.994915			Met_OX			M			1	1	0	0
15788	DYQELMNVK	356,357	47519	1139.540724	52.273613	15788	-1	0	0	0	9
15822	DYSHYYTTIQDLRDK	382	52778	1917.899048	60.589245	15822	-1	0	1	0	15
15828	DYSKYYK	358,378	16732	966.457124	67.803238	15828	-1	0	1	0	7
15828	DYSKYYK	358,378	17361	1037.493524	54.667961	15828	1050	2	1	0	7	1050	71.037114	42.04695	28.990164		tri-Methylation	nitrosylation		KR	CY		2	1	1	0
15867	DYYNCSAMVSK	66	20838	1353.544924	72.354561	15867	1391	2	0	0	11	1391	73.016379	57.021464	15.994915		Carbamidomethyl(C)	Met_OX		C	M		2	1	1	0
15874	EAAASGLPLMVIIHK	292	68673	1565.873948	60.589245	15874	1392	1	0	0	15	1392	15.994915	15.994915			Met_OX			M			1	1	0	0
15896	EAAENSLVAYK	6	31061	1194.600324	72.354561	15896	-1	0	0	0	11
15909	EAALSTALSEK	131	34714	1119.590724	51.45639	15909	-1	0	0	0	11
15910	EAALSTALSEKR	131	28753	1275.690248	30.561634	15910	-1	0	1	0	12
16041	EAESLIAKK	268	15495	988.567724	63.442791	16041	-1	0	1	0	9
16085	EAGEGPEDLADGGPLLYRPR	347	65250	2112.038048	83.357903	16085	-1	0	1	0	20
16194	EALLSSAVDHGSDEVK	268	40549	1656.807524	117.387779	16194	-1	0	0	0	16
16195	EALLSSAVDHGSDEVKFR	268	53994	1959.976572	57.032352	16195	-1	0	1	0	18
16214	EALTTGFVR	189	41737	993.535924	52.273613	16214	-1	0	0	0	9
16224	EAMEHPYFYTVVK	68	49124	1629.763748	34.931366	16224	1392	1	0	0	13	1392	15.994915	15.994915			Met_OX			M			1	1	0	0
16395	EATAGNPGGQTVRERLTER	180	53862	2234.109248	16.287567	16395	1379	1	2	0	19	1379	192.063388	192.063388			Heptose			KNQRST			1	1	0	0
16414	EATNPPVIQEEKPK	111	23396	1579.831748	31.952301	16414	-1	0	1	0	14
16435	EAVAMESYAK	268	13565	1114.508324	56.890427	16435	1392	1	0	0	10	1392	15.994915	15.994915			Met_OX			M			1	1	0	0
16435	EAVAMESYAK	268	26452	1098.514524	46.802147	16435	-1	0	0	0	10
16486	EAYPGDVFYLHSR	24	58242	1553.739848	70.669685	16486	-1	0	0	0	13
16509	ECCHGDLLECADDRADLAK	367	41350	2247.941372	69.91481	16509	1389	3	1	0	19	1389	171.064392	57.021464			Carbamidomethyl(C)			C			3	3	0	0
16613	EDAANNYAR	265,275	7716	1023.448324	42.123592	16613	-1	0	0	0	9
16679	EDEDLIENLAQDETSR	136	67605	1876.838524	84.368195	16679	-1	0	0	0	16
16732	EDGAISTIVLR	271	57993	1173.647124	61.494392	16732	-1	0	0	0	11
16843	EDLRLPEGDLGK	330	46714	1341.700748	100.67038	16843	-1	0	1	0	12
16844	EDLRLPEGDLGKEIEQK	330	56761	1969.026972	52.590954	16844	-1	0	2	0	17
16864	EDLYLKPIQR	76	41855	1274.710148	67.888649	16864	-1	0	1	0	10
16906	EDPKPQEGLLR	347	27382	1281.679748	42.228741	16906	-1	0	1	0	11
16934	EDQTEYLEER	96,99	26319	1311.570124	67.888649	16934	-1	0	0	0	10
16967	EDSQRPGAHLTVK	219	14938	1437.743948	42.834827	16967	-1	0	1	0	13
16972	EDSVKPGAHLTVK	223	19548	1380.747248	60.708656	16972	-1	0	1	0	13
16982	EDTEEYNLR	223	22149	1168.511124	42.123592	16982	-1	0	0	0	9
17079	EEAIEHNYGGHDDDLSVR	294	28690	2055.900572	34.952557	17079	-1	0	0	0	18
17358	EEIVQFFSGLEIVPNGITLPVDFQGR	321	86449	2904.500048	2.450392	17358	-1	0	0	0	26
17522	EELTLEGIR	100	53708	1059.567724	42.123592	17522	-1	0	0	0	9
17670	EESAASGGAAYTK	287	9680	1241.564124	70.669685	17670	-1	0	0	0	13
17671	EESAASGGAAYTKR	287	8969	1397.664848	56.014282	17671	-1	0	1	0	14
17690	EESGKPGAHVTVKK	220	6346	1466.795348	39.324135	17690	-1	0	2	0	14
17752	EETYDVPPAFAK	26	49981	1366.654524	56.090782	17752	-1	0	0	0	12
18097	EGDIAVHGVQPGVHEAGKEAGQFGQGVHHTLEQAGK	249	80317	3800.822972	2.532178	18097	475	3	1	0	36	475	126.031694	-18.010565	-17.026549	161.068808	Pyro-glu from E	Pyro-glu from Q	Hexosamine	E	Q	NST	3	1	1	1
18099	EGDIIPPLTGATPPLIGHLK	290	80303	2039.155448	30.348576	18099	-1	0	0	0	20
18104	EGDLIAAQAR	131	26306	1043.547924	67.888649	18104	-1	0	0	0	10
18212	EGIHAQQK	371	4162	910.473724	71.649178	18212	-1	0	0	0	8
18213	EGIHAQQKEPMIGVNQELAYFYPELFR	371	83314	3223.589372	80.623138	18213	1392	1	1	0	27	1392	15.994915	15.994915			Met_OX			M			1	1	0	0
18220	EGIPALDNFLDKL	76	90999	1444.768924	42.834827	18220	-1	0	1	0	13
18261	EGLELPEDEEEK	96,99	41939	1416.637924	30.561634	18261	-1	0	0	0	12
18294	EGMNIVEAMER	162	21005	1310.570924	84.063568	18294	1393	2	0	0	11	1393	31.98983	15.994915			Met_OX			M			2	2	0	0
18340	EGPATPAPKQAPALSMTSSSPK	144	85441	2639.254748	12.682803	18340	1253	1	1	0	22	1253	486.158471	486.158471			Hex3			NST			1	1	0	0
18398	EGRPSGEAFVELESEDEVK	321	54127	2106.982148	61.479988	18398	-1	0	1	0	19
18412	EGSEEDLDALEHMFR	42	64789	1793.767148	36.210682	18412	1392	1	0	0	15	1392	15.994915	15.994915			Met_OX			M			1	1	0	0
18430	EGSPGGAVRPLLK	66	32578	1280.732348	42.834827	18430	-1	0	1	0	13
18444	EGTDSSQGIPQLVSNISACQVIAEAVR	283	85448	2829.404948	65.407532	18444	1387	1	0	0	27	1387	57.021464	57.021464			Carbamidomethyl(C)			C			1	1	0	0
18456	EGTIGDMAILGITESFQVK	268	83593	2025.021724	26.578911	18456	1392	1	0	0	19	1392	15.994915	15.994915			Met_OX			M			1	1	0	0
18501	EGVHGGLINKK	175	11409	1151.652848	51.45639	18501	-1	0	1	0	11
18544	EHALLAYTLGVK	47	61323	1314.742324	159.424973	18544	-1	0	0	0	12
18622	EHLLLAR	50	25104	851.509524	54.667961	18622	-1	0	0	0	7
18693	EIAEAYLGK	334	35213	993.526524	42.123592	18693	-1	0	0	0	9
18745	EIEIDIEPTDKVER	143	54479	1685.859848	108.924377	18745	-1	0	1	0	14
18761	EIETYHNLLEGGQEDFESSGAGK	115	60645	2510.135348	15.528225	18761	-1	0	0	0	23
18761	EIETYHNLLEGGQEDFESSGAGK	115	61684	2510.134448	136.840469	18761	-1	0	0	0	23
18761	EIETYHNLLEGGQEDFESSGAGK	115	62610	2510.131448	71.065765	18761	-1	0	0	0	23
18812	EIIDLVLDR	275	75848	1085.621524	52.273613	18812	-1	0	0	0	9
18826	EIKDILIQYDR	232	60209	1405.769348	51.45639	18826	-1	0	1	0	11
18834	EIKIEISELNR	356,357	56796	1343.752748	124.863205	18834	-1	0	1	0	11
18997	EITALAPSTMK	2,9	31529	1177.613924	84.063568	18997	1392	1	0	0	11	1392	15.994915	15.994915			Met_OX			M			1	1	0	0
18997	EITALAPSTMK	2,9	33352	1177.613124	84.063568	18997	1392	1	0	0	11	1392	15.994915	15.994915			Met_OX			M			1	1	0	0
19019	EIVHIQAGQCGNQIGAK	266,273,276	34128	1822.925948	88.92067	19019	1387	1	0	0	17	1387	57.021464	57.021464			Carbamidomethyl(C)			C			1	1	0	0
19032	EIVTNFLAGFEA	24	97841	1320.643324	38.322083	19032	545	2	0	0	12	545	9.98435	-18.010565	27.994915		Pyro-glu from E	Formylation		E	*KST		2	1	1	0
19205	EKILNADLEK	38	49451	1172.652124	67.888649	19205	-1	0	1	0	10
19348	EKPYFPIPEEYTFIQNVPLEDR	92	83153	2724.347648	83.437569	19348	-1	0	1	0	22
19429	EKVESELR	12	11881	989.526324	59.028938	19429	-1	0	1	0	8
19503	ELAEDGYSGVEVR	230	36385	1423.669924	34.931366	19503	-1	0	0	0	13
19503	ELAEDGYSGVEVR	230	37555	1423.670524	104.763947	19503	-1	0	0	0	13
19521	ELAFFANALEEVSIETIEAGFMTK	103	98012	2642.299148	3.074327	19521	430	1	0	0	24	430	-18.010565	-18.010565			Pyro-glu from E			E			1	1	0	0
19546	ELAQQIQK	100	17049	957.536324	59.028938	19546	-1	0	0	0	8
19563	ELASQPDVDGFLVGGASLKPEFVDIINAK	289	87072	3029.585348	73.890884	19563	-1	0	1	0	29
19573	ELAVQIYEEAR	315	70644	1362.727724	33.812878	19573	938	3	0	0	11	938	42.04695	14.01565			Methylation			*CHKNQRILDEST$			3	3	0	0
19590	ELDALDANDELTPLGR	72	70642	1741.858724	65.156059	19590	-1	0	0	0	16
19661	ELEEELLLSSEDLR	36	75638	1674.835324	134.851105	19661	-1	0	0	0	14
19665	ELEEIVQPIISK	56	69179	1397.788124	76.833321	19665	-1	0	0	0	12
19764	ELFIEDPSPAISILVLSPR	66	91441	2096.165724	39.03883	19764	-1	0	0	0	19
19782	ELFTNNDPK	36	26207	1077.521124	52.273613	19782	-1	0	0	0	9
19809	ELGICPDDAAVIPIKNNR	157	65666	1995.033548	65.40403	19809	1387	1	1	0	18	1387	57.021464	57.021464			Carbamidomethyl(C)			C			1	1	0	0
19816	ELGIWEPLAVK	274	78391	1254.709924	84.063568	19816	-1	0	0	0	11
19850	ELHINLIPNKQDR	96	48971	1589.878148	60.708656	19850	-1	0	1	0	13
19883	ELIIGDR	24	33939	815.462924	54.667961	19883	-1	0	0	0	7
19905	ELISNASDALDK	49,99	41946	1275.642324	66.087036	19905	-1	0	0	0	12
19906	ELISNASDALDKIR	49,99	60577	1544.827448	75.243469	19906	-1	0	1	0	14
19913	ELISNSSDALDKIR	96	49767	1560.823448	65.312569	19913	-1	0	1	0	14
19994	ELLLEDNQLPQIPSGLPESLTELSLIQNNIYNITK	279	81418	3995.023772	4.32074	19994	266	3	0	0	35	266	44.929217	79.966331	-18.010565	-17.026549	Phosphorylation	Pyro-glu from E	Pyro-glu from Q	STY	E	Q	3	1	1	1
20022	ELLTLDEKDPR	245	40722	1328.705048	42.228741	20022	-1	0	1	0	11
20036	ELNEALELK	114	45534	1058.573324	89.080124	20036	-1	0	0	0	9
20036	ELNEALELK	114	45630	1040.561724	75.681778	20036	430	1	0	0	9	430	-18.010565	-18.010565			Pyro-glu from E			E			1	1	0	0
20037	ELNEALELKDAQAGK	114	38571	1628.849048	79.809364	20037	-1	0	1	0	15
20037	ELNEALELKDAQAGK	114	38947	1610.839448	36.210682	20037	430	1	1	0	15	430	-18.010565	-18.010565			Pyro-glu from E			E			1	1	0	0
20038	ELNEALELKDAQAGKEPGGSR	114	36359	2212.116972	87.895035	20038	-1	0	2	0	21
20038	ELNEALELKDAQAGKEPGGSR	114	36528	2194.109372	47.334217	20038	430	1	2	0	21	430	-18.010565	-18.010565			Pyro-glu from E			E			1	1	0	0
20038	ELNEALELKDAQAGKEPGGSR	114	37322	2212.121772	47.334217	20038	-1	0	2	0	21
20038	ELNEALELKDAQAGKEPGGSR	114	46676	2254.127648	22.955875	20038	1	1	2	0	21	1	42.010565	42.010565			Acetylation			*KCSTYHR			1	1	0	0
20038	ELNEALELKDAQAGKEPGGSR	114	53265	2194.110248	139.020096	20038	430	1	2	0	21	430	-18.010565	-18.010565			Pyro-glu from E			E			1	1	0	0
20072	ELPDPQESIQR	370	36805	1311.654524	51.45639	20072	-1	0	0	0	11
20251	ELSEQIQR	348	19299	1002.521724	71.649178	20251	-1	0	0	0	8
20318	ELTTEIDNNIEQISSYK	358	64866	1996.970924	110.218048	20318	-1	0	0	0	17
20318	ELTTEIDNNIEQISSYK	358	71562	1996.971924	159.455383	20318	-1	0	0	0	17
20320	ELTTEIDNNIEQISSYKSEITELRR	358	76006	2981.509372	37.503895	20320	-1	0	2	0	25
20360	ELYDKGGEQAIK	73	21785	1350.690248	38.322083	20360	-1	0	1	0	12
20389	EMDRETLIDVAR	264	38359	1463.716448	56.090782	20389	1392	1	1	0	12	1392	15.994915	15.994915			Met_OX			M			1	1	0	0
20483	EMNPALGIDCLHK	270	42285	1513.713548	131.301178	20483	1391	2	0	0	13	1391	73.016379	57.021464	15.994915		Carbamidomethyl(C)	Met_OX		C	M		2	1	1	0
20501	EMQDLGGGER	79	8920	1107.472324	46.802147	20501	1392	1	0	0	10	1392	15.994915	15.994915			Met_OX			M			1	1	0	0
20579	ENAGEDPGLAR	71	15294	1128.528124	72.354561	20579	-1	0	0	0	11
20646	ENFPNFLSACDK	243	68435	1441.642124	56.090782	20646	1387	1	0	0	12	1387	57.021464	57.021464			Carbamidomethyl(C)			C			1	1	0	0
20709	ENLCSTFCK	372	31703	1158.491324	52.273613	20709	1388	2	0	0	9	1388	114.042928	57.021464			Carbamidomethyl(C)			C			2	2	0	0
20725	ENLILQETSVIESLAADGSPGLK	253	91261	2384.256248	30.067957	20725	-1	0	0	0	23
20966	EPGGTHKEDFASGTAAALAGGITMVCAMPNTR	180	66167	3340.520048	5.564102	20966	261	3	1	0	32	261	179.034745	79.966331	71.037114	28.0313	Phosphorylation	Acrylamide adduct	di-Methylation	STY	C	*KRN	3	1	1	1
21036	EPMIGVNQELAYFYPELFR	371	89247	2332.132748	69.91481	21036	1392	1	0	0	19	1392	15.994915	15.994915			Met_OX			M			1	1	0	0
21068	EPPSQSPNTPLQR	67	22541	1450.728724	42.834827	21068	-1	0	0	0	13
21079	EPQVYVLAPPQEELSK	384	66708	1826.954724	117.387779	21079	-1	0	0	0	16
21082	EPQVYVLDPPKEELSK	384	56419	1870.983548	33.426044	21082	-1	0	1	0	16
21151	EPVEKEEEPDPEPPPVTPQVGEGR	257	42366	2641.263548	18.530485	21151	-1	0	1	0	24
21339	EQLAIAEFAR	263	62483	1147.610724	67.888649	21339	-1	0	0	0	10
21394	EQLSTSEENSKK	372	6619	1379.664848	66.087036	21394	-1	0	1	0	12
21452	EQQIVIQSSGGLSKDDIENMVK	57	51834	2434.215848	121.796722	21452	1392	1	1	0	22	1392	15.994915	15.994915			Met_OX			M			1	1	0	0
21515	EQTFSGGTSQDTK	287	11543	1385.617324	27.736301	21515	-1	0	0	0	13
21674	ERHPGSFDVVHVK	238	26740	1506.782172	70.669685	21674	-1	0	1	0	13
21715	ERLEQQVPVNQVFGQDEMIDVIGVTK	213	75201	2987.512448	41.317162	21715	1392	1	1	0	26	1392	15.994915	15.994915			Met_OX			M			1	1	0	0
21827	ERSPALKSPLQSVVVR	287	55939	1845.995348	74.486137	21827	241	1	2	0	16	241	79.966331	79.966331			Phosphorylation			STY			1	1	0	0
21962	ESEFDDEPK	287	17856	1095.448124	52.273613	21962	-1	0	0	0	9
22045	ESHRLPVDIAYKR	74	33268	1583.864172	42.834827	22045	-1	0	2	0	13
22104	ESKPPDSSKDECMVK	370	7090	1752.777772	36.210682	22104	1391	2	2	0	15	1391	73.016379	57.021464	15.994915		Carbamidomethyl(C)	Met_OX		C	M		2	1	1	0
22169	ESPLSLYNEELVSMNVQGDYEPTDATGFININSLR	19	89436	3943.899548	6.253799	22169	937	2	0	0	35	937	28.0313	14.01565			Methylation			*CHKNQRILDEST$			2	2	0	0
22265	ESTGAQVQVAGDMLPNSTER	151	37562	2105.976248	102.545738	22265	1392	1	0	0	20	1392	15.994915	15.994915			Met_OX			M			1	1	0	0
22272	ESTLHLVLR	207	46612	1067.618124	103.787148	22272	-1	0	0	0	9
22333	ESYSIYVYK	59	46382	1151.561924	42.123592	22333	-1	0	0	0	9
22336	ESYSVYVYK	308	38962	1137.545924	52.273613	22336	-1	0	0	0	9
22419	ETEGDVTSVK	271	13525	1064.510924	67.888649	22419	-1	0	0	0	10
22420	ETEGDVTSVKDAK	271	13410	1378.670048	34.931366	22420	-1	0	1	0	13
22479	ETGVDLTKDNMALQR	57	32751	1706.838248	79.809364	22479	1392	1	1	0	15	1392	15.994915	15.994915			Met_OX			M			1	1	0	0
22636	ETQSQLETER	74	12186	1220.574724	46.802147	22636	-1	0	0	0	10
22673	ETTIQGLDGLSER	8	52169	1418.711924	27.736301	22673	-1	0	0	0	13
22715	ETYGDMADCCEK	367	10824	1494.519124	56.090782	22715	1390	3	0	0	12	1390	130.037843	57.021464	15.994915		Carbamidomethyl(C)	Met_OX		C	M		3	2	1	0
22752	EVAGHTEQLQMSR	382	12852	1501.707248	70.669685	22752	1392	1	0	0	13	1392	15.994915	15.994915			Met_OX			M			1	1	0	0
22767	EVASNSELVQSSR	354	21347	1405.692324	51.430111	22767	-1	0	0	0	13
22791	EVDEQMLNVQNK	267,273,276	23583	1462.687724	127.947601	22791	1392	1	0	0	12	1392	15.994915	15.994915			Met_OX			M			1	1	0	0
22994	EVLFYLGQYIMTK	107	81514	1620.839924	70.669685	22994	1392	1	0	0	13	1392	15.994915	15.994915			Met_OX			M			1	1	0	0
23119	EVSQPDWTPPPEVTLVLTK	148	81496	2136.128124	46.032764	23119	-1	0	0	0	19
23135	EVSTYIKK	47	15074	967.546324	71.649178	23135	-1	0	1	0	8
23166	EVVDPTKCNLLAEK	366	48280	1615.836848	85.812729	23166	1387	1	1	0	14	1387	57.021464	57.021464			Carbamidomethyl(C)			C			1	1	0	0
23330	EYEATLEECCAK	367	27251	1502.613524	113.84507	23330	1388	2	0	0	12	1388	114.042928	57.021464			Carbamidomethyl(C)			C			2	2	0	0
23331	EYEATLEECCAKDDPHACYSTVFDK	367	52643	3038.246348	21.667622	23331	1389	3	1	0	25	1389	171.064392	57.021464			Carbamidomethyl(C)			C			3	3	0	0
23352	EYFSWEGAFQHVGK	48	71752	1684.782248	31.952301	23352	-1	0	0	0	14
23488	FAAATGATPIAGR	242	33400	1203.648324	60.708656	23488	-1	0	0	0	13
23508	FAAYFQQGDMESNGK	329	38536	1708.728124	79.809364	23508	1392	1	0	0	15	1392	15.994915	15.994915			Met_OX			M			1	1	0	0
23525	FAEAFEAIPR	271	60900	1150.589924	79.832886	23525	-1	0	0	0	10
23561	FAFQAEVNR	49	43890	1081.541724	63.442791	23561	-1	0	0	0	9
23599	FAIQDISVEETSAK	3,13	62071	1537.774124	65.312569	23599	-1	0	0	0	14
23622	FALPQYLK	372	66910	979.561124	71.649178	23622	-1	0	0	0	8
23628	FAMEPEEFDSDTLR	148	52312	1702.727124	56.014282	23628	1392	1	0	0	14	1392	15.994915	15.994915			Met_OX			M			1	1	0	0
23664	FASFIDK	355,356,357,360,376,377,379,381	42455	827.430124	54.667961	23664	-1	0	0	0	7
23665	FASFIDKVR	355,356,357,360,376,377,379,381	47405	1082.599524	89.080124	23665	-1	0	1	0	9
23683	FATEAAITILR	263	69470	1205.689324	72.354561	23683	-1	0	0	0	11
23762	FDAGELITQR	160	54870	1149.589124	92.785057	23762	-1	0	0	0	10
23771	FDDAVVQSDMK	334	25586	1270.561124	96.666176	23771	1392	1	0	0	11	1392	15.994915	15.994915			Met_OX			M			1	1	0	0
23774	FDDDVVSR	294	25531	952.437324	71.649178	23774	-1	0	0	0	8
23777	FDDGAGGDNEVQR	173	16571	1379.582324	70.669685	23777	-1	0	0	0	13
23789	FDEFFSAGCAPGSPR	370	61543	1644.712724	60.589245	23789	1387	1	0	0	15	1387	57.021464	57.021464			Carbamidomethyl(C)			C			1	1	0	0
23828	FDGALNVDLTEFQTNLVPYPR	265,275	86622	2409.207324	62.271057	23828	-1	0	0	0	21
23832	FDGILGMAYPR	39	61858	1255.615324	84.063568	23832	1392	1	0	0	11	1392	15.994915	15.994915			Met_OX			M			1	1	0	0
23851	FDKDHDVMLFLK	294	52417	1523.755748	127.947601	23851	1392	1	1	0	12	1392	15.994915	15.994915			Met_OX			M			1	1	0	0
23864	FDLMYAK	265,275	97870	887.435324	54.667961	23864	-1	0	0	0	7
23962	FDVQLKDLEK	228	54614	1234.666448	56.890427	23962	-1	0	1	0	10
23964	FDVSGYPTIK	148	53170	1126.577924	56.890427	23964	-1	0	0	0	10
24004	FEDENFILK	162	60945	1154.571924	75.681778	24004	-1	0	0	0	9
24023	FEELCSDLFR	346	70022	1315.596924	46.802147	24023	1387	1	0	0	10	1387	57.021464	57.021464			Carbamidomethyl(C)			C			1	1	0	0
24026	FEELNADLFR	334	70987	1253.616724	79.832886	24026	-1	0	0	0	10
24029	FEELNMDLFR	56	67515	1329.614124	56.890427	24029	1392	1	0	0	10	1392	15.994915	15.994915			Met_OX			M			1	1	0	0
24053	FEGSTLNDLLNSQIYTK	66	77579	1942.979924	133.680283	24053	-1	0	0	0	17
24132	FEMEQNLR	115	18572	1082.493724	59.028938	24132	1392	1	0	0	8	1392	15.994915	15.994915			Met_OX			M			1	1	0	0
24135	FEMFRELNEALELK	114	71893	1784.890748	108.924377	24135	1392	1	1	0	14	1392	15.994915	15.994915			Met_OX			M			1	1	0	0
24214	FESPEVAER	323	26269	1063.506324	63.442791	24214	-1	0	0	0	9
24266	FFESFGDLSTPDAVMGNPK	62	73383	2074.938524	88.180733	24266	1392	1	0	0	19	1392	15.994915	15.994915			Met_OX			M			1	1	0	0
24342	FFVAPFPEVFGK	371	86482	1384.730324	100.67038	24342	-1	0	0	0	12
24342	FFVAPFPEVFGK	371	87324	1384.730924	46.835449	24342	-1	0	0	0	12
24343	FFVAPFPEVFGKEK	371	81105	1641.866948	75.243469	24343	-1	0	1	0	14
24412	FGATLEIVTDKSQEGSQFVK	318	65826	2184.117248	10.971566	24412	-1	0	1	0	20
24428	FGDPVVQSDMK	346	28001	1238.572724	96.666176	24428	1392	1	0	0	11	1392	15.994915	15.994915			Met_OX			M			1	1	0	0
24431	FGDSNTVMR	74	13790	1042.461524	63.442791	24431	1392	1	0	0	9	1392	15.994915	15.994915			Met_OX			M			1	1	0	0
24465	FGFPEGSVELYAEK	230	71940	1572.759724	97.032928	24465	-1	0	0	0	14
24472	FGGFGGPGGVGGLGGPGGFGPGGYPGGIHEVSVNQSLLQPLNVK	356,357	84934	4092.070972	80.174828	24472	-1	0	0	0	44
24486	FGGGSGFGGGGFGGGSFGGGR	377	60505	1735.758124	162.493835	24486	-1	0	0	0	21
24492	FGGNPGGFGNQGGFGNSR	262	43365	1726.766724	83.623253	24492	-1	0	0	0	18
24597	FGQGAHHAAGQAGNEAGR	249	7307	1735.801148	137.842896	24597	-1	0	0	0	18
24597	FGQGAHHAAGQAGNEAGR	249	10332	1763.831772	57.032352	24597	937	2	0	0	18	937	28.0313	14.01565			Methylation			*CHKNQRILDEST$			2	2	0	0
24604	FGQGGAGPVGGQGPR	187	23359	1341.664324	90.308426	24604	-1	0	0	0	15
24650	FGSEFSPELQASFQK	368	67476	1701.817524	69.904526	24650	-1	0	0	0	15
24694	FGVEQDVDMVFASFIR	119,316,336,350	91466	1875.896324	84.368195	24694	1392	1	0	0	16	1392	15.994915	15.994915			Met_OX			M			1	1	0	0
24712	FGYVDFESAEDLEK	109	71336	1648.738924	75.243469	24712	-1	0	0	0	14
24780	FHVEEEGKGK	158	9431	1159.574948	67.888649	24780	-1	0	1	0	10
24870	FIIPNVVK	120	67944	929.581324	59.028938	24870	-1	0	0	0	8
24882	FIMESGAK	230	13646	898.433324	59.028938	24882	1392	1	0	0	8	1392	15.994915	15.994915			Met_OX			M			1	1	0	0
24959	FKDLGEEHFK	367	26245	1249.619948	79.832886	24959	-1	0	1	0	10
24961	FKDLGEENFK	306	32746	1226.604548	122.165108	24961	-1	0	1	0	10
25003	FKIPGSPPESMGR	88	36091	1418.709548	34.931366	25003	1392	1	1	0	13	1392	15.994915	15.994915			Met_OX			M			1	1	0	0
25081	FLAAAWR	66	50383	834.461924	54.667961	25081	-1	0	0	0	7
25093	FLASVSTVLTSK	93	67129	1252.715524	88.34993	25093	-1	0	0	0	12
25108	FLDGIYVSEK	208	60333	1170.605124	79.832886	25108	-1	0	0	0	10
25126	FLEEATRVSQEHPVVLTKFVEGAR	65	77945	2934.514448	3.074327	25126	1379	1	2	0	24	1379	192.063388	192.063388			Heptose			KNQRST			1	1	0	0
25148	FLEQQNK	116,355,360,379	13673	906.468324	54.667961	25148	-1	0	0	0	7
25150	FLEQQNKMLETKWSLLQQQK	379	77052	3003.538148	24.689154	25150	1373	3	2	0	20	1373	483.206424	161.068808			Hexosamine			NST			3	3	0	0
25154	FLEQQNQVLETK	376	40716	1476.771524	76.833321	25154	-1	0	0	0	12
25154	FLEQQNQVLETK	376	41725	1476.770124	113.84507	25154	-1	0	0	0	12
25154	FLEQQNQVLETK	376	42688	1476.771124	38.322083	25154	-1	0	0	0	12
25157	FLEQQNQVLQTK	117,356,357,381	40007	1475.786524	177.233078	25157	-1	0	0	0	12
25157	FLEQQNQVLQTK	117,356,357,381	40994	1475.785124	127.947601	25157	-1	0	0	0	12
25157	FLEQQNQVLQTK	117,356,357,381	42393	1475.785524	66.087036	25157	-1	0	0	0	12
25158	FLEQQNQVLQTKWELLQQMNVGTR	356,357	75390	2964.509048	52.837406	25158	635	3	1	0	24	635	32.986694	-17.026549	21.981943	28.0313	Pyro-glu from Q	Sodium adduct	di-Methylation	Q	DE$	*KRN	3	1	1	1
25159	FLEQQNQVLQTKWELLQQVDTSTR	117	64298	3040.504148	130.78833	25159	297	2	1	0	24	297	107.997631	79.966331	28.0313		Phosphorylation	di-Methylation		STY	*KRN		2	1	1	0
25159	FLEQQNQVLQTKWELLQQVDTSTR	117	72523	2965.507748	28.228106	25159	635	3	1	0	24	635	32.986694	-17.026549	21.981943	28.0313	Pyro-glu from Q	Sodium adduct	di-Methylation	Q	DE$	*KRN	3	1	1	1
25159	FLEQQNQVLQTKWELLQQVDTSTR	117	77356	2932.521248	110.884346	25159	-1	0	1	0	24
25160	FLEQQNQVLR	377	39642	1274.684324	79.832886	25160	-1	0	0	0	10
25181	FLGDRDFNQLSSR	361	49441	1554.769748	81.320366	25181	-1	0	1	0	13
25217	FLIPNASQAESK	5	48465	1304.684524	66.087036	25217	-1	0	0	0	12
25253	FLMANGQLVK	88	42000	1136.613324	67.888649	25253	1392	1	0	0	10	1392	15.994915	15.994915			Met_OX			M			1	1	0	0
25273	FLPDDEAAQALGK	66,67	53748	1374.688924	60.708656	25273	-1	0	0	0	13
25283	FLPPENKPLETAMLK	36	49424	1743.935048	36.210682	25283	1392	1	1	0	15	1392	15.994915	15.994915			Met_OX			M			1	1	0	0
25284	FLPPENKPLETAMLKR	36	41800	1900.037772	33.426044	25284	1392	1	2	0	16	1392	15.994915	15.994915			Met_OX			M			1	1	0	0
25288	FLQDYFDGNLKR	111	62411	1515.759848	46.835449	25288	-1	0	1	0	12
25363	FLVYVANFDEKDPR	88	67622	1712.867924	39.324135	25363	-1	0	1	0	14
25374	FMAEAADSYR	36	23313	1176.498924	56.890427	25374	1392	1	0	0	10	1392	15.994915	15.994915			Met_OX			M			1	1	0	0
25374	FMAEAADSYR	36	30416	1160.504924	67.888649	25374	-1	0	0	0	10
25454	FNADEFEDMVAEK	195	53144	1560.654124	81.320366	25454	1392	1	0	0	13	1392	15.994915	15.994915			Met_OX			M			1	1	0	0
25455	FNADEFEDMVAEKR	195	49198	1716.752048	75.243469	25455	1392	1	1	0	14	1392	15.994915	15.994915			Met_OX			M			1	1	0	0
25457	FNAHGDANTIVCNSK	121	24083	1647.755348	69.904526	25457	1387	1	0	0	15	1387	57.021464	57.021464			Carbamidomethyl(C)			C			1	1	0	0
25457	FNAHGDANTIVCNSK	121	24645	1661.768948	36.210682	25457	328	1	0	0	15	328	71.037114	71.037114			Acrylamide adduct			C			1	1	0	0
25462	FNASQLITQR	159	51605	1177.632324	92.785057	25462	-1	0	0	0	10
25474	FNDILGR	68	40285	834.447924	54.667961	25474	-1	0	0	0	7
25568	FNQTEEVSVETLLK	66	71892	1636.844324	85.812729	25568	-1	0	0	0	14
25594	FNVWDTAGQEK	192	50109	1294.605924	61.494392	25594	-1	0	0	0	11
25602	FPAGKVPAFEGDDGFCVFESNAIAYYVSNEELR	48	62311	3905.695772	1.081666	25602	919	2	1	0	33	919	264.001097	21.981943	242.019154		Sodium adduct	phosphoglycosyl-D-mannose-1-phosphoryl		DE$	ST		2	1	1	0
25630	FPFPAASTNLQK	253	61411	1320.694324	76.833321	25630	-1	0	0	0	12
25639	FPGQLNADLR	266,267,273,276	50559	1130.594724	79.832886	25639	-1	0	0	0	10
25751	FQDGDLTLYQSNTILR	61	71802	1883.948324	94.806099	25751	-1	0	0	0	16
25756	FQDLGAAYEVLSDSEK	75	72530	1771.838124	26.946854	25756	-1	0	0	0	16
25765	FQDYNER	66	12890	971.422124	54.667961	25765	-1	0	0	0	7
25799	FQGIKHECQANGPEDLNR	70	24286	2112.986972	41.795708	25799	964	2	1	0	18	964	57.021464	28.0313	28.990164		di-Methylation	nitrosylation		*KRN	CY		2	1	1	0
25841	FQNALLVR	306	46371	960.562924	59.028938	25841	-1	0	0	0	8
25868	FQSEEQQQTEDELQDK	373	27728	1981.863124	129.563812	25868	-1	0	0	0	16
25868	FQSEEQQQTEDELQDK	373	33022	2061.827524	105.808197	25868	241	1	0	0	16	241	79.966331	79.966331			Phosphorylation			STY			1	1	0	0
25872	FQSIVIGCALEDQKK	32	58824	1735.904648	69.904526	25872	1387	1	1	0	15	1387	57.021464	57.021464			Carbamidomethyl(C)			C			1	1	0	0
26000	FRQDLMNIAGTTLSSK	268	50082	1797.916748	40.5023	26000	1392	1	1	0	16	1392	15.994915	15.994915			Met_OX			M			1	1	0	0
26040	FSASGELGNGNIK	113	34643	1293.642524	70.669685	26040	-1	0	0	0	13
26073	FSELTAEK	270	23712	924.467324	71.649178	26073	-1	0	0	0	8
26107	FSGSGSGTDFTLK	125	42036	1303.618524	92.676521	26107	-1	0	0	0	13
26107	FSGSGSGTDFTLK	125	42693	1317.633524	117.620758	26107	936	1	0	0	13	936	14.01565	14.01565			Methylation			*CHKNQRILDEST$			1	1	0	0
26107	FSGSGSGTDFTLK	125	45134	1317.632924	81.320366	26107	936	1	0	0	13	936	14.01565	14.01565			Methylation			*CHKNQRILDEST$			1	1	0	0
26108	FSGSGSGTDFTLKISR	125	52934	1687.863848	40.5023	26108	937	2	1	0	16	937	28.0313	14.01565			Methylation			*CHKNQRILDEST$			2	2	0	0
26127	FSHEEIAMATVTALRR	305	48377	1847.943772	33.426044	26127	1392	1	1	0	16	1392	15.994915	15.994915			Met_OX			M			1	1	0	0
26151	FSLSDLPYDVNSGGYEK	347	74490	1890.878724	44.820389	26151	-1	0	0	0	17
26161	FSNISAAK	269	17002	837.446324	59.028938	26161	-1	0	0	0	8
26166	FSNSSSSNEFSK	86	17148	1320.571324	46.835449	26166	-1	0	0	0	12
26198	FSSCGGGGGSFGAGGGFGSR	117	38789	1765.734124	102.545738	26198	1387	1	0	0	20	1387	57.021464	57.021464			Carbamidomethyl(C)			C			1	1	0	0
26198	FSSCGGGGGSFGAGGGFGSR	117	39722	1765.734924	146.274994	26198	1387	1	0	0	20	1387	57.021464	57.021464			Carbamidomethyl(C)			C			1	1	0	0
26198	FSSCGGGGGSFGAGGGFGSR	117	40547	1779.750924	74.424034	26198	328	1	0	0	20	328	71.037114	71.037114			Acrylamide adduct			C			1	1	0	0
26198	FSSCGGGGGSFGAGGGFGSR	117	40735	1765.734724	57.887913	26198	1387	1	0	0	20	1387	57.021464	57.021464			Carbamidomethyl(C)			C			1	1	0	0
26198	FSSCGGGGGSFGAGGGFGSR	117	42608	1765.739524	92.731857	26198	1387	1	0	0	20	1387	57.021464	57.021464			Carbamidomethyl(C)			C			1	1	0	0
26201	FSSFYSQSQNHPVLDMGPHR	66	43036	2350.066572	36.514122	26201	1392	1	0	0	20	1392	15.994915	15.994915			Met_OX			M			1	1	0	0
26211	FSSSGGGGGGGR	115	4312	982.433924	76.833321	26211	-1	0	0	0	12
26212	FSSSGGGGGGGRFSSSSGYGGGSSR	115	19498	2198.945348	17.2707	26212	-1	0	1	0	25
26214	FSSSSGYGGGSSR	115	11007	1235.528524	70.669685	26214	-1	0	0	0	13
26214	FSSSSGYGGGSSR	115	11892	1235.528124	34.931366	26214	-1	0	0	0	13
26231	FSTQCQYQGSYSSCGPQFQSR	118	40872	2503.042448	78.931625	26231	1388	2	0	0	21	1388	114.042928	57.021464			Carbamidomethyl(C)			C			2	2	0	0
26236	FSVCVLGDQQHCDEAK	201	46828	1892.826848	94.806099	26236	1388	2	0	0	16	1388	114.042928	57.021464			Carbamidomethyl(C)			C			2	2	0	0
26243	FSVSPVVR	76	42120	890.509124	59.028938	26243	-1	0	0	0	8
26247	FSWFVDDVEVNTATTKPR	384	74403	2112.043148	125.980591	26247	-1	0	1	0	18
26257	FTASAGIQVVGDDLTVTNPK	46	71140	2033.056524	92.731857	26257	-1	0	0	0	20
26333	FTPGTFTNQIQAAFR	242	77370	1698.859724	79.809364	26333	-1	0	0	0	15
26334	FTPGTFTNQIQAAFREPR	242	75110	2081.062148	41.795708	26334	-1	0	1	0	18
26336	FTQAGSEVSALLGR	22	66908	1435.753324	97.032928	26336	-1	0	0	0	14
26370	FTSQDSPDGQYENSEGGWMEDYDYVHLQGKEEFEK	26	65699	4160.723772	91.993103	26370	1392	1	1	0	35	1392	15.994915	15.994915			Met_OX			M			1	1	0	0
26407	FVDGLMIHSGDPVNYYVDTAVR	230	73235	2484.186848	132.390854	26407	1392	1	0	0	22	1392	15.994915	15.994915			Met_OX			M			1	1	0	0
26458	FVHDNYVIR	65	30721	1162.600748	75.681778	26458	-1	0	0	0	9
26464	FVIATSTK	217	31184	866.498524	59.028938	26464	-1	0	0	0	8
26467	FVIGGPQGDAGLTGR	135	54938	1444.753324	90.308426	26467	-1	0	0	0	15
26474	FVILSAHK	26	34612	914.545524	59.028938	26474	-1	0	0	0	8
26514	FVMEVEVDGQK	104	32137	1296.614124	61.494392	26514	1392	1	0	0	11	1392	15.994915	15.994915			Met_OX			M			1	1	0	0
26517	FVMQEEFSR	111	28973	1188.535924	63.442791	26517	1392	1	0	0	9	1392	15.994915	15.994915			Met_OX			M			1	1	0	0
26570	FVSISDLLVPK	88	82733	1217.716124	96.666176	26570	-1	0	0	0	11
26628	FWEVISDEHGIDPTGSYHGDSDLQLER	273	73597	3116.418172	23.431984	26628	936	1	0	0	27	936	14.01565	14.01565			Methylation			*CHKNQRILDEST$			1	1	0	0
26630	FWEVISDEHGIDPTGTYHGDSDLQLDR	276	73553	3102.405372	15.015064	26630	-1	0	0	0	27
26669	FYEQFSK	96	29684	948.446124	54.667961	26669	-1	0	0	0	7
26672	FYEQMNGPVAGASR	309	25789	1542.701124	85.812729	26672	1392	1	0	0	14	1392	15.994915	15.994915			Met_OX			M			1	1	0	0
26714	FYQTSVESVDFANAPEESR	255	60924	2175.982148	46.032764	26714	-1	0	0	0	19
26782	GADFLVTEVENGGSLGSK	119,316,336	71111	1779.880524	83.623253	26782	-1	0	0	0	18
26789	GAEAANVTGPGGVPVQGSK	303	30381	1695.866524	69.91481	26789	-1	0	0	0	19
26795	GAEEMETVIPVDVMR	331	52730	1707.790724	79.809364	26795	1393	2	0	0	15	1393	31.98983	15.994915			Met_OX			M			2	2	0	0
26825	GAFGKPQGTVAR	195	16423	1188.648548	56.090782	26825	-1	0	1	0	12
26873	GAGTGGLGLAVEGPSEAK	326	47981	1534.786324	28.646563	26873	431	2	0	0	18	431	-36.02113	-18.010565			Pyro-glu from E			E			2	2	0	0
26918	GAKLPSCAQGSHTELLTAKQNEAPGPR	36	84517	2768.380148	11.477867	26918	10	3	2	0	27	10	6.973451	42.010565	-18.010565	-17.026549	Acetylation	Pyro-glu from E	Pyro-glu from Q	*KCSTYHR	E	Q	3	1	1	1
27082	GAQVNQTERYEK	36	9866	1422.697148	46.835449	27082	-1	0	1	0	12
27162	GATYGKPVHHGVNQLK	196	12559	1705.911772	21.088184	27162	-1	0	1	0	16
27170	GAVDGGLSIPHSTK	212	33996	1338.701348	56.014282	27170	-1	0	0	0	14
27203	GAVVGIDLGTTNSCVAVMEGK	57	63924	2094.020124	34.192638	27203	1391	2	0	0	21	1391	73.016379	57.021464	15.994915		Carbamidomethyl(C)	Met_OX		C	M		2	1	1	0
27240	GAYQDRDKPAQIR	269	12116	1517.780972	51.430111	27240	-1	0	2	0	13
27264	GCEVVVSGK	230	14741	934.465924	63.442791	27264	1387	1	0	0	9	1387	57.021464	57.021464			Carbamidomethyl(C)			C			1	1	0	0
27285	GCITIIGGGDTATCCAK	158	44699	1754.788324	44.820389	27285	1389	3	0	0	17	1389	171.064392	57.021464			Carbamidomethyl(C)			C			3	3	0	0
27319	GCTATLGNFAK	239	35103	1139.551124	61.494392	27319	1387	1	0	0	11	1387	57.021464	57.021464			Carbamidomethyl(C)			C			1	1	0	0
27332	GDADQASNILASFGLSAR	133	82651	1792.882524	83.623253	27332	-1	0	0	0	18
27453	GDGPICLVLAPTR	337	71958	1368.731924	51.430111	27453	1387	1	0	0	13	1387	57.021464	57.021464			Carbamidomethyl(C)			C			1	1	0	0
27511	GDLGIEIPAEK	119,123,316,336,350	56219	1141.611324	124.863205	27511	-1	0	0	0	11
27582	GDRSEDFGVNEDLADSDAR	17	41934	2067.883448	69.91481	27582	-1	0	1	0	19
27638	GDVAFVKDQTVIQNTDGNNNEAWAK	370	57122	2734.310348	79.889297	27638	-1	0	1	0	25
27686	GDYPLEAVR	119,316,336,350	39815	1019.514924	42.123592	27686	-1	0	0	0	9
27707	GEADAMSLDGGYLYIAGK	370	65771	1846.854324	49.159832	27707	1392	1	0	0	18	1392	15.994915	15.994915			Met_OX			M			1	1	0	0
27738	GEATVSFDDPPSAK	340	35399	1420.658724	97.032928	27738	-1	0	0	0	14
27783	GEENLMDAQVK	271	19823	1249.573124	84.063568	27783	1392	1	0	0	11	1392	15.994915	15.994915			Met_OX			M			1	1	0	0
27812	GEFVTPLLETVSSFRPNEFESK	36	86692	2513.257748	83.437569	27812	-1	0	1	0	22
27845	GEGQLGPAER	76	14281	1013.501324	67.888649	27845	-1	0	0	0	10
27869	GEHAIKDAR	377	4390	996.522124	52.273613	27869	-1	0	1	0	9
27891	GEIIAKQGGGGGGGSVPGIER	323	84079	1962.994324	22.955875	27891	5	3	1	0	21	5	66.994581	42.010565	-17.026549		Acetylation	Pyro-glu from Q		*KCSTYHR	Q		3	2	1	0
27901	GEISATQDVMMEEIFR	33	58384	1887.842124	84.368195	27901	1393	2	0	0	16	1393	31.98983	15.994915			Met_OX			M			2	2	0	0
27932	GELALKDAR	355	18906	972.545924	75.681778	27932	-1	0	1	0	9
27957	GELKELLEK	86	38822	1058.609124	89.080124	27957	-1	0	1	0	9
27994	GENALKDAK	117	6451	945.500324	120.059029	27994	-1	0	1	0	9
27995	GENALKDAKNK	117	60290	1536.779924	51.45639	27995	1225	1	2	0	11	1225	349.137281	349.137281			HexNAc1dHex1			NST			1	1	0	0
28008	GEPHHELPPGSTK	114	8796	1385.680148	34.931366	28008	-1	0	0	0	13
28008	GEPHHELPPGSTK	114	9605	1385.681348	70.669685	28008	-1	0	0	0	13
28008	GEPHHELPPGSTK	114	10448	1385.681048	60.708656	28008	-1	0	0	0	13
28009	GEPHHELPPGSTKR	114	7542	1541.782572	31.952301	28009	-1	0	1	0	14
28167	GFAFVQYVNER	307	68418	1329.659124	84.063568	28167	-1	0	0	0	11
28201	GFFDPNTEENLTYLQLK	74	80758	2028.996324	52.590954	28201	-1	0	0	0	17
28234	GFGFVCFSSPEEATK	327	72981	1662.746324	29.309561	28234	1387	1	0	0	15	1387	57.021464	57.021464			Carbamidomethyl(C)			C			1	1	0	0
28237	GFGFVDFNSEEDAK	109	70337	1561.680124	97.032928	28237	-1	0	0	0	14
28242	GFGFVSFER	327	70248	1045.507724	52.273613	28242	-1	0	0	0	9
28245	GFGFVTFDDHDPVDK	220	69808	1695.766748	79.809364	28245	-1	0	0	0	15
28263	GFGGGQGFGGSGGFGGGSGFGGGQGFGGGSR	377	68297	2568.106448	48.363216	28263	-1	0	0	0	31
28309	GFKDQIYDIFQK	100	72586	1501.765324	66.087036	28309	-1	0	1	0	12
28413	GFSSGSAVVSGGSR	356,357,377	22749	1254.606924	56.014282	28413	-1	0	0	0	14
28413	GFSSGSAVVSGGSR	356,357,377	23784	1254.606924	121.51667	28413	-1	0	0	0	14
28413	GFSSGSAVVSGGSR	356,357,377	24807	1254.607524	97.032928	28413	-1	0	0	0	14
28477	GGAEQFMEETER	283	21545	1399.579524	88.34993	28477	1392	1	0	0	12	1392	15.994915	15.994915			Met_OX			M			1	1	0	0
28658	GGGFGGGSGFGGGSGFGGGSGFSGGGFGGGGFGGGR	356	74212	2831.195048	205.257889	28658	-1	0	0	0	36
28659	GGGFGGGSSFGGGSGFSGGGFGGGGFGGGR	357	69531	2399.020524	128.567932	28659	-1	0	0	0	30
28694	GGGGGGFRGFSSGSAVVSGGSR	356,357	38810	1899.905048	121.796722	28694	-1	0	1	0	22
28709	GGGGGGYGSGGSSYGSGGGSYGSGGGGGGGR	117	16540	2383.952048	152.225998	28709	-1	0	0	0	31
28724	GGGGNFGPGPGSNFR	220	33374	1377.629724	113.136055	28724	-1	0	0	0	15
28734	GGGGSFGYSYGGGSGGGFSASSLGGGFGGGSR	115	68405	2705.160924	2.249366	28734	-1	0	0	0	32
28734	GGGGSFGYSYGGGSGGGFSASSLGGGFGGGSR	115	69469	2705.160848	46.205894	28734	-1	0	0	0	32
28748	GGGHVAQIYAIR	232	32800	1241.673848	46.835449	28748	-1	0	0	0	12
28767	GGGQIIPTAR	76	28344	969.548124	92.785057	28767	-1	0	0	0	10
28805	GGGSVCPVCR	222	13398	1048.465924	79.832886	28805	1388	2	0	0	10	1388	114.042928	57.021464			Carbamidomethyl(C)			C			2	2	0	0
28895	GGKPEPPAMPQPVPTA	230	29963	1589.800724	84.368195	28895	1392	1	1	0	16	1392	15.994915	15.994915			Met_OX			M			1	1	0	0
28991	GGNFGFGDSR	220	31454	1013.443124	79.832886	28991	-1	0	0	0	10
29076	GGPGSAVSPYPTFNPSSDVAALHK	17	65658	2356.159748	163.42717	29076	-1	0	0	0	24
29079	GGPILGASPHHSSSGEEK	197	14417	1746.840972	41.795708	29079	-1	0	0	0	18
29093	GGPNIITLADIVKDPVSR	68	80806	1865.048648	65.40403	29093	-1	0	1	0	18
29235	GGSGATLEDLDR	26	33116	1190.565524	113.84507	29235	-1	0	0	0	12
29236	GGSGATLEDLDRLVACSR	26	71098	1876.920924	57.032352	29236	1387	1	1	0	18	1387	57.021464	57.021464			Carbamidomethyl(C)			C			1	1	0	0
29238	GGSGGGGFGSQSLVGLGGYK	377	63361	1741.849724	170.946655	29238	-1	0	0	0	20
29244	GGSGGGGGGSSGGRGSGGGSSGGSIGGR	117	5890	2093.931548	93.162308	29244	936	1	1	0	28	936	14.01565	14.01565			Methylation			*CHKNQRILDEST$			1	1	0	0
29246	GGSGGGGSISGGGYGSGGGSGGR	356,357	12772	1741.749124	195.578354	29246	-1	0	0	0	23
29255	GGSGGGYGSGGGSGSGGGYSSGGGSR	377	9477	2022.814724	2.450392	29255	-1	0	0	0	26
29261	GGSGGSHGGGSGFGGESGGSYGGGEEASGSGGGYGGGSGK	115	21999	3223.279148	266.599548	29261	-1	0	0	0	40
29263	GGSGGSYGGGGSGGGYGGGSGSR	115	9618	1791.725724	208.595901	29263	-1	0	0	0	23
29279	GGSGSGPTIEEVD	346	32342	1204.533324	34.931366	29279	-1	0	0	0	13
29285	GGSISGGGYGSGGGK	356,357	10618	1197.550524	69.904526	29285	-1	0	0	0	15
29329	GGSSSGGGYGSGGGGSSSVK	356,357	7355	1588.683124	134.658249	29329	-1	0	0	0	20
29504	GHLENNPALEK	215	15578	1221.621848	51.45639	29504	-1	0	0	0	11
29548	GHQGITGDKEGQQR	253	4810	1510.735148	108.924377	29548	-1	0	1	0	14
29589	GHVFEESQVAGTPMFVVK	76	57900	1977.975548	83.623253	29589	1392	1	0	0	18	1392	15.994915	15.994915			Met_OX			M			1	1	0	0
29600	GHYTEGAELVDSVLDVVR	266,267,273,276	83244	1958.982848	65.40403	29600	-1	0	0	0	18
29601	GHYTEGAELVDSVLDVVRK	266,267,273,276	80340	2087.076548	108.302933	29601	-1	0	1	0	19
29645	GIDPFSLDALSK	264	77310	1262.663524	88.34993	29645	-1	0	0	0	12
29665	GIEILTDMSRPVELSDR	269	62988	1946.983148	24.820944	29665	1392	1	1	0	17	1392	15.994915	15.994915			Met_OX			M			1	1	0	0
29666	GIEILTDMSRPVELSDRETLLNSATTSLNSK	269	74267	3406.738972	22.455748	29666	1392	1	2	0	31	1392	15.994915	15.994915			Met_OX			M			1	1	0	0
29728	GIHPTIISESFQK	269	49073	1456.780724	131.301178	29728	-1	0	0	0	13
29774	GILAADESTGSIAK	305	39798	1332.702124	108.924377	29774	-1	0	0	0	14
29777	GILAADESVGTMGNR	8	35714	1506.723124	79.809364	29777	1392	1	0	0	15	1392	15.994915	15.994915			Met_OX			M			1	1	0	0
29789	GILIGIQQSFRPR	65	61807	1498.883648	34.931366	29789	936	1	1	0	13	936	14.01565	14.01565			Methylation			*CHKNQRILDEST$			1	1	0	0
29833	GINSSNVENQLQATQAAR	106	40712	1900.946948	34.952557	29833	-1	0	0	0	18
29854	GIPHLVTHDAR	238	23794	1215.659648	42.228741	29854	-1	0	0	0	11
29875	GIRPAINVGLSVSR	24	54620	1438.849748	75.243469	29875	-1	0	1	0	14
29880	GISDLAQHYLMR	274	62152	1419.704648	76.833321	29880	1392	1	0	0	12	1392	15.994915	15.994915			Met_OX			M			1	1	0	0
29883	GISEETTTGVHNLYK	241	35527	1648.819448	79.809364	29883	-1	0	0	0	15
29901	GISLTELQVPR	647	43957	1212.695524	51.45639	29901	-1	0	0	1	11
29944	GITINAAHVEYSTAAR	50	43229	1673.860748	56.378338	29944	-1	0	0	0	16
29961	GIVDQSQQAYQEAFEISK	5	70580	2040.987324	150.242737	29961	-1	0	0	0	18
29962	GIVDQSQQAYQEAFEISKK	5	67226	2169.084848	108.302933	29962	-1	0	1	0	19
29967	GIVEFASKPAAR	187	34379	1245.695948	46.835449	29967	-1	0	1	0	12
29972	GIVKDIIHDPGR	209	35765	1319.742848	56.090782	29972	-1	0	1	0	12
29989	GIVVGIKLDQGGAPLAGTNKETTIQGLDGLSER	8	82123	3532.879148	1.081666	29989	829	3	2	0	33	829	225.097701	21.981943	42.04695	161.068808	Sodium adduct	tri-Methylation	Hexosamine	DE$	KR	NST	3	1	1	1
29996	GIYAYGFEKPSAIQQR	100,101	51107	1827.936848	105.808197	29996	-1	0	1	0	16
29996	GIYAYGFEKPSAIQQR	100,101	97872	1827.944648	94.806099	29996	-1	0	1	0	16
30026	GKATISNDGATILK	283	30376	1388.773748	75.243469	30026	-1	0	1	0	14
30333	GLAITFVSDENDAK	311	63535	1479.734324	85.812729	30333	-1	0	0	0	14
30340	GLALGSGELLVGYRDSIKQTLDSLLAINMHGLGGK	561	75003	3990.058172	4.32074	30340	791	3	2	1	35	791	393.101167	21.981943	349.137281		Sodium adduct	HexNAc1dHex1		DE$	NST		3	2	1	0
30382	GLCAIAQAESLR	230	54089	1288.668324	100.67038	30382	1387	1	0	0	12	1387	57.021464	57.021464			Carbamidomethyl(C)			C			1	1	0	0
30487	GLFIIDDKGILR	167	76101	1359.799448	56.090782	30487	-1	0	1	0	12
30492	GLFIIDPNGVIK	170	80886	1285.751724	30.561634	30492	-1	0	0	0	12
30534	GLGLDESGLAK	250	44034	1059.568724	51.45639	30534	-1	0	0	0	11
30547	GLGTDEDSLIEIICSR	16	81766	1777.865724	155.816818	30547	1387	1	0	0	16	1387	57.021464	57.021464			Carbamidomethyl(C)			C			1	1	0	0
30550	GLGTDEDTLIEILASR	17	85796	1702.884324	117.387779	30550	-1	0	0	0	16
30553	GLGVGFGSGGGSSSSVK	355	39827	1439.709924	99.30481	30553	-1	0	0	0	17
30554	GLGVGFGSGGGSSSSVKFVSTTSSSR	355	73847	2584.241648	9.13124	30554	1379	1	1	0	26	1379	192.063388	192.063388			Heptose			KNQRST			1	1	0	0
30686	GLLPSQYGQEVYDTPPMAVK	26	66638	2209.085324	102.545738	30686	1392	1	0	0	20	1392	15.994915	15.994915			Met_OX			M			1	1	0	0
30756	GLPPSNHHAVYDVPPSVSK	26	32251	2001.017372	21.150452	30756	-1	0	0	0	19
30756	GLPPSNHHAVYDVPPSVSK	26	33259	2001.020572	53.516693	30756	-1	0	0	0	19
30756	GLPPSNHHAVYDVPPSVSK	26	33961	2001.020972	61.479988	30756	-1	0	0	0	19
30756	GLPPSNHHAVYDVPPSVSK	26	34603	2001.019772	39.03883	30756	-1	0	0	0	19
30768	GLPWSCSADEVQR	321	50512	1504.684924	34.931366	30768	1387	1	0	0	13	1387	57.021464	57.021464			Carbamidomethyl(C)			C			1	1	0	0
30791	GLQHEPAGVSGSFPR	66	33900	1538.772248	90.308426	30791	-1	0	0	0	15
30831	GLSAKTK	20	14822	760.419724	54.667961	30831	1206	2	1	0	7	1206	55.98983	27.994915			Formylation			*KST			2	2	0	0
30832	GLSAKTKTALSMGLNGTMGPR	20	64030	2091.099848	18.097998	30832	-1	0	2	0	21
30837	GLSEDTTEETLKESFDGSVR	109	61377	2200.027148	92.731857	30837	-1	0	1	0	20
30859	GLSQSALPYR	225	36518	1091.584724	79.832886	30859	-1	0	0	0	10
30870	GLSTESILIPR	128	64729	1185.684924	96.666176	30870	-1	0	0	0	11
30887	GLTPSQIGVILR	225	72042	1253.757724	66.087036	30887	-1	0	0	0	12
30901	GLTSVINQK	124	33162	959.552124	52.273613	30901	-1	0	0	0	9
30926	GLVGIEFKEK	74	47052	1119.640324	46.802147	30926	-1	0	1	0	10
30954	GLVLSGVLHK	255	52232	1022.636124	67.888649	30954	-1	0	0	0	10
31179	GNDISSGTVLSDYVGSGPPK	149	63829	1949.948724	102.545738	31179	-1	0	0	0	20
31187	GNDVLVIECNLRASR	65	71424	1686.891324	36.210682	31187	937	2	1	0	15	937	28.0313	14.01565			Methylation			*CHKNQRILDEST$			2	2	0	0
31211	GNFGGSFAGSFGGAGGHAPGVAR	323	55027	2034.953948	96.956505	31211	-1	0	0	0	23
31216	GNFNYIEFTR	137	62767	1260.602124	67.888649	31216	-1	0	0	0	10
31264	GNKPWISLPR	238	51995	1167.661748	56.890427	31264	-1	0	1	0	10
31326	GNPTVEVDLFTSK	46	66060	1406.715924	92.676521	31326	-1	0	0	0	13
31364	GNTHTEILK	364	13619	1012.541924	103.787148	31364	-1	0	0	0	9
31410	GPAFFSR	67	36345	781.398924	54.667961	31410	-1	0	0	0	7
31446	GPAREPQVYVLAPPQEELSK	384	61179	2208.163448	65.932549	31446	-1	0	1	0	20
31578	GPIKFNVWDTAGQEK	192	62323	1689.859148	29.309561	31578	-1	0	1	0	15
31649	GPLQSVQVFGR	232	60796	1187.654524	96.666176	31649	-1	0	0	0	11
31673	GPNGRDPLLEVYDVPPSVEK	26	67587	2181.118748	57.887913	31673	-1	0	1	0	20
31673	GPNGRDPLLEVYDVPPSVEK	26	68620	2181.120548	92.731857	31673	-1	0	1	0	20
31678	GPNKHTLTQIK	264	11999	1236.706448	84.063568	31678	-1	0	1	0	11
31862	GPSSVEDIK	147	18596	931.472524	52.273613	31862	-1	0	0	0	9
31863	GPSSVEDIKAK	147	15869	1130.605148	51.45639	31863	-1	0	1	0	11
31884	GPVKPTGGPGGGGTQTQQQMNQLK	69	17602	2382.186848	75.47448	31884	1392	1	1	0	24	1392	15.994915	15.994915			Met_OX			M			1	1	0	0
31896	GPYESGSGHSSGLGHQESR	383	10168	1928.848972	78.815948	31896	-1	0	0	0	19
31897	GPYESGSGHSSGLGHR	383	9342	1584.719048	94.806099	31897	-1	0	0	0	16
31910	GQADVPFCGSQSETSKPSPEAVATLASLQLPAGR	66	76856	3456.700148	87.727341	31910	1387	1	1	0	34	1387	57.021464	57.021464			Carbamidomethyl(C)			C			1	1	0	0
32001	GQFGGSRGYGGSPRGYDGGSNR	463	23343	2502.051248	16.759501	32001	1052	3	2	1	22	1052	313.056268	42.04695	28.990164	242.019154	tri-Methylation	nitrosylation	phosphoglycosyl-D-mannose-1-phosphoryl	KR	CY	ST	3	1	1	1
32154	GQPIYIQFSNHK	169	45817	1431.738248	46.835449	32154	-1	0	0	0	12
32230	GQTGGDVNVEMDAAPGVDLSR	354	46287	2103.961324	117.29953	32230	1392	1	0	0	21	1392	15.994915	15.994915			Met_OX			M			1	1	0	0
32250	GQVGGDVNVEMDAAPGVDLSR	359	51409	2101.978724	150.532928	32250	1392	1	0	0	21	1392	15.994915	15.994915			Met_OX			M			1	1	0	0
32256	GQVGGQVSVEVDSAPGTDLAK	382	51443	2014.010124	97.277267	32256	-1	0	0	0	21
32272	GQVYILGR	19	41045	905.520324	59.028938	32272	-1	0	0	0	8
32326	GRDRSPAPSPVLPSSSLR	66	39139	1958.979548	28.646563	32326	241	1	2	0	18	241	79.966331	79.966331			Phosphorylation			STY			1	1	0	0
32327	GRDVIAQSQSGTGK	101	10377	1403.723348	75.243469	32327	-1	0	1	0	14
32381	GRGGGGGGFRGFSSGSAVVSGGSR	356,357	33228	2127.041372	28.228106	32381	936	1	2	0	24	936	14.01565	14.01565			Methylation			*CHKNQRILDEST$			1	1	0	0
32527	GRLDSELR	355,360	17835	945.512124	85.640694	32527	-1	0	1	0	8
32570	GRPAVCQPQGR	118	9156	1225.624148	61.494392	32570	1387	1	1	0	11	1387	57.021464	57.021464			Carbamidomethyl(C)			C			1	1	0	0
32590	GRPYDYNGPR	148	16937	1194.564548	56.890427	32590	-1	0	1	0	10
32650	GRSTGKGIVEFASK	187	70727	1550.823124	31.952301	32650	1197	1	2	0	14	1197	114.042927	114.042927			ubiquitinylation residue			*KSTC			1	1	0	0
32731	GSALHFEVFR	189	59109	1162.599924	67.888649	32731	-1	0	0	0	10
32786	GSDRDGGADGMSAECECNIK	79	13360	2144.827148	43.168339	32786	1390	3	1	0	20	1390	130.037843	57.021464	15.994915		Carbamidomethyl(C)	Met_OX		C	M		3	2	1	0
32800	GSDSQLCPKPPPKPCK	36	18067	1795.883772	56.378338	32800	1388	2	2	0	16	1388	114.042928	57.021464			Carbamidomethyl(C)			C			2	2	0	0
32813	GSFDATGSGFSMTFSSSSYSSSGYGR	156	17003	2717.082548	24.921547	32813	8	3	0	0	26	8	100.016045	42.010565	15.994915		Acetylation	Met_OX		*KCSTYHR	M		3	2	1	0
32822	GSFKYAWVLDK	47	63892	1341.720248	72.354561	32822	941	1	1	0	11	941	28.0313	28.0313			di-Methylation			*KRN			1	1	0	0
32830	GSFSEQGINEFLR	112	70108	1483.719324	60.708656	32830	-1	0	0	0	13
32864	GSGGGSSGGSIGGR	117	5437	1092.503924	121.51667	32864	-1	0	0	0	14
32865	GSGGGSSGGSIGGRGSSSGGVK	117	8781	1765.841348	32.050545	32865	936	1	1	0	22	936	14.01565	14.01565			Methylation			*CHKNQRILDEST$			1	1	0	0
32885	GSGGLGGACGGAGFGSR	360	28678	1424.635524	133.680283	32885	1387	1	0	0	17	1387	57.021464	57.021464			Carbamidomethyl(C)			C			1	1	0	0
32920	GSGNLEAIHIIK	268	48040	1251.705848	30.561634	32920	-1	0	0	0	12
32944	GSGSGQSPSSGQHGTGFGR	383	11060	1747.775948	78.815948	32944	-1	0	0	0	19
32971	GSGTAEVELKK	119,336	14418	1118.605124	61.494392	32971	-1	0	1	0	11
33047	GSLGGGFSSGGFSGGSFSR	358	58159	1707.772724	98.008949	33047	-1	0	0	0	19
33047	GSLGGGFSSGGFSGGSFSR	358	59097	1707.772724	108.302933	33047	-1	0	0	0	19
33047	GSLGGGFSSGGFSGGSFSR	358	60273	1707.770124	78.815948	33047	-1	0	0	0	19
33049	GSLGGGYSSGGFSGGSFSR	378	46608	1723.768324	130.310776	33049	-1	0	0	0	19
33093	GSNKLVIEEAER	269	27158	1344.711548	46.835449	33093	-1	0	1	0	12
33095	GSNTTSHLHQAVAK	184	8544	1450.740248	65.312569	33095	-1	0	0	0	14
33179	GSRGGSGGSYGGGGSGGGYGGGSGSR	115	7884	2091.881948	35.449718	33179	-1	0	1	0	26
33219	GSSGGGCFGGSSGGYGGLGGFGGGSFR	358	67145	2342.987648	124.455795	33219	1387	1	0	0	27	1387	57.021464	57.021464			Carbamidomethyl(C)			C			1	1	0	0
33255	GSSNSYAIK	231	13151	926.457724	42.123592	33255	-1	0	0	0	9
33288	GSSSGGGYSSGSSSYGSGGR	356,357	9902	1740.703124	19.556574	33288	-1	0	0	0	20
33334	GSTDNLMDDIER	271	30984	1381.589924	88.34993	33334	1392	1	0	0	12	1392	15.994915	15.994915			Met_OX			M			1	1	0	0
33334	GSTDNLMDDIER	271	31969	1381.590524	46.835449	33334	1392	1	0	0	12	1392	15.994915	15.994915			Met_OX			M			1	1	0	0
33409	GSYGDLGGPIITTQVTIPK	95	74033	1917.034524	108.302933	33409	-1	0	0	0	19
33415	GSYGSGGSSYGSGGGSYGSGGGGGGHGSYGSGSSSGGYR	117	21411	3312.310148	133.467911	33415	-1	0	0	0	39
33421	GSYSCEVTHEGSTVTK	363	20310	1741.769348	33.426044	33421	1387	1	0	0	16	1387	57.021464	57.021464			Carbamidomethyl(C)			C			1	1	0	0
33421	GSYSCEVTHEGSTVTK	363	20639	1755.786848	48.15749	33421	328	1	0	0	16	328	71.037114	71.037114			Acrylamide adduct			C			1	1	0	0
33449	GTCVEGTIPK	294	23955	1061.529324	56.890427	33449	1387	1	0	0	10	1387	57.021464	57.021464			Carbamidomethyl(C)			C			1	1	0	0
33482	GTDVNVFNTILTTR	17	78268	1550.820324	75.243469	33482	-1	0	0	0	14
33560	GTGASGSFK	60	7699	811.394524	42.123592	33560	-1	0	0	0	9
33563	GTGIVSAPVPK	239	34978	1025.599324	61.494392	33563	-1	0	0	0	11
33567	GTGKECVPNSNERYYGYTGAFR	370	39161	2493.132848	16.759501	33567	9	2	2	0	22	9	24.0	42.010565	-18.010565		Acetylation	Pyro-glu from E		*KCSTYHR	E		2	1	1	0
33608	GTIEILSDVQLIK	215	80875	1428.831524	104.763947	33608	-1	0	0	0	13
33637	GTLDPVEK	334	21408	858.456524	59.028938	33637	-1	0	0	0	8
33688	GTNYLADVFEK	243	70056	1256.616524	84.063568	33688	-1	0	0	0	11
33689	GTNYLADVFEKK	243	63013	1384.709724	66.087036	33689	-1	0	1	0	12
33708	GTPTSPPVTPSSLKDSPTSPASVTCKMGATVPQASK	144	75854	3756.845372	2.532178	33708	1201	3	2	0	36	1201	244.080769	114.042927	15.994915		ubiquitinylation residue	Met_OX		*KSTC	M		3	2	1	0
33796	GTVVTGTLER	50	27482	1032.569324	67.888649	33796	-1	0	0	0	10
33823	GVAINMVTEEDKR	100	24827	1477.732148	60.708656	33823	1392	1	1	0	13	1392	15.994915	15.994915			Met_OX			M			1	1	0	0
33857	GVDEATIIDILTK	17	84455	1387.767324	70.669685	33857	-1	0	0	0	13
33860	GVDEVTIVNILTNR	16	81923	1542.849324	163.996536	33860	-1	0	0	0	14
33867	GVDLQENNPASR	185	23826	1299.628924	88.34993	33867	-1	0	0	0	12
33932	GVGIISEGNETVEDIAAR	23	67447	1829.929924	57.032352	33932	-1	0	0	0	18
33978	GVILYGPPGTGK	163	46339	1158.652324	38.322083	33978	-1	0	0	0	12
34062	GVMINKDVTHPR	274	18274	1382.720948	100.67038	34062	1392	1	1	0	12	1392	15.994915	15.994915			Met_OX			M			1	1	0	0
34065	GVMLAVDAVIAELKK	41	81142	1572.904448	43.734215	34065	1392	1	1	0	15	1392	15.994915	15.994915			Met_OX			M			1	1	0	0
34078	GVNLPGAAVDLPAVSEK	119,316,336,350	70485	1636.891324	37.591133	34078	-1	0	0	0	17
34079	GVNLPGAAVDLPAVSEKDIQDLK	119,316,336,350	76742	2349.263948	71.065765	34079	-1	0	1	0	23
34125	GVPYASCTATQSFSTFR	67	60539	1879.864524	88.92067	34125	1387	1	0	0	17	1387	57.021464	57.021464			Carbamidomethyl(C)			C			1	1	0	0
34132	GVQDSIADAEQR	377	16055	1316.644748	38.322083	34132	937	2	0	0	12	937	28.0313	14.01565			Methylation			*CHKNQRILDEST$			2	2	0	0
34132	GVQDSIADAEQR	377	27943	1288.612924	88.34993	34132	-1	0	0	0	12
34145	GVQYLNEIK	76	43003	1063.577324	63.442791	34145	-1	0	0	0	9
34207	GVTFNVTTVDTK	64	49842	1281.667724	66.087036	34207	-1	0	0	0	12
34223	GVTQYYAYVTER	69	54745	1449.701724	46.835449	34223	-1	0	0	0	12
34225	GVTQYYAYVTERQKVHCLNTLFSR	69	83323	3225.592748	3.074327	34225	1225	1	2	0	24	1225	349.137281	349.137281			HexNAc1dHex1			NST			1	1	0	0
34236	GVVDSDDLPLNVSR	49	60416	1485.757124	134.851105	34236	-1	0	0	0	14
34239	GVVDSEDIPLNLSR	285	66618	1513.785524	179.999619	34239	-1	0	0	0	14
34257	GVVPLAGTNGETTTQGLDGLSER	305	65955	2272.142124	15.528225	34257	-1	0	0	0	23
34380	GYDVIAQAQSGTGK	100	34414	1394.690324	121.51667	34380	-1	0	0	0	14
34406	GYFEYIEENK	92	55197	1291.584124	67.888649	34406	-1	0	0	0	10
34407	GYFEYIEENKYSR	92	53518	1697.781848	60.708656	34407	-1	0	1	0	13
34466	GYISPYFINTSK	41	64002	1389.706124	66.087036	34466	-1	0	0	0	12
34474	GYKHTLNQIDSVK	366	23669	1502.795348	92.676521	34474	-1	0	1	0	13
34490	GYLAVAVVK	370	50115	919.560924	75.681778	34490	-1	0	0	0	9
34553	GYSFTTTAER	2	29348	1132.527324	67.888649	34553	-1	0	0	0	10
34554	GYSFTTTAEREIVR	2	51105	1629.823448	39.324135	34554	-1	0	1	0	14
34554	GYSFTTTAEREIVR	2	56620	1709.789348	31.952301	34554	241	1	1	0	14	241	79.966331	79.966331			Phosphorylation			STY			1	1	0	0
34556	GYSFVTTAER	9	37386	1130.547324	46.802147	34556	-1	0	0	0	10
34634	HAAQLVPSNGQPYNQLAILASSK	253	70495	2407.275248	71.065765	34634	-1	0	0	0	23
34679	HAGDLMVPLGPR	66	43238	1278.662924	66.087036	34679	1392	1	0	0	12	1392	15.994915	15.994915			Met_OX			M			1	1	0	0
34721	HAIEYIR	752	16301	901.488924	54.667961	34721	-1	0	0	1	7
34727	HAIPIIK	315	28325	791.513124	82.63205	34727	-1	0	0	0	7
34740	HALIIYDDLSK	24	54194	1287.696524	177.423218	34740	-1	0	0	0	11
34744	HALLEGR	14	14786	795.447124	54.667961	34744	-1	0	0	0	7
34778	HAVSEGTK	59,308	2634	828.420724	59.028938	34778	-1	0	0	0	8
34912	HECQANGPEDLNR	70	12926	1539.661148	81.320366	34912	1387	1	0	0	13	1387	57.021464	57.021464			Carbamidomethyl(C)			C			1	1	0	0
34988	HEISEMNR	355	4434	1031.457524	85.640694	34988	1392	1	0	0	8	1392	15.994915	15.994915			Met_OX			M			1	1	0	0
34993	HEKEDGAISTIVLR	271	41787	1567.844348	75.243469	34993	-1	0	1	0	14
35010	HELQANCYEEVKDR	63	20539	1790.812748	163.996536	35010	1387	1	1	0	14	1387	57.021464	57.021464			Carbamidomethyl(C)			C			1	1	0	0
35041	HEQNFADR	66	7394	1016.454324	118.96196	35041	-1	0	0	0	8
35089	HFDGSYSTFGEHR	388	26161	1539.660848	34.931366	35089	-1	0	0	0	13
35142	HFSGLEEAVYR	271	42201	1307.641448	61.494392	35142	-1	0	0	0	11
35158	HFVALSTNTTK	329	25713	1218.647724	96.666176	35158	-1	0	0	0	11
35162	HFVGMLPEKDCR	70	22672	1504.703348	56.090782	35162	1391	2	1	0	12	1391	73.016379	57.021464	15.994915		Carbamidomethyl(C)	Met_OX		C	M		2	1	1	0
35215	HGDSLKEIK	356,357,377	9746	1026.557324	89.080124	35215	-1	0	1	0	9
35216	HGDSLKEIKIEISELNR	356,357	70797	1981.071772	30.91819	35216	-1	0	2	0	17
35242	HGETFTFRDPHLLDPTVEYVK	36	72037	2501.252972	78.931625	35242	-1	0	1	0	21
35242	HGETFTFRDPHLLDPTVEYVK	36	73103	2501.248572	97.277267	35242	-1	0	1	0	21
35246	HGEVCPAGWKPGSDTIKPDVQK	167	36995	2406.188572	66.6642	35246	1387	1	2	0	22	1387	57.021464	57.021464			Carbamidomethyl(C)			C			1	1	0	0
35257	HGGGGGGFGGGGFGSR	356,357	21686	1320.583148	117.387779	35257	-1	0	0	0	16
35257	HGGGGGGFGGGGFGSR	356,357	22872	1320.581648	33.426044	35257	-1	0	0	0	16
35285	HGINCFINR	268	30882	1130.552324	138.386322	35285	1387	1	0	0	9	1387	57.021464	57.021464			Carbamidomethyl(C)			C			1	1	0	0
35338	HGNSHQGEPR	358	2121	1118.508724	106.843636	35338	-1	0	0	0	10
35416	HGSLGFLPR	213	42768	983.541724	120.059029	35416	-1	0	0	0	9
35496	HGVIVAADSR	168	14924	1024.552324	92.785057	35496	-1	0	0	0	10
35500	HGVQELEIELQSQLSK	115	71762	1837.966148	117.387779	35500	-1	0	0	0	16
35501	HGVQELEIELQSQLSKK	115	68202	1966.059548	88.92067	35501	-1	0	1	0	17
35501	HGVQELEIELQSQLSKK	115	69274	1966.062548	99.30481	35501	-1	0	1	0	17
35509	HGVYNPNK	134	6307	928.463524	71.649178	35509	-1	0	0	0	8
35514	HGYIGEFEIIDDHR	228	59204	1700.804048	97.032928	35514	-1	0	0	0	14
35604	HIADLAGNSEVILPVPAFNVINGGSHAGNK	46	81451	3011.569372	110.581718	35604	-1	0	0	0	30
35610	HIAEEADRKYEEVAR	286	21655	1815.895372	79.809364	35610	-1	0	2	0	15
35616	HIDFSLR	245	41081	887.473524	99.625732	35616	-1	0	0	0	7
35619	HIDQQIQGSR	67	10185	1181.603124	180	35619	-1	0	0	0	10
35626	HIEIQVLGDK	152	45127	1151.642324	92.785057	35626	-1	0	0	0	10
35639	HIGLVYSGMGPDYR	178	42087	1580.752148	65.312569	35639	1392	1	0	0	14	1392	15.994915	15.994915			Met_OX			M			1	1	0	0
35673	HIQKEDVPSER	371	9527	1337.680748	124.863205	35673	-1	0	1	0	11
35678	HITIFSPEGR	164	41139	1156.611524	67.888649	35678	-1	0	0	0	10
35708	HKEMPFPK	373	8908	1029.518724	59.028938	35708	1392	1	1	0	8	1392	15.994915	15.994915			Met_OX			M			1	1	0	0
35728	HKLDVTSVEDYK	270	31981	1433.728448	88.34993	35728	-1	0	1	0	12
35729	HKLDVTSVEDYKALQK	270	40682	1874.002972	84.368195	35729	-1	0	2	0	16
35762	HKSETDTSLIR	264	14896	1286.668448	51.45639	35762	-1	0	1	0	11
35781	HLAGEVAK	181	7770	824.461524	85.640694	35781	-1	0	0	0	8
35794	HLCQGSSVEVK	66	13484	1243.609724	177.423218	35794	1387	1	0	0	11	1387	57.021464	57.021464			Carbamidomethyl(C)			C			1	1	0	0
35795	HLCQGSSVEVKEDK	66	12072	1615.774148	148.984665	35795	1387	1	1	0	14	1387	57.021464	57.021464			Carbamidomethyl(C)			C			1	1	0	0
35796	HLCQGSSVEVKEDKCWEK	66	23086	2219.019772	93.467415	35796	1388	2	2	0	18	1388	114.042928	57.021464			Carbamidomethyl(C)			C			2	2	0	0
35808	HLDFDSR	67	19187	889.416724	54.667961	35808	-1	0	0	0	7
35823	HLEINPDHPIVETLR	99	55246	1782.948248	138.549179	35823	-1	0	0	0	15
35826	HLEINPDHSIIETLR	96	62386	1786.947248	90.308426	35826	-1	0	0	0	15
35864	HLGKLELAQELR	67	43671	1406.812148	88.34993	35864	-1	0	1	0	12
35890	HLLAPGPQDIYDVPPVR	26	67869	1887.014348	121.671349	35890	-1	0	0	0	17
35890	HLLAPGPQDIYDVPPVR	26	68926	1887.013524	52.590954	35890	-1	0	0	0	17
35939	HLQLAIR	54,58,314	32417	850.525124	120	35939	-1	0	0	0	7
35979	HLTDAYFK	217	30228	994.498124	59.028938	35979	-1	0	0	0	8
35982	HLTGEFEK	192	15978	960.477924	101.250549	35982	-1	0	0	0	8
35998	HLVDEPQNLIK	367	43825	1305.716324	177.423218	35998	-1	0	0	0	11
36180	HPEYAVSVLLR	367	58799	1283.714924	51.45639	36180	-1	0	0	0	11
36189	HPGSFDVVHVK	238	29842	1221.637148	96.666176	36189	-1	0	0	0	11
36200	HPHDIIDDINSGAVECPAS	199	57865	2046.918848	32.548557	36200	1387	1	0	0	19	1387	57.021464	57.021464			Carbamidomethyl(C)			C			1	1	0	0
36212	HPIKHQGLPQEVLNENLLR	371	67108	2235.237772	46.032764	36212	-1	0	1	0	19
36212	HPIKHQGLPQEVLNENLLR	371	68158	2235.230972	46.032764	36212	-1	0	1	0	19
36212	HPIKHQGLPQEVLNENLLR	371	69238	2235.236972	69.91481	36212	-1	0	1	0	19
36212	HPIKHQGLPQEVLNENLLR	371	70345	2235.234972	26.578911	36212	-1	0	1	0	19
36277	HPYFYAPELLYYANK	367	76902	1888.928524	79.809364	36277	-1	0	0	0	15
36311	HQGLPQEVLNENLLR	371	67236	1759.946348	152.314072	36311	-1	0	0	0	15
36317	HQGVMVGMGQK	2,9	7388	1203.560948	61.494392	36317	1393	2	0	0	11	1393	31.98983	15.994915			Met_OX			M			2	2	0	0
36317	HQGVMVGMGQK	2,9	10567	1187.565848	84.063568	36317	1392	1	0	0	11	1392	15.994915	15.994915			Met_OX			M			1	1	0	0
36317	HQGVMVGMGQK	2,9	14666	1187.564948	51.45639	36317	1392	1	0	0	11	1392	15.994915	15.994915			Met_OX			M			1	1	0	0
36318	HQGVMVGMGQKDSYVGDEAQSK	2,9	19947	2383.065772	101.81752	36318	1393	2	1	0	22	1393	31.98983	15.994915			Met_OX			M			2	2	0	0
36350	HQNVQLPR	169	17685	991.544124	85.640694	36350	-1	0	0	0	8
36353	HQPTAIIAK	288	16488	978.572924	89.080124	36353	-1	0	0	0	9
36389	HQYTQTAILYEK	36	33147	1494.761724	197.011475	36389	-1	0	0	0	12
36403	HRDYETATLSDIK	13	29695	1548.763448	42.834827	36403	-1	0	1	0	13
36476	HSAQLLLGCELR	66	52112	1396.735724	38.322083	36476	1387	1	0	0	12	1387	57.021464	57.021464			Carbamidomethyl(C)			C			1	1	0	0
36545	HSGNITFDEIVNIAR	199	73611	1685.861948	69.904526	36545	-1	0	0	0	15
36548	HSGPNSADSANDGFVR	90	18922	1630.719848	117.387779	36548	-1	0	0	0	16
36691	HSQFIGYPITLYLEK	99	79102	1808.956724	43.734215	36691	-1	0	0	0	15
36803	HSTVFDNLPNPEDR	370	52871	1640.766548	31.952301	36803	-1	0	0	0	14
36804	HSTVFDNLPNPEDRK	370	45571	1768.860848	79.809364	36804	-1	0	1	0	15
36819	HSVVVPYEPPEVGSDCTTIHYNYMCNSSCMGGMNR	114	55169	4158.666972	4.32074	36819	591	3	0	0	35	591	281.030054	-18.010565	283.045704	15.994915	Pyro-glu from E	N-acetylglucosamine-1-phosphoryl	Met_OX	E	ST	M	3	1	1	1
36819	HSVVVPYEPPEVGSDCTTIHYNYMCNSSCMGGMNR	114	55426	4143.683772	4.32074	36819	499	3	0	0	35	499	266.055539	-18.010565	42.04695	242.019154	Pyro-glu from E	tri-Methylation	phosphoglycosyl-D-mannose-1-phosphoryl	E	KR	ST	3	1	1	1
36819	HSVVVPYEPPEVGSDCTTIHYNYMCNSSCMGGMNR	114	55566	4129.659372	2.785569	36819	484	3	0	0	35	484	252.039889	-18.010565	28.0313	242.019154	Pyro-glu from E	di-Methylation	phosphoglycosyl-D-mannose-1-phosphoryl	E	*KRN	ST	3	1	1	1
36819	HSVVVPYEPPEVGSDCTTIHYNYMCNSSCMGGMNR	114	56445	4142.668172	8.584449	36819	589	2	0	0	35	589	265.035139	-18.010565	283.045704		Pyro-glu from E	N-acetylglucosamine-1-phosphoryl		E	ST		2	1	1	0
36819	HSVVVPYEPPEVGSDCTTIHYNYMCNSSCMGGMNR	114	56665	4127.668972	11.305965	36819	1309	3	0	0	35	1309	250.043716	28.990164	192.063388		nitrosylation	Heptose		CY	KNQRST		3	2	1	0
36819	HSVVVPYEPPEVGSDCTTIHYNYMCNSSCMGGMNR	114	57345	4142.674572	6.253799	36819	589	2	0	0	35	589	265.035139	-18.010565	283.045704		Pyro-glu from E	N-acetylglucosamine-1-phosphoryl		E	ST		2	1	1	0
36819	HSVVVPYEPPEVGSDCTTIHYNYMCNSSCMGGMNR	114	58029	4143.672572	2.785569	36819	499	3	0	0	35	499	266.055539	-18.010565	42.04695	242.019154	Pyro-glu from E	tri-Methylation	phosphoglycosyl-D-mannose-1-phosphoryl	E	KR	ST	3	1	1	1
36819	HSVVVPYEPPEVGSDCTTIHYNYMCNSSCMGGMNR	114	58061	4096.668572	17.879745	36819	1308	3	0	0	35	1308	219.049136	28.990164	161.068808		nitrosylation	Hexosamine		CY	NST		3	2	1	0
36819	HSVVVPYEPPEVGSDCTTIHYNYMCNSSCMGGMNR	114	58489	4127.675772	8.584449	36819	1309	3	0	0	35	1309	250.043716	28.990164	192.063388		nitrosylation	Heptose		CY	KNQRST		3	2	1	0
36819	HSVVVPYEPPEVGSDCTTIHYNYMCNSSCMGGMNR	114	59013	4096.675772	11.305965	36819	1308	3	0	0	35	1308	219.049136	28.990164	161.068808		nitrosylation	Hexosamine		CY	NST		3	2	1	0
36819	HSVVVPYEPPEVGSDCTTIHYNYMCNSSCMGGMNR	114	59449	4147.657772	6.253799	36819	977	2	0	0	35	977	270.050454	28.0313	242.019154		di-Methylation	phosphoglycosyl-D-mannose-1-phosphoryl		*KRN	ST		2	1	1	0
36819	HSVVVPYEPPEVGSDCTTIHYNYMCNSSCMGGMNR	114	60292	4117.640348	4.32074	36819	594	3	0	0	35	594	240.003504	-18.010565	242.019154	15.994915	Pyro-glu from E	phosphoglycosyl-D-mannose-1-phosphoryl	Met_OX	E	ST	M	3	1	1	1
36819	HSVVVPYEPPEVGSDCTTIHYNYMCNSSCMGGMNR	114	60920	4119.643748	1.637568	36819	1350	1	0	0	35	1350	242.019154	242.019154			phosphoglycosyl-D-mannose-1-phosphoryl			ST			1	1	0	0
36819	HSVVVPYEPPEVGSDCTTIHYNYMCNSSCMGGMNR	114	65317	4079.605372	2.785569	36819	249	3	0	0	35	249	201.979612	79.966331	42.04695		Phosphorylation	tri-Methylation		STY	KR		3	2	1	0
36820	HSVVVPYEPPEVGSDCTTIHYNYMCNSSCMGGMNRR	114	55828	4157.694572	7.998138	36820	302	3	1	0	36	302	123.992546	79.966331	28.0313	15.994915	Phosphorylation	di-Methylation	Met_OX	STY	*KRN	M	3	1	1	1
36820	HSVVVPYEPPEVGSDCTTIHYNYMCNSSCMGGMNRR	114	58445	4113.669772	7.998138	36820	241	1	1	0	36	241	79.966331	79.966331			Phosphorylation			STY			1	1	0	0
36820	HSVVVPYEPPEVGSDCTTIHYNYMCNSSCMGGMNRR	114	59337	4095.661772	2.532178	36820	265	2	1	0	36	265	61.955766	79.966331	-18.010565		Phosphorylation	Pyro-glu from E		STY	E		2	1	1	0
36820	HSVVVPYEPPEVGSDCTTIHYNYMCNSSCMGGMNRR	114	59412	4112.672972	2.532178	36820	874	3	1	0	36	874	78.967022	21.981943	27.994915	28.990164	Sodium adduct	Formylation	nitrosylation	DE$	*KST	CY	3	1	1	1
36823	HSWPVASICHTLNPR	67	51419	1774.881848	101.411888	36823	1387	1	0	0	15	1387	57.021464	57.021464			Carbamidomethyl(C)			C			1	1	0	0
36853	HTFSGVASVESSSGEAFHVGK	366	49289	2120.002148	117.29953	36853	-1	0	0	0	21
36853	HTFSGVASVESSSGEAFHVGK	366	54305	2199.970748	54.583523	36853	241	1	0	0	21	241	79.966331	79.966331			Phosphorylation			STY			1	1	0	0
36853	HTFSGVASVESSSGEAFHVGK	366	55184	2279.937848	34.192638	36853	242	2	0	0	21	242	159.932662	79.966331			Phosphorylation			STY			2	2	0	0
36867	HTGPNSPDTANDGFVR	321	22993	1684.768148	21.088184	36867	-1	0	0	0	16
36881	HTGYVGLK	294	16040	874.477324	101.250549	36881	-1	0	0	0	8
36912	HTLNQIDSVK	366	20714	1154.616324	157.878128	36912	-1	0	0	0	10
36913	HTLNQIDSVKVWPR	366	51078	1692.915848	31.952301	36913	-1	0	1	0	14
36916	HTLTQIKDAVR	264	23971	1281.727448	72.354561	36916	-1	0	1	0	11
36924	HTNYTMEHIR	3,13	10070	1317.601748	46.802147	36924	1392	1	0	0	10	1392	15.994915	15.994915			Met_OX			M			1	1	0	0
36959	HTTERDFHVDEQTTVK	364	20673	1942.926172	65.156059	36959	-1	0	1	0	16
36985	HVAYIIR	128	25667	871.514924	99.625732	36985	-1	0	0	0	7
36991	HVEDVPAFQALGSLNDLQFFR	297	89356	2403.212648	22.955875	36991	-1	0	0	0	21
37002	HVFGESDELIGQK	289	41614	1458.721324	145.882065	37002	-1	0	0	0	13
37041	HVLVTLGEK	140	31014	995.588324	103.787148	37041	-1	0	0	0	9
37112	HWPFQVINDGDKPK	346	55502	1680.849848	31.952301	37112	-1	0	1	0	14
37113	HWPFQVINDGDKPKVQVSYK	346	76914	2871.400748	1.27069	37113	1253	1	2	0	20	1253	486.158471	486.158471			Hex3			NST			1	1	0	0
37123	HYAHTDCPGHADYVK	50	12075	1770.764972	43.734215	37123	1387	1	0	0	15	1387	57.021464	57.021464			Carbamidomethyl(C)			C			1	1	0	0
37132	HYGGLTGLNK	155	23017	1059.558724	139.01149	37132	-1	0	0	0	10
37161	HYNGEAYEDDEHHPR	73	8897	1868.758572	79.809364	37161	-1	0	0	0	15
37209	IACLDFSLQK	263	64536	1194.618524	79.832886	37209	1387	1	0	0	10	1387	57.021464	57.021464			Carbamidomethyl(C)			C			1	1	0	0
37218	IADGYEQAAR	270	16685	1093.527324	106.843636	37218	-1	0	0	0	10
37282	IAFAITAIK	233	68702	947.592724	89.080124	37282	-1	0	0	0	9
37295	IAGAGLLFVGGGIGGTILYAKWDSHFR	332	81992	3059.547848	3.759019	37295	1342	1	1	0	27	1342	283.045704	283.045704			N-acetylglucosamine-1-phosphoryl			ST			1	1	0	0
37336	IAILTCPFEPPKPK	270	67336	1610.897648	56.014282	37336	1387	1	1	0	14	1387	57.021464	57.021464			Carbamidomethyl(C)			C			1	1	0	0
37338	IAIPGLAGAGNSVLLVSNLNPER	169	85829	2275.279448	79.310638	37338	-1	0	0	0	23
37373	IALGIPLPEIK	65	81767	1163.740124	51.45639	37373	-1	0	0	0	11
37378	IALLEEARR	348	45528	1134.626724	52.273613	37378	17	2	1	0	9	17	63.992508	42.010565	21.981943		Acetylation	Sodium adduct		*KCSTYHR	DE$		2	1	1	0
37391	IALTDNALIAR	221	59614	1170.684924	110.231316	37391	-1	0	0	0	11
37406	IANILKDKDPPIPVAK	148	53478	1732.036172	26.946854	37406	-1	0	2	0	16
37409	IANLQTDLSDGLR	326	61065	1415.750724	70.669685	37409	-1	0	0	0	13
37415	IANPVEGSSGR	151	20137	1086.553724	72.354561	37415	-1	0	0	0	11
37435	IAQDLEMYGINYFEIK	348	78980	1962.960124	117.387779	37435	1392	1	0	0	16	1392	15.994915	15.994915			Met_OX			M			1	1	0	0
37441	IAQLEEELEEEQGNTELINDR	139	69732	2472.184448	34.192638	37441	-1	0	0	0	21
37444	IAQLEEQLDNETK	139	42589	1530.765924	42.834827	37444	-1	0	0	0	13
37445	IAQLEEQLDNETKER	139	40795	1815.910148	51.863964	37445	-1	0	1	0	15
37476	IASLEVENQSLR	309	44283	1358.726524	88.34993	37476	-1	0	0	0	12
37486	IAVAAQNCYK	289	21649	1137.571924	79.832886	37486	1387	1	0	0	10	1387	57.021464	57.021464			Carbamidomethyl(C)			C			1	1	0	0
37504	IAVYSCPFDGMITETK	271	62525	1847.857124	94.806099	37504	1391	2	0	0	16	1391	73.016379	57.021464	15.994915		Carbamidomethyl(C)	Met_OX		C	M		2	1	1	0
37537	ICDDELILIK	263	69012	1231.660724	139.01149	37537	1387	1	0	0	10	1387	57.021464	57.021464			Carbamidomethyl(C)			C			1	1	0	0
37628	IDALNENK	375	15838	916.474324	59.028938	37628	-1	0	0	0	8
37630	IDALNENKVLVLDTDYKK	375	59582	2091.134048	65.40403	37630	-1	0	2	0	18
37633	IDATSASVLASR	148	37733	1190.638124	88.34993	37633	-1	0	0	0	12
37649	IDDIRKPGESEE	270	16782	1387.670348	66.087036	37649	-1	0	2	0	12
37661	IDDVVNTR	269	20448	931.484724	71.649178	37661	-1	0	0	0	8
37669	IDEPLEGSEDR	95	26790	1259.575524	84.063568	37669	-1	0	0	0	11
37703	IDIIPNPQER	99	97846	1194.648524	56.890427	37703	-1	0	0	0	10
37718	IDIVENR	19	26689	858.468524	54.667961	37718	-1	0	0	0	7
37723	IDKLMIEMDGTENK	46	28311	1668.782948	75.243469	37723	1393	2	1	0	14	1393	31.98983	15.994915			Met_OX			M			2	2	0	0
37836	IDTIEIITDR	220	63276	1188.647324	92.785057	37836	-1	0	0	0	10
37845	IDTRNELESYAYSLK	56	62281	1801.896248	113.136055	37845	-1	0	1	0	15
37878	IEAELQDICNDVLELLDK	10	59716	2327.216648	28.646563	37878	833	3	0	0	18	833	254.164659	21.981943	204.187801	27.994915	Sodium adduct	Farnesylation	Formylation	DE$	C	*KST	3	1	1	1
37907	IEDDNDNAPYFEHR	78	30461	1734.736148	65.312569	37907	-1	0	0	0	14
37912	IEDFLER	245	46201	921.468124	54.667961	37912	-1	0	0	0	7
37918	IEDLSQQAQLAAAEK	144	43281	1614.834124	152.314072	37918	-1	0	0	0	15
37925	IEDVGSDEEDDSGKDKK	99	11126	1945.791848	69.715637	37925	241	1	2	0	17	241	79.966331	79.966331			Phosphorylation			STY			1	1	0	0
37926	IEDVTPIPSDSTR	226	38240	1429.716724	117.620758	37926	-1	0	0	0	13
37926	IEDVTPIPSDSTR	226	41517	1443.731724	92.676521	37926	936	1	0	0	13	936	14.01565	14.01565			Methylation			*CHKNQRILDEST$			1	1	0	0
37927	IEDVTPIPSDSTRR	226	33308	1585.819148	56.014282	37927	-1	0	1	0	14
37927	IEDVTPIPSDSTRR	226	35461	1599.833648	47.349197	37927	936	1	1	0	14	936	14.01565	14.01565			Methylation			*CHKNQRILDEST$			1	1	0	0
37954	IEELQLIVNDK	174	66190	1313.729724	96.666176	37954	-1	0	0	0	11
38004	IEGDMIVCAAYAHELPK	212	59443	1932.918848	110.218048	38004	1391	2	0	0	17	1391	73.016379	57.021464	15.994915		Carbamidomethyl(C)	Met_OX		C	M		2	1	1	0
38021	IEIDPQFQVVR	116	67406	1343.731724	42.228741	38021	-1	0	0	0	11
38026	IEIESFYEGEDFSETLTR	56	78269	2164.998324	103.803909	38026	-1	0	0	0	18
38034	IEISELNR	117,356,357	37635	973.531924	101.250549	38034	-1	0	0	0	8
38035	IEISELNRVIQR	117,356,357	62148	1469.843648	76.833321	38035	-1	0	1	0	12
38060	IEKFQSEEQQQTEDELQDK	373	36372	2432.051348	88.180733	38060	241	1	1	0	19	241	79.966331	79.966331			Phosphorylation			STY			1	1	0	0
38149	IEPEAECQSAAEYLAEVVGASHNLTDKFFFAR	682	69599	3922.981772	2.249366	38149	840	3	1	1	32	840	380.305509	21.981943	204.187801	154.135765	Sodium adduct	Farnesylation	lipid	DE$	C	ST	3	1	1	1
38222	IETIEVMEDR	223	32178	1250.593924	79.832886	38222	1392	1	0	0	10	1392	15.994915	15.994915			Met_OX			M			1	1	0	0
38228	IETLDPALIRPGR	163	57831	1450.837748	27.736301	38228	-1	0	1	0	13
38246	IEVEKPFAIAKE	166	50014	1373.767748	46.835449	38246	-1	0	2	0	12
38254	IEVIEIMTDR	219	52360	1234.634524	79.832886	38254	1392	1	0	0	10	1392	15.994915	15.994915			Met_OX			M			1	1	0	0
38264	IEVLEEELR	74	56218	1129.610524	63.442791	38264	-1	0	0	0	9
38276	IEWLESHQDADIEDFKAK	56	61909	2174.043372	22.897871	38276	-1	0	1	0	18
38469	IGEHTPSALAIMENANVLAR	305	60885	2123.093648	65.932549	38469	1392	1	0	0	20	1392	15.994915	15.994915			Met_OX			M			1	1	0	0
38492	IGFIEEVK	254	52945	934.524524	59.028938	38492	-1	0	0	0	8
38497	IGFPWSEIR	348	76611	1104.584124	89.080124	38497	-1	0	0	0	9
38500	IGGAQEMER	67	6656	1006.462124	75.681778	38500	1392	1	0	0	9	1392	15.994915	15.994915			Met_OX			M			1	1	0	0
38500	IGGAQEMER	67	14622	990.467724	63.442791	38500	-1	0	0	0	9
38510	IGGGIDVPVPR	322	54622	1079.619724	51.45639	38510	-1	0	0	0	11
38513	IGGIGTVPVGR	47	42216	1025.610124	84.063568	38513	-1	0	0	0	11
38526	IGHPAPNFK	167	19302	980.530924	63.442791	38526	-1	0	0	0	9
38547	IGIEIIK	41	56549	785.512924	67.803238	38547	-1	0	0	0	7
38548	IGIEIIKR	41	43882	941.614124	85.640694	38548	-1	0	1	0	8
38557	IGIVGLPNVGK	339	62066	1066.662724	61.494392	38557	-1	0	0	0	11
38557	IGIVGLPNVGK	339	66675	1066.662524	61.494392	38557	-1	0	0	0	11
38571	IGKPHTVPCK	239	8547	1136.623748	56.890427	38571	1387	1	1	0	10	1387	57.021464	57.021464			Carbamidomethyl(C)			C			1	1	0	0
38594	IGLFGGAGVGK	22	56668	975.562524	110.231316	38594	-1	0	0	0	11
38604	IGLIQFCLSAPK	269	78732	1346.749124	113.84507	38604	1387	1	0	0	12	1387	57.021464	57.021464			Carbamidomethyl(C)			C			1	1	0	0
38665	IGPLGLSPK	199	47630	881.544924	52.273613	38665	-1	0	0	0	9
38678	IGQGYLIK	213	37366	891.530124	59.028938	38678	-1	0	0	0	8
38702	IGRIEDVTPIPSDSTR	226	47307	1755.926948	56.378338	38702	-1	0	1	0	16
38703	IGRIEDVTPIPSDSTRR	226	41926	1912.026972	37.591133	38703	-1	0	2	0	17
38779	IGVLDEGK	245	29009	830.462124	59.028938	38779	-1	0	0	0	8
38788	IGVPFQLGRASR	445	68727	1300.747924	30.561634	38788	-1	0	1	1	12
38846	IHFPLATYAPVISAEK	265,275	75069	1756.963148	40.5023	38846	-1	0	0	0	16
38890	IHPMAYQLQLQAASNFK	313	59777	1976.006348	69.715637	38890	1392	1	0	0	17	1392	15.994915	15.994915			Met_OX			M			1	1	0	0
38891	IHPMAYQLQLQAASNFKSPVK	313	60479	2467.223048	34.192638	38891	327	2	1	0	21	327	95.961246	79.966331	15.994915		Phosphorylation	Met_OX		STY	M		2	1	1	0
38893	IHPQTIIAGWR	268	55480	1291.726448	61.494392	38893	-1	0	0	0	11
38896	IHPTSVISGYR	263	33025	1229.663348	72.354561	38896	-1	0	0	0	11
38920	IHSDCAANQQVTYR	79	15980	1662.762848	108.924377	38920	1387	1	0	0	14	1387	57.021464	57.021464			Carbamidomethyl(C)			C			1	1	0	0
38952	IIAATIENAQPILQIDNAR	354	74809	2064.143648	39.03883	38952	-1	0	0	0	19
38959	IIAFVGSPVEDNEKDLVK	183	66879	1973.060048	74.268715	38959	-1	0	1	0	18
38964	IIALDGDTK	288	33182	945.526324	63.442791	38964	-1	0	0	0	9
38967	IIAPPER	2,9	22222	795.472124	54.667961	38967	-1	0	0	0	7
38968	IIAPPERK	2,9	15362	923.566724	59.028938	38968	-1	0	1	0	8
38994	IIDVVYNASNNELVR	247	65371	1718.909524	90.308426	38994	-1	0	0	0	15
39045	IIGVHQEDELLECLSPATSR	294	72688	2267.142548	30.348576	39045	1387	1	0	0	20	1387	57.021464	57.021464			Carbamidomethyl(C)			C			1	1	0	0
39093	IILDLISESPIK	95	81798	1340.804124	88.34993	39093	-1	0	0	0	12
39099	IILLAEGR	241	50008	884.555924	59.028938	39099	-1	0	0	0	8
39116	IINADSEDPKYIINVK	173	55151	1831.976648	84.368195	39116	-1	0	1	0	16
39125	IINEPTAAAIAYGLDKK	334	63171	1787.989148	146.265793	39125	-1	0	1	0	17
39125	IINEPTAAAIAYGLDKK	334	68537	1787.989448	110.218048	39125	-1	0	1	0	17
39127	IINEPTAAAIAYGLDKR	56	64643	1815.998048	133.680283	39127	-1	0	1	0	17
39128	IINEPTAAAIAYGLDKREGEK	56	57401	2259.198172	87.895035	39128	-1	0	2	0	21
39129	IINEPTAAAIAYGLDR	346	70423	1687.899924	94.806099	39129	-1	0	0	0	16
39144	IIPGFMCQGGDFTR	162	58239	1614.740124	65.312569	39144	1391	2	0	0	14	1391	73.016379	57.021464	15.994915		Carbamidomethyl(C)	Met_OX		C	M		2	1	1	0
39163	IIQLLDDYPK	215	68288	1217.683124	79.832886	39163	-1	0	0	0	10
39174	IIQVAVELK	36	65054	1012.640524	42.123592	39174	-1	0	0	0	9
39183	IIRQEPSDSPMFIINR	79	49432	1932.000248	40.5023	39183	1392	1	1	0	16	1392	15.994915	15.994915			Met_OX			M			1	1	0	0
39192	IISANGCKVDNSSLTGESEPQTRSPDFTNENPLETR	23	74313	4371.142396	1.470455	39192	1194	2	2	0	36	1194	464.313789	272.250401	192.063388		Geranyl-geranyl	Heptose		C	KNQRST		2	1	1	0
39200	IISNASCTTNCLAPLAK	52	50380	1833.920124	99.30481	39200	1388	2	0	0	17	1388	114.042928	57.021464			Carbamidomethyl(C)			C			2	2	0	0
39210	IISSIEQKEENK	6	18868	1417.751948	56.090782	39210	-1	0	1	0	12
39212	IITEGFEAAK	264	37431	1078.577724	67.888649	39212	-1	0	0	0	10
39213	IITEGFEAAKEK	264	31434	1335.715148	76.833321	39213	-1	0	1	0	12
39216	IITHPNFNGNTLDNDIMLIK	353	72290	2299.174148	74.424034	39216	1392	1	0	0	20	1392	15.994915	15.994915			Met_OX			M			1	1	0	0
39217	IITHPNFNGNTLDNDIMLIKLSSPATLNSR	353	78823	3353.757372	110.581718	39217	987	2	1	0	30	987	44.026215	28.0313	15.994915		di-Methylation	Met_OX		*KRN	M		2	1	1	0
39222	IITITGTQDQIQNAQYLLQNSVK	95	80480	2589.389348	55.754093	39222	-1	0	0	0	23
39225	IITLTGPTNAIFK	151	74975	1388.815324	27.736301	39225	-1	0	0	0	13
39237	IIVDELKQEVISTSSK	186	65611	1788.994448	155.816818	39237	-1	0	1	0	16
39257	IIYGGSVTGATCK	289	31441	1326.671124	92.676521	39257	1387	1	0	0	13	1387	57.021464	57.021464			Carbamidomethyl(C)			C			1	1	0	0
39334	IKFEMEQNLR	115	28432	1323.672848	92.785057	39334	1392	1	1	0	10	1392	15.994915	15.994915			Met_OX			M			1	1	0	0
39334	IKFEMEQNLR	115	45059	1307.677148	106.843636	39334	-1	0	1	0	10
39372	IKIIAPPERK	2,9	25483	1164.746048	56.890427	39372	-1	0	2	0	10
39452	IKTDYTLSIANR	254	42835	1394.764148	56.090782	39452	-1	0	1	0	12
39475	IKVLEQDKAR	74	14702	1199.710748	56.890427	39475	-1	0	2	0	10
39485	IKWGDAGAEYVVESTGVFTTMEK	52	75786	2534.220548	79.310638	39485	1392	1	1	0	23	1392	15.994915	15.994915			Met_OX			M			1	1	0	0
39495	ILAEGGGAK	50	11410	815.461924	52.273613	39495	-1	0	0	0	9
39500	ILAGFQPDEEMNEICK	36	55342	1909.865124	117.387779	39500	1391	2	0	0	16	1391	73.016379	57.021464	15.994915		Carbamidomethyl(C)	Met_OX		C	M		2	1	1	0
39515	ILATPPQEDAPSVDIANIR	288	69101	2020.070924	26.578911	39515	-1	0	0	0	19
39549	ILDSVGIEADDDRLNK	210	49161	1772.903048	105.808197	39549	-1	0	1	0	16
39549	ILDSVGIEADDDRLNK	210	97935	1772.902324	94.806099	39549	-1	0	1	0	16
39581	ILESGPFVSCVK	370	56408	1335.698124	66.087036	39581	1387	1	0	0	12	1387	57.021464	57.021464			Carbamidomethyl(C)			C			1	1	0	0
39605	ILFLDPSGK	292	68975	989.567124	63.442791	39605	-1	0	0	0	9
39611	ILFRPVASQLPR	160	57696	1396.843448	100.67038	39611	-1	0	1	0	12
39615	ILGADTSVDLEETGR	24	53387	1575.785124	125.504387	39615	-1	0	0	0	15
39635	ILGLLDAYLK	48	83700	1118.682124	46.802147	39635	-1	0	0	0	10
39658	ILIANTGMDTDKIK	268	35010	1548.830948	85.812729	39658	1392	1	1	0	14	1392	15.994915	15.994915			Met_OX			M			1	1	0	0
39725	ILLDLEQALSSEGTQENK	67	77872	1988.019124	150.242737	39725	-1	0	0	0	18
39768	ILMVGLDAAGK	18	49419	1103.613124	61.494392	39768	1392	1	0	0	11	1392	15.994915	15.994915			Met_OX			M			1	1	0	0
39778	ILNEMRDQYEK	359,365	15956	1454.693648	61.494392	39778	1392	1	1	0	11	1392	15.994915	15.994915			Met_OX			M			1	1	0	0
39787	ILNKQQDDFGK	370	19024	1305.680348	42.228741	39787	-1	0	1	0	11
39801	ILNVGDIGGNETVTLR	282	69240	1670.908924	65.156059	39801	-1	0	0	0	16
39883	ILTATVDNANVLLQIDNAR	359	77409	2054.124548	142.043274	39883	-1	0	0	0	19
39901	ILTFDQLALDSPK	203	76424	1460.800524	92.676521	39901	-1	0	0	0	13
39931	ILVATNLFGR	311	72243	1103.657524	67.888649	39931	-1	0	0	0	10
39938	ILVGMYDK	26	29349	954.496724	71.649178	39938	1392	1	0	0	8	1392	15.994915	15.994915			Met_OX			M			1	1	0	0
39988	ILYSQCGDVMR	140	26856	1357.623724	72.354561	39988	1391	2	0	0	11	1391	73.016379	57.021464	15.994915		Carbamidomethyl(C)	Met_OX		C	M		2	1	1	0
40006	IMDPNIVGSEHYDVAR	22	42416	1831.865948	33.426044	40006	1392	1	0	0	16	1392	15.994915	15.994915			Met_OX			M			1	1	0	0
40013	IMEGPAFNFLDAPAVR	110	78336	1763.882524	48.15749	40013	1392	1	0	0	16	1392	15.994915	15.994915			Met_OX			M			1	1	0	0
40026	IMGPNYTPGK	76	22485	1093.536124	67.888649	40026	1392	1	0	0	10	1392	15.994915	15.994915			Met_OX			M			1	1	0	0
40031	IMGTSPLQIDR	65	40431	1246.647924	61.494392	40031	1392	1	0	0	11	1392	15.994915	15.994915			Met_OX			M			1	1	0	0
40042	IMKGEADAMSLDGGYLYIAGK	370	59764	2235.069548	87.895035	40042	1393	2	1	0	21	1393	31.98983	15.994915			Met_OX			M			2	2	0	0
40054	IMLFTNEDNPHGNDSAK	302	38421	1918.860548	52.590954	40054	1392	1	0	0	17	1392	15.994915	15.994915			Met_OX			M			1	1	0	0
40063	IMLPWDPTGK	230	71670	1173.599924	46.802147	40063	1392	1	0	0	10	1392	15.994915	15.994915			Met_OX			M			1	1	0	0
40072	IMNTFSVVPSPK	266,267,276	51739	1335.697724	100.67038	40072	1392	1	0	0	12	1392	15.994915	15.994915			Met_OX			M			1	1	0	0
40072	IMNTFSVVPSPK	266,267,276	97904	1335.697924	88.34993	40072	1392	1	0	0	12	1392	15.994915	15.994915			Met_OX			M			1	1	0	0
40090	IMQSSSEVGYDAMAGDFVNMVEK	41	59834	2556.096848	71.065765	40090	1394	3	0	0	23	1394	47.984745	15.994915			Met_OX			M			3	3	0	0
40121	IMVSRSEVDMLK	16	44009	1465.772048	38.322083	40121	1078	2	1	0	12	1078	58.041865	42.04695	15.994915		tri-Methylation	Met_OX		KR	M		2	1	1	0
40142	INALTAASEAACLIVSVDETIKNPR	283	93368	2656.393748	50.116077	40142	1387	1	1	0	25	1387	57.021464	57.021464			Carbamidomethyl(C)			C			1	1	0	0
40148	INCVAAVFSAPPFPAAIGSQKK	319	79741	2227.153124	16.759501	40148	721	2	1	0	22	721	10.968366	-17.026549	27.994915		Pyro-glu from Q	Formylation		Q	*KST		2	1	1	0
40151	INDEDKQKILDK	334	73854	1500.829724	38.322083	40151	938	3	2	0	12	938	42.04695	14.01565			Methylation			*CHKNQRILDEST$			3	3	0	0
40152	INDRFEFPEQLPLDEFLQK	294	86303	2378.198648	61.479988	40152	-1	0	1	0	19
40238	INISEGNCPER	151	22883	1288.595324	72.354561	40238	1387	1	0	0	11	1387	57.021464	57.021464			Carbamidomethyl(C)			C			1	1	0	0
40356	INVYYNEAAGNK	273	30917	1355.659524	76.833321	40356	-1	0	0	0	12
40359	INVYYNEATGGK	267	32878	1328.647924	88.34993	40359	-1	0	0	0	12
40379	IPAFLNVVDIAGLVK	339	92705	1568.943324	29.309561	40379	-1	0	0	0	15
40398	IPAVFKIDALNENK	375	68586	1571.879048	97.032928	40398	-1	0	1	0	14
40415	IPDWFLNR	233	72714	1060.558324	71.649178	40415	-1	0	0	0	8
40429	IPGGIIEDSCVLR	274	64731	1428.753524	104.763947	40429	1387	1	0	0	13	1387	57.021464	57.021464			Carbamidomethyl(C)			C			1	1	0	0
40537	IPSAVGYQPTLATDMGTMQER	22	50990	2298.074348	97.277267	40537	1393	2	0	0	21	1393	31.98983	15.994915			Met_OX			M			2	2	0	0
40606	IQDKEGIPPDQQR	207	15048	1523.778248	42.834827	40606	-1	0	1	0	13
40606	IQDKEGIPPDQQR	207	15958	1523.780648	60.708656	40606	-1	0	1	0	13
40606	IQDKEGIPPDQQR	207	16908	1523.780348	70.669685	40606	-1	0	1	0	13
40606	IQDKEGIPPDQQR	207	17928	1523.781848	51.430111	40606	-1	0	1	0	13
40606	IQDKEGIPPDQQR	207	18933	1523.780948	27.736301	40606	-1	0	1	0	13
40610	IQDWYDK	115	29919	967.451524	54.667961	40610	-1	0	0	0	7
40613	IQDYDVSLDK	294	36415	1195.582924	67.888649	40613	-1	0	0	0	10
40616	IQEAGTEVVK	134	19805	1073.583524	67.888649	40616	-1	0	0	0	10
40619	IQEEGTEVELTGK	388	32614	1432.717124	81.320366	40619	-1	0	0	0	13
40635	IQERLLAILQHSAQDFRVGLQSPSVEAWEAK	66	86050	3585.878972	6.047668	40635	4	3	2	0	31	4	66.010565	42.010565	-18.010565		Acetylation	Pyro-glu from E		*KCSTYHR	E		3	2	1	0
40635	IQERLLAILQHSAQDFRVGLQSPSVEAWEAK	66	86348	3586.868172	6.047668	40635	5	3	2	0	31	5	66.994581	42.010565	-17.026549		Acetylation	Pyro-glu from Q		*KCSTYHR	Q		3	2	1	0
40664	IQHQDWTGGK	384	13681	1169.570048	67.888649	40664	-1	0	0	0	10
40665	IQHQDWTGGKEFK	384	24813	1573.774972	27.736301	40665	-1	0	1	0	13
40704	IQLVEEELDRAQER	286	52542	1727.894048	56.014282	40704	-1	0	1	0	14
40712	IQNGAQGIR	321	11461	956.526924	52.273613	40712	-1	0	0	0	9
40718	IQPSGGTNINEALLR	349	53181	1582.855724	51.863964	40718	-1	0	0	0	15
40749	IQSQFTDAQK	74	19362	1165.585324	67.888649	40749	-1	0	0	0	10
40755	IQTQPGYANTLR	138	30319	1361.717124	76.833321	40755	-1	0	0	0	12
40762	IQVGLGASGK	67	29546	929.539524	79.832886	40762	-1	0	0	0	10
40839	IRDWYQR	354,359,365	23619	1036.531324	82.63205	40839	-1	0	1	0	7
40890	IRIDSLSAQLSQLQK	131	69190	1699.970948	69.904526	40890	-1	0	1	0	15
40911	IRLENEIQTYR	358	40132	1434.769448	96.666176	40911	-1	0	1	0	11
40911	IRLENEIQTYR	358	40210	1416.760448	51.45639	40911	430	1	1	0	11	430	-18.010565	-18.010565			Pyro-glu from E			E			1	1	0	0
40986	ISAVSVAER	72	25554	931.521924	42.123592	40986	-1	0	0	0	9
40993	ISDSVLVDIKDTEPLIQTAK	270	75393	2185.197248	112.801544	40993	-1	0	1	0	20
41000	ISEDKNPDYR	154	9985	1236.584948	56.890427	41000	-1	0	1	0	10
41015	ISEQFTAMFR	266,267,273,276	50302	1245.594124	79.832886	41015	1392	1	0	0	10	1392	15.994915	15.994915			Met_OX			M			1	1	0	0
41060	ISGLIYEETR	91	44484	1180.622124	92.785057	41060	-1	0	0	0	10
41078	ISGVGIDQPPYGIFVINQK	79	80537	2045.106324	69.91481	41078	-1	0	0	0	19
41094	ISIGGGSCAISGGYGSR	360	43333	1598.760524	110.218048	41094	1387	1	0	0	17	1387	57.021464	57.021464			Carbamidomethyl(C)			C			1	1	0	0
41104	ISILLTGMGSGTGGGLSHTLQFGQLCDCSESKR	664	70374	3783.822548	1.081666	41104	493	3	1	1	33	493	430.19513	-18.010565	42.04695	406.158745	Pyro-glu from E	tri-Methylation	HexNAc2	E	KR	NST	3	1	1	1
41105	ISIPVDISDSDMMLNIINSSITTK	274	81663	2639.323748	46.068295	41105	1393	2	0	0	24	1393	31.98983	15.994915			Met_OX			M			2	2	0	0
41108	ISISTSGGSFR	355	38906	1111.573924	72.354561	41108	-1	0	0	0	11
41142	ISLGLPVGAVINCADNTGAK	206	78493	1970.039324	65.932549	41142	1387	1	0	0	20	1387	57.021464	57.021464			Carbamidomethyl(C)			C			1	1	0	0
41179	ISPGQINQVRPK	136	27727	1336.769048	66.087036	41179	-1	0	1	0	12
41216	ISRGTIEILSDVQLIKTGDK	215	93921	2228.253548	1.27069	41216	1	1	2	0	20	1	42.010565	42.010565			Acetylation			*KCSTYHR			1	1	0	0
41234	ISSIQSIVPALEIANAHR	41	77280	1919.070548	83.623253	41234	-1	0	0	0	18
41237	ISSLLEEQFQQGK	247	57199	1506.778924	104.763947	41237	-1	0	0	0	13
41247	ISSSKGSLGGGFSSGGFSGGSFSR	358	52287	2210.049848	75.47448	41247	-1	0	1	0	24
41254	ISSVLAGGSCR	354,359	25872	1106.562924	84.063568	41254	1387	1	0	0	11	1387	57.021464	57.021464			Carbamidomethyl(C)			C			1	1	0	0
41287	ISVREPMQTGIK	24	25411	1374.740348	46.835449	41287	1392	1	1	0	12	1392	15.994915	15.994915			Met_OX			M			1	1	0	0
41293	ISVYYNEASSHK	266	24952	1397.669348	46.835449	41293	-1	0	0	0	12
41296	ISVYYNEATGGK	276	33303	1301.637924	88.34993	41296	-1	0	0	0	12
41374	ITGMLLEIDNSELLHMLESPESLR	327	84320	2772.377048	39.702377	41374	1393	2	0	0	24	1393	31.98983	15.994915			Met_OX			M			2	2	0	0
41401	ITITNDKGR	334,346	11651	1017.568324	63.442791	41401	-1	0	1	0	9
41414	ITLDNAYMEK	119,316,336	33118	1213.577524	56.890427	41414	1392	1	0	0	10	1392	15.994915	15.994915			Met_OX			M			1	1	0	0
41428	ITLPVDFVTADKFDENAK	158	77452	2023.038848	74.268715	41428	-1	0	1	0	18
41448	ITMQNLNDR	324	14237	1120.544524	63.442791	41448	1392	1	0	0	9	1392	15.994915	15.994915			Met_OX			M			1	1	0	0
41462	ITNLTQQLEQASIVK	74	70340	1685.942124	90.308426	41462	-1	0	0	0	15
41550	ITVDDKHYQK	372	11570	1246.643348	56.890427	41550	-1	0	1	0	10
41583	IVADKDYSVTANSK	124	21046	1510.780448	97.032928	41583	-1	0	1	0	14
41588	IVAERPGTNSTGPAPMAPPR	280	25084	2035.040048	74.424034	41588	1392	1	1	0	20	1392	15.994915	15.994915			Met_OX			M			1	1	0	0
41598	IVATKPLYVALAQR	327	58803	1542.938348	85.812729	41598	-1	0	1	0	14
41652	IVEPYIAWGYPNLK	221	78838	1662.890524	56.014282	41652	-1	0	0	0	14
41725	IVLLDSSLEYK	274	68919	1279.714324	72.354561	41725	-1	0	0	0	11
41726	IVLLDSSLEYKK	274	58378	1407.808148	66.087036	41726	-1	0	1	0	12
41787	IVQAEGEAEAAK	159	15327	1215.621724	76.833321	41787	-1	0	0	0	12
41813	IVSGKDYNVTANSK	120	18275	1495.775648	97.032928	41813	-1	0	1	0	14
41819	IVSRPEELREDDVGTGAGLLEIK	274	65265	2496.330972	42.060806	41819	-1	0	2	0	23
41857	IVVNLTGR	228	39861	871.536124	59.028938	41857	-1	0	0	0	8
41900	IWHHTFYNELR	2,9	39814	1515.750248	72.354561	41900	-1	0	0	0	11
41947	IYELRNKER	168	71196	1452.774924	63.442791	41947	1054	3	2	0	9	1054	232.105922	42.04695	28.990164	161.068808	tri-Methylation	nitrosylation	Hexosamine	KR	CY	NST	3	1	1	1
41961	IYGLGSLALYEK	25	74162	1326.734124	76.833321	41961	-1	0	0	0	12
41973	IYIDSNNNPER	317	24433	1334.633924	72.354561	41973	-1	0	0	0	11
42043	IYVDDGLISLQVK	119,316,336	75330	1462.818124	81.320366	42043	-1	0	0	0	13
42052	IYVLLRR	81	40213	932.603924	67.803238	42052	-1	0	1	0	7
42058	IYYGTEAQIGER	282	35453	1399.686924	56.090782	42058	-1	0	0	0	12
42065	KAAAPAPEEEMDECEQALAAEPK	48	34992	2501.118548	116.13147	42065	1391	2	1	0	23	1391	73.016379	57.021464	15.994915		Carbamidomethyl(C)	Met_OX		C	M		2	1	1	0
42067	KAAATKK	211	6807	1101.589924	54.667961	42067	1380	2	2	0	7	1380	384.126776	192.063388			Heptose			KNQRST			2	2	0	0
42126	KADIDLTK	233	14286	903.513924	59.028938	42126	-1	0	1	0	8
42149	KAEGEPQEESPLKSK	28	13407	1736.811248	113.136055	42149	241	1	2	0	15	241	79.966331	79.966331			Phosphorylation			STY			1	1	0	0
42159	KAERAALR	605	13306	942.547324	59.028938	42159	1205	1	2	1	8	1205	27.994915	27.994915			Formylation			*KST			1	1	0	0
42162	KAETAIVASLR	446	35803	1186.678524	51.45639	42162	1205	1	1	1	11	1205	27.994915	27.994915			Formylation			*KST			1	1	0	0
42165	KAEVEGKDLPEHAVLK	92	27152	1762.968972	33.426044	42165	-1	0	2	0	16
42166	KAEVNTIPGFDGVVK	152	48977	1601.860524	29.309561	42166	1205	1	1	0	15	1205	27.994915	27.994915			Formylation			*KST			1	1	0	0
42191	KAGNFYVPAEPK	221	33280	1320.693848	46.835449	42191	-1	0	1	0	12
42216	KAIAIEVEK	613	57851	1042.614124	75.681778	42216	1	1	1	1	9	1	42.010565	42.010565			Acetylation			*KCSTYHR			1	1	0	0
42257	KALDIAENEMPGLMR	241	37153	1719.836048	43.734215	42257	1393	2	1	0	15	1393	31.98983	15.994915			Met_OX			M			2	2	0	0
42291	KAMEAVAAQGK	155	37078	1145.633524	61.494392	42291	938	3	1	0	11	938	42.04695	14.01565			Methylation			*CHKNQRILDEST$			3	3	0	0
42319	KAPATPAPMGAPTLPAVIPSSPKEVPATPSSR	144	79119	3445.838972	5.564102	42319	1372	2	2	0	32	1372	322.137616	161.068808			Hexosamine			NST			2	2	0	0
42382	KASGPPVSELITK	60	39131	1326.762848	81.320366	42382	-1	0	1	0	13
42423	KAVEQLK	53	8872	815.498124	82.63205	42423	-1	0	1	0	7
42435	KAVLFCLSEDKK	63	38868	1437.777848	76.833321	42435	1387	1	2	0	12	1387	57.021464	57.021464			Carbamidomethyl(C)			C			1	1	0	0
42495	KCLELFTELAEDK	96	48420	1520.758924	34.931366	42495	430	1	1	0	13	430	-18.010565	-18.010565			Pyro-glu from E			E			1	1	0	0
42500	KCLPTEFCDALDRFSSFYSQSQNHPVLDMGPHR	66	51916	4167.902972	1.081666	42500	1199	3	2	0	33	1199	342.128781	114.042927			ubiquitinylation residue			*KSTC			3	3	0	0
42542	KDAEAWFTSR	382	34192	1238.585124	106.843636	42542	1205	1	1	0	10	1205	27.994915	27.994915			Formylation			*KST			1	1	0	0
42631	KDGVDFGKWR	8	65627	1221.639324	46.802147	42631	936	1	2	0	10	936	14.01565	14.01565			Methylation			*CHKNQRILDEST$			1	1	0	0
42639	KDIENQYETQITQIEHEVSSSGQEVQSSAK	115	72438	3392.611772	157.738342	42639	-1	0	1	0	30
42639	KDIENQYETQITQIEHEVSSSGQEVQSSAK	115	80495	3399.569048	33.456009	42639	10	3	1	0	30	10	6.973451	42.010565	-18.010565	-17.026549	Acetylation	Pyro-glu from E	Pyro-glu from Q	*KCSTYHR	E	Q	3	1	1	1
42639	KDIENQYETQITQIEHEVSSSGQEVQSSAK	115	81508	3399.577748	19.510052	42639	10	3	1	0	30	10	6.973451	42.010565	-18.010565	-17.026549	Acetylation	Pyro-glu from E	Pyro-glu from Q	*KCSTYHR	E	Q	3	1	1	1
42681	KDLQNFLK	244	37780	1005.573324	85.640694	42681	-1	0	1	0	8
42682	KDLQNFLKK	244	28497	1133.667548	63.442791	42682	-1	0	2	0	9
42700	KDLYANTVLSGGTTMYPGIADR	2	61856	2359.162748	143.394012	42700	1392	1	1	0	22	1392	15.994915	15.994915			Met_OX			M			1	1	0	0
42741	KDRVTDALNATR	41	21026	1387.765148	38.322083	42741	937	2	2	0	12	937	28.0313	14.01565			Methylation			*CHKNQRILDEST$			2	2	0	0
42742	KDSETGENIR	57	6380	1148.553848	79.832886	42742	-1	0	1	0	10
42769	KDVDGAYMTK	117	7618	1143.535124	139.01149	42769	1392	1	1	0	10	1392	15.994915	15.994915			Met_OX			M			1	1	0	0
42769	KDVDGAYMTK	117	13517	1127.539748	56.890427	42769	-1	0	1	0	10
42770	KDVDGAYMTKVDLQAK	117	27731	1868.944448	84.368195	42770	1055	3	2	0	16	1055	87.032029	42.04695	28.990164	15.994915	tri-Methylation	nitrosylation	Met_OX	KR	CY	M	3	1	1	1
42773	KDVDNAYMIK	356,357	18692	1212.593724	157.878128	42773	1392	1	1	0	10	1392	15.994915	15.994915			Met_OX			M			1	1	0	0
42774	KDVDNAYMIKVELQSK	356,357	42390	1896.976148	40.5023	42774	1392	1	2	0	16	1392	15.994915	15.994915			Met_OX			M			1	1	0	0
42842	KECSEAMEVETSVISIDSPQKLAILDQELEHK	290	81776	3994.019772	2.249366	42842	587	3	2	0	32	587	394.235538	-18.010565	220.182715	192.063388	Pyro-glu from E	hydroxyfarnesyl	Heptose	E	C	KNQRST	3	1	1	1
42887	KEELTLEGIR	100	42257	1187.663648	46.802147	42887	-1	0	1	0	10
42917	KEFSPFGTITSAK	327	98164	1412.741324	60.708656	42917	-1	0	1	0	13
42918	KEFSPFGTITSAKVMMEGGR	327	89803	2201.080324	1.27069	42918	1205	1	2	0	20	1205	27.994915	27.994915			Formylation			*KST			1	1	0	0
43008	KELKGGK	82	39109	815.461724	54.667961	43008	1206	2	2	0	7	1206	55.98983	27.994915			Formylation			*KST			2	2	0	0
43014	KELLEKIEK	38	63145	1185.674324	52.273613	43014	1206	2	2	0	9	1206	55.98983	27.994915			Formylation			*KST			2	2	0	0
43026	KELSEIAQSIVANGKGILAADESVGTMGNR	8	78188	3041.569748	1.543781	43026	609	1	2	0	30	609	-17.026549	-17.026549			Pyro-glu from Q			Q			1	1	0	0
43046	KEMQPTHPIR	5,10,12	6296	1252.646348	56.890427	43046	1392	1	1	0	10	1392	15.994915	15.994915			Met_OX			M			1	1	0	0
43064	KENPLQFK	348	26451	1003.557124	85.640694	43064	-1	0	1	0	8
43146	KESYSVYVYK	308	30506	1265.641324	157.878128	43146	-1	0	1	0	10
43165	KEVAVSGRK	544	41607	1057.601324	52.273613	43165	2	2	2	1	9	2	84.02113	42.010565			Acetylation			*KCSTYHR			2	2	0	0
43228	KFDQLLAEEK	139	37657	1220.652324	79.832886	43228	-1	0	1	0	10
43276	KFGYVDFESAEDLEK	109	65608	1776.832748	79.809364	43276	-1	0	1	0	15
43306	KFLDGIYVSEK	208	52056	1298.699524	124.863205	43306	-1	0	1	0	11
43339	KFNALFAQGNYSEAAK	317	49373	1758.880748	56.378338	43339	-1	0	1	0	16
43382	KFVADGIFK	230	48916	1024.582724	63.442791	43382	-1	0	1	0	9
43476	KGEGLPNFDNNNIK	75	39824	1559.780048	31.952301	43476	-1	0	1	0	14
43484	KGEPHHELPPGSTK	114	6903	1513.776548	85.812729	43484	-1	0	1	0	14
43484	KGEPHHELPPGSTK	114	7725	1513.775772	75.243469	43484	-1	0	1	0	14
43484	KGEPHHELPPGSTK	114	8541	1513.775772	56.014282	43484	-1	0	1	0	14
43484	KGEPHHELPPGSTK	114	9412	1513.776848	31.952301	43484	-1	0	1	0	14
43485	KGEPHHELPPGSTKR	114	6490	1669.876972	60.589245	43485	-1	0	2	0	15
43485	KGEPHHELPPGSTKR	114	7295	1669.877772	101.411888	43485	-1	0	2	0	15
43485	KGEPHHELPPGSTKR	114	8133	1669.876972	90.308426	43485	-1	0	2	0	15
43485	KGEPHHELPPGSTKR	114	8970	1669.877772	36.210682	43485	-1	0	2	0	15
43488	KGESQTDIEITREEDFTR	274	39197	2154.030248	74.268715	43488	-1	0	2	0	18
43528	KGHAVGDIPGVR	227	21800	1205.674448	38.322083	43528	-1	0	1	0	12
43595	KGLTPSQIGVILR	225	63182	1381.852148	81.320366	43595	-1	0	1	0	13
43615	KGPAAIQK	115	5963	812.498524	118.96196	43615	-1	0	1	0	8
43620	KGPGLAVQSGDK	193	14316	1156.633148	38.322083	43620	-1	0	1	0	12
43673	KGTDIMYTGTLDCWR	15	53995	1832.828348	79.809364	43673	1391	2	1	0	15	1391	73.016379	57.021464	15.994915		Carbamidomethyl(C)	Met_OX		C	M		2	1	1	0
43691	KGTNYLADVFEK	243	61112	1384.710924	113.84507	43691	-1	0	1	0	12
43701	KGVAINMVTEEDKR	100	19640	1605.825772	47.349197	43701	1392	1	2	0	14	1392	15.994915	15.994915			Met_OX			M			1	1	0	0
43722	KGVSQTGTPVCEEDGDAGLGIR	290	39403	2246.066948	111.606667	43722	1387	1	1	0	22	1387	57.021464	57.021464			Carbamidomethyl(C)			C			1	1	0	0
43753	KGYSPTHREEEYGK	84	7773	1680.799772	39.324135	43753	-1	0	2	0	14
43791	KHIMGQNVADYMR	212	13863	1594.746548	42.834827	43791	1393	2	1	0	13	1393	31.98983	15.994915			Met_OX			M			2	2	0	0
43812	KHPDASVNFSEFSK	98	37006	1592.771948	65.312569	43812	-1	0	1	0	14
43855	KIAFAITAIK	233	58837	1075.687724	122.165108	43855	-1	0	1	0	10
43887	KIDKYTEVLK	198	26753	1236.719648	106.843636	43887	-1	0	2	0	10
43894	KIEARVSADEDLK	252	53865	1515.837724	51.430111	43894	938	3	2	0	13	938	42.04695	14.01565			Methylation			*CHKNQRILDEST$			3	3	0	0
43897	KIEEIKDFLLTAR	218	70279	1575.912848	34.931366	43897	-1	0	2	0	13
43919	KIETEVAGLK	130	13310	1167.601324	46.802147	43919	241	1	1	0	10	241	79.966331	79.966331			Phosphorylation			STY			1	1	0	0
43933	KIFVGTK	238	15995	792.495924	54.667961	43933	-1	0	1	0	7
43948	KIHPQTIIAGWR	268	46401	1419.823148	56.090782	43948	-1	0	1	0	12
44016	KINDYVEK	364	15408	1008.536124	101.250549	44016	-1	0	1	0	8
44054	KIQVGLGASGK	67	23382	1057.636724	140.723053	44054	-1	0	1	0	11
44070	KISIPVDISDSDMMLNIINSSITTK	274	78025	2767.411448	79.889297	44070	1393	2	1	0	25	1393	31.98983	15.994915			Met_OX			M			2	2	0	0
44094	KITIADCGQLE	162	40587	1247.629524	84.063568	44094	1387	1	1	0	11	1387	57.021464	57.021464			Carbamidomethyl(C)			C			1	1	0	0
44105	KIVPTTTK	126	20419	887.556524	71.649178	44105	-1	0	1	0	8
44163	KKELEEIVQPIISK	56	54721	1653.980648	75.243469	44163	-1	0	2	0	14
44178	KKGEPHHELPPGSTK	114	6125	1641.869772	51.863964	44178	-1	0	2	0	15
44178	KKGEPHHELPPGSTK	114	6959	1641.870572	51.863964	44178	-1	0	2	0	15
44178	KKGEPHHELPPGSTK	114	7765	1641.870572	60.589245	44178	-1	0	2	0	15
44178	KKGEPHHELPPGSTK	114	8582	1641.869772	60.589245	44178	-1	0	2	0	15
44178	KKGEPHHELPPGSTK	114	9427	1641.870972	60.589245	44178	-1	0	2	0	15
44178	KKGEPHHELPPGSTK	114	10291	1641.872172	60.589245	44178	-1	0	2	0	15
44178	KKGEPHHELPPGSTK	114	11473	1641.870572	29.309561	44178	-1	0	2	0	15
44204	KKLFYADTLK	608	32467	1254.708848	46.802147	44204	1205	1	2	1	10	1205	27.994915	27.994915			Formylation			*KST			1	1	0	0
44225	KKMQMLK	286	33191	1036.566724	54.667961	44225	1204	2	2	0	7	1204	130.037842	114.042927	15.994915		ubiquitinylation residue	Met_OX		*KSTC	M		2	1	1	0
44232	KKNLQYYDISAK	192	24605	1470.795248	46.835449	44232	-1	0	2	0	12
44237	KKPLDGEYFTLQIR	114	61886	1707.944648	134.851105	44237	-1	0	2	0	14
44237	KKPLDGEYFTLQIR	114	62779	1707.943748	163.996536	44237	-1	0	2	0	14
44237	KKPLDGEYFTLQIR	114	63697	1707.943448	148.984665	44237	-1	0	2	0	14
44237	KKPLDGEYFTLQIR	114	64636	1707.942172	56.014282	44237	-1	0	2	0	14
44237	KKPLDGEYFTLQIR	114	65650	1707.944348	97.032928	44237	-1	0	2	0	14
44237	KKPLDGEYFTLQIR	114	66678	1707.945848	75.243469	44237	-1	0	2	0	14
44237	KKPLDGEYFTLQIR	114	70591	1749.954848	75.243469	44237	1	1	2	0	14	1	42.010565	42.010565			Acetylation			*KCSTYHR			1	1	0	0
44256	KKTATAVAHCK	232	57080	1563.801848	51.45639	44256	1236	2	2	0	11	1236	406.158745	349.137281	57.021464		HexNAc1dHex1	Carbamidomethyl(C)		NST	C		2	1	1	0
44309	KLADQCTGLQGFLVFHSFGGGTGSGFTSLLMER	275	80028	3442.649048	1.081666	44309	477	3	1	0	33	477	-19.042199	-18.010565	-17.026549	15.994915	Pyro-glu from E	Pyro-glu from Q	Met_OX	E	Q	M	3	1	1	1
44330	KLALQLHPDRNPDDPQAQEK	75	31270	2313.195772	24.689154	44330	-1	0	2	0	20
44343	KLAVNMVPFPR	266,267,273,276	50166	1287.723848	61.494392	44343	1392	1	1	0	11	1392	15.994915	15.994915			Met_OX			M			1	1	0	0
44357	KLDEAVAEAHLGK	241	29101	1380.748448	104.763947	44357	-1	0	1	0	13
44370	KLDPGSEETQTLVR	48	32464	1572.822248	85.812729	44370	-1	0	1	0	14
44374	KLDYGQHVVAGTPGR	101	25434	1597.846748	69.904526	44374	-1	0	1	0	15
44382	KLEDGPK	47	5225	786.435524	120	44382	-1	0	1	0	7
44409	KLEPPPVK	36	19296	907.560924	85.640694	44409	-1	0	1	0	8
44547	KLLEGEECR	355,356,357,360,377	14528	1133.562248	89.080124	44547	1387	1	1	0	9	1387	57.021464	57.021464			Carbamidomethyl(C)			C			1	1	0	0
44547	KLLEGEECR	355,356,357,360,377	15686	1147.577124	75.681778	44547	328	1	1	0	9	328	71.037114	71.037114			Acrylamide adduct			C			1	1	0	0
44553	KLLEGEESRLESGMQNMSIHTK	379	30251	2549.231772	26.465111	44553	1393	2	2	0	22	1393	31.98983	15.994915			Met_OX			M			2	2	0	0
44620	KLNVAEK	429	11198	801.482524	54.667961	44620	-1	0	1	1	7
44622	KLNVTEQEK	46	10169	1088.595724	138.386322	44622	-1	0	1	0	9
44623	KLNVTEQEKIDK	46	17707	1444.801748	127.947601	44623	-1	0	2	0	12
44672	KLSDQCTGLQGFLVFHSFGGGTGSGFTSLLMER	265	59003	3516.678972	1.081666	44672	547	3	1	0	33	547	38.974514	-18.010565	27.994915	28.990164	Pyro-glu from E	Formylation	nitrosylation	E	*KST	CY	3	1	1	1
44674	KLSELLR	96	30613	858.540524	54.667961	44674	-1	0	1	0	7
44683	KLSPGPTTLK	20	28668	1121.596324	46.802147	44683	241	1	1	0	10	241	79.966331	79.966331			Phosphorylation			STY			1	1	0	0
44704	KLTKSFGWETLDSFMQHDVQELCR	294	21373	3140.418896	3.074327	44704	1350	1	2	0	24	1350	242.019154	242.019154			phosphoglycosyl-D-mannose-1-phosphoryl			ST			1	1	0	0
44721	KLVEYLK	293	10355	903.525724	54.667961	44721	575	2	1	0	7	575	10.979599	-18.010565	28.990164		Pyro-glu from E	nitrosylation		E	CY		2	1	1	0
44721	KLVEYLK	293	49181	892.550124	82.63205	44721	-1	0	1	0	7
44748	KLYDIDVAK	200	35137	1064.601524	89.080124	44748	-1	0	1	0	9
44758	KLYYQQLK	294	25143	1083.619924	101.250549	44758	-1	0	1	0	8
44887	KNGFVVLK	330	30875	904.561724	85.640694	44887	-1	0	1	0	8
44903	KNHEEEMKDLR	358	4199	1444.684448	140.723053	44903	1392	1	2	0	11	1392	15.994915	15.994915			Met_OX			M			1	1	0	0
44903	KNHEEEMKDLR	358	10036	1428.690248	96.666176	44903	-1	0	2	0	11
45104	KPLDGEYFTLQIR	114	68693	1579.845548	117.620758	45104	-1	0	1	0	13
45112	KPLPDHVSIVEPK	230	36376	1458.831548	92.676521	45112	-1	0	1	0	13
45113	KPLPDHVSIVEPKDEILPTTPISEQK	230	67246	2910.582972	20.289747	45113	-1	0	2	0	26
45178	KPVTDAENCHLAR	370	13558	1510.743548	161.474274	45178	1387	1	1	0	13	1387	57.021464	57.021464			Carbamidomethyl(C)			C			1	1	0	0
45200	KQAKDSALPYR	735	41674	1615.807324	42.228741	45200	948	3	2	1	11	948	339.108304	28.0313	283.045704		di-Methylation	N-acetylglucosamine-1-phosphoryl		*KRN	ST		3	2	1	0
45216	KQCASLQAAIADAEQRGEMALK	360	28483	2374.211348	16.759501	45216	938	3	2	0	22	938	42.04695	14.01565			Methylation			*CHKNQRILDEST$			3	3	0	0
45221	KQDEPIDLFMIEIMEMK	264	77431	2158.016348	79.058685	45221	1394	3	1	0	17	1394	47.984745	15.994915			Met_OX			M			3	3	0	0
45271	KQGGLGPMNIPLVSDPKR	167	47254	1923.048972	34.952557	45271	1392	1	2	0	18	1392	15.994915	15.994915			Met_OX			M			1	1	0	0
45271	KQGGLGPMNIPLVSDPKR	167	55538	2037.082448	34.952557	45271	1204	2	2	0	18	1204	130.037842	114.042927	15.994915		ubiquitinylation residue	Met_OX		*KSTC	M		2	1	1	0
45289	KQISNLQQSISDAEQR	117	35938	1844.948648	105.808197	45289	-1	0	1	0	16
45361	KQQISLATQMVR	270	25914	1418.777948	56.090782	45361	1392	1	1	0	12	1392	15.994915	15.994915			Met_OX			M			1	1	0	0
45388	KQTALVELLK	367	54476	1142.714924	139.01149	45388	-1	0	1	0	10
45390	KQTALVELVK	306	41117	1128.699124	92.785057	45390	-1	0	1	0	10
45393	KQTIDNSQGAYQEAFDISKK	12	42527	2271.125372	74.424034	45393	-1	0	2	0	20
45574	KSDIDEIVLVGGSTR	56	57194	1588.856048	51.863964	45574	-1	0	1	0	15
45585	KSDVEAIFSK	307	38600	1123.599324	157.878128	45585	-1	0	1	0	10
45601	KSEIEYYAMLAK	216	47759	1461.728724	159.424973	45601	1392	1	1	0	12	1392	15.994915	15.994915			Met_OX			M			1	1	0	0
45771	KSWSSCCLHLLLTQPCSLATTQTDTMLSAEEK	368	70739	3778.885448	2.249366	45771	393	3	1	0	32	393	253.204179	71.037114	28.0313	154.135765	Acrylamide adduct	di-Methylation	lipid	C	*KRN	ST	3	1	1	1
45816	KTEELEEESFPER	287	32040	1622.754548	104.763947	45816	-1	0	1	0	13
45847	KTGCNVLLIQK	269	33675	1273.732148	51.45639	45847	1387	1	1	0	11	1387	57.021464	57.021464			Carbamidomethyl(C)			C			1	1	0	0
45939	KTNPEIQSTLR	42	20858	1286.705948	42.228741	45939	-1	0	1	0	11
45940	KTNPEIQSTLRK	42	15467	1414.801148	66.087036	45940	-1	0	2	0	12
45972	KTRAQAVHPGYGFLSENK	152	74541	2270.077448	28.646563	45972	677	3	2	0	18	677	267.039555	-17.026549	42.04695	242.019154	Pyro-glu from Q	tri-Methylation	phosphoglycosyl-D-mannose-1-phosphoryl	Q	KR	ST	3	1	1	1
46003	KTTHFVEGGDAGNREDQINR	221	16993	2244.072172	65.932549	46003	-1	0	2	0	20
46007	KTTTGSSGSK	767	19301	967.509724	46.802147	46007	936	1	1	1	10	936	14.01565	14.01565			Methylation			*CHKNQRILDEST$			1	1	0	0
46018	KTVESSLK	116	12226	947.503924	71.649178	46018	1206	2	1	0	8	1206	55.98983	27.994915			Formylation			*KST			2	2	0	0
46026	KTVTAMDVVYALK	91	54819	1454.791124	60.708656	46026	1392	1	1	0	13	1392	15.994915	15.994915			Met_OX			M			1	1	0	0
46026	KTVTAMDVVYALK	91	55975	1454.792048	70.669685	46026	1392	1	1	0	13	1392	15.994915	15.994915			Met_OX			M			1	1	0	0
46035	KTYDSYLGDDYVR	370	41462	1594.738748	51.430111	46035	-1	0	1	0	13
46202	KVLDKCQEVISWLDANTLAEK	346	69967	2575.308548	22.955875	46202	579	3	2	0	21	579	172.048407	-18.010565	28.990164	161.068808	Pyro-glu from E	nitrosylation	Hexosamine	E	CY	NST	3	1	1	1
46208	KVLEQLVK	291	35557	956.613124	71.649178	46208	-1	0	1	0	8
46255	KVPQVSTPTLVEVSR	306,367	62198	1667.935924	69.904526	46255	1205	1	1	0	15	1205	27.994915	27.994915			Formylation			*KST			1	1	0	0
46275	KVQSGNINAAK	274	6667	1129.634048	72.354561	46275	-1	0	1	0	11
46304	KVSSGEVSIK	434	61387	1439.751724	56.890427	46304	1239	1	1	1	10	1239	406.158745	406.158745			HexNAc2			NST			1	1	0	0
46332	KVVGCSCVVVK	235	20131	1234.664948	84.063568	46332	1388	2	1	0	11	1388	114.042928	57.021464			Carbamidomethyl(C)			C			2	2	0	0
46351	KVYDQMPEPR	142	12731	1278.614948	46.802147	46351	1392	1	1	0	10	1392	15.994915	15.994915			Met_OX			M			1	1	0	0
46405	KYASSANLHLPK	364	26430	1328.731748	113.84507	46405	-1	0	1	0	12
46415	KYDAFLASESLIK	201	66508	1484.799324	178.244675	46415	-1	0	1	0	13
46422	KYEDEINK	356,357,377	13258	1152.552548	85.640694	46422	1197	1	1	0	8	1197	114.042927	114.042927			ubiquitinylation residue			*KSTC			1	1	0	0
46423	KYEDEINKR	356,357,377	9544	1194.611048	120.059029	46423	-1	0	2	0	9
46423	KYEDEINKR	356,357,377	9906	1265.648348	75.681778	46423	1050	2	2	0	9	1050	71.037114	42.04695	28.990164		tri-Methylation	nitrosylation		KR	CY		2	1	1	0
46423	KYEDEINKR	356,357,377	13313	1194.611048	75.681778	46423	-1	0	2	0	9
46424	KYEDICPSTHNMDVPNIK	330	34413	2177.000972	93.467415	46424	1391	2	1	0	18	1391	73.016379	57.021464	15.994915		Carbamidomethyl(C)	Met_OX		C	M		2	1	1	0
46425	KYEDICPSTHNMDVPNIKR	330	29949	2333.102972	108.302933	46425	1391	2	2	0	19	1391	73.016379	57.021464	15.994915		Carbamidomethyl(C)	Met_OX		C	M		2	1	1	0
46426	KYEEIDNAPEER	50	18880	1492.689848	38.322083	46426	-1	0	1	0	12
46436	KYELGRPAANTK	247	14294	1347.737648	38.322083	46436	-1	0	2	0	12
46472	KYKVPQLEIVPNSAEER	371	56180	2080.049348	52.590954	46472	241	1	2	0	17	241	79.966331	79.966331			Phosphorylation			STY			1	1	0	0
46570	LAAASDVLELTDDNFESR	111	60916	2170.086848	41.795708	46570	813	3	0	0	18	813	204.149008	21.981943	28.0313	154.135765	Sodium adduct	di-Methylation	lipid	DE$	*KRN	ST	3	1	1	1
46573	LAADAGTFLSR	251	37321	1121.596724	84.063568	46573	-1	0	0	0	11
46574	LAADAGTFLSRAVQFTEEK	251	44304	2272.219748	26.578911	46574	828	3	1	0	19	828	218.164658	21.981943	42.04695	154.135765	Sodium adduct	tri-Methylation	lipid	DE$	KR	ST	3	1	1	1
46579	LAADDFR	324,352,354,358,359,365,378,382	26373	807.399924	54.667961	46579	-1	0	0	0	7
46619	LAAEQELIR	156	38554	1042.589324	63.442791	46619	-1	0	0	0	9
46634	LAAIGEATR	156	23721	901.510524	42.123592	46634	-1	0	0	0	9
46647	LAALNPESNTAGLDIFAK	64	77229	1844.976524	65.40403	46647	-1	0	0	0	18
46660	LAATNALLNSLEFTK	105	80120	1605.886924	113.136055	46660	-1	0	0	0	15
46689	LADALQELR	131	49764	1028.573924	63.442791	46689	-1	0	0	0	9
46689	LADALQELR	131	53331	1092.569924	52.273613	46689	17	2	0	0	9	17	63.992508	42.010565	21.981943		Acetylation	Sodium adduct		*KCSTYHR	DE$		2	1	1	0
46717	LADQCTGLQGFLVFHSLGRGTGSDVTSFLMEWLSVNYGK	261	63550	4296.995896	1.058339	46717	276	2	1	0	39	276	62.939782	79.966331	-17.026549		Phosphorylation	Pyro-glu from Q		STY	Q		2	1	1	0
46760	LAELEEALQK	355	48967	1143.626124	122.165108	46760	-1	0	0	0	10
46763	LAELEEFINGPNNAHIQQVGDR	317	70646	2464.231748	16.759501	46763	-1	0	0	0	22
46782	LAEPSQLLK	154	47085	998.587724	89.080124	46782	-1	0	0	0	9
46791	LAEQAER	1,4,5,6,10,11,12	6371	816.421124	54.667961	46791	-1	0	0	0	7
46917	LAKEYEATLEECCAK	367	32003	1814.831348	60.589245	46917	1388	2	1	0	15	1388	114.042928	57.021464			Carbamidomethyl(C)			C			2	2	0	0
46934	LAKQVGYENAGTVEFLVDRHGK	179	85668	2456.268548	16.759501	46934	13	2	2	0	22	13	24.984016	42.010565	-17.026549		Acetylation	Pyro-glu from Q		*KCSTYHR	Q		2	1	1	0
46956	LALDIEIATYR	379,380	75386	1277.710524	140.723053	46956	-1	0	0	0	11
46972	LALDMEIHAYR	131	46517	1347.671648	61.494392	46972	1392	1	0	0	11	1392	15.994915	15.994915			Met_OX			M			1	1	0	0
46980	LALDVEIATYR	355,356,357,360	70241	1263.693724	110.231316	46980	-1	0	0	0	11
46981	LALDVEIATYRK	355,356,357,360	60794	1391.789648	76.833321	46981	-1	0	1	0	12
46993	LALGIPLPELR	180	83753	1191.745524	42.228741	46993	-1	0	0	0	11
47032	LALVTGGEIASTFDHPELVK	268	77328	2097.121448	123.50351	47032	-1	0	0	0	20
47052	LAMQEFMILPVGAANFR	46	79468	1939.970048	37.591133	47052	1393	2	0	0	17	1393	31.98983	15.994915			Met_OX			M			2	2	0	0
47098	LAPDYDALDVANK	200	52947	1404.700524	81.320366	47098	-1	0	0	0	13
47111	LAPITSDPTEATAVGAVEASFK	119,316	77063	2175.122324	121.796722	47111	-1	0	0	0	22
47123	LAQANGWGVMVSHR	46	35251	1541.762948	108.924377	47123	1392	1	0	0	14	1392	15.994915	15.994915			Met_OX			M			1	1	0	0
47126	LAQAYYESTR	84	22426	1201.585924	79.832886	47126	-1	0	0	0	10
47138	LAQFEPSQR	72	25672	1075.553724	42.123592	47138	-1	0	0	0	9
47139	LAQGHTTVDELAR	156	25721	1410.733448	60.708656	47139	-1	0	0	0	13
47160	LAQQSQALQELISELDRR	222	82314	2098.126148	34.952557	47160	-1	0	1	0	18
47230	LASVPAGGAVAVSAAPGSAAPAAGSAPAAAEEK	210	53383	2774.431748	44.160267	47230	-1	0	0	0	33
47238	LASYLDK	115,354,358,359,365,382	24346	809.440324	54.667961	47238	-1	0	0	0	7
47239	LASYLDKVQALEEANNDLENK	115	69514	2377.189748	229.612305	47239	-1	0	1	0	21
47241	LASYLDKVR	354,358,359,365,382	32257	1064.610124	103.787148	47241	-1	0	1	0	9
47266	LATNAAVTVLR	271	46248	1128.673724	84.063568	47266	-1	0	0	0	11
47285	LAVEAVLR	268	51573	870.541124	71.649178	47285	-1	0	0	0	8
47302	LAVNMVPFPR	266,267,273,276	59798	1159.629524	106.843636	47302	1392	1	0	0	10	1392	15.994915	15.994915			Met_OX			M			1	1	0	0
47302	LAVNMVPFPR	266,267,273,276	60708	1159.629524	92.785057	47302	1392	1	0	0	10	1392	15.994915	15.994915			Met_OX			M			1	1	0	0
47336	LAYINPDLALEEK	258	69307	1488.792924	104.763947	47336	-1	0	0	0	13
47470	LCTSATESEVAR	182	21017	1323.620924	56.090782	47470	1387	1	0	0	12	1387	57.021464	57.021464			Carbamidomethyl(C)			C			1	1	0	0
47483	LCYVALDFEQEMATAASSSSLEK	2	73385	2566.169948	71.065765	47483	1391	2	0	0	23	1391	73.016379	57.021464	15.994915		Carbamidomethyl(C)	Met_OX		C	M		2	1	1	0
47602	LDGLVETPTGYIESLPR	145	76961	1859.975324	52.590954	47602	-1	0	0	0	17
47622	LDHKFDLMYAK	265,275	34403	1396.692248	96.666176	47622	1392	1	1	0	11	1392	15.994915	15.994915			Met_OX			M			1	1	0	0
47643	LDIDSPPITAR	119,316,336	51147	1197.648524	84.063568	47643	-1	0	0	0	11
47666	LDILAQEVNFLR	377	82867	1430.799924	113.84507	47666	-1	0	0	0	12
47687	LDKAQIHDLVLVGGSTR	346	53990	1822.017772	44.820389	47687	-1	0	1	0	17
47709	LDKSQIHDIVLVGGSTR	334	50508	1838.012172	69.715637	47709	-1	0	1	0	17
47727	LDLDLTADSQPPVFK	280	75106	1658.864724	51.863964	47727	-1	0	0	0	15
47894	LDSELKNMQDMVEDYR	117	32282	2017.885148	169.97345	47894	1393	2	1	0	16	1393	31.98983	15.994915			Met_OX			M			2	2	0	0
47894	LDSELKNMQDMVEDYR	117	33316	2017.886048	56.378338	47894	1393	2	1	0	16	1393	31.98983	15.994915			Met_OX			M			2	2	0	0
47894	LDSELKNMQDMVEDYR	117	56348	2001.885848	74.486137	47894	1392	1	1	0	16	1392	15.994915	15.994915			Met_OX			M			1	1	0	0
47895	LDSELKNMQDMVEDYRNK	117	27577	2260.021372	28.646563	47895	1393	2	2	0	18	1393	31.98983	15.994915			Met_OX			M			2	2	0	0
47941	LDTSEVVFNSK	127	44188	1238.627924	51.45639	47941	-1	0	0	0	11
47957	LDVTSVEDYK	270	45225	1168.573924	79.832886	47957	-1	0	0	0	10
48091	LEAVQYK	44	20780	850.467124	54.667961	48091	-1	0	0	0	7
48124	LEDELNRAK	74	10970	1115.605124	52.273613	48124	937	2	1	0	9	937	28.0313	14.01565			Methylation			*CHKNQRILDEST$			2	2	0	0
48165	LEEAEKAADESER	286	12502	1476.680348	60.708656	48165	-1	0	1	0	13
48247	LEFIVSTGPYPSESAMTK	278	68735	1972.959124	49.159832	48247	1392	1	0	0	18	1392	15.994915	15.994915			Met_OX			M			1	1	0	0
48293	LEGLTDEINFLR	379	78815	1419.750124	113.84507	48293	-1	0	0	0	12
48363	LEKEIETYHNLLEGGQEDFESSGAGK	115	62183	2946.350948	16.10162	48363	4	3	1	0	26	4	66.010565	42.010565	-18.010565		Acetylation	Pyro-glu from E		*KCSTYHR	E		3	2	1	0
48363	LEKEIETYHNLLEGGQEDFESSGAGK	115	64358	2880.355772	61.194195	48363	-1	0	1	0	26
48404	LELAQELR	67	46569	971.551924	59.028938	48404	-1	0	0	0	8
48450	LELPGSR	347	32022	771.435924	54.667961	48450	-1	0	0	0	7
48488	LENEIQTYR	358,378	27165	1165.584724	120.059029	48488	-1	0	0	0	9
48554	LEQEIATYR	324,354,359,365,382	28757	1122.577324	75.681778	48554	-1	0	0	0	9
48564	LEQEVSRPIDHDLANWTPAQPLAPGR	26	67431	2910.484172	76.255081	48564	-1	0	1	0	26
48592	LEQQVPVNQVFGQDEMIDVIGVTK	213	77594	2702.374448	52.837406	48592	1392	1	0	0	24	1392	15.994915	15.994915			Met_OX			M			1	1	0	0
48650	LESGMQNMSIHTK	379	10106	1507.690448	60.708656	48650	1393	2	0	0	13	1393	31.98983	15.994915			Met_OX			M			2	2	0	0
48823	LFEGNALLR	245	59187	1032.583324	52.273613	48823	-1	0	0	0	9
48857	LFIGGLSFETTDDSLR	223	80967	1784.904524	74.486137	48857	936	1	0	0	16	936	14.01565	14.01565			Methylation			*CHKNQRILDEST$			1	1	0	0
48857	LFIGGLSFETTDDSLR	223	81498	1798.920524	56.378338	48857	937	2	0	0	16	937	28.0313	14.01565			Methylation			*CHKNQRILDEST$			2	2	0	0
48911	LFNLSKEDDVR	248	41660	1335.690248	51.45639	48911	-1	0	1	0	11
48931	LFQECCPHSTDR	95	20498	1549.651448	56.090782	48931	1388	2	0	0	12	1388	114.042928	57.021464			Carbamidomethyl(C)			C			2	2	0	0
48970	LFTFHADICTLPDTEK	367	71073	1907.923148	169.97345	48970	1387	1	0	0	16	1387	57.021464	57.021464			Carbamidomethyl(C)			C			1	1	0	0
49003	LFVTNDAATILR	271	70576	1333.748124	113.84507	49003	-1	0	0	0	12
49063	LGDTQQSIPGNEER	222	23684	1543.734324	108.924377	49063	-1	0	0	0	14
49065	LGDVYVNDAFGTAHR	158	52186	1634.793548	113.136055	49065	-1	0	0	0	15
49065	LGDVYVNDAFGTAHR	158	97847	1634.792948	113.136055	49065	-1	0	0	0	15
49092	LGEHNIDVLEGNEQFINAAK	353	67853	2225.121548	134.658249	49092	936	1	0	0	20	936	14.01565	14.01565			Methylation			*CHKNQRILDEST$			1	1	0	0
49092	LGEHNIDVLEGNEQFINAAK	353	67968	2239.136648	134.658249	49092	941	1	0	0	20	941	28.0313	28.0313			di-Methylation			*KRN			1	1	0	0
49094	LGEIVTTIPTIGFNVETVEYK	18	85563	2323.245124	22.955875	49094	-1	0	0	0	21
49139	LGFAGLVQEISFGTTK	270	86483	1667.899924	84.368195	49139	-1	0	0	0	16
49147	LGFLHSGTAK	114	29294	1030.568124	122.165108	49147	-1	0	0	0	10
49168	LGGAVLSFSEATSSVQK	180	65711	1680.881324	37.591133	49168	-1	0	0	0	17
49176	LGGIGQFLAK	72	65094	1003.594324	46.802147	49176	-1	0	0	0	10
49190	LGGSAVISLEGKPL	63	68721	1340.779924	163.996536	49190	-1	0	1	0	14
49195	LGGSLADSYLDEGFLLDKK	268	77497	2041.050548	88.180733	49195	-1	0	1	0	19
49198	LGGTIDDCELVEGLVLTQK	269	80225	2060.056748	39.03883	49198	1387	1	0	0	19	1387	57.021464	57.021464			Carbamidomethyl(C)			C			1	1	0	0
49221	LGHPDTLNQGEFK	244	30178	1455.722348	81.320366	49221	-1	0	0	0	13
49222	LGHPDTLNQGEFKELVR	244	52781	1953.018572	37.591133	49222	-1	0	1	0	17
49230	LGIHEDSQNR	96	12233	1168.570448	67.888649	49230	-1	0	0	0	10
49233	LGIHEDSTNR	99	13433	1141.559948	67.888649	49233	-1	0	0	0	10
49249	LGKDAVEDLESVGK	71	49844	1459.766348	121.51667	49249	-1	0	1	0	14
49403	LGQSDPAPLQHQMDIYQK	288	34758	2085.011048	49.159832	49403	1392	1	0	0	18	1392	15.994915	15.994915			Met_OX			M			1	1	0	0
49450	LGSIAIQGAIEK	277	51765	1199.700524	56.090782	49450	-1	0	0	0	12
49518	LGVQVVITDPEKLDQIR	263	71797	1923.094448	133.680283	49518	-1	0	1	0	17
49591	LHFFMPGFAPLTSR	267,273,276	75221	1636.829648	85.812729	49591	1392	1	0	0	14	1392	15.994915	15.994915			Met_OX			M			1	1	0	0
49621	LHIIEVGTPPTGNQPFPK	317	64885	1945.056248	57.032352	49621	-1	0	0	0	18
49727	LHSMKEGIHAQQK	371	4929	1522.778972	51.430111	49727	1392	1	1	0	13	1392	15.994915	15.994915			Met_OX			M			1	1	0	0
49743	LHVDPENFR	62,368	35106	1126.564148	63.442791	49743	-1	0	0	0	9
49766	LIAPVAEEEATVPNNK	124	47660	1694.895724	74.486137	49766	-1	0	0	0	16
49795	LIDLHSPSEIVK	224	55472	1350.762848	88.34993	49795	-1	0	0	0	12
49856	LIGDAAKNQVAMNPTNTVFDAK	334	58275	2332.199948	12.682803	49856	936	1	1	0	22	936	14.01565	14.01565			Methylation			*CHKNQRILDEST$			1	1	0	0
49859	LIGEYGLR	245	42732	920.520524	59.028938	49859	-1	0	0	0	8
49970	LILIESR	225	46946	843.529324	54.667961	49970	-1	0	0	0	7
49981	LILPVGPAGGNQMLEQYDKLQDGSIK	161	72993	2800.455248	29.979982	49981	1392	1	1	0	26	1392	15.994915	15.994915			Met_OX			M			1	1	0	0
50011	LIPDSIGKDIEK	234	45835	1327.746848	46.835449	50011	-1	0	1	0	12
50032	LIPPQTYLQAEGEDGQNLEK	67	62515	2243.119148	14.974946	50032	-1	0	0	0	20
50032	LIPPQTYLQAEGEDGQNLEK	67	63445	2243.121548	65.932549	50032	-1	0	0	0	20
50033	LIPPQTYLQAEGEDGQNLEKR	67	57962	2399.223848	18.097998	50033	-1	0	1	0	21
50039	LIQCENEVGK	253	19150	1189.587724	79.832886	50039	1387	1	0	0	10	1387	57.021464	57.021464			Carbamidomethyl(C)			C			1	1	0	0
50100	LISWYDNEFGYSNR	52	71993	1763.802524	108.924377	50100	-1	0	0	0	14
50311	LKGDDLQAIKK	307	19754	1228.725848	96.666176	50311	-1	0	2	0	11
50314	LKGEATVSFDDPPSAK	340	34888	1661.837648	40.5023	50314	-1	0	1	0	16
50329	LKGSGNLEAIHIIK	268	45491	1492.885748	75.243469	50329	-1	0	1	0	14
50330	LKGSGNLEAIHIIKK	268	34567	1620.978572	43.734215	50330	-1	0	2	0	15
50444	LKPDPNTLCDEFK	367	50134	1576.769348	81.320366	50444	1387	1	1	0	13	1387	57.021464	57.021464			Carbamidomethyl(C)			C			1	1	0	0
50445	LKPDPNTLCDEFKADEK	367	49324	2019.966848	44.820389	50445	1387	1	2	0	17	1387	57.021464	57.021464			Carbamidomethyl(C)			C			1	1	0	0
50591	LKYENEVALR	358	31670	1234.680248	122.165108	50591	-1	0	1	0	10
50591	LKYENEVALR	358	31789	1216.668848	79.832886	50591	430	1	1	0	10	430	-18.010565	-18.010565			Pyro-glu from E			E			1	1	0	0
50591	LKYENEVALR	358	32700	1234.679948	92.785057	50591	-1	0	1	0	10
50593	LKYENEVTLR	378	32701	1264.690748	92.785057	50593	-1	0	1	0	10
50636	LLAILQHSAQDFR	66	66048	1511.832848	81.320366	50636	-1	0	0	0	13
50663	LLASTLVHSVK	28	45707	1167.709148	42.228741	50663	-1	0	0	0	11
50664	LLASTLVHSVKK	28	36054	1295.804348	30.561634	50664	-1	0	1	0	12
50669	LLCEYQELTSTK	116	50104	1484.731324	56.090782	50669	1387	1	0	0	12	1387	57.021464	57.021464			Carbamidomethyl(C)			C			1	1	0	0
50672	LLCGLLAER	108	63228	1044.587324	89.080124	50672	1387	1	0	0	9	1387	57.021464	57.021464			Carbamidomethyl(C)			C			1	1	0	0
50686	LLDAQLATGGIVDPR	156	68049	1538.853124	60.589245	50686	-1	0	0	0	15
50692	LLDAVDTYIPVPAR	50	75656	1542.855524	85.812729	50692	-1	0	0	0	14
50739	LLDVVHPAAK	283	34371	1062.630924	56.890427	50739	-1	0	0	0	10
50742	LLEAAAQSTK	156	19758	1031.573124	56.890427	50742	-1	0	0	0	10
50762	LLEAQIATGGIIDPK	74	69329	1538.879724	69.904526	50762	-1	0	0	0	15
50793	LLEGEDAHLSSQQASGQSYSSR	354	31912	2350.086848	92.42778	50793	-1	0	0	0	22
50796	LLEGEDAHLSSSQFSSGSQSSR	359	40601	2309.064548	166.65683	50796	-1	0	0	0	22
50802	LLEGEECR	116,355,356,357,360,377	16775	1005.467124	59.028938	50802	1387	1	0	0	8	1387	57.021464	57.021464			Carbamidomethyl(C)			C			1	1	0	0
50802	LLEGEECR	116,355,356,357,360,377	18065	1019.481924	59.028938	50802	328	1	0	0	8	328	71.037114	71.037114			Acrylamide adduct			C			1	1	0	0
50813	LLEGEEVAGPLDESCER	189	55873	1902.876124	79.058685	50813	1387	1	0	0	17	1387	57.021464	57.021464			Carbamidomethyl(C)			C			1	1	0	0
50824	LLEIVSYK	294	57102	964.571724	59.028938	50824	-1	0	0	0	8
50843	LLEPVLLLGK	232	80701	1094.718724	92.785057	50843	-1	0	0	0	10
50856	LLESLDQLELR	32	74270	1328.744524	84.063568	50856	-1	0	0	0	11
50866	LLETTDRPDGHQNNLR	105	22486	1878.940572	21.088184	50866	-1	0	1	0	16
50868	LLEVEHPAAK	263	24292	1106.620524	56.890427	50868	-1	0	0	0	10
50892	LLFSLVK	66	72891	819.533724	54.667961	50892	-1	0	0	0	7
50902	LLGASELPIVTPALR	106	80232	1549.931124	79.809364	50902	-1	0	0	0	15
50922	LLGGVTIAQGGVLPNIQAVLLPK	54	91377	2271.377948	42.060806	50922	-1	0	0	0	23
50934	LLGPDER	347	20074	799.430324	54.667961	50934	-1	0	0	0	7
50940	LLGQFTLIGIPPAPR	57	84268	1592.952324	69.904526	50940	-1	0	0	0	15
50997	LLIHQSLAGGIIGVK	95	67919	1518.936548	43.734215	50997	-1	0	0	0	15
51000	LLIIGDSGVGK	191	62167	1071.639724	72.354561	51000	-1	0	0	0	11
51018	LLIYAILPDGEVVGDSAR	388	84052	1901.038324	34.952557	51018	-1	0	0	0	18
51030	LLKEYQELMNVK	360	43228	1523.813048	88.34993	51030	1392	1	1	0	12	1392	15.994915	15.994915			Met_OX			M			1	1	0	0
51088	LLLGAGAVAYGVR	159	67215	1259.748124	42.834827	51088	-1	0	0	0	13
51110	LLLPGELAK	59,308	62018	953.602724	63.442791	51110	-1	0	0	0	9
51129	LLLQVQHASK	15	31234	1136.678048	46.802147	51129	-1	0	0	0	10
51176	LLNDEDPVVVTK	154	46728	1341.726324	66.087036	51176	-1	0	0	0	12
51216	LLPENNVLSPLPSQAMDDLMLSPDDIEQWFTEDPGPDEAPR	114	91809	4656.128172	12.68936	51216	17	2	0	0	41	17	63.992508	42.010565	21.981943		Acetylation	Sodium adduct		*KCSTYHR	DE$		2	1	1	0
51216	LLPENNVLSPLPSQAMDDLMLSPDDIEQWFTEDPGPDEAPR	114	92316	4624.137772	15.726955	51216	1393	2	0	0	41	1393	31.98983	15.994915			Met_OX			M			2	2	0	0
51216	LLPENNVLSPLPSQAMDDLMLSPDDIEQWFTEDPGPDEAPR	114	92372	4625.143772	9.980979	51216	635	3	0	0	41	635	32.986694	-17.026549	21.981943	28.0313	Pyro-glu from Q	Sodium adduct	di-Methylation	Q	DE$	*KRN	3	1	1	1
51234	LLQDFFNGK	334	67099	1081.567524	63.442791	51234	-1	0	0	0	9
51235	LLQDFFNGKELNK	334	67444	1565.831924	81.320366	51235	-1	0	1	0	13
51237	LLQDFFNGR	346	68045	1109.573724	63.442791	51237	-1	0	0	0	9
51263	LLQLVEDR	337	48730	985.567724	59.028938	51263	-1	0	0	0	8
51276	LLRDYQELMNTK	117,377	33253	1539.785648	100.67038	51276	1392	1	1	0	12	1392	15.994915	15.994915			Met_OX			M			1	1	0	0
51276	LLRDYQELMNTK	117,377	34552	1553.799548	113.84507	51276	940	2	1	0	12	940	30.010565	14.01565	15.994915		Methylation	Met_OX		*CHKNQRILDEST$	M		2	1	1	0
51276	LLRDYQELMNTK	117,377	50273	1523.790248	88.34993	51276	-1	0	1	0	12
51279	LLRDYQELMNVK	356,357	40950	1537.803848	113.84507	51279	1392	1	1	0	12	1392	15.994915	15.994915			Met_OX			M			1	1	0	0
51458	LLVVTDPR	242	40065	912.551324	59.028938	51458	-1	0	0	0	8
51460	LLVVYPWTQR	62,368	74813	1274.726124	92.785057	51460	-1	0	0	0	10
51491	LLYIDQKSPKR	594	51061	1444.814948	51.45639	51491	2	2	2	1	11	2	84.02113	42.010565			Acetylation			*KCSTYHR			2	2	0	0
51495	LLYNNVSNFGR	317	52288	1296.669524	84.063568	51495	-1	0	0	0	11
51526	LMDVGLIAIR	258	66880	1116.643524	46.802147	51526	1392	1	0	0	10	1392	15.994915	15.994915			Met_OX			M			1	1	0	0
51530	LMELHGEGSSSGK	234	10766	1347.620948	81.320366	51530	1392	1	0	0	13	1392	15.994915	15.994915			Met_OX			M			1	1	0	0
51533	LMEPIYLVEIQCPEQVVGGIYGVLNR	76	93111	3005.553848	68.548317	51533	1391	2	0	0	26	1391	73.016379	57.021464	15.994915		Carbamidomethyl(C)	Met_OX		C	M		2	1	1	0
51545	LMFKTEGPDSD	114	30459	1255.550524	124.863205	51545	1392	1	1	0	11	1392	15.994915	15.994915			Met_OX			M			1	1	0	0
51545	LMFKTEGPDSD	114	33513	1335.519124	84.063568	51545	327	2	1	0	11	327	95.961246	79.966331	15.994915		Phosphorylation	Met_OX		STY	M		2	1	1	0
51545	LMFKTEGPDSD	114	33970	1335.518524	51.45639	51545	327	2	1	0	11	327	95.961246	79.966331	15.994915		Phosphorylation	Met_OX		STY	M		2	1	1	0
51545	LMFKTEGPDSD	114	38208	1239.555524	42.228741	51545	-1	0	1	0	11
51545	LMFKTEGPDSD	114	43234	1319.523324	84.063568	51545	241	1	1	0	11	241	79.966331	79.966331			Phosphorylation			STY			1	1	0	0
51551	LMGLEALK	270	43078	890.501324	59.028938	51551	1392	1	0	0	8	1392	15.994915	15.994915			Met_OX			M			1	1	0	0
51590	LMLSTSEYSQSPK	290	34915	1486.709924	60.708656	51590	1392	1	0	0	13	1392	15.994915	15.994915			Met_OX			M			1	1	0	0
51664	LNDLEDALQQAK	117	55297	1357.695524	127.947601	51664	-1	0	0	0	12
51664	LNDLEDALQQAK	117	59238	1371.712324	143.08606	51664	936	1	0	0	12	936	14.01565	14.01565			Methylation			*CHKNQRILDEST$			1	1	0	0
51665	LNDLEDALQQAKEDLAR	117	77781	1941.985748	187.800888	51665	-1	0	1	0	17
51665	LNDLEDALQQAKEDLAR	117	79454	1955.997548	52.590954	51665	936	1	1	0	17	936	14.01565	14.01565			Methylation			*CHKNQRILDEST$			1	1	0	0
51665	LNDLEDALQQAKEDLAR	117	87302	1969.980724	52.590954	51665	1205	1	1	0	17	1205	27.994915	27.994915			Formylation			*KST			1	1	0	0
51676	LNDSILQATEQR	74	46637	1387.717124	100.67038	51676	-1	0	0	0	12
51724	LNFSHGTHEYHAETIK	119,336	25185	1883.901372	56.378338	51724	-1	0	0	0	16
51751	LNGTDPEDVIR	137	39774	1228.616924	84.063568	51751	-1	0	0	0	11
51765	LNILDTLSK	181	70192	1016.597924	52.273613	51765	-1	0	0	0	9
51769	LNIPVSQVNPR	23	48218	1236.705924	51.45639	51769	-1	0	0	0	11
51807	LNLEAINYMAADGDFK	121	70107	1800.846524	94.806099	51807	1392	1	0	0	16	1392	15.994915	15.994915			Met_OX			M			1	1	0	0
51808	LNLEAINYMAADGDFKIK	121	71772	2042.022248	41.795708	51808	1392	1	1	0	18	1392	15.994915	15.994915			Met_OX			M			1	1	0	0
51878	LNQDQLDAVSK	310	28140	1230.630324	72.354561	51878	-1	0	0	0	11
51908	LNRLPAAGVGDMVMATVK	206	45669	1874.982248	41.795708	51908	1393	2	1	0	18	1393	31.98983	15.994915			Met_OX			M			2	2	0	0
51939	LNTDPMLLQFFK	294	81420	1482.766124	88.34993	51939	1392	1	0	0	12	1392	15.994915	15.994915			Met_OX			M			1	1	0	0
51942	LNTIPLFVQLLYSSVENIQR	154	92291	2696.440148	1.27069	51942	1225	1	0	0	20	1225	349.137281	349.137281			HexNAc1dHex1			NST			1	1	0	0
51944	LNTLLQR	92	33273	857.520524	67.803238	51944	-1	0	0	0	7
51978	LNYGIPAIVK	154	66309	1087.650724	56.890427	51978	-1	0	0	0	10
51981	LPAAGVGDMVMATVK	206	41914	1491.756924	166.858063	51981	1393	2	0	0	15	1393	31.98983	15.994915			Met_OX			M			2	2	0	0
52012	LPDGYEFK	121	39897	968.471324	59.028938	52012	-1	0	0	0	8
52013	LPDGYEFKFPNR	121	60942	1482.737648	46.835449	52013	-1	0	1	0	12
52021	LPEGDLGK	330	21461	828.445924	59.028938	52021	-1	0	0	0	8
52022	LPEGDLGKEIEQK	330	37947	1455.768848	34.931366	52022	-1	0	1	0	13
52032	LPFAAAQIGNSFR	260	70918	1391.743524	34.931366	52032	-1	0	0	0	13
52086	LPIGDVATQYFADR	283	73075	1565.795924	65.312569	52086	-1	0	0	0	14
52087	LPIGDVATQYFADRDMFCAGR	283	74563	2419.118348	47.334217	52087	968	3	1	0	21	968	73.016379	28.0313	28.990164	15.994915	di-Methylation	nitrosylation	Met_OX	*KRN	CY	M	3	1	1	1
52142	LPLQDVYK	47	39434	975.551524	71.649178	52142	-1	0	0	0	8
52142	LPLQDVYK	47	45289	975.550924	59.028938	52142	-1	0	0	0	8
52204	LPPQSSGVDTSPCPNSPVFR	36	51624	2142.029048	50.296814	52204	1387	1	0	0	20	1387	57.021464	57.021464			Carbamidomethyl(C)			C			1	1	0	0
52209	LPPTNCISELTPVISSVYTQMQPLPGR	347	82065	3014.529848	45.183472	52209	968	3	0	0	27	968	73.016379	28.0313	28.990164	15.994915	di-Methylation	nitrosylation	Met_OX	*KRN	CY	M	3	1	1	1
52221	LPQLMLQSLSTSEELQR	66	72625	1989.032648	99.30481	52221	1392	1	0	0	17	1392	15.994915	15.994915			Met_OX			M			1	1	0	0
52338	LQAALDDEEAGGRPAMEPGNGSLDLGGDSAGR	92	51792	3142.435148	72.03109	52338	1392	1	1	0	32	1392	15.994915	15.994915			Met_OX			M			1	1	0	0
52347	LQAEEVAQQK	156	17379	1143.600924	56.890427	52347	-1	0	0	0	10
52350	LQAEIEGLK	379	40671	1000.567524	75.681778	52350	-1	0	0	0	9
52351	LQAEIEGLKGQR	379	31655	1341.749048	46.835449	52351	-1	0	1	0	12
52373	LQAQQDAVNIVCHSK	183	37885	1710.860648	43.734215	52373	1387	1	0	0	15	1387	57.021464	57.021464			Carbamidomethyl(C)			C			1	1	0	0
52446	LQELSAEER	339	21720	1074.541924	63.442791	52446	-1	0	0	0	9
52485	LQGEIAHVK	356,357	17031	994.567524	89.080124	52485	-1	0	0	0	9
52486	LQGEIAHVKK	356,357	11828	1122.662724	122.165108	52486	-1	0	1	0	10
52489	LQGEISHVKK	377	9714	1138.656548	46.802147	52489	-1	0	1	0	10
52544	LQIWDTAGQER	191	50749	1316.662124	51.45639	52544	-1	0	0	0	11
52613	LQLEVSQLEGSLQQPK	257	71349	1796.971924	155.816818	52613	-1	0	0	0	16
52661	LQMEAPHIIVGTPGR	100	43189	1634.870648	79.809364	52661	1392	1	0	0	15	1392	15.994915	15.994915			Met_OX			M			1	1	0	0
52703	LQQETQPFLLLLR	66	85137	1598.927724	104.763947	52703	-1	0	0	0	13
52706	LQQGVSATVAHLLDLAGSAGATGSWR	26	87053	2566.343348	160.977875	52706	-1	0	0	0	26
52708	LQQLEDKLNNELLAK	364	57852	1768.981448	90.308426	52708	-1	0	1	0	15
52708	LQQLEDKLNNELLAK	364	67747	1810.986924	29.309561	52708	1	1	1	0	15	1	42.010565	42.010565			Acetylation			*KCSTYHR			1	1	0	0
52776	LQSIGTENTEENRR	305	16602	1646.810348	56.014282	52776	-1	0	1	0	14
52781	LQSLTENLTK	74	39006	1146.636524	79.832886	52781	-1	0	0	0	10
52790	LQSQTENLK	116	12936	1060.562724	52.273613	52790	-1	0	0	0	9
52791	LQSQTENLKK	116	9078	1188.657848	46.802147	52791	-1	0	1	0	10
52807	LQTMKEELDFQK	131	31114	1525.756448	66.087036	52807	1392	1	1	0	12	1392	15.994915	15.994915			Met_OX			M			1	1	0	0
52814	LQVALGELR	222	58189	998.598924	63.442791	52814	-1	0	0	0	9
52878	LRAEIDNVK	355	21391	1057.599724	63.442791	52878	-1	0	1	0	9
52879	LRAEIDNVKK	355	15671	1185.693848	92.785057	52879	-1	0	2	0	10
52931	LRDLEDSLAR	131	34541	1187.636648	67.888649	52931	-1	0	1	0	10
52968	LREQYGLGPYEAVTPLTK	290	64653	2035.083848	22.897871	52968	-1	0	1	0	18
52974	LREVVETPLLHPER	173	48952	1687.949772	39.324135	52974	-1	0	1	0	14
53115	LRPEPCISLEPR	118	46141	1466.777948	88.34993	53115	1387	1	1	0	12	1387	57.021464	57.021464			Carbamidomethyl(C)			C			1	1	0	0
53124	LRPVAAEVYGTER	284	32858	1460.783648	51.430111	53124	-1	0	1	0	13
53170	LRSEIDHVKK	360	9230	1224.706148	46.802147	53170	-1	0	2	0	10
53171	LRSEIDNVK	117	16742	1073.596524	89.080124	53171	-1	0	1	0	9
53172	LRSEIDNVKK	117	12417	1201.688648	106.843636	53172	-1	0	2	0	10
53172	LRSEIDNVKK	117	21736	1229.684348	56.890427	53172	1205	1	2	0	10	1205	27.994915	27.994915			Formylation			*KST			1	1	0	0
53213	LRVDPVNFK	93	42323	1087.625724	89.080124	53213	-1	0	1	0	9
53270	LSASSTGSTR	26	6975	966.485324	67.888649	53270	-1	0	0	0	10
53282	LSDGFNGADLR	172	40472	1164.564324	51.45639	53282	-1	0	0	0	11
53302	LSDVDANTAIKHEEQSNEDIPIAEQSSK	290	48373	3068.463372	14.003872	53302	-1	0	1	0	28
53333	LSELEAALQR	379	50298	1129.621724	79.832886	53333	-1	0	0	0	10
53358	LSESQLSFR	193	41821	1066.554124	52.273613	53358	-1	0	0	0	9
53367	LSEVLQAVTDHDIPQQLVER	294	74505	2290.206248	65.932549	53367	-1	0	0	0	20
53384	LSFNPTQLEEQCHI	375	71378	1715.804324	121.51667	53384	1387	1	0	0	14	1387	57.021464	57.021464			Carbamidomethyl(C)			C			1	1	0	0
53384	LSFNPTQLEEQCHI	375	72147	1729.823924	65.312569	53384	328	1	0	0	14	328	71.037114	71.037114			Acrylamide adduct			C			1	1	0	0
53412	LSGGLGAGSCR	365	16703	1034.504124	72.354561	53412	1387	1	0	0	11	1387	57.021464	57.021464			Carbamidomethyl(C)			C			1	1	0	0
53467	LSISETYDLK	364	51617	1168.610724	67.888649	53467	-1	0	0	0	10
53483	LSKDPNIVIAK	111	30088	1197.719948	72.354561	53483	-1	0	1	0	11
53485	LSKEDIER	334	13898	989.525524	71.649178	53485	-1	0	1	0	8
53531	LSLEGDHSTPPSAYGSVK	16	38839	1844.901248	93.467415	53531	-1	0	0	0	18
53560	LSLTMGGVQAR	36	34049	1148.609124	61.494392	53560	1392	1	0	0	11	1392	15.994915	15.994915			Met_OX			M			1	1	0	0
53592	LSNIFVIGK	238	66987	990.597924	75.681778	53592	-1	0	0	0	9
53619	LSPEDYTLK	39	41929	1065.547524	52.273613	53619	-1	0	0	0	9
53638	LSPPYSSPQEFAQDVGR	280	64831	1877.899524	60.8918	53638	-1	0	0	0	17
53664	LSQKFPK	367	14669	847.503724	54.667961	53664	-1	0	1	0	7
53666	LSQNNFALGYK	300	45769	1254.647124	51.45639	53666	-1	0	0	0	11
53752	LSSPATLNSR	353	24085	1045.563324	56.890427	53752	-1	0	0	0	10
53782	LSVAAQEAAR	156	19978	1015.552724	56.890427	53782	-1	0	0	0	10
53788	LSVDYGKK	265,275	16658	909.503724	59.028938	53788	-1	0	1	0	8
53802	LSVLGAITSVQQR	318	71959	1371.796724	60.708656	53802	-1	0	0	0	13
53926	LTEEEKNRLNFLK	372	40317	1633.890972	51.430111	53926	-1	0	2	0	13
53968	LTFDSSFSPNTGK	299	53020	1400.668524	34.931366	53968	-1	0	0	0	13
53968	LTFDSSFSPNTGK	299	58967	1428.701124	51.430111	53968	937	2	0	0	13	937	28.0313	14.01565			Methylation			*CHKNQRILDEST$			2	2	0	0
53990	LTGLDSKPR	649	43212	986.563124	52.273613	53990	-1	0	1	1	9
54065	LTLDKLDVK	158	44157	1044.629524	63.442791	54065	-1	0	1	0	9
54102	LTLSALIDGK	300	75305	1030.614724	46.802147	54102	-1	0	0	0	10
54108	LTLSALVDGK	301	66666	1016.598524	56.890427	54108	-1	0	0	0	10
54154	LTPEEEEILNK	247	42342	1314.679524	51.45639	54154	-1	0	0	0	11
54157	LTPEEIER	56	27664	986.515724	59.028938	54157	-1	0	0	0	8
54166	LTPLSHEVISR	333	34684	1251.706748	61.494392	54166	-1	0	0	0	11
54187	LTRDETNYGIPQR	186	26672	1562.791748	42.834827	54187	-1	0	1	0	13
54201	LTSDDVKEQIYK	225	32849	1438.741448	56.090782	54201	-1	0	1	0	12
54206	LTSFIGAIAIGDLVK	268	88319	1517.895124	125.504387	54206	-1	0	0	0	15
54217	LTSSLTTK	184	16302	850.488724	59.028938	54217	-1	0	0	0	8
54254	LTVEDPVTVEYITR	165	69999	1634.863524	47.349197	54254	-1	0	0	0	14
54294	LTYEIEDEKR	74	26741	1295.647448	46.802147	54294	-1	0	1	0	10
54303	LVAASQAALGL	306	66283	1013.599324	51.45639	54303	-1	0	0	0	11
54308	LVAIVDVIDQNR	202	73628	1354.769724	66.087036	54308	-1	0	0	0	12
54367	LVEALCAEHQINLIK	235	64683	1750.952348	79.809364	54367	1387	1	0	0	15	1387	57.021464	57.021464			Carbamidomethyl(C)			C			1	1	0	0
54397	LVEGYGPAGK	67	23217	990.526924	56.890427	54397	-1	0	0	0	10
54412	LVEVGGDVQLDSVR	127	56505	1485.791924	56.014282	54412	-1	0	0	0	14
54429	LVFIGDTLSR	26	68243	1120.636124	67.888649	54429	-1	0	0	0	10
54489	LVIEEAER	269	29046	958.521124	59.028938	54489	-1	0	0	0	8
54500	LVIITAGAR	120	42984	913.583724	52.273613	54500	-1	0	0	0	9
54505	LVILANNCPALR	216	60797	1353.767724	66.087036	54505	1387	1	0	0	12	1387	57.021464	57.021464			Carbamidomethyl(C)			C			1	1	0	0
54508	LVINGNPITIFQER	52	79887	1613.902724	97.032928	54508	-1	0	0	0	14
54509	LVINGNPITIFQERDPSK	52	75250	2041.107848	74.268715	54509	-1	0	1	0	18
54538	LVLEVAQHLGESTVR	22	63983	1650.918248	79.809364	54538	-1	0	0	0	15
54550	LVLLGESAVGK	185	57407	1085.657924	61.494392	54550	-1	0	0	0	11
54574	LVLVGDGGTGK	192	34334	1015.577724	51.45639	54574	-1	0	0	0	11
54603	LVNELTEFAK	367	59567	1163.631724	79.832886	54603	-1	0	0	0	10
54610	LVNHFVEEFKR	346	40647	1417.759448	84.063568	54610	-1	0	1	0	11
54646	LVPGGGATEIELAK	271	50888	1354.758724	65.312569	54646	-1	0	0	0	14
54663	LVPVGYGIK	77	45573	945.577924	42.123592	54663	-1	0	0	0	9
54666	LVQAFQFTDK	167	56745	1196.632524	79.832886	54666	-1	0	0	0	10
54667	LVQAFQFTDKHGEVCPAGWK	167	61570	2380.124572	24.689154	54667	641	3	1	0	20	641	118.998321	-17.026549	21.981943	114.042927	Pyro-glu from Q	Sodium adduct	ubiquitinylation residue	Q	DE$	*KSTC	3	1	1	1
54677	LVQDVANNTNEEAGDGTTTATVLAR	41	48347	2560.250348	125.171173	54677	-1	0	0	0	25
54677	LVQDVANNTNEEAGDGTTTATVLAR	41	97939	2560.251248	50.116077	54677	-1	0	0	0	25
54691	LVQLLVK	154	52769	812.560124	67.803238	54691	-1	0	0	0	7
54702	LVQSPNSYFMDVK	237	53729	1543.746524	92.676521	54702	1392	1	0	0	13	1392	15.994915	15.994915			Met_OX			M			1	1	0	0
54747	LVSESSDVLPK	379	36503	1173.636124	72.354561	54747	-1	0	0	0	11
54751	LVSIDSK	326	21474	761.440524	67.803238	54751	-1	0	0	0	7
54782	LVSSPCCIVTSTYGWTANMER	99	71496	2448.103748	28.327646	54782	1204	2	0	0	21	1204	130.037842	114.042927	15.994915		ubiquitinylation residue	Met_OX		*KSTC	M		2	1	1	0
54791	LVTDLTK	306,367	27176	789.471124	54.667961	54791	-1	0	0	0	7
54825	LVVPATQCGSLIGK	151	56224	1442.805124	65.312569	54825	1387	1	0	0	14	1387	57.021464	57.021464			Carbamidomethyl(C)			C			1	1	0	0
54864	LWDLTTGTTTR	186	56530	1264.653524	84.063568	54864	-1	0	0	0	11
54888	LWNTLGVCK	186	51984	1090.572924	63.442791	54888	1387	1	0	0	9	1387	57.021464	57.021464			Carbamidomethyl(C)			C			1	1	0	0
54918	LYAVHQEGNK	271	11950	1158.590048	46.802147	54918	-1	0	0	0	10
54932	LYDIDVAK	200	41563	936.503924	59.028938	54932	-1	0	0	0	8
54974	LYGSAGPPPTGEEDTAEKDEL	56	45411	2175.991724	40.533138	54974	-1	0	1	0	21
54986	LYKELPDPQESIQR	370	43556	1715.891648	56.014282	54986	-1	0	1	0	14
55055	LYSPSQIGAFVLMK	57	77675	1569.834924	75.243469	55055	1392	1	0	0	14	1392	15.994915	15.994915			Met_OX			M			1	1	0	0
55151	MAEAELVQEGK	42	22085	1220.582124	124.863205	55151	1392	1	0	0	11	1392	15.994915	15.994915			Met_OX			M			1	1	0	0
55154	MAEIGEHVAPSEAANSLEQAQAAAER	180	56244	2696.255048	92.707016	55154	1392	1	0	0	26	1392	15.994915	15.994915			Met_OX			M			1	1	0	0
55212	MALIGLGVSHPVLK	184	61582	1450.846448	47.349197	55212	1392	1	0	0	14	1392	15.994915	15.994915			Met_OX			M			1	1	0	0
55245	MAPVPLDDSNRPASLTK	28	37658	1827.928148	79.058685	55245	1392	1	1	0	17	1392	15.994915	15.994915			Met_OX			M			1	1	0	0
55296	MAVILSLEQGNR	290	54278	1346.709324	66.087036	55296	1392	1	0	0	12	1392	15.994915	15.994915			Met_OX			M			1	1	0	0
55303	MAVTFIGNSTAIQELFK	276	84843	1885.969324	110.218048	55303	1392	1	0	0	17	1392	15.994915	15.994915			Met_OX			M			1	1	0	0
55304	MAVTFIGNSTAIQELFKR	276	80836	2042.074148	103.803909	55304	1392	1	1	0	18	1392	15.994915	15.994915			Met_OX			M			1	1	0	0
55358	MDATANDVPSDR	148	12987	1307.553324	76.833321	55358	1392	1	0	0	12	1392	15.994915	15.994915			Met_OX			M			1	1	0	0
55417	MDSFDEDLAR	287	34587	1214.499524	67.888649	55417	1392	1	0	0	10	1392	15.994915	15.994915			Met_OX			M			1	1	0	0
55418	MDSFDEDLARPSGLLAQER	287	66109	2166.013748	53.516693	55418	1392	1	1	0	19	1392	15.994915	15.994915			Met_OX			M			1	1	0	0
55425	MDSTANEVEAVK	150	20335	1309.593724	88.34993	55425	1392	1	0	0	12	1392	15.994915	15.994915			Met_OX			M			1	1	0	0
55429	MDSTEPPYSQKR	47	12022	1482.689348	56.090782	55429	939	3	1	0	12	939	44.026215	14.01565	15.994915		Methylation	Met_OX		*CHKNQRILDEST$	M		3	2	1	0
55473	MEDVHQTLVAHGQALDAGR	26	30878	2063.992972	53.516693	55473	1392	1	0	0	19	1392	15.994915	15.994915			Met_OX			M			1	1	0	0
55473	MEDVHQTLVAHGQALDAGR	26	33401	2045.983772	130.310776	55473	608	2	0	0	19	608	-2.01565	-18.010565	15.994915		Pyro-glu from E	Met_OX		E	M		2	1	1	0
55473	MEDVHQTLVAHGQALDAGR	26	33409	2063.992572	88.180733	55473	1392	1	0	0	19	1392	15.994915	15.994915			Met_OX			M			1	1	0	0
55685	MFCQLAK	114	21833	913.427524	82.63205	55685	1391	2	0	0	7	1391	73.016379	57.021464	15.994915		Carbamidomethyl(C)	Met_OX		C	M		2	1	1	0
55685	MFCQLAK	114	22875	913.426924	54.667961	55685	1391	2	0	0	7	1391	73.016379	57.021464	15.994915		Carbamidomethyl(C)	Met_OX		C	M		2	1	1	0
55685	MFCQLAK	114	23426	927.442524	82.63205	55685	429	2	0	0	7	429	87.032029	71.037114	15.994915		Acrylamide adduct	Met_OX		C	M		2	1	1	0
55685	MFCQLAK	114	30814	897.432324	82.63205	55685	1387	1	0	0	7	1387	57.021464	57.021464			Carbamidomethyl(C)			C			1	1	0	0
55686	MFCQLAKTCPVQLWVDSTPPPGTR	114	73657	2894.372048	23.148672	55686	1308	3	1	0	24	1308	219.049136	28.990164	161.068808		nitrosylation	Hexosamine		CY	NST		3	2	1	0
55699	MFFDAELSQMQTHVSDTSVVLSMDNNR	355	68037	3150.377048	65.407532	55699	1394	3	0	0	27	1394	47.984745	15.994915			Met_OX			M			3	3	0	0
55707	MFLSFPTTK	93	63193	1087.549524	75.681778	55707	1392	1	0	0	9	1392	15.994915	15.994915			Met_OX			M			1	1	0	0
55733	MFVLDEADEMLSR	100	60510	1587.704724	92.676521	55733	1393	2	0	0	13	1393	31.98983	15.994915			Met_OX			M			2	2	0	0
55746	MGANSLER	323	8849	893.413524	59.028938	55746	1392	1	0	0	8	1392	15.994915	15.994915			Met_OX			M			1	1	0	0
55806	MGLAMGGGGGASFDR	323	26267	1415.604324	101.411888	55806	1393	2	0	0	15	1393	31.98983	15.994915			Met_OX			M			2	2	0	0
55841	MGPAMGPALGAGIER	323	37159	1459.703124	125.504387	55841	1393	2	0	0	15	1393	31.98983	15.994915			Met_OX			M			2	2	0	0
55942	MIAGQVLDINLAAEPK	307	71981	1698.910724	129.563812	55942	1392	1	0	0	16	1392	15.994915	15.994915			Met_OX			M			1	1	0	0
56005	MIQALSSHDAGTR	67	18007	1402.675148	51.430111	56005	1392	1	0	0	13	1392	15.994915	15.994915			Met_OX			M			1	1	0	0
56010	MIQDGKGDVTITNDGATILK	269	50381	2106.074948	134.658249	56010	1392	1	1	0	20	1392	15.994915	15.994915			Met_OX			M			1	1	0	0
56027	MISDAIPELK	134	54497	1132.592924	46.802147	56027	1392	1	0	0	10	1392	15.994915	15.994915			Met_OX			M			1	1	0	0
56069	MKEIAEAYLGK	334	30884	1268.655924	158.076828	56069	1392	1	1	0	11	1392	15.994915	15.994915			Met_OX			M			1	1	0	0
56071	MKEIAEAYLGYPVTNAVITVPAYFNDSQR	346	83253	3276.628748	40.82975	56071	1392	1	1	0	29	1392	15.994915	15.994915			Met_OX			M			1	1	0	0
56080	MKETAEAYLGKK	56	15604	1384.713248	76.833321	56080	1392	1	2	0	12	1392	15.994915	15.994915			Met_OX			M			1	1	0	0
56081	MKETAENYLGHTAK	57	17292	1608.770048	85.812729	56081	1392	1	1	0	14	1392	15.994915	15.994915			Met_OX			M			1	1	0	0
56138	MKPLMGVIYVPLTDKEK	161	57768	1994.071748	44.820389	56138	1393	2	2	0	17	1393	31.98983	15.994915			Met_OX			M			2	2	0	0
56206	MLAVASSSEIPTFVTGR	66	70935	1781.910124	159.455383	56206	1392	1	0	0	17	1392	15.994915	15.994915			Met_OX			M			1	1	0	0
56219	MLDDYEEISAGDEGEFR	66,67	57168	1991.823524	146.265793	56219	1392	1	0	0	17	1392	15.994915	15.994915			Met_OX			M			1	1	0	0
56253	MLGEDGQVIGPSQESAGEVGALDK	67	55787	2403.136148	110.884346	56253	1392	1	0	0	24	1392	15.994915	15.994915			Met_OX			M			1	1	0	0
56279	MLLDPMGGIVMTNDGNAILR	274	70587	2179.055324	92.731857	56279	1394	3	0	0	20	1394	47.984745	15.994915			Met_OX			M			3	3	0	0
56302	MLPTIIADNAGYDSADLVAQLR	268	81678	2363.192348	101.81752	56302	1392	1	0	0	22	1392	15.994915	15.994915			Met_OX			M			1	1	0	0
56304	MLQALAAHDAGSR	66	20849	1356.668948	60.708656	56304	1392	1	0	0	13	1392	15.994915	15.994915			Met_OX			M			1	1	0	0
56355	MLVDDIGDVTITNDGATILK	263	77033	2120.078324	112.801544	56355	1392	1	0	0	20	1392	15.994915	15.994915			Met_OX			M			1	1	0	0
56364	MLVELLTNQVGEK	66	65838	1489.793324	117.620758	56364	1392	1	0	0	13	1392	15.994915	15.994915			Met_OX			M			1	1	0	0
56373	MLVLDEADEMLNK	101	51671	1552.724724	51.430111	56373	1393	2	0	0	13	1393	31.98983	15.994915			Met_OX			M			2	2	0	0
56378	MLVSGAGDIK	264	26133	1006.524924	67.888649	56378	1392	1	0	0	10	1392	15.994915	15.994915			Met_OX			M			1	1	0	0
56381	MLVTDLEYALDK	253	73589	1426.715124	76.833321	56381	1392	1	0	0	12	1392	15.994915	15.994915			Met_OX			M			1	1	0	0
56569	MNVLADALK	228	48237	990.529124	63.442791	56569	1392	1	0	0	9	1392	15.994915	15.994915			Met_OX			M			1	1	0	0
56585	MPCTEDYLSLILNR	367	81838	1740.830324	134.851105	56585	1391	2	0	0	14	1391	73.016379	57.021464	15.994915		Carbamidomethyl(C)	Met_OX		C	M		2	1	1	0
56590	MPEAAPPVAPAPAAPTPAAPAPAPSWPLSSSVPSQK	114	73705	3459.759248	194.832489	56590	1392	1	0	0	36	1392	15.994915	15.994915			Met_OX			M			1	1	0	0
56590	MPEAAPPVAPAPAAPTPAAPAPAPSWPLSSSVPSQK	114	73906	3481.736172	13.559154	56590	935	2	0	0	36	935	37.976858	21.981943	15.994915		Sodium adduct	Met_OX		DE$	M		2	1	1	0
56590	MPEAAPPVAPAPAAPTPAAPAPAPSWPLSSSVPSQK	114	74122	3441.753248	96.270477	56590	608	2	0	0	36	608	-2.01565	-18.010565	15.994915		Pyro-glu from E	Met_OX		E	M		2	1	1	0
56860	MSATFIGNSTAIQELFK	267,273	82266	1873.931724	88.92067	56860	1392	1	0	0	17	1392	15.994915	15.994915			Met_OX			M			1	1	0	0
56861	MSATFIGNSTAIQELFKR	267,273	78052	2030.041448	114.638573	56861	1392	1	1	0	18	1392	15.994915	15.994915			Met_OX			M			1	1	0	0
56861	MSATFIGNSTAIQELFKR	267,273	80752	2042.039348	34.952557	56861	1205	1	1	0	18	1205	27.994915	27.994915			Formylation			*KST			1	1	0	0
56894	MSGDLSSNVTVSVTSSTISSNVASK	356,357	59261	2474.197124	88.240219	56894	1392	1	0	0	25	1392	15.994915	15.994915			Met_OX			M			1	1	0	0
56894	MSGDLSSNVTVSVTSSTISSNVASK	356,357	60403	2474.193848	50.116077	56894	1392	1	0	0	25	1392	15.994915	15.994915			Met_OX			M			1	1	0	0
56896	MSGECAPNVSVSVSTSHTTISGGGSR	117	38459	2581.160648	172.09758	56896	1391	2	0	0	26	1391	73.016379	57.021464	15.994915		Carbamidomethyl(C)	Met_OX		C	M		2	1	1	0
56896	MSGECAPNVSVSVSTSHTTISGGGSR	117	38638	2563.154348	160.977875	56896	607	3	0	0	26	607	55.005814	-18.010565	57.021464	15.994915	Pyro-glu from E	Carbamidomethyl(C)	Met_OX	E	C	M	3	1	1	1
56896	MSGECAPNVSVSVSTSHTTISGGGSR	117	38990	2685.205748	20.289747	56896	1378	2	0	0	26	1378	177.063723	161.068808	15.994915		Hexosamine	Met_OX		NST	M		2	1	1	0
56896	MSGECAPNVSVSVSTSHTTISGGGSR	117	39151	2595.179048	129.686539	56896	429	2	0	0	26	429	87.032029	71.037114	15.994915		Acrylamide adduct	Met_OX		C	M		2	1	1	0
56896	MSGECAPNVSVSVSTSHTTISGGGSR	117	39511	2581.164548	84.309334	56896	1391	2	0	0	26	1391	73.016379	57.021464	15.994915		Carbamidomethyl(C)	Met_OX		C	M		2	1	1	0
56896	MSGECAPNVSVSVSTSHTTISGGGSR	117	41490	2572.125248	84.309334	56896	17	2	0	0	26	17	63.992508	42.010565	21.981943		Acetylation	Sodium adduct		*KCSTYHR	DE$		2	1	1	0
56899	MSGGWELELNGTEAK	37	59088	1637.749124	113.136055	56899	1392	1	0	0	15	1392	15.994915	15.994915			Met_OX			M			1	1	0	0
56936	MSMKEVDEQMLAIQSK	266	26707	1915.880948	40.5023	56936	1394	3	1	0	16	1394	47.984745	15.994915			Met_OX			M			3	3	0	0
56938	MSMKEVDEQMLNVQNK	267,273,276	21049	1971.882848	142.362061	56938	1394	3	1	0	16	1394	47.984745	15.994915			Met_OX			M			3	3	0	0
56994	MSVEADINGLR	359,382	42769	1220.594324	61.494392	56994	1392	1	0	0	11	1392	15.994915	15.994915			Met_OX			M			1	1	0	0
56995	MSVEADINGLRR	359,382	35674	1376.695748	56.090782	56995	1392	1	1	0	12	1392	15.994915	15.994915			Met_OX			M			1	1	0	0
56997	MSVQPTVSLGGFEITPPVVLR	147	86279	2243.211724	87.895035	56997	1392	1	0	0	21	1392	15.994915	15.994915			Met_OX			M			1	1	0	0
57027	MTDQEAIQDLWQWR	147	79573	1835.838524	108.924377	57027	1392	1	0	0	14	1392	15.994915	15.994915			Met_OX			M			1	1	0	0
57050	MTGFELTEGVK	79	47514	1227.592724	61.494392	57050	1392	1	0	0	11	1392	15.994915	15.994915			Met_OX			M			1	1	0	0
57062	MTGSEFDFEEMKR	88	33460	1638.677648	70.669685	57062	1393	2	1	0	13	1393	31.98983	15.994915			Met_OX			M			2	2	0	0
57213	MVNHFIAEFKR	334	36461	1407.720848	72.354561	57213	1392	1	1	0	11	1392	15.994915	15.994915			Met_OX			M			1	1	0	0
57275	MVVESAYEVIK	124	47598	1283.655124	51.45639	57275	1392	1	0	0	11	1392	15.994915	15.994915			Met_OX			M			1	1	0	0
57283	MVVPAALK	198	30315	844.495924	59.028938	57283	1392	1	0	0	8	1392	15.994915	15.994915			Met_OX			M			1	1	0	0
57317	MYEEHLKR	81	8223	1121.539924	71.649178	57317	1392	1	1	0	8	1392	15.994915	15.994915			Met_OX			M			1	1	0	0
57440	NAGVEGSLIVEK	41	39740	1215.658924	113.84507	57440	-1	0	0	0	12
57446	NAIDDGCVVPGAGAVEVAMAEALIK	264	81068	2486.221748	64.265549	57446	1391	2	0	0	25	1391	73.016379	57.021464	15.994915		Carbamidomethyl(C)	Met_OX		C	M		2	1	1	0
57475	NALANPLYCPDYR	184	57252	1566.739724	60.708656	57475	1387	1	0	0	13	1387	57.021464	57.021464			Carbamidomethyl(C)			C			1	1	0	0
57483	NALESYAFNMK	346	45020	1303.597924	61.494392	57483	1392	1	0	0	11	1392	15.994915	15.994915			Met_OX			M			1	1	0	0
57493	NALGSSFIAARNFHASNTHLQK	24	89829	2620.428248	9.156125	57493	1358	1	1	0	22	1358	236.214016	236.214016			palmitoleyl			CST			1	1	0	0
57538	NASEMIDKLTLTFNR	25	64388	1768.893248	29.309561	57538	1392	1	1	0	15	1392	15.994915	15.994915			Met_OX			M			1	1	0	0
57576	NAVITVPAYFNDSQR	57	68115	1694.851524	43.734215	57576	-1	0	0	0	15
57581	NAVPITPTLNREQLSTSEENSKK	372	48240	2716.256648	19.890381	57581	242	2	2	0	23	242	159.932662	79.966331			Phosphorylation			STY			2	2	0	0
57633	NCLTNFHGMDLTR	234	37914	1594.708748	60.708656	57633	1391	2	0	0	13	1391	73.016379	57.021464	15.994915		Carbamidomethyl(C)	Met_OX		C	M		2	1	1	0
57693	NDEELNKLLGK	314	48832	1272.679724	110.231316	57693	-1	0	1	0	11
57716	NDFQLIGIQDGYLSLLQDSGEVR	330	89617	2580.294848	87.941864	57716	-1	0	0	0	23
57811	NDQSCEIMLNHLATAR	36	42661	1888.863848	65.156059	57811	1391	2	0	0	16	1391	73.016379	57.021464	15.994915		Carbamidomethyl(C)	Met_OX		C	M		2	1	1	0
57827	NDSVVAGGGAIEMELSK	283	55953	1692.810524	79.058685	57827	1392	1	0	0	17	1392	15.994915	15.994915			Met_OX			M			1	1	0	0
57889	NECFLSHKDDSPDLPK	367	36016	1901.870172	65.156059	57889	964	2	1	0	16	964	57.021464	28.0313	28.990164		di-Methylation	nitrosylation		*KRN	CY		2	1	1	0
57959	NEGCLHMTCAK	66	7068	1336.544048	33.812878	57959	1390	3	0	0	11	1390	130.037843	57.021464	15.994915		Carbamidomethyl(C)	Met_OX		C	M		3	2	1	0
58032	NELESYAYSLK	56	54896	1316.638324	84.063568	58032	-1	0	0	0	11
58050	NELVQKAKLAEQAER	5	87750	1888.017724	29.309561	58050	1371	1	2	0	15	1371	161.068808	161.068808			Hexosamine			NST			1	1	0	0
58172	NFGIGQDIQPK	214	46330	1216.632324	96.666176	58172	-1	0	0	0	11
58190	NFILDQTNVSAAAQR	92	57964	1647.844148	90.308426	58190	-1	0	0	0	15
58210	NFLKEAK	317	62104	877.514124	54.667961	58210	937	2	1	0	7	937	28.0313	14.01565			Methylation			*CHKNQRILDEST$			2	2	0	0
58214	NFLVEEEQR	222	37214	1163.570124	75.681778	58214	-1	0	0	0	9
58396	NGQDLGVAFK	92	39304	1048.542724	67.888649	58396	-1	0	0	0	10
58403	NGQPESEDKYGTTPPQLDADSSYFLYSK	384	68040	3137.424548	119.549858	58403	-1	0	1	0	28
58415	NGRVEIIANDQGNR	56	22004	1555.794548	47.349197	58415	-1	0	1	0	14
58475	NHAAPFSK	342	10002	871.441924	71.649178	58475	-1	0	0	0	8
58484	NHEEEISTLR	382	20130	1227.596348	46.802147	58484	-1	0	0	0	10
58488	NHEEEMKDLR	358	5140	1316.589548	122.165108	58488	1392	1	1	0	10	1392	15.994915	15.994915			Met_OX			M			1	1	0	0
58488	NHEEEMKDLR	358	12431	1300.595648	122.165108	58488	-1	0	1	0	10
58488	NHEEEMKDLR	358	12477	1316.589248	56.890427	58488	1392	1	1	0	10	1392	15.994915	15.994915			Met_OX			M			1	1	0	0
58492	NHEEEMLALR	354	23812	1257.589748	46.802147	58492	1392	1	0	0	10	1392	15.994915	15.994915			Met_OX			M			1	1	0	0
58495	NHEEEMNALR	359,365	8205	1258.547348	56.890427	58495	1392	1	0	0	10	1392	15.994915	15.994915			Met_OX			M			1	1	0	0
58495	NHEEEMNALR	359,365	17581	1242.552524	92.785057	58495	-1	0	0	0	10
58616	NIEDVIAQGIGK	210	69603	1256.684524	76.833321	58616	-1	0	0	0	12
58636	NIETIINTFHQYSVK	244	77150	1806.939548	60.589245	58636	-1	0	0	0	15
58667	NIGVDNPAAK	268	21737	998.526924	79.832886	58667	-1	0	0	0	10
58682	NIILEEGKEILVGDVGQTVDDPYATFVK	63	84865	3062.598548	69.640503	58682	-1	0	1	0	28
58750	NIPGITLLNVSK	211	74734	1268.757524	46.835449	58750	-1	0	0	0	12
58821	NITQCWLSVVQEQVSR	66	82224	1946.974724	40.5023	58821	1387	1	0	0	16	1387	57.021464	57.021464			Carbamidomethyl(C)			C			1	1	0	0
58827	NITYLPAGQSVLLQLPQ	160	85561	1855.033524	30.91819	58827	-1	0	0	0	17
58859	NIYSEELR	131	31786	1023.512524	59.028938	58859	-1	0	0	0	8
58881	NKDDELTGF	44	38593	1038.474124	42.123592	58881	-1	0	1	0	9
58961	NKLAELEEALQK	355	59810	1385.764124	177.233078	58961	-1	0	1	0	12
58967	NKLEGLEDALQK	360	46964	1357.731324	159.424973	58967	-1	0	1	0	12
58975	NKLNDLEDALQQAK	117	60551	1599.831324	197.162552	58975	-1	0	1	0	14
58975	NKLNDLEDALQQAK	117	63961	1613.850848	108.924377	58975	936	1	1	0	14	936	14.01565	14.01565			Methylation			*CHKNQRILDEST$			1	1	0	0
58976	NKLNDLEDALQQAKEDLAR	117	78230	2184.130448	142.043274	58976	-1	0	2	0	19
58976	NKLNDLEDALQQAKEDLAR	117	79239	2184.127748	180.342758	58976	-1	0	2	0	19
58976	NKLNDLEDALQQAKEDLAR	117	79936	2198.140748	180.342758	58976	936	1	2	0	19	936	14.01565	14.01565			Methylation			*CHKNQRILDEST$			1	1	0	0
58976	NKLNDLEDALQQAKEDLAR	117	80874	2198.139848	119.067619	58976	936	1	2	0	19	936	14.01565	14.01565			Methylation			*CHKNQRILDEST$			1	1	0	0
59035	NKYEDEINKR	117,355,360,379	13260	1308.653048	92.785057	59035	-1	0	2	0	10
59053	NLAMGVNLTSMSK	113	35838	1397.676524	81.320366	59053	1393	2	0	0	13	1393	31.98983	15.994915			Met_OX			M			2	2	0	0
59080	NLDDGIDDER	327	24528	1161.503524	46.802147	59080	-1	0	0	0	10
59099	NLDETLGEK	66	25771	1018.504924	63.442791	59099	-1	0	0	0	9
59106	NLDIERPTYTNLNR	265,275	45812	1732.901648	47.349197	59106	936	1	1	0	14	936	14.01565	14.01565			Methylation			*CHKNQRILDEST$			1	1	0	0
59106	NLDIERPTYTNLNR	265,275	46276	1718.885348	75.243469	59106	-1	0	1	0	14
59108	NLDLDSIIAEVK	355,356,357,360	71829	1329.729724	66.087036	59108	-1	0	0	0	12
59108	NLDLDSIIAEVK	355,356,357,360	82661	1329.727924	143.08606	59108	-1	0	0	0	12
59207	NLHSEISGKR	74	9000	1140.611348	46.802147	59207	-1	0	1	0	10
59210	NLIDAGVDALR	344	67982	1156.632324	72.354561	59210	-1	0	0	0	11
59275	NLLFNDNTECLAR	284	64260	1579.751724	70.669685	59275	1387	1	0	0	13	1387	57.021464	57.021464			Carbamidomethyl(C)			C			1	1	0	0
59353	NLNVILAK	14	47240	884.555924	59.028938	59353	-1	0	0	0	8
59363	NLPLADQGSSHHITVK	74	32948	1716.901148	21.088184	59363	-1	0	0	0	16
59366	NLPLPPPPPPR	95	97882	1194.702248	61.494392	59366	-1	0	0	0	11
59391	NLQDAMQVCR	274	17837	1250.562124	79.832886	59391	1391	2	0	0	10	1391	73.016379	57.021464	15.994915		Carbamidomethyl(C)	Met_OX		C	M		2	1	1	0
[truncated: 1,227 more rows]
