# Supplementary material for: An Ultrafast GPU-Enabled MGVB
Source: Proteomes. 2026 Jul 7;14(3):34. doi: 10.3390/proteomes14030034 (PMC13397894; doi:10.3390/proteomes14030034)
Supplement: Supplementary file 1 [file proteomes-14-00034-s001.zip › Table_S3_mgvb_scrib_pep.csv]

x
HDHAVSLLTAASPTIALLLER
SLAHLALNDVSLQALPGDVGNLANLVTLELR
VSVIQFLEAPIGDEDAEEAAAEKR
VSVIQFLEAPIGDEDAEEAAAEKR
HDHAVSLLTAASPTIALLLER
LPPEVANFMQLVELDVSR
HDHAVSLLTAASPTIALLLER
VSVIQFLEAPIGDEDAEEAAAEK
NHLEALPPEIGGCVALSVLSLR
SLAHLALNDVSLQALPGDVGNLANLVTLELR
LLEVNQQSLLGLTHGEAVQLLR
LLEVNQQSLLGLTHGEAVQLLR
LALDGETLGEEEQEDEQPPWASPSPTSR
SLAHLALNDVSLQALPGDVGNLANLVTLELR
HDHAVSLLTAASPTIALLLER
SLEELLLDANQLR
NHLEALPPEIGGCVALSVLSLR
LAEAPSPAPTPSPTPVEDLGPQTSTSPGR
SLAHLALNDVSLQALPGDVGNLANLVTLELR
AFAAVPTSHPPEDAPAQPPTPGPAASPEQLSFR
LPPEVANFMQLVELDVSR
LLEVNQQSLLGLTHGEAVQLLR
GVSFDQANNLLIEPARIEEEELTLTILR
LAEAPSPAPTPSPTPVEDLGPQTSTSPGR
HDHAVSLLTAASPTIALLLER
ALEIADFSGNPLSR
AGGPLGLSIVGGSDHSSHPFGVQEPGVFISK
SLEPSPSPGPQEEDGEVALVLLGR
VSVIQFLEAPIGDEDAEEAAAEK
LPPEVANFMQLVELDVSR
LPPEVANFMQLVELDVSR
LLEVNQQSLLGLTHGEAVQLLR
GVSFDQANNLLIEPARIEEEELTLTILR
NHLEALPPEIGGCVALSVLSLR
HDHAVSLLTAASPTIALLLER
PSPGAVGPEDVALCSSR
VSVIQFLEAPIGDEDAEEAAAEK
HDHAVSLLTAASPTIALLLER
LPPEVANFMQLVELDVSR
LPPEVANFMQLVELDVSR
NSLESISSIDRELSPEGPGK
AFAAVPTSHPPEDAPAQPPTPGPAASPEQLSFR
AFAAVPTSHPPEDAPAQPPTPGPAASPEQLSFR
LPPEVANFMQLVELDVSR
ALAAVPSAGSVQR
LPPEVANFMQLVELDVSR
LPPEVANFMQLVELDVSR
SLEELLLDANQLR
GVSFDQANNLLIEPARIEEEELTLTILR
SLEELLLDANQLR
LLEVNGVALQGAEHHEAVEALR
HDHAVSLLTAASPTIALLLER
HDHAVSLLTAASPTIALLLER
SLEPSPSPGPQEEDGEVALVLLGR
LPPEVANFMQLVELDVSR
LPPEVANFMQLVELDVSR
DATHQEAVSALLR
AFAAVPTSHPPEDAPAQPPTPGPAASPEQLSFR
VSVIQFLEAPIGDEDAEEAAAEK
AGGPLGLSIVGGSDHSSHPFGVQEPGVFISK
GVSFDQANNLLIEPARIEEEELTLTILR
GVSFDQANNLLIEPARIEEEELTLTILR
GVSFDQANNLLIEPARIEEEELTLTILR
LPPEVANFMQLVELDVSR
LPPEVANFMQLVELDVSR
LPPEVANFMQLVELDVSR
LPPEVANFMQLVELDVSR
AFAAVPTSHPPEDAPAQPPTPGPAASPEQLSFR
LQSLPFALTHLNLK
LPPEVANFMQLVELDVSR
LLEVNGVALQGAEHHEAVEALR
LLEVNQQSLLGLTHGEAVQLLR
LALDGETLGEEEQEDEQPPWASPSPTSR
AFAAVPTSHPPEDAPAQPPTPGPAASPEQLSFR
GHAGNPRDPTDEGIFISK
LLEVNGVALQGAEHHEAVEALR
NHLEALPPEIGGCVALSVLSLR
ALEIADFSGNPLSR
SLEPSPSPGPQEEDGEVALVLLGR
HDHAVSLLTAASPTIALLLER
SLEELLLDANQLR
ALAAVPSAGSVQR
SLEELLLDANQLR
SLEELLLDANQLR
AGGPLGLSIVGGSDHSSHPFGVQEPGVFISK
LPPEVANFMQLVELDVSR
GVSFDQANNLLIEPARIEEEELTLTILR
LLEVNGVALQGAEHHEAVEALR
QSPASPPPLGGGAPVR
HDHAVSLLTAASPTIALLLER
HDHAVSLLTAASPTIALLLER
SLAHLALNDVSLQALPGDVGNLANLVTLELR
LPQPEAVVALLQGMQPDGEGPVAPGGWHNGPHAPWAPR
ALWLAENQAQPMLR
LAVLPPELAHTTELHVLDVAGNR
LPPEVANFMQLVELDVSR
LPQPEAVVALLQGMQPDGEGPVAPGGWHNGPHAPWAPR
AFAAVPTSHPPEDAPAQPPTPGPAASPEQLSFR
VLSINGVDVTEAR
GVSFDQANNLLIEPARIEEEELTLTILR
GVSFDQANNLLIEPARIEEEELTLTILR
NSLESISSIDRELSPEGPGK
SLEPSPSPGPQEEDGEVALVLLGR
LPQPEAVVALLQGMQPDGEGPVAPGGWHNGPHAPWAPR
GSTPYKGDDEGIFISR
ELPGQTLHWGPEATEAAGR
GVSFDQANNLLIEPARIEEEELTLTILR
LPPEVANFMQLVELDVSR
SLEPSPSPGPQEEDGEVALVLLGR
HDHAVSLLTAASPTIALLLER
VSVIQFLEAPIGDEDAEEAAAEK
LPPEVANFMQLVELDVSR
GVSFDQANNLLIEPARIEEEELTLTILR
HDHAVSLLTAASPTIALLLER
AGGPLGLSIVGGSDHSSHPFGVQEPGVFISK
ALEIADFSGNPLSR
ALEIADFSGNPLSR
LPPEVANFMQLVELDVSR
SLEPSPSPGPQEEDGEVALVLLGRPSPGAVGPEDVALCSSR
LLEVNQQSLLGLTHGEAVQLLR
LPPEVANFMQLVELDVSR
LPPEVANFMQLVELDVSR
LAVLPPELAHTTELHVLDVAGNR
LQSLPFALTHLNLKALWLAENQAQPMLR
HCSLQAVPEEIYR
SLEELLLDANQLR
LLEVNQQSLLGLTHGEAVQLLR
LLEVNQQSLLGLTHGEAVQLLR
VSVIQFLEAPIGDEDAEEAAAEKR
LLEVNQQSLLGLTHGEAVQLLR
LLEVNQQSLLGLTHGEAVQLLR
PSPGAVGPEDVALCSSR
IEEEELTLTILR
LGLSDNEIQR
LVCLDVSENR
PCLELSLLVR
ALWLAENQAQPMLR
LPPEVANFMQLVELDVSRNDIPEIPESIK
DATHQEAVSALLRPCLELSLLVR
IEEEELTLTILR
IEEEELTLTILR
NSLESISSIDR
ELPGQTLHWGPEATEAAGRGLQPLK
SLAHLALNDVSLQALPGDVGNLANLVTLELR
AGGPLGLSIVGGSDHSSHPFGVQEPGVFISK
GVSFDQANNLLIEPARIEEEELTLTILR
GVSFDQANNLLIEPARIEEEELTLTILR
GVSFDQANNLLIEPAR
AFAAVPTSHPPEDAPAQPPTPGPAASPEQLSFR
LAVLPPELAHTTELHVLDVAGNR
VSVIQFLEAPIGDEDAEEAAAEK
HDHAVSLLTAASPTIALLLER
GVSFDQANNLLIEPARIEEEELTLTILR
GVSFDQANNLLIEPARIEEEELTLTILR
GVSFDQANNLLIEPARIEEEELTLTILR
LAEAPSPAPTPSPTPVEDLGPQTSTSPGR
SLEPSPSPGPQEEDGEVALVLLGR
LPQPEAVVALLQGMQPDGEGPVAPGGWHNGPHAPWAPR
ELPGQTLHWGPEATEAAGR
SLAHLALNDVSLQALPGDVGNLANLVTLELR
GVSFDQANNLLIEPARIEEEELTLTILR
GVSFDQANNLLIEPARIEEEELTLTILR
HDHAVSLLTAASPTIALLLER
NSLESISSIDRELSPEGPGKEK
LLEVNGVALQGAEHHEAVEALR
NHLEALPPEIGGCVALSVLSLR
LPPEVANFMQLVELDVSR
NSLESISSIDRELSPEGPGK
ALWLAENQAQPMLR
ALWLAENQAQPMLR
ALEIADFSGNPLSR
LPQPEAVVALLQGMQPDGEGPVAPGGWHNGPHAPWAPR
LALDGETLGEEEQEDEQPPWASPSPTSR
GVSFDQANNLLIEPARIEEEELTLTILR
NQLSALPPELGNLR
DATHQEAVSALLR
HCSLQAVPEEIYR
SLEELLLDANQLR
SLEELLLDANQLR
SLEELLLDANQLR
GVSFDQANNLLIEPARIEEEELTLTILR
GVSFDQANNLLIEPARIEEEELTLTILR
EAGGPLPPSPLPHSSPPTAAVATTSITTATPGVPGLPSLAPSLLAAALEGPYPVEEIR
EAGGPLPPSPLPHSSPPTAAVATTSITTATPGVPGLPSLAPSLLAAALEGPYPVEEIR
LPPEVANFMQLVELDVSR
LPPEVANFMQLVELDVSR
SLAHLALNDVSLQALPGDVGNLANLVTLELR
QSPASPPPLGGGAPVR
EAGGPLPPSPLPHSSPPTAAVATTSITTATPGVPGLPSLAPSLLAAALEGPYPVEEIR
EAGGPLPPSPLPHSSPPTAAVATTSITTATPGVPGLPSLAPSLLAAALEGPYPVEEIR
EAGGPLPPSPLPHSSPPTAAVATTSITTATPGVPGLPSLAPSLLAAALEGPYPVEEIR
EAGGPLPPSPLPHSSPPTAAVATTSITTATPGVPGLPSLAPSLLAAALEGPYPVEEIR
GVSFDQANNLLIEPARIEEEELTLTILR
IEEEELTLTILR
LPPEVANFMQLVELDVSRNDIPEIPESIK
VSVIQFLEAPIGDEDAEEAAAEKR
ELPGQTLHWGPEATEAAGR
ELPGQTLHWGPEATEAAGR
LPQPEAVVALLQGMQPDGEGPVAPGGWHNGPHAPWAPR
SLAHLALNDVSLQALPGDVGNLANLVTLELR
GVSFDQANNLLIEPAR
NSLESISSIDRELSPEGPGK
LAVLPPELAHTTELHVLDVAGNR
VSVIQFLEAPIGDEDAEEAAAEK
KLGLSDNEIQR
GHAGNPRDPTDEGIFISK
LPPEVANFMQLVELDVSR
LPPEVANFMQLVELDVSR
NSLESISSIDRELSPEGPGK
LPPEVANFMQLVELDVSR
ILAVNGQDVR
LGLSDNEIQR
GDDEGIFISR
LSPDFAEELR
LQSLPFALTHLNLKALWLAENQAQPMLR
GVSFDQANNLLIEPARIEEEELTLTILR
GVSFDQANNLLIEPARIEEEELTLTILR
GVSFDQANNLLIEPARIEEEELTLTILR
LPPEVANFMQLVELDVSRNDIPEIPESIK
DATHQEAVSALLRPCLELSLLVR
LAEAPSPAPTPSPTPVEDLGPQTSTSPGR
GVSFDQANNLLIEPARIEEEELTLTILR
QSPASPPPLGGGAPVR
SLAHLALNDVSLQALPGDVGNLANLVTLELR
LPQPEAVVALLQGMQPDGEGPVAPGGWHNGPHAPWAPR
NSLESISSIDRELSPEGPGKEK
GVSFDQANNLLIEPARIEEEELTLTILR
GVSFDQANNLLIEPARIEEEELTLTILR
GVSFDQANNLLIEPARIEEEELTLTILR
VSVIQFLEAPIGDEDAEEAAAEK
KLGLSDNEIQR
PSPGAVGPEDVALCSSR
LLEVNQQSLLGLTHGEAVQLLR
LPPEVANFMQLVELDVSR
LPPEVANFMQLVELDVSR
NQLSALPPELGNLR
NQLSALPPELGNLR
NQLSALPPELGNLR
ALWLAENQAQPMLR
ALEIADFSGNPLSR
LQSLPFALTHLNLK
ELPGQTLHWGPEATEAAGR
SLEPSPSPGPQEEDGEVALVLLGR
LPQPEAVVALLQGMQPDGEGPVAPGGWHNGPHAPWAPR
HDHAVSLLTAASPTIALLLER
LPPEVANFMQLVELDVSR
LPPEVANFMQLVELDVSR
LPQPEAVVALLQGMQPDGEGPVAPGGWHNGPHAPWAPR
IEEEELTLTILR
LPQPEAVVALLQGMQPDGEGPVAPGGWHNGPHAPWAPR
LPPEVANFMQLVELDVSRNDIPEIPESIK
LPQPEAVVALLQGMQPDGEGPVAPGGWHNGPHAPWAPR
DATHQEAVSALLR
GSTPYKGDDEGIFISR
GVSFDQANNLLIEPAR
AGGPLGLSIVGGSDHSSHPFGVQEPGVFISK
SLAHLALNDVSLQALPGDVGNLANLVTLELR
HDHAVSLLTAASPTIALLLER
LPQPEAVVALLQGMQPDGEGPVAPGGWHNGPHAPWAPR
LAVLPPELAHTTELHVLDVAGNR
DATHQEAVSALLRPCLELSLLVR
LQSLPFALTHLNLK
LPQPEAVVALLQGMQPDGEGPVAPGGWHNGPHAPWAPR
IEEEELTLTILR
IEEEELTLTILR
IEEEELTLTILR
HDHAVSLLTAASPTIALLLER
AFAAVPTSHPPEDAPAQPPTPGPAASPEQLSFR
GVSFDQANNLLIEPARIEEEELTLTILR
GVSFDQANNLLIEPARIEEEELTLTILR
NHLEALPPEIGGCVALSVLSLR
VSVIQFLEAPIGDEDAEEAAAEKR
LPPEVANFMQLVELDVSR
LLEVNGVALQGAEHHEAVEALR
AGGPLGLSIVGGSDHSSHPFGVQEPGVFISK
NSLESISSIDRELSPEGPGK
NSLESISSIDRELSPEGPGK
EKELPGQTLHWGPEATEAAGR
SVGDTLTVLVCDGFEASTDAALEVSPGVIANPFAAGIGHR
LPQPEAVVALLQGMQPDGEGPVAPGGWHNGPHAPWAPR
LALDGETLGEEEQEDEQPPWASPSPTSR
GVSFDQANNLLIEPARIEEEELTLTILR
GVSFDQANNLLIEPARIEEEELTLTILR
GVSFDQANNLLIEPARIEEEELTLTILR
LLEVNGVALQGAEHHEAVEALR
NSLESISSIDR
SLPASLSFLVK
SLPASLSFLVK
LALDGETLGEEEQEDEQPPWASPSPTSR
PSPGAVGPEDVALCSSR
ALEIADFSGNPLSR
SLAHLALNDVSLQALPGDVGNLANLVTLELR
VSVIQFLEAPIGDEDAEEAAAEKR
VSVIQFLEAPIGDEDAEEAAAEK
SVGDTLTVLVCDGFEASTDAALEVSPGVIANPFAAGIGHR
NHLEALPPEIGGCVALSVLSLR
SLAHLALNDVSLQALPGDVGNLANLVTLELR
LPPEVANFMQLVELDVSR
GVSFDQANNLLIEPARIEEEELTLTILR
GVSFDQANNLLIEPARIEEEELTLTILR
LALDGETLGEEEQEDEQPPWASPSPTSR
GVSFDQANNLLIEPAR
ILAVNGQDVR
ILAVNGQDVR
RLPDGIGQLK
AGDAGIFVSR
AGDAGIFVSR
GDDEGIFISR
LSPDFAEELR
NQLSALPPELGNLR
NQLSALPPELGNLR
ALWLAENQAQPMLR
LQSLPFALTHLNLK
QSPASPPPLGGGAPVR
YSRSLEELLLDANQLR
SLEELLLDANQLR
EKELPGQTLHWGPEATEAAGR
LLEVNGVALQGAEHHEAVEALR
LAVLPPELAHTTELHVLDVAGNR
SVGDTLTVLVCDGFEASTDAALEVSPGVIANPFAAGIGHR
LALDGETLGEEEQEDEQPPWASPSPTSR
KLGLSDNEIQR
NQLSALPPELGNLR
LPDGIGQLK
AFAAVPTSHPPEDAPAQPPTPGPAASPEQLSFR
LPPEVANFMQLVELDVSR
QSPASPPPLGGGAPVR
GSTPYKGDDEGIFISR
SLEPSPSPGPQEEDGEVALVLLGR
GVSFDQANNLLIEPARIEEEELTLTILR
GVSFDQANNLLIEPARIEEEELTLTILR
AGGPLGLSIVGGSDHSSHPFGVQEPGVFISK
ALAAVPSAGSVQR
ALAAVPSAGSVQR
ALAAVPSAGSVQR
VLSINGVDVTEAR
LPLLPPESPGPLR
SLEELLLDANQLR
VSVIQFLEAPIGDEDAEEAAAEKR
LPQPEAVVALLQGMQPDGEGPVAPGGWHNGPHAPWAPR
LPQPEAVVALLQGMQPDGEGPVAPGGWHNGPHAPWAPR
HCSLQAVPEEIYR
HDHAVSLLTAASPTIALLLER
GVSFDQANNLLIEPARIEEEELTLTILR
AGGPLGLSIVGGSDHSSHPFGVQEPGVFISK
AFAAVPTSHPPEDAPAQPPTPGPAASPEQLSFR
NSLESISSIDRELSPEGPGK
SVGDTLTVLVCDGFEASTDAALEVSPGVIANPFAAGIGHR
KLGLSDNEIQR
NDIPEIPESIK
LLEVNGVALQGAEHHEAVEALR
LPPEVANFMQLVELDVSR
LPLLPPESPGPLR
DATHQEAVSALLRPCLELSLLVR
NSLESISSIDRELSPEGPGK
LPLLPPESPGPLR
LPLLPPESPGPLR
LPLLPPESPGPLR
LALDGETLGEEEQEDEQPPWASPSPTSR
GVSFDQANNLLIEPARIEEEELTLTILR
LPQPEAVVALLQGMQPDGEGPVAPGGWHNGPHAPWAPR
LPQPEAVVALLQGMQPDGEGPVAPGGWHNGPHAPWAPR
EKELPGQTLHWGPEATEAAGR
ALWLAENQAQPMLR
LPQPEAVVALLQGMQPDGEGPVAPGGWHNGPHAPWAPR
LPPEVANFMQLVELDVSR
GVSFDQANNLLIEPARIEEEELTLTILR
GVSFDQANNLLIEPARIEEEELTLTILR
GVSFDQANNLLIEPARIEEEELTLTILR
VSLVGADDLRK
SLPASLSFLVK
SVGDTLTVLVCDGFEASTDAALEVSPGVIANPFAAGIGHR
LPQPEAVVALLQGMQPDGEGPVAPGGWHNGPHAPWAPR
NQLSALPPELGNLR
NQLSALPPELGNLR
ALWLAENQAQPMLR
LPLLPPESPGPLR
LPQPEAVVALLQGMQPDGEGPVAPGGWHNGPHAPWAPR
GSTPYKGDDEGIFISR
GVSFDQANNLLIEPAR
HDHAVSLLTAASPTIALLLER
QSPASPPPLGGGAPVR
SVGDTLTVLVCDGFEASTDAALEVSPGVIANPFAAGIGHR
LAEAPSPAPTPSPTPVEDLGPQTSTSPGRLSPDFAEELR
ELPGQTLHWGPEATEAAGR
LPPEVANFMQLVELDVSR
LPPEVANFMQLVELDVSR
VSVIQFLEAPIGDEDAEEAAAEKR
LPPEVANFMQLVELDVSR
VPQAEGPPKR
RLPDGIGQLK
AGDAGIFVSR
AGDAGIFVSR
VSLVGADDLR
LVCLDVSENR
GLGFSIAGGK
LAEAPSPAPTPSPTPVEDLGPQTSTSPGR
LPPEVANFMQLVELDVSRNDIPEIPESIK
AGGPLGLSIVGGSDHSSHPFGVQEPGVFISK
NQLSALPPELGNLR
QTGGLGISIAGGK
LPLLPPESPGPLR
LPLLPPESPGPLR
QTGGLGISIAGGK
VLSINGVDVTEAR
LPLLPPESPGPLR
LPPEVANFMQLVELDVSR
LAEAPSPAPTPSPTPVEDLGPQTSTSPGR
LPPEVANFMQLVELDVSRNDIPEIPESIK
SLAHLALNDVSLQALPGDVGNLANLVTLELR
LPPEVANFMQLVELDVSR
VPQAEGPPK
VPQAEGPPK
GAGTAVQMR
AGTLQVGDR
AGTLQVGDR
LPDGFTQLR
LPDGFTQLR
LPQPEAVVALLQGMQPDGEGPVAPGGWHNGPHAPWAPR
ELPGQTLHWGPEATEAAGR
LPPEVANFMQLVELDVSR
AFAAVPTSHPPEDAPAQPPTPGPAASPEQLSFR
LEELPAELGGLVLLTDLLLSQNLLR
LTNLNVDR
LTNLNVDR
LTNLNVDR
SLEQDALR
LALDGETLGEEEQEDEQPPWASPSPTSR
GVSFDQANNLLIEPARIEEEELTLTILR
GVSFDQANNLLIEPARIEEEELTLTILR
GVSFDQANNLLIEPARIEEEELTLTILR
GVSFDQANNLLIEPARIEEEELTLTILR
GVSFDQANNLLIEPARIEEEELTLTILR
GVSFDQANNLLIEPARIEEEELTLTILR
LPQPEAVVALLQGMQPDGEGPVAPGGWHNGPHAPWAPR
YFELEVR
LPPEVANFMQLVELDVSR
LPQPEAVVALLQGMQPDGEGPVAPGGWHNGPHAPWAPR
LPQPEAVVALLQGMQPDGEGPVAPGGWHNGPHAPWAPR
LLEVNGVALQGAEHHEAVEALR
ELPGQTLHWGPEATEAAGR
LALDGETLGEEEQEDEQPPWASPSPTSR
GVSFDQANNLLIEPAR
LEELPAELGGLVLLTDLLLSQNLLR
NQLSALPPELGNLR
SLAHLALNDVSLQALPGDVGNLANLVTLELR
SVGDTLTVLVCDGFEASTDAALEVSPGVIANPFAAGIGHR
LPPEVANFMQLVELDVSRNDIPEIPESIK
GVSFDQANNLLIEPARIEEEELTLTILR
SLEPSPSPGPQEEDGEVALVLLGR
HDHAVSLLTAASPTIALLLER
LPQPEAVVALLQGMQPDGEGPVAPGGWHNGPHAPWAPR
GSTPYKGDDEGIFISR
VQSPEPPAPER
VQSPEPPAPER
DPTDEGIFISK
DPTDEGIFISK
SLPASLSFLVK
GSTPYKGDDEGIFISR
QSPASPPPLGGGAPVR
GSTPYKGDDEGIFISR
NHLEALPPEIGGCVALSVLSLR
LAVLPPELAHTTELHVLDVAGNR
VSVIQFLEAPIGDEDAEEAAAEK
AFAAVPTSHPPEDAPAQPPTPGPAASPEQLSFR
SVGDTLTVLVCDGFEASTDAALEVSPGVIANPFAAGIGHR
LQSLPFALTHLNLK
VPSGAAGGKMAESPCSPSGQQPPSPPSPDELPANVK
NSLESISSIDRELSPEGPGKEK
LPPEVANFMQLVELDVSR
GVSFDQANNLLIEPAR
DATHQEAVSALLRPCLELSLLVR
RVSLVGADDLR
GVSFDQANNLLIEPARIEEEELTLTILR
GVSFDQANNLLIEPARIEEEELTLTILR
LPLLPPESPGPLR
LPLLPPESPGPLR
LPPEVANFMQLVELDVSR
ELPGQTLHWGPEATEAAGR
EAAEAGAEAR
VPQAEGPPKR
RLPDGIGQLK
RLPDGIGQLK
VSLVGADDLR
VSLVGADDLR
GVSFDQANNLLIEPARIEEEELTLTILR
GVSFDQANNLLIEPARIEEEELTLTILR
NQLSALPPELGNLR
QKYFELEVR
QSPASPPPLGGGAPVR
LPPEVANFMQLVELDVSR
SLEPSPSPGPQEEDGEVALVLLGRPSPGAVGPEDVALCSSR
AGGPLGLSIVGGSDHSSHPFGVQEPGVFISK
LPPEVANFMQLVELDVSR
SVGDTLTVLVCDGFEASTDAALEVSPGVIANPFAAGIGHR
LPQPEAVVALLQGMQPDGEGPVAPGGWHNGPHAPWAPR
LALDGETLGEEEQEDEQPPWASPSPTSR
LPPEVANFMQLVELDVSR
DATHQEAVSALLRPCLELSLLVR
GVSFDQANNLLIEPARIEEEELTLTILR
GVSFDQANNLLIEPARIEEEELTLTILR
SLEELLLDANQLR
SLEPSPSPGPQEEDGEVALVLLGR
LLEVNGVALQGAEHHEAVEALR
LPLLPPESPGPLR
SVGDTLTVLVCDGFEASTDAALEVSPGVIANPFAAGIGHR
AGTLQVGDR
LPDGFTQLR
IEEEELTLTILR
LALDGETLGEEEQEDEQPPWASPSPTSR
LPPEVANFMQLVELDVSR
LPPEVANFMQLVELDVSR
VSVIQFLEAPIGDEDAEEAAAEKR
SVGDTLTVLVCDGFEASTDAALEVSPGVIANPFAAGIGHR
EIEEGQPEAPWTLPGGR
VSVIQFLEAPIGDEDAEEAAAEKR
LAEAPSPAPTPSPTPVEDLGPQTSTSPGRLSPDFAEELR
GVSFDQANNLLIEPARIEEEELTLTILR
GVSFDQANNLLIEPARIEEEELTLTILR
GVSFDQANNLLIEPARIEEEELTLTILR
GVSFDQANNLLIEPARIEEEELTLTILR
HVESVDKR
SLEQDALR
IEEEELTLTILR
LPQPEAVVALLQGMQPDGEGPVAPGGWHNGPHAPWAPR
GVSFDQANNLLIEPARIEEEELTLTILR
GVSFDQANNLLIEPARIEEEELTLTILR
GVSFDQANNLLIEPARIEEEELTLTILR
GVSFDQANNLLIEPARIEEEELTLTILR
SVGDTLTVLVCDGFEASTDAALEVSPGVIANPFAAGIGHRNSLESISSIDR
NDIPEIPESIK
SLPASLSFLVK
VQSPEPPAPER
LPPEVANFMQLVELDVSR
QSPASPPPLGGGAPVR
LLEVNQQSLLGLTHGEAVQLLR
QKYFELEVR
QKYFELEVR
ALAAVPSAGSVQR
QTGGLGISIAGGK
LPLLPPESPGPLR
LPLLPPESPGPLR
LQSLPFALTHLNLK
AQMVLSR
YFELEVR
YFELEVR
NQLSALPPELGNLR
GVSFDQANNLLIEPARIEEEELTLTILR
GVSFDQANNLLIEPARIEEEELTLTILR
AGGPLGLSIVGGSDHSSHPFGVQEPGVFISK
LPPEVANFMQLVELDVSR
EIEEGQPEAPWTLPGGR
LPQPEAVVALLQGMQPDGEGPVAPGGWHNGPHAPWAPR
LLEVNQQSLLGLTHGEAVQLLR
LPQPEAVVALLQGMQPDGEGPVAPGGWHNGPHAPWAPR
AFAAVPTSHPPEDAPAQPPTPGPAASPEQLSFR
EAAEAGAEAR
EAAEAGAEAR
RATPHPSELK
GLGFSIAGGK
GLGFSIAGGK
DATHQEAVSALLRPCLELSLLVR
DATHQEAVSALLRPCLELSLLVR
GHAGNPRDPTDEGIFISK
LPPEVANFMQLVELDVSR
LALDGETLGEEEQEDEQPPWASPSPTSR
EKELPGQTLHWGPEATEAAGR
HDHAVSLLTAASPTIALLLER
LPPEVANFMQLVELDVSR
AFAAVPTSHPPEDAPAQPPTPGPAASPEQLSFR
LALDGETLGEEEQEDEQPPWASPSPTSR
LQSLPFALTHLNLKALWLAENQAQPMLR
GVSFDQANNLLIEPARIEEEELTLTILR
GVSFDQANNLLIEPARIEEEELTLTILR
GVSFDQANNLLIEPARIEEEELTLTILR
GVSFDQANNLLIEPARIEEEELTLTILR
GVSFDQANNLLIEPARIEEEELTLTILR
IEEEELTLTILR
IEEEELTLTILR
AGGPLGLSIVGGSDHSSHPFGVQEPGVFISK
SLAHLALNDVSLQALPGDVGNLANLVTLELR
LPLLPPESPGPLR
LQSLPFALTHLNLK
LAEAPSPAPTPSPTPVEDLGPQTSTSPGR
ILAVNGQDVR
LPPEVANFMQLVELDVSR
LAEAPSPAPTPSPTPVEDLGPQTSTSPGRLSPDFAEELR
LRVQSPEPPAPER
QTGGLGISIAGGK
GVSFDQANNLLIEPAR
GVSFDQANNLLIEPAR
EIEEGQPEAPWTLPGGR
ALWLAENQAQPMLR
LAEAPSPAPTPSPTPVEDLGPQTSTSPGR
LPQPEAVVALLQGMQPDGEGPVAPGGWHNGPHAPWAPR
RDPAPPGLR
LPDGIGQLK
QKYFELEVR
LLEVNGVALQGAEHHEAVEALR
LLEVNQQSLLGLTHGEAVQLLR
LPPEVANFMQLVELDVSR
LALDGETLGEEEQEDEQPPWASPSPTSR
QTGGLGISIAGGK
LPLLPPESPGPLR
LAEAPSPAPTPSPTPVEDLGPQTSTSPGRLSPDFAEELR
HCSLQAVPEEIYR
LAEAPSPAPTPSPTPVEDLGPQTSTSPGR
LAEAPSPAPTPSPTPVEDLGPQTSTSPGR
LLEVNQQSLLGLTHGEAVQLLR
VQSPEPPAPER
VQSPEPPAPER
RVSLVGADDLR
DPTDEGIFISK
SLPASLSFLVK
LLEVNQQSLLGLTHGEAVQLLR
LALDGETLGEEEQEDEQPPWASPSPTSR
EIEEGQPEAPWTLPGGR
LPLLPPESPGPLR
LPLLPPESPGPLR
GSTPYKGDDEGIFISR
SLEPSPSPGPQEEDGEVALVLLGR
NSLESISSIDRELSPEGPGK
QSPASPPPLGGGAPVR
QSPASPPPLGGGAPVR
HVESVDKR
HVESVDKR
FQTEDDAR
SLAHLALNDVSLQALPGDVGNLANLVTLELR
QSPASPPPLGGGAPVR
QSPASPPPLGGGAPVR
LPPEVANFMQLVELDVSR
LPPEVANFMQLVELDVSR
LALDGETLGEEEQEDEQPPWASPSPTSR
GVSFDQANNLLIEPARIEEEELTLTILR
GVSFDQANNLLIEPARIEEEELTLTILR
GVSFDQANNLLIEPARIEEEELTLTILR
KLGLSDNEIQR
EAGGPLPPSPLPHSSPPTAAVATTSITTATPGVPGLPSLAPSLLAAALEGPYPVEEIR
EAGGPLPPSPLPHSSPPTAAVATTSITTATPGVPGLPSLAPSLLAAALEGPYPVEEIR
GHAGNPRDPTDEGIFISK
IEEEELTLTILR
LRVQSPEPPAPER
NQLSALPPELGNLR
EAGGPLPPSPLPHSSPPTAAVATTSITTATPGVPGLPSLAPSLLAAALEGPYPVEEIR
MAESPCSPSGQQPPSPPSPDELPANVK
LQSLPFALTHLNLKALWLAENQAQPMLR
GVSFDQANNLLIEPARIEEEELTLTILR
GVSFDQANNLLIEPARIEEEELTLTILR
AFAAVPTSHPPEDAPAQPPTPGPAASPEQLSFR
EAAEAGAEAR
QTGGLGISIAGGK
QTGGLGISIAGGK
LPLLPPESPGPLR
GAGTAVQMR
GAGTAVQMR
GAGTAVQMR
GAGTAVQMR
VPQAEGPPK
DPTDEGIFISK
NDIPEIPESIK
LPPEVANFMQLVELDVSR
AQMVLSR
YFELEVR
YFELEVR
LAEAPSPAPTPSPTPVEDLGPQTSTSPGRLSPDFAEELR
MKSLEQDALR
NQLSALPPELGNLRR
LEELPAELGGLVLLTDLLLSQNLLR
VLSINGVDVTEAR
LPLLPPESPGPLR
LPLLPPESPGPLR
LALDGETLGEEEQEDEQPPWASPSPTSR
ALWLAENQAQPMLR
ALWLAENQAQPMLR
ALWLAENQAQPMLR
LAEAPSPAPTPSPTPVEDLGPQTSTSPGRLSPDFAEELR
ALEIADFSGNPLSR
LLEVNQQSLLGLTHGEAVQLLR
LLEVNGVALQGAEHHEAVEALR
LPLLPPESPGPLR
LPLLPPESPGPLR
SLEELLLDANQLR
NSLESISSIDRELSPEGPGKEK
LPLLPPESPGPLR
LPLLPPESPGPLR
LPLLPPESPGPLR
LPLLPPESPGPLR
GVSFDQANNLLIEPAR
AGGPLGLSIVGGSDHSSHPFGVQEPGVFISK
VQSPEPPAPER
EGAVVSAPSVK
NSLESISSIDRELSPEGPGK
LAEAPSPAPTPSPTPVEDLGPQTSTSPGR
RVSLVGADDLRK
NQLSALPPELGNLR
ALEIADFSGNPLSR
VQSPEPPAPER
VQSPEPPAPER
NSLESISSIDR
NSLESISSIDR
VSPTGAAGR
VSEEGPAAR
VSEEGPAAR
ELSPEGPGK
RDPAPPGLR
LPDGFTQLR
LPDGFTQLR
GSTPYKGDDEGIFISR
LLEVNGVALQGAEHHEAVEALR
LLEVNQQSLLGLTHGEAVQLLR
LLEVNQQSLLGLTHGEAVQLLR
NSLESISSIDR
NSLESISSIDR
SLPASLSFLVK
LPPEVANFMQLVELDVSR
NSLESISSIDRELSPEGPGK
NSLESISSIDRELSPEGPGK
AFAAVPTSHPPEDAPAQPPTPGPAASPEQLSFR
LPPEVANFMQLVELDVSR
VDQNRLCEVTEAIGDCENLSELILTENLLMALPR
AQMVLSR
AQMVLSR
AQMVLSR
AQMVLSR
AQMVLSR
LAEAPSPAPTPSPTPVEDLGPQTSTSPGRLSPDFAEELR
LRVQSPEPPAPER
VLSINGVDVTEAR
QTGGLGISIAGGK
LPLLPPESPGPLR
NSLESISSIDRELSPEGPGK
SEACPCQPDSGSPLPAEEEKR
LPPEVANFMQLVELDVSR
LGLSDNEIQR
VSLVGADDLR
LSPDFAEELR
NHLEALPPEIGGCVALSVLSLR
ELPGQTLHWGPEATEAAGR
GAGTAVQMR
GAGTAVQMR
GAGTAVQMR
ELSPEGPGK
LPDGFTQLR
AFAAVPTSHPPEDAPAQPPTPGPAASPEQLSFR
NSLESISSIDRELSPEGPGK
QSPASPPPLGGGAPVR
GVSFDQANNLLIEPARIEEEELTLTILR
GVSFDQANNLLIEPARIEEEELTLTILR
GVSFDQANNLLIEPARIEEEELTLTILR
RVSLVGADDLRK
IEEEELTLTILR
IEEEELTLTILR
LAEAPSPAPTPSPTPVEDLGPQTSTSPGRLSPDFAEELR
LAEAPSPAPTPSPTPVEDLGPQTSTSPGRLSPDFAEELR
