# Supplementary material for: An Ultrafast GPU-Enabled MGVB
Source: Proteomes. 2026 Jul 7;14(3):34. doi: 10.3390/proteomes14030034 (PMC13397894; doi:10.3390/proteomes14030034)
Supplement: Supplementary file 1 [file proteomes-14-00034-s001.zip › Table_S4_mgvb_tp53_pep.csv]

x
RALPNNTSSSPQPK
RTEEENLRK
KKPLDGEYFTLQIR
KKPLDGEYFTLQIR
KKPLDGEYFTLQIR
RTEEENLR
KPLDGEYFTLQIR
RPILTIITLEDSSGNLLGR
TCPVQLWVDSTPPPGTR
MPEAAPPVAPAPAAPTPAAPAPAPSWPLSSSVPSQK
QSQHMTEVVR
LMFKTEGPDSD
MPEAAPPVAPAPAAPTPAAPAPAPSWPLSSSVPSQK
KGEPHHELPPGSTK
RPILTIITLEDSSGNLLGR
LGFLHSGTAK
KGEPHHELPPGSTKR
KGEPHHELPPGSTKR
VCACPGRDR
DAQAGKEPGGSR
KKPLDGEYFTLQIR
LLPENNVLSPLPSQAMDDLMLSPDDIEQWFTEDPGPDEAPR
ELNEALELKDAQAGKEPGGSR
TYQGSYGFR
ELNEALELK
ELNEALELKDAQAGKEPGGSR
MFCQLAK
MFCQLAK
TCPVQLWVDSTPPPGTR
VEGNLRVEYLDDR
RPILTIITLEDSSGNLLGR
LLPENNVLSPLPSQAMDDLMLSPDDIEQWFTEDPGPDEAPR
TEEENLRK
LLPENNVLSPLPSQAMDDLMLSPDDIEQWFTEDPGPDEAPR
KKPLDGEYFTLQIR
ELNEALELKDAQAGKEPGGSR
SVTCTYSPALNK
HSVVVPYEPPEVGSDCTTIHYNYMCNSSCMGGMNR
KKGEPHHELPPGSTK
KKPLDGEYFTLQIR
FEMFRELNEALELK
KKGEPHHELPPGSTK
*MEEPQSDPSVEPPLSQETFSDLWK
ALPNNTSSSPQPK
KGEPHHELPPGSTKR
KKGEPHHELPPGSTK
KGEPHHELPPGSTK
HSVVVPYEPPEVGSDCTTIHYNYMCNSSCMGGMNR
QSQHMTEVVRR
HSVVVPYEPPEVGSDCTTIHYNYMCNSSCMGGMNR
KKGEPHHELPPGSTK
VEGNLRVEYLDDRNTFR
KGEPHHELPPGSTK
KKPLDGEYFTLQIR
MPEAAPPVAPAPAAPTPAAPAPAPSWPLSSSVPSQK
ALPNNTSSSPQPK
LMFKTEGPDSD
GEPHHELPPGSTK
LMFKTEGPDSD
RALPNNTSSSPQPK
KKGEPHHELPPGSTK
HSVVVPYEPPEVGSDCTTIHYNYMCNSSCMGGMNR
HSVVVPYEPPEVGSDCTTIHYNYMCNSSCMGGMNR
HSVVVPYEPPEVGSDCTTIHYNYMCNSSCMGGMNRR
ELNEALELKDAQAGK
CSDSDGLAPPQHLIR
KKGEPHHELPPGSTK
HSVVVPYEPPEVGSDCTTIHYNYMCNSSCMGGMNRR
CSDSDGLAPPQHLIR
TEEENLR
GEPHHELPPGSTK
KGEPHHELPPGSTKR
ELNEALELK
QSQHMTEVVRR
VEYLDDRNTFR
AHSSHLK
VRAMAIYK
*MEEPQSDPSVEPPLSQETFSDLWK
HSVVVPYEPPEVGSDCTTIHYNYMCNSSCMGGMNR
ELNEALELKDAQAGK
LMFKTEGPDSD
HSVVVPYEPPEVGSDCTTIHYNYMCNSSCMGGMNRR
HSVVVPYEPPEVGSDCTTIHYNYMCNSSCMGGMNR
HSVVVPYEPPEVGSDCTTIHYNYMCNSSCMGGMNRR
QSQHMTEVVR
GEPHHELPPGSTKR
AMAIYKQSQHMTEVVR
VCACPGR
HSVVVPYEPPEVGSDCTTIHYNYMCNSSCMGGMNR
DRRTEEENLR
MFCQLAK
TYQGSYGFR
HSVVVPYEPPEVGSDCTTIHYNYMCNSSCMGGMNR
SVTCTYSPALNK
ALPNNTSSSPQPK
KKGEPHHELPPGSTK
RTEEENLRK
HSVVVPYEPPEVGSDCTTIHYNYMCNSSCMGGMNR
HSVVVPYEPPEVGSDCTTIHYNYMCNSSCMGGMNR
HSVVVPYEPPEVGSDCTTIHYNYMCNSSCMGGMNRR
VEYLDDR
ERFEMFR
MFCQLAKTCPVQLWVDSTPPPGTR
KGEPHHELPPGSTK
MFCQLAK
VEYLDDRNTFR
VEYLDDRNTFR
VEGNLRVEYLDDRNTFR
TCPVQLWVDSTPPPGTR
CSDSDGLAPPQHLIR
HSVVVPYEPPEVGSDCTTIHYNYMCNSSCMGGMNR
HSVVVPYEPPEVGSDCTTIHYNYMCNSSCMGGMNR
HSVVVPYEPPEVGSDCTTIHYNYMCNSSCMGGMNR
ELNEALELKDAQAGKEPGGSR
