# Supplementary material for: An Ultrafast GPU-Enabled MGVB
Source: Proteomes. 2026 Jul 7;14(3):34. doi: 10.3390/proteomes14030034 (PMC13397894; doi:10.3390/proteomes14030034)
Supplement: Supplementary file 1 [file proteomes-14-00034-s001.zip › Table_S5_cMGVB_scrib_pep.csv]

Var1	Freq
AFAAVPTSHPPEDAPAQPPTPGPAASPEQLSFR	17
AGDAGIFVSR	4
AGGPLGLSIVGGSDHSSHPFGVQEPGVFISK	13
AGTLQVGDR	3
ALAAVPSAGSVQR	6
ALEIADFSGNPLSR	9
ALSPAELR	3
ALWLAENQAQPMLR	12
AQMVLSR	7
DATHQEAVSALLR	3
DATHQEAVSALLRPCLELSLLVR	7
DPTDEGIFISK	4
EAAEAGAEAR	4
EGAVVSAPSVK	1
EIEEGQPEAPWTLPGGR	4
EKELPGQTLHWGPEATEAAGR	4
ELPGQTLHWGPEATEAAGR	9
ELPGQTLHWGPEATEAAGRGLQPLK	1
ELPKPFFR	2
ELSPEGPGK	2
FQTEDDAR	1
GAGTAVQMR	8
GDDEGIFISR	2
GHAGNPRDPTDEGIFISK	3
GLGFSIAGGK	3
GSTPYKGDDEGIFISR	7
GVSFDQANNLLIEPAR	10
GVSFDQANNLLIEPARIEEEELTLTILR	89
HCSLQAVPEEIYR	3
HDHAVSLLTAASPTIALLLER	24
HVESVDKR	6
IEEEELTLTILR	12
ILAVNGQDVR	4
KLGLSDNEIQR	5
LAEAPSPAPTPSPTPVEDLGPQTSTSPGR	11
LAEAPSPAPTPSPTPVEDLGPQTSTSPGRLSPDFAEELR	7
LALDGETLGEEEQEDEQPPWASPSPTSR	18
LAVLPPELAHTTELHVLDVAGNR	8
LEELPAELGGLVLLTDLLLSQNLLR	3
LGLSDNEIQR	3
LLEVNGVALQGAEHHEAVEALR	13
LLEVNQQSLLGLTHGEAVQLLR	24
LPDGFTQLR	6
LPDGIGQLK	2
LPLLPPESPGPLR	27
LPPEVANFMQLVELDVSR	57
LPPEVANFMQLVELDVSRNDIPEIPESIK	6
LPQPEAVVALLQGMQPDGEGPVAPGGWHNGPHAPWAPR	28
LQSLPFALTHLNLK	7
LQSLPFALTHLNLKALWLAENQAQPMLR	4
LRVQSPEPPAPER	2
LSAESGLSEDSR	1
LSPDFAEELR	3
LTNLNVDR	3
LVCLDVSENR	2
MAESPCSPSGQQPPSPPSPDELPANVK	5
MKSLEQDALR	2
NDIPEIPESIK	3
NHLEALPPEIGGCVALSVLSLR	8
NQLSALPPELGNLR	16
NSLESISSIDR	6
NSLESISSIDRELSPEGPGK	13
NSLESISSIDRELSPEGPGKEK	4
PCLELSLLVR	1
PSPGAVGPEDVALCSSR	4
QKYFELEVR	4
QSPASPPPLGGGAPVR	16
QTGGLGISIAGGK	8
RATPHPSELK	1
RDPAPPGLR	2
RLPDGIGQLK	4
RVSLVGADDLR	3
RVSLVGADDLRK	1
SLAHLALNDVSLQALPGDVGNLANLVTLELR	19
SLEELLLDANQLR	14
SLEPSPSPGPQEEDGEVALVLLGR	11
SLEPSPSPGPQEEDGEVALVLLGRPSPGAVGPEDVALCSSR	2
SLPASLSFLVK	7
SVGDTLTVLVCDGFEASTDAALEVSPGVIANPFAAGIGHR	9
VDQNRLCEVTEAIGDCENLSELILTENLLMALPR	1
VLSINGVDVTEAR	4
VPQAEGPPK	3
VPQAEGPPKR	2
VQSPEPPAPER	8
VSEEGPAAR	2
VSLVGADDLR	4
VSLVGADDLRK	1
VSPTGAAGR	1
VSVIQFLEAPIGDEDAEEAAAEK	11
VSVIQFLEAPIGDEDAEEAAAEKR	11
YFELEVR	4
YSRSLEELLLDANQLR	1
