# Supplementary material for: An Ultrafast GPU-Enabled MGVB
Source: Proteomes. 2026 Jul 7;14(3):34. doi: 10.3390/proteomes14030034 (PMC13397894; doi:10.3390/proteomes14030034)
Supplement: Supplementary file 1 [file proteomes-14-00034-s001.zip › Table_S6_cMGVB_tp53_pep.csv]

Var1	Freq
*MEEPQSDPSVEPPLSQETFSDLWK	1
AHSSHLK	1
ALPNNTSSSPQPK	3
AMAIYKQSQHMTEVVR	1
CSDSDGLAPPQHLIR	7
DAQAGKEPGGSR	1
DRRTEEENLR	1
ELNEALELK	2
ELNEALELKDAQAGK	2
ELNEALELKDAQAGKEPGGSR	5
FEMFRELNEALELK	1
GEPHHELPPGSTK	3
GEPHHELPPGSTKR	1
HSVVVPYEPPEVGSDCTTIHYNYMCNSSCMGGMNR	14
HSVVVPYEPPEVGSDCTTIHYNYMCNSSCMGGMNRR	4
KGEPHHELPPGSTK	4
KGEPHHELPPGSTKR	4
KKGEPHHELPPGSTK	7
KKPLDGEYFTLQIR	7
KPLDGEYFTLQIR	1
LGFLHSGTAK	1
LLPENNVLSPLPSQAMDDLMLSPDDIEQWFTEDPGPDEAPR	3
LMFKTEGPDSD	5
MFCQLAK	4
MFCQLAKTCPVQLWVDSTPPPGTR	1
MPEAAPPVAPAPAAPTPAAPAPAPSWPLSSSVPSQK	3
PLDGEYFTLQIR	1
QSQHMTEVVR	2
QSQHMTEVVRR	2
RALPNNTSSSPQPK	2
RPILTIITLEDSSGNLLGR	3
RTEEENLR	1
RTEEENLRK	2
SVTCTYSPALNK	2
TCPVQLWVDSTPPPGTR	3
TEEENLR	1
TEEENLRK	1
TYQGSYGFR	2
VCACPGR	1
VCACPGRDR	1
VEGNLRVEYLDDR	1
VEGNLRVEYLDDRNTFR	2
VEYLDDR	1
VEYLDDRNTFR	3
VRAMAIYK	1
