# Supplementary material for: An Ultrafast GPU-Enabled MGVB
Source: Proteomes. 2026 Jul 7;14(3):34. doi: 10.3390/proteomes14030034 (PMC13397894; doi:10.3390/proteomes14030034)
Supplement: Supplementary file 1 [file proteomes-14-00034-s001.zip › Table_S7_MSFragger_scrib_pep.csv]

Var1	Freq
AFAAVPTSHPPEDAPAQPPTPGPAASPEQLSFR	11
AGDAGIFVSR	4
AGGPLGLSIVGGSDHSSHPFGVQEPGVFISK	12
AGTLQVGDR	4
ALAAVPSAGSVQR	6
ALEIADFSGNPLSR	6
ALWLAENQAQPMLR	9
DATHQEAVSALLR	2
DATHQEAVSALLRPCLELSLLVR	16
DATHQEAVSALLRPCLELSLLVRR	1
DPTDEGIFISK	6
EIEEGQPEAPWTLPGGR	2
EKELPGQTLHWGPEATEAAGR	1
ELPGQTLHWGPEATEAAGR	6
ELPGQTLHWGPEATEAAGRGLQPLK	1
ELSPEGPGK	1
GAGTAVQMR	1
GDDEGIFISR	3
GHAGNPRDPTDEGIFISK	2
GSTPYKGDDEGIFISR	6
GVSFDQANNLLIEPAR	9
GVSFDQANNLLIEPARIEEEELTLTILR	46
HCSLQAVPEEIYR	10
HDHAVSLLTAASPTIALLLER	23
IEEEELTLTILR	7
ILAVNGQDVR	4
KLGLSDNEIQR	1
LAEAPSPAPTPSPTPVEDLGPQTSTSPGR	9
LAEAPSPAPTPSPTPVEDLGPQTSTSPGRLSPDFAEELR	2
LALDGETLGEEEQEDEQPPWASPSPTSR	10
LAVLPPELAHTTELHVLDVAGNR	5
LCEVTEAIGDCENLSELILTENLLMALPR	15
LEELPAELGGLVLLTDLLLSQNLLR	1
LEQLDLGGNDLEVLPDTLGALPNLR	5
LGLSDNEIQR	3
LLEVNGVALQGAEHHEAVEALR	12
LLEVNQQSLLGLTHGEAVQLLR	8
LPDGFTQLR	4
LPDGIGQLK	1
LPLLPPESPGPLR	9
LPPEVANFMQLVELDVSR	44
LPPEVANFMQLVELDVSRNDIPEIPESIK	6
LPQPEAVVALLQGMQPDGEGPVAPGGWHNGPHAPWAPR	14
LQSLPFALTHLNLK	4
LQSLPFALTHLNLKALWLAENQAQPMLR	1
LRVQSPEPPAPER	2
LSAESGLSEDSR	1
LSPDFAEELR	2
LVCLDVSENR	5
MAESPCSPSGQQPPSPPSPDELPANVK	1
MKSLEQDALR	1
MQLVELDVSR	1
MVEPENAVTITPLRPEDDYSPR	5
NDIPEIPESIK	2
NHLEALPPEIGGCVALSVLSLR	25
NHLEALPPEIGGCVALSVLSLRDNR	2
NQLSALPPELGNLR	8
NSLESISSIDR	3
NSLESISSIDRELSPEGPGK	6
NSLESISSIDRELSPEGPGKEK	1
PCLELSLLVR	1
PSPGAVGPEDVALCSSR	14
QSPASPPPLGGGAPVR	12
QTGGLGISIAGGK	3
RDPAPPGLR	1
RHCSLQAVPEEIYR	5
RLPDGIGQLK	3
RLVCLDVSENR	1
RSEACPCQPDSGSPLPAEEEK	5
RSEACPCQPDSGSPLPAEEEKR	8
SEACPCQPDSGSPLPAEEEK	3
SEACPCQPDSGSPLPAEEEKR	4
SLAHLALNDVSLQALPGDVGNLANLVTLELR	21
SLEELLLDANQLR	15
SLEPSPSPGPQEEDGEVALVLLGR	12
SLEPSPSPGPQEEDGEVALVLLGRPSPGAVGPEDVALCSSR	1
SLPASLSFLVK	7
SVGDTLTVLVCDGFEASTDAALEVSPGVIANPFAAGIGHR	18
VDQNRLCEVTEAIGDCENLSELILTENLLMALPR	2
VLSINGVDVTEAR	4
VPQAEGPPKR	2
VQSPEPPAPER	5
VSLVGADDLR	3
VSLVGADDLRK	1
VSVIQFLEAPIGDEDAEEAAAEK	15
VSVIQFLEAPIGDEDAEEAAAEKR	11
