# Supplementary material for: An Ultrafast GPU-Enabled MGVB
Source: Proteomes. 2026 Jul 7;14(3):34. doi: 10.3390/proteomes14030034 (PMC13397894; doi:10.3390/proteomes14030034)
Supplement: Supplementary file 1 [file proteomes-14-00034-s001.zip › Table_S8_MSFragger_tp53_pep.csv]

Var1	Freq
ALPNNTSSSPQPK	3
AMAIYKQSQHMTEVVR	1
CPHHERCSDSDGLAPPQHLIR	1
CSDSDGLAPPQHLIR	47
DAQAGKEPGGSR	13
DSDPGETKFMLK	2
DSDPGETKFMLKK	1
EEPQSDPSVEPPLSQETFSDLWK	1
ELNEALELKDAQAGK	6
ELNEALELKDAQAGKEPGGSR	26
FEMFRELNEALELK	2
GEPHHELPPGSTK	5
HSVVVPYEPPEVGSDCTTIHYNYMCNSSCMGGMNR	14
KGEPHHELPPGSTK	6
KGEPHHELPPGSTKR	6
KKGEPHHELPPGSTK	8
KKPLDGEYFTLQIR	16
KPLDGEYFTLQIR	1
LGFLHSGTAK	6
LLPENNVLSPLPSQAMDDLMLSPDDIEQWFTEDPGPDEAPR	2
LMFKTEGPDSD	5
MEEPQSDPSVEPPLSQETFSDLWK	8
MFCQLAKTCPVQLWVDSTPPPGTR	3
MPEAAPPVAPAPAAPTPAAPAPAPSWPLSSSVPSQK	18
QSQHMTEVVR	2
QSQHMTEVVRR	2
RALPNNTSSSPQPK	5
RPILTIITLEDSSGNLLGR	44
RTEEENLR	3
RTEEENLRK	1
SVTCTYSPALNK	17
TCPVQLWVDSTPPPGTR	31
TYQGSYGFR	4
VEGNLRVEYLDDR	2
VEGNLRVEYLDDRNTFR	10
VEYLDDRNTFR	8
VRAMAIYK	1
