# Supplementary material for: An Ultrafast GPU-Enabled MGVB
Source: Proteomes. 2026 Jul 7;14(3):34. doi: 10.3390/proteomes14030034 (PMC13397894; doi:10.3390/proteomes14030034)
Supplement: Supplementary file 1 [file proteomes-14-00034-s001.zip › Table_S9_MSFragger_scrib.txt]

scannum	precursor_neutral_mass	retention_time	charge	ion_mobility	compensation_voltage	hit_rank	peptide	peptide_prev_aa	peptide_next_aa	proteins	num_matched_ions	tot_num_ions	calc_neutral_pep_mass	massdiff	num_tol_term	num_missed_cleavages	modification_info	hyperscore	nextscore	expectscore	best_locs	score_without_delta_mass	best_score_with_delta_mass	second_best_score_with_delta_mass	delta_score	localization_scores	fragments	fragment_intensities
301	2456.453125	7.713230	6	-1.000000	0	1	FMGGGMGGGMGGMAGMGPDKEEK	-	P	rev_sp|P10809|CH60_HUMAN 60 kDa heat shock protein, mitochondrial OS=Homo sapiens GN=HSPD1 PE=1 SV=2	5	88	2219.877686	236.575439	2	1	2M(15.9949), 10M(15.9949)	10.153000	10.153000	5.151681e-01	FMGGGMGGGMGGMAGMGPDkeek	6.584736	10.153141	6.584736	3.568405	F(2.63)M(0.00)G(1.09)G(1.09)G(1.09)M(1.09)G(3.10)G(3.10)G(3.10)M(5.01)G(5.01)G(5.01)M(5.01)A(5.01)G(6.58)M(6.58)G(6.58)P(6.58)D(6.58)K(10.15)E(10.15)E(10.15)K(10.15)	nterm2^1;nterm6^2;nterm9^2;nterm14^2;	2.98;8.14;13.86;5.19;
306	2456.452637	7.809200	5	-1.000000	0	1	GPRGDQGPVGRTGEVGAVGPPGFAGEK	R	G	sp|P08123|CO1A2_HUMAN Collagen alpha-2(I) chain OS=Homo sapiens GN=COL1A2 PE=1 SV=7	8	104	2548.278076	-91.825439	2	2		16.402000	14.821000	6.066722e-02	GPRGDqGPVGRTGEVGAVGPPGFAGEK	9.719492	16.402475	14.367167	2.035309	G(12.40)P(12.40)R(14.02)G(14.02)D(14.02)Q(16.40)G(14.37)P(14.37)V(14.37)G(14.37)R(14.37)T(14.37)G(14.08)E(12.17)V(12.17)G(10.63)A(7.18)V(7.18)G(7.18)P(7.18)P(7.18)G(7.18)F(7.18)A(7.18)G(7.18)E(7.18)K(7.18)	nterm2^1;nterm5^1;cterm11^2;cterm15^2;	0.96;94.57;25.74;17.81;
311	2569.477783	7.904575	5	-1.000000	0	1	AIKNDSVVAGGGAIEMELSKYLR	R	D	sp|Q99832|TCPH_HUMAN T-complex protein 1 subunit eta OS=Homo sapiens GN=CCT7 PE=1 SV=2	7	88	2420.273193	149.204590	2	2		12.730000	12.659000	1.961866e+00	AIKNDSVVAGGGAIEMELSKylR	8.267323	12.730737	11.560480	1.170257	A(1.06)I(1.06)K(1.06)N(3.21)D(3.21)S(3.21)V(3.21)V(5.07)A(5.07)G(6.36)G(6.36)G(8.27)A(8.27)I(8.27)E(8.27)M(8.27)E(8.27)L(8.27)S(8.27)K(10.99)Y(12.73)L(12.73)R(11.56)	nterm3^1;nterm7^1;nterm9^1;nterm11^2;cterm1^1;	8.60;19.03;5.68;22.78;2.89;
316	2320.284668	8.001882	4	-1.000000	0	1	GAVPLEMLEIALRNLNLQKK	R	Q	sp|P33981|TTK_HUMAN Dual specificity protein kinase TTK OS=Homo sapiens GN=TTK PE=1 SV=2	6	76	2265.287598	54.997070	2	2	7M(15.9949)	13.343000	13.343000	1.186517e+00	gavplemlEIALRNLNLQKK	6.664626	13.343767	11.993343	1.350424	G(13.34)A(13.34)V(13.34)P(13.34)L(13.34)E(13.34)M(13.34)L(13.34)E(11.99)I(11.99)A(10.04)L(5.20)R(5.20)N(2.43)L(1.96)N(1.96)L(1.96)Q(1.96)K(0.00)K(0.00)	nterm4^1;cterm6^2;cterm9^2;cterm12^2;	1.67;1.60;100.00;29.09;
320	2456.453125	8.075345	6	-1.000000	0	1	HLHVQETKFQMFQLIDIAR	K	Q	sp|P04049|RAF1_HUMAN RAF proto-oncogene serine/threonine-protein kinase OS=Homo sapiens GN=RAF1 PE=1 SV=1	4	72	2353.236328	103.216797	2	1		10.821000	10.622000	8.017318e-01	HLHVQETKFQMFQLIDiar	5.498528	10.821402	6.409203	4.412199	H(0.00)L(0.00)H(0.00)V(0.00)Q(4.11)E(4.11)T(4.11)K(4.11)F(5.50)Q(5.50)M(5.50)F(6.41)Q(6.41)L(6.41)I(6.41)D(6.41)I(10.82)A(10.82)R(10.82)	nterm4^1;nterm8^2;cterm1^1;	61.08;61.08;4.06;
323	1884.831177	8.123384	4	-1.000000	0	1	HGSGLGHSSSHGQHGSGSGR	R	S	Q86YZ3 SWISS-PROT:Q86YZ3 Tax_Id=9606 Gene_Symbol=HRNR Hornerin	7	76	1884.832275	-0.001099	2	0		12.992000	11.474000	1.711045e+00							nterm7^2;nterm8^1;cterm2^1;cterm5^1;cterm5^2;cterm7^1;cterm7^2;cterm8^1;cterm12^2;cterm13^2;	12.88;0.95;3.83;38.09;3.83;7.32;11.65;3.05;23.28;56.29;
338	2456.453125	8.421720	6	-1.000000	0	1	AGAGAGAGAMGAAGGRAWPAVEPDSAGM	R	-	rev_sp|Q9NZJ7|MTCH1_HUMAN Mitochondrial carrier homolog 1 OS=Homo sapiens GN=MTCH1 PE=1 SV=1	7	108	2429.084961	27.368164	2	1	10M(15.9949)	14.079000	14.079000	2.526140e-01	AGAGAGAGamgaaggrawPAVEPDSAGM	14.079892	14.079892	13.334552	0.745340	A(9.44)G(9.44)A(9.44)G(9.44)A(9.44)G(9.44)A(13.33)G(13.33)A(14.08)M(14.08)G(14.08)A(14.08)A(14.08)G(14.08)G(14.08)R(14.08)A(14.08)W(14.08)P(11.66)A(11.66)V(9.75)E(9.75)P(8.47)D(4.64)S(4.64)A(4.64)G(4.64)M(4.64)	nterm6^1;nterm6^2;nterm8^1;cterm4^2;cterm5^1;cterm6^2;cterm8^2;cterm10^2;cterm12^2;	49.37;8.42;2.65;0.42;22.50;4.64;18.69;58.11;2.23;
341	1502.438721	8.465007	2	-1.000000	0	1	GGPGGPGGPGGPMGR	R	M	tr|C9JGE3|C9JGE3_HUMAN EWS RNA-binding protein variant 6 OS=Homo sapiens GN=EWSR1 PE=1 SV=2	7	28	1222.551147	279.887573	2	0	13M(15.9949)	10.171000	10.147000	1.407980e+00	gGPGGPGGPGGPMGR	3.748468	10.171534	7.273116	2.898417	G(10.17)G(7.27)P(7.27)G(4.85)G(4.85)P(2.10)G(2.10)G(2.10)P(2.10)G(2.10)G(2.10)P(2.10)M(0.98)G(0.00)R(0.00)	cterm3^1;cterm7^2;cterm11^2;cterm12^1;cterm14^1;	3.09;2.29;2.50;1.99;2.00;
342	2265.139893	8.468520	4	-1.000000	0	1	GVLSTLIAGPVVEISHQLRK	R	V	sp|Q86XI2|CNDG2_HUMAN Condensin-2 complex subunit G2 OS=Homo sapiens GN=NCAPG2 PE=1 SV=1	7	76	2116.236816	148.903076	2	1		12.661000	12.661000	3.177298e-01	GVLSTLIAGPVVEISHQLrk	9.516241	12.661987	9.516241	3.145746	G(0.00)V(0.00)L(0.00)S(1.40)T(3.64)L(3.64)I(3.64)A(3.64)G(5.47)P(5.47)V(5.47)V(4.04)E(4.04)I(4.04)S(5.91)H(7.63)Q(9.52)L(9.52)R(12.66)K(12.66)	nterm3^1;nterm4^1;nterm4^2;nterm8^2;nterm14^2;nterm15^2;nterm16^2;	1.60;4.33;0.60;3.58;5.80;1.89;1.67;
343	1497.481079	8.472379	2	-1.000000	0	1	NLKASLENSLR	R	E	tr|F8VZY9|F8VZY9_HUMAN Keratin, type I cytoskeletal 18 OS=Homo sapiens GN=KRT18 PE=1 SV=1	5	20	1243.688354	253.792725	2	1		10.463000	10.438000	1.037268e+00	nLKASLENSLR	7.897106	10.463900	9.038441	1.425459	N(10.46)L(9.04)K(9.04)A(9.04)S(5.36)L(1.83)E(1.83)N(0.00)S(0.00)L(0.00)R(0.00)	cterm4^1;cterm6^1;cterm7^1;cterm10^1;	6.23;100.00;1.53;4.30;
344	1826.544556	8.475940	2	-1.000000	0	1	QGDSALVLGNVIVNK	K	F	rev_sp|P41252|SYIC_HUMAN Isoleucine--tRNA ligase, cytoplasmic OS=Homo sapiens GN=IARS PE=1 SV=2	4	28	1525.846313	300.698242	2	0		10.353000	8.546000	2.444693e+00	QGDSALvlgnVIVNK	10.353046	7.271485	5.176523	2.094962	Q(5.18)G(5.18)D(5.18)S(5.18)A(5.18)L(5.18)V(7.27)L(7.27)G(7.27)N(7.27)V(5.18)I(5.18)V(5.18)N(5.18)K(5.18)	nterm6^1;nterm10^1;cterm5^1;cterm9^1;	37.93;50.60;37.93;50.60;
345	2004.572754	8.479653	2	-1.000000	0	1	IKLAGELCTAYHYGR	K	G	rev_sp|Q06210|GFPT1_HUMAN Glutamine--fructose-6-phosphate aminotransferase [isomerizing] 1 OS=Homo sapiens GN=GFPT1 PE=1 SV=3	4	28	1750.882446	253.690308	2	1	8C(57.02146)	10.965000	10.910000	1.274146e+00	IKLAGELCTAYHYGr	10.965517	6.731672	5.246676	1.484995	I(4.23)K(4.23)L(4.23)A(4.23)G(4.23)E(4.23)L(4.23)C(4.23)T(3.64)A(5.25)Y(5.25)H(5.25)Y(5.25)G(5.25)R(6.73)	nterm8^1;nterm9^1;nterm14^1;cterm7^1;	38.06;56.91;44.79;68.98;
356	2456.465088	8.676145	4	-1.000000	0	1	KELTNMIFPPIAMGPAAMLIR	K	S	rev_sp|Q9H9B4|SFXN1_HUMAN Sideroflexin-1 OS=Homo sapiens GN=SFXN1 PE=1 SV=4	10	80	2361.225586	95.239502	2	1	6M(15.9949), 13M(15.9949), 18M(15.9949)	17.622000	17.622000	7.357568e-02	KELTNMIFPPIAMGPAAmLIR	4.473836	17.622267	16.367859	1.254408	K(3.16)E(3.16)L(3.16)T(3.16)N(4.28)M(4.28)I(4.28)F(6.18)P(10.36)P(10.36)I(10.36)A(10.36)M(12.64)G(12.85)P(12.85)A(14.82)A(14.82)M(17.62)L(16.37)I(16.37)R(14.39)	nterm8^1;nterm8^2;nterm12^2;cterm1^1;	0.92;6.42;19.45;1.70;
366	2492.428467	8.856370	4	-1.000000	0	1	LGKYMACCLLYRGDVVPK	R	E	sp|A6NHL2|TBAL3_HUMAN Tubulin alpha chain-like 3 OS=Homo sapiens GN=TUBAL3 PE=1 SV=2	5	68	2158.073486	334.354980	2	2	5M(15.9949), 7C(57.02146), 8C(57.02146)	10.341000	10.279000	2.750683e+00	LGKYMACCLLYRGDVVpk	4.105713	10.341017	5.637838	4.703179	L(0.00)G(0.00)K(0.00)Y(0.00)M(0.00)A(1.73)C(1.73)C(4.11)L(4.11)L(4.11)Y(4.11)R(4.11)G(4.11)D(4.11)V(5.64)V(5.64)P(10.34)K(10.34)	nterm5^1;nterm7^2;	5.66;24.68;
374	2456.452637	9.000840	5	-1.000000	0	1	QLHEDEEFARTLAMLDEEPK	R	T	sp|P35251|RFC1_HUMAN Replication factor C subunit 1 OS=Homo sapiens GN=RFC1 PE=1 SV=4	5	76	2416.121582	40.331055	2	1	14M(15.9949)	11.939000	11.846000	1.583858e+00	QLHEDEEFARtlAMLDEEPK	11.939664	11.939664	10.441124	1.498540	Q(4.18)L(4.18)H(4.18)E(4.18)D(4.18)E(4.18)E(8.20)F(8.90)A(10.44)R(10.44)T(11.94)L(11.94)A(7.76)M(7.76)L(7.76)D(7.76)E(7.76)E(7.76)P(7.76)K(7.76)	nterm4^2;nterm6^2;nterm7^1;nterm8^2;nterm10^2;cterm8^2;	2.73;55.92;0.31;31.30;10.40;65.19;
376	2456.455078	9.025064	4	-1.000000	0	1	NRLMDNYANDAVAYIHPPSDSR	R	R	rev_sp|A7E2Y1|MYH7B_HUMAN Myosin-7B OS=Homo sapiens GN=MYH7B PE=1 SV=3	7	84	2518.165771	-61.710693	2	1		14.324000	12.578000	4.373389e-01	NRLMDNYANDAVAYIHPpsdsr	9.831903	14.324532	11.647717	2.676814	N(0.00)R(0.00)L(0.00)M(0.00)D(0.00)N(0.00)Y(0.00)A(0.00)N(2.15)D(4.59)A(6.71)V(6.71)A(6.71)Y(6.71)I(8.21)H(8.21)P(11.65)P(14.32)S(14.32)D(14.32)S(14.32)R(14.32)	nterm8^2;nterm9^2;nterm10^2;nterm14^2;nterm17^2;cterm1^1;	8.61;40.52;87.49;15.92;2.61;1.60;
383	2456.453125	9.150237	6	-1.000000	0	1	YRMLIAMVDVIFADVAQPDQTR	K	I	tr|M0R0P1|M0R0P1_HUMAN rRNA 2'-O-methyltransferase fibrillarin (Fragment) OS=Homo sapiens GN=FBL PE=1 SV=1	4	84	2567.287354	-110.834229	2	1	7M(15.9949)	9.163000	9.085000	3.077785e+00	YRMLIAMVDVIFADVaqpDQTR	7.232171	9.163931	9.085008	0.078923	Y(6.66)R(6.66)M(6.66)L(7.57)I(7.57)A(7.57)M(9.09)V(7.23)D(7.23)V(7.23)I(7.23)F(7.23)A(7.23)D(7.23)V(7.23)A(9.16)Q(9.16)P(9.16)D(8.13)Q(8.13)T(8.13)R(8.13)	nterm3^1;nterm6^2;cterm4^1;cterm5^1;	14.14;37.95;13.28;3.83;
388	2547.447266	9.235925	4	-1.000000	0	1	NCFLNLAIPIVVFTETTEVRKTK	K	I	sp|A0AVT1|UBA6_HUMAN Ubiquitin-like modifier-activating enzyme 6 OS=Homo sapiens GN=UBA6 PE=1 SV=1	6	88	2692.462158	-145.014893	2	2	2C(57.02146)	13.166000	12.994000	1.359694e+00	NCFLNLAIPIVVFTeTTEVRKTK	8.235477	13.166519	12.019676	1.146843	N(4.53)C(4.53)F(4.53)L(4.53)N(4.53)L(4.53)A(4.53)I(4.53)P(8.32)I(8.32)V(10.72)V(10.72)F(10.72)T(10.72)E(13.17)T(12.02)T(10.87)E(10.87)V(10.87)R(10.87)K(10.87)T(10.16)K(10.16)	nterm10^2;nterm14^2;cterm2^1;cterm7^1;	28.89;100.00;1.84;5.48;
391	1884.831543	9.281094	3	-1.000000	0	1	HGSGLGHSSSHGQHGSGSGR	R	S	Q86YZ3 SWISS-PROT:Q86YZ3 Tax_Id=9606 Gene_Symbol=HRNR Hornerin	17	76	1884.832275	-0.000732	2	0		32.651001	22.104000	3.658431e-07							nterm2^1;nterm3^1;nterm4^1;nterm8^2;nterm10^1;nterm11^1;cterm4^1;cterm5^1;cterm6^1;cterm7^1;cterm7^2;cterm9^1;cterm10^2;cterm12^1;cterm13^1;cterm13^2;cterm15^2;cterm18^2;cterm19^2;	5.82;1.89;4.29;4.34;1.64;2.74;5.37;11.77;20.21;24.62;6.36;27.96;20.62;2.54;6.12;17.24;21.88;51.57;50.57;
392	1906.815796	9.284880	2	-1.000000	0	1	AYPHVFTKGIPNVLRR	R	I	sp|O14949|QCR8_HUMAN Cytochrome b-c1 complex subunit 8 OS=Homo sapiens GN=UQCRQ PE=1 SV=4	7	30	1867.057983	39.757813	2	2		13.136000	12.826000	1.474982e+00	ayphvfTKGIPNVLRR	7.943155	13.136779	11.717274	1.419505	A(13.14)Y(13.14)P(13.14)H(13.14)V(13.14)F(13.14)T(11.72)K(10.59)G(8.74)I(5.19)P(3.65)N(3.65)V(3.65)L(1.86)R(1.86)R(0.00)	cterm7^1;cterm8^1;cterm9^1;cterm12^2;	34.79;75.39;3.33;8.25;
394	1884.830933	9.309575	4	-1.000000	0	1	HGSGLGHSSSHGQHGSGSGR	R	S	Q86YZ3 SWISS-PROT:Q86YZ3 Tax_Id=9606 Gene_Symbol=HRNR Hornerin	9	76	1884.832275	-0.001343	2	0		17.400000	14.528000	6.330859e-02							nterm2^1;nterm6^1;nterm8^2;nterm13^2;cterm5^1;cterm6^1;cterm7^1;cterm7^2;cterm9^1;cterm10^1;cterm12^2;cterm13^2;	5.88;23.77;24.45;12.69;100.00;45.40;9.54;16.54;5.63;0.84;20.33;48.30;
396	1884.832153	9.334188	2	-1.000000	0	1	HGSGLGHSSSHGQHGSGSGR	R	S	Q86YZ3 SWISS-PROT:Q86YZ3 Tax_Id=9606 Gene_Symbol=HRNR Hornerin	15	38	1884.832275	-0.000122	2	0		28.202000	15.641000	3.069928e-06							nterm5^1;nterm6^1;nterm7^1;nterm11^1;nterm13^1;nterm15^1;nterm16^1;nterm18^1;cterm5^1;cterm6^1;cterm7^1;cterm11^1;cterm12^1;cterm13^1;cterm14^1;cterm14^2;cterm15^1;cterm15^2;	7.69;8.15;4.67;16.23;11.56;10.85;3.70;1.44;11.87;24.03;10.50;13.32;19.94;17.20;17.37;13.72;39.73;18.08;
398	1117.501953	9.358849	2	-1.000000	0	1	HGNSHQGEPR	K	D	P13645 SWISS-PROT:P13645 Tax_Id=9606 Gene_Symbol=KRT10 Keratin, type I cytoskeletal 10	7	18	1117.501221	0.000732	2	0		13.170000	11.116000	1.988301e-01							nterm2^1;nterm3^1;nterm6^1;nterm8^1;cterm1^1;cterm2^1;cterm6^1;cterm8^1;cterm9^1;	7.34;6.73;8.78;28.58;1.59;51.93;3.43;12.15;14.06;
399	1928.797241	9.362255	2	-1.000000	0	1	NSDPSKSYGSGFLSRLSR	R	P	rev_tr|Q4R9M9|Q4R9M9_HUMAN Kinesin family member 1Bbeta isoform II OS=Homo sapiens GN=KIF1Bbeta PE=1 SV=1	4	34	1956.965210	-28.167969	2	2		10.818000	9.872000	1.547093e+00	NSDPSKSYGsGFLSRLSR	10.818714	10.818714	9.443339	1.375375	N(5.98)S(5.98)D(5.98)P(5.98)S(5.98)K(5.98)S(5.98)Y(5.98)G(9.09)S(10.82)G(9.44)F(4.84)L(4.84)S(4.84)R(4.84)L(4.84)S(4.84)R(4.84)	nterm8^1;nterm9^1;cterm4^1;cterm7^1;cterm8^1;cterm14^2;	22.34;40.78;6.34;100.00;97.83;6.46;
401	1928.797241	9.387172	2	-1.000000	0	1	SQDSKLQDVTRR	R	L	rev_ENSEMBL:ENSBTAP00000038253 (Bos taurus) 63 kDa protein	4	22	1431.742920	497.054321	2	2		9.491000	8.761000	2.096518e+00	SQDSKLQdVTRR	9.491720	5.789124	5.415504	0.373620	S(5.42)Q(5.42)D(5.42)S(5.42)K(5.42)L(2.52)Q(2.52)D(5.79)V(3.27)T(4.08)R(4.08)R(4.08)	nterm7^1;nterm9^1;cterm4^1;cterm7^1;	26.28;3.18;12.43;100.00;
403	2456.454834	9.412478	4	-1.000000	0	1	DPHVSINAKVANRSWIPR	K	I	rev_sp|Q9Y5Q8|TF3C5_HUMAN General transcription factor 3C polypeptide 5 OS=Homo sapiens GN=GTF3C5 PE=1 SV=2	8	68	2059.107422	397.347412	2	2		13.127000	12.078000	1.436749e+00	DPHVSINAKvanrsWIPR	13.127961	7.989330	7.435633	0.553698	D(6.48)P(6.48)H(6.48)V(6.48)S(4.87)I(4.87)N(7.44)A(6.83)K(6.83)V(7.99)A(7.99)N(7.99)R(7.99)S(7.99)W(7.11)I(5.13)P(6.65)R(6.65)	nterm6^1;nterm7^1;nterm9^1;nterm16^2;cterm1^1;cterm3^1;cterm4^2;cterm11^2;cterm14^2;	13.00;13.49;1.65;4.05;2.44;7.27;1.47;13.00;5.38;
404	2492.430908	9.416353	3	-1.000000	0	1	LFPELSASVLSTMSSCSIGLQIR	K	Q	rev_tr|V9GZ17|V9GZ17_HUMAN Tubulin alpha-8 chain (Fragment) OS=Homo sapiens GN=TUBA8 PE=1 SV=1	6	88	2511.271240	-18.840332	2	0	13M(15.9949), 16C(57.02146)	12.576000	11.409000	3.710173e-01	LFPELSASVLSTMssCSIGLQIR	8.885551	12.576972	10.865257	1.711715	L(7.79)F(7.79)P(7.79)E(7.79)L(7.79)S(9.02)A(9.02)S(10.87)V(10.87)L(10.87)S(10.87)T(10.87)M(10.87)S(12.58)S(12.58)C(10.41)S(5.61)I(5.61)G(5.61)L(5.61)Q(5.61)I(5.61)R(5.61)	nterm5^1;nterm7^1;nterm13^2;cterm7^1;	6.29;30.40;8.89;26.42;
407	2456.453125	9.462860	5	-1.000000	0	1	GQKACPTREQLLMNALLYLR	K	S	sp|Q9NU22|MDN1_HUMAN Midasin OS=Homo sapiens GN=MDN1 PE=1 SV=2	8	76	2374.261230	82.191895	2	2	5C(57.02146)	15.740000	15.051000	7.990372e-01	GQKACPTREqLLMNALLYLR	15.740315	14.209812	13.660294	0.549519	G(7.71)Q(7.71)K(8.83)A(8.83)C(12.11)P(12.11)T(12.11)R(12.11)E(12.11)Q(14.21)L(12.13)L(12.13)M(13.66)N(13.66)A(11.94)L(9.78)L(9.78)Y(9.78)L(9.78)R(8.03)	nterm2^1;nterm4^1;nterm9^2;nterm12^2;cterm1^1;cterm5^1;cterm6^2;cterm10^2;	3.06;37.67;69.93;17.17;5.78;19.18;21.56;46.57;
412	2082.104736	9.550613	3	-1.000000	0	1	HDMGHLATQPETDRAR	R	A	rev_tr|A0A087WWK8|A0A087WWK8_HUMAN IQ motif and SEC7 domain-containing protein 1 OS=Homo sapiens GN=IQSEC1 PE=1 SV=1	7	60	1849.848877	232.255859	2	1	3M(15.9949)	10.968000	10.968000	5.971166e-01	HDMGHLATQPEtdrar	6.392801	10.968213	7.784002	3.184211	H(0.00)D(0.00)M(0.00)G(1.42)H(1.42)L(4.11)A(5.00)T(6.35)Q(6.35)P(6.35)E(7.78)T(10.97)D(10.97)R(10.97)A(10.97)R(10.97)	nterm5^1;nterm6^1;nterm7^1;	14.77;3.27;5.05;
415	2456.452881	9.596320	6	-1.000000	0	1	PDLRLSQRAPYWQPHTK	K	T	rev_sp|Q9NZ01|TECR_HUMAN Very-long-chain enoyl-CoA reductase OS=Homo sapiens GN=TECR PE=1 SV=1	5	64	2092.096436	364.356445	2	2		11.252000	10.996000	1.234282e+00	pDLRLSQRAPYWQPHTK	9.166313	11.252795	9.166313	2.086482	P(11.25)D(8.84)L(8.84)R(8.84)L(8.84)S(6.14)Q(6.14)R(6.14)A(6.14)P(9.17)Y(7.86)W(7.86)Q(7.14)P(7.14)H(3.02)T(3.02)K(3.02)	nterm9^2;cterm3^1;cterm5^1;cterm7^2;	20.56;61.24;1.56;14.77;
417	1686.928467	9.620771	3	-1.000000	0	1	SCTPLTSDGSPDYTK	K	V	rev_sp|Q9Y2X3|NOP58_HUMAN Nucleolar protein 58 OS=Homo sapiens GN=NOP58 PE=1 SV=1	7	56	1627.703491	59.224976	2	0	2C(57.02146)	12.915000	11.884000	7.337268e-01	SCTPLTsDGSPDYTK	4.607508	12.915890	12.212083	0.703807	S(5.03)C(5.03)T(5.91)P(7.34)L(9.00)T(9.00)S(12.92)D(11.38)G(8.40)S(8.40)P(8.40)D(12.21)Y(12.21)T(11.07)K(11.07)	nterm3^2;nterm11^2;	1.08;49.04;
419	992.609558	9.644990	2	-1.000000	0	1	SSARSASRER	R	S	rev_sp|P52735|VAV2_HUMAN Guanine nucleotide exchange factor VAV2 OS=Homo sapiens GN=VAV2 PE=1 SV=2	5	18	1105.558716	-112.949158	2	2		8.819000	8.799000	7.359386e-01	SSARSASReR	5.462246	8.819494	7.356124	1.463370	S(1.82)S(1.82)A(5.28)R(5.28)S(5.28)A(7.36)S(7.36)R(7.36)E(8.82)R(7.29)	nterm2^1;nterm5^1;nterm8^1;cterm1^1;	9.64;26.26;3.37;9.64;
420	2547.447266	9.648405	4	-1.000000	0	1	SLEDALAEAQRVNTKSQSAFDLK	R	K	sp|O95347|SMC2_HUMAN Structural maintenance of chromosomes protein 2 OS=Homo sapiens GN=SMC2 PE=1 SV=2	5	88	2520.281982	27.165283	2	2		12.177000	12.028000	1.353205e+00	SLEDALAEAQRVNTKSQSafdLK	11.455435	12.177303	11.398058	0.779245	S(7.16)L(7.16)E(7.16)D(7.16)A(7.16)L(7.16)A(9.47)E(9.47)A(9.47)Q(9.47)R(9.47)V(11.40)N(9.32)T(8.43)K(9.95)S(9.95)Q(7.57)S(7.57)A(12.18)F(12.18)D(12.18)L(10.71)K(10.71)	nterm6^1;nterm11^2;nterm14^2;cterm7^1;cterm10^1;cterm11^2;	24.71;39.85;10.29;10.76;2.43;21.85;
422	1686.928467	9.672361	4	-1.000000	0	1	LFEKYGKAGEVFIHK	K	D	sp|Q15233|NONO_HUMAN Non-POU domain-containing octamer-binding protein OS=Homo sapiens GN=NONO PE=1 SV=4	7	56	1764.956177	-78.027710	2	2		11.524000	10.448000	2.386656e+00	lfekYGKAGEVFIHK	11.524105	7.069711	6.369127	0.700584	L(7.07)F(7.07)E(7.07)K(7.07)Y(5.68)G(6.37)K(4.23)A(4.23)G(4.23)E(4.45)V(4.45)F(4.45)I(4.45)H(4.45)K(4.45)	nterm2^1;nterm5^1;nterm9^2;cterm1^1;cterm6^2;cterm9^2;cterm11^2;	0.64;0.35;13.34;0.35;16.89;31.40;0.36;
423	1686.927368	9.675444	2	-1.000000	0	1	RTQWKLSLLD	R	-	sp|O95163|ELP1_HUMAN Elongator complex protein 1 OS=Homo sapiens GN=IKBKAP PE=1 SV=3	6	18	1258.703247	428.224121	2	2		11.595000	11.321000	9.139886e-01	rTQWKLSLLD	4.225607	11.595329	9.418184	2.177145	R(11.60)T(9.42)Q(9.42)W(5.36)K(1.91)L(0.47)S(0.47)L(0.47)L(0.00)D(0.00)	cterm6^1;cterm9^1;	31.71;2.50;
425	1722.904907	9.699255	3	-1.000000	0	1	KNFLSGLSSPVQAR	K	L	rev_sp|Q9UH62|ARMX3_HUMAN Armadillo repeat-containing X-linked protein 3 OS=Homo sapiens GN=ARMCX3 PE=1 SV=1	7	52	1502.820435	220.084473	2	1		13.298000	13.037000	1.182615e+00	kNFLSGLSSPVQAR	6.247176	13.298076	11.858383	1.439692	K(13.30)N(11.86)F(10.71)L(8.57)S(8.57)G(6.04)L(6.04)S(3.25)S(3.25)P(3.25)V(3.25)Q(0.00)A(0.00)R(0.46)	cterm1^1;cterm7^2;cterm9^2;cterm11^2;	2.50;4.83;25.62;55.65;
426	1708.902710	9.702983	2	-1.000000	0	1	NPKEPLISGWLFFR	R	Y	sp|P16615|AT2A2_HUMAN Sarcoplasmic/endoplasmic reticulum calcium ATPase 2 OS=Homo sapiens GN=ATP2A2 PE=1 SV=1	5	26	1702.919434	5.983276	2	1		9.991000	9.953000	1.452865e+00	NPKEPliSGWLFFR	4.510168	9.991772	8.836241	1.155531	N(8.04)P(8.04)K(8.04)E(8.04)P(8.84)L(9.99)I(9.99)S(6.73)G(3.71)W(3.71)L(3.71)F(2.28)F(2.28)R(2.28)	nterm5^1;nterm9^2;cterm6^1;cterm13^2;	3.00;3.65;30.27;12.04;
427	2104.081055	9.706678	3	-1.000000	0	1	RQQDANKETQLLEK	R	E	sp|Q8IWC1|MA7D3_HUMAN MAP7 domain-containing protein 3 OS=Homo sapiens GN=MAP7D3 PE=1 SV=2	5	52	1699.885254	404.195801	2	2		12.550000	12.034000	2.820051e+00	rqqDANKETQLLEK	12.550598	8.103909	5.424253	2.679655	R(8.10)Q(8.10)Q(8.10)D(5.42)A(3.24)N(3.24)K(2.16)E(0.00)T(0.00)Q(0.00)L(0.00)L(4.45)E(4.45)K(4.45)	nterm11^2;cterm7^2;cterm8^2;cterm10^2;cterm11^2;	85.34;8.64;4.06;25.10;100.00;
429	1014.587952	9.730375	2	-1.000000	0	1	TDPGEQAKIR	R	Y	Q2UVX4 SWISS-PROT:Q2UVX4 (Bos taurus) Complement C3 precursor	5	18	1113.577759	-98.989807	2	1		10.590000	10.364000	9.258479e-01	TDPGEqAKIR	7.829574	10.590199	7.978775	2.611424	T(6.07)D(6.07)P(6.85)G(7.98)E(7.98)Q(10.59)A(7.29)K(7.29)I(7.29)R(6.44)	nterm5^1;cterm1^1;cterm4^1;cterm6^2;	32.40;7.02;77.59;3.76;
430	1028.587280	9.733810	2	-1.000000	0	1	RTGASFQK	R	A	sp|O14828|SCAM3_HUMAN Secretory carrier-associated membrane protein 3 OS=Homo sapiens GN=SCAMP3 PE=1 SV=3	4	14	893.471863	135.115417	2	1		7.362000	6.980000	3.732874e+00	RTgasfQK	7.362395	4.777927	4.738669	0.039258	R(2.62)T(2.62)G(4.78)A(4.78)S(4.78)F(4.78)Q(3.32)K(4.74)	nterm2^1;nterm6^1;nterm7^1;cterm2^1;	8.62;5.26;5.17;13.79;
431	1118.483398	9.737215	2	-1.000000	0	1	LTGLTMYPR	R	Q	rev_sp|P28288|ABCD3_HUMAN ATP-binding cassette sub-family D member 3 OS=Homo sapiens GN=ABCD3 PE=1 SV=1	6	16	1066.547974	51.935425	2	0	6M(15.9949)	11.925000	11.925000	2.001408e-01	LTGLTmYPR	6.823813	11.925069	10.763958	1.161111	L(7.45)T(7.45)G(7.45)L(10.57)T(10.57)M(11.93)Y(10.76)P(7.82)R(7.82)	nterm3^1;cterm2^1;	30.32;30.32;
434	1457.786011	9.780335	3	-1.000000	0	1	GTGPPGALLVARGAMK	K	K	rev_sp|Q9Y265|RUVB1_HUMAN RuvB-like 1 OS=Homo sapiens GN=RUVBL1 PE=1 SV=1	7	60	1494.833984	-37.047974	2	1		11.218000	10.270000	5.134606e-01	GTGPPGALLvaRGAMK	9.623840	11.218330	9.608635	1.609695	G(2.51)T(2.51)G(2.51)P(2.51)P(3.61)G(3.61)A(9.61)L(9.61)L(9.61)V(11.22)A(11.22)R(9.61)G(9.61)A(7.80)M(7.80)K(7.80)	nterm4^2;nterm6^1;nterm9^1;nterm9^2;nterm13^2;cterm2^1;cterm3^2;	0.43;100.00;0.17;1.12;1.57;0.30;2.78;
435	1323.843750	9.784030	3	-1.000000	0	1	ASSSGSASKSDK	R	D	sp|Q15555|MARE2_HUMAN Microtubule-associated protein RP/EB family member 2 OS=Homo sapiens GN=MAPRE2 PE=1 SV=1	5	44	1110.515137	213.328613	2	1		11.924000	11.049000	1.671500e+00	ASSSGSasKSDK	5.682238	11.924826	7.886608	4.038218	A(7.89)S(7.89)S(7.89)S(7.89)G(7.89)S(7.89)A(11.92)S(11.92)K(7.72)S(7.01)D(7.01)K(7.01)	nterm2^1;nterm6^2;cterm3^2;cterm4^2;	1.47;11.03;2.28;11.03;
436	1118.483398	9.787592	2	-1.000000	0	1	HSPSRSASPSPR	R	K	sp|Q8IYB3|SRRM1_HUMAN Serine/arginine repetitive matrix protein 1 OS=Homo sapiens GN=SRRM1 PE=1 SV=2	6	22	1264.627197	-146.143799	2	1		11.739000	10.678000	2.038840e-01	HSPSRSASpSPR	7.329992	11.739326	10.273713	1.465612	H(7.71)S(7.71)P(7.71)S(7.71)R(9.05)S(9.05)A(9.05)S(9.05)P(11.74)S(10.27)P(6.39)R(6.39)	nterm8^1;cterm1^1;cterm2^1;cterm3^1;cterm5^2;	22.17;3.40;30.75;3.65;30.75;
437	1304.365967	9.791023	2	-1.000000	0	1	KCPFTGNVSIR	K	G	sp|P62280|RS11_HUMAN 40S ribosomal protein S11 OS=Homo sapiens GN=RPS11 PE=1 SV=3	5	20	1277.655029	26.710938	2	1	2C(57.02146)	10.519000	9.821000	9.811312e-01	KcpfTGNVSIR	4.921002	10.519556	9.390652	1.128904	K(9.39)C(10.52)P(10.52)F(10.52)T(8.04)G(4.84)N(4.84)V(2.85)S(2.85)I(0.75)R(0.75)	nterm3^1;nterm4^2;cterm2^1;cterm3^2;cterm6^1;	4.26;9.89;6.50;10.66;62.07;
439	2064.094482	9.814604	5	-1.000000	0	1	RSGDQGVTMAGVVFGQAAVR	-	M	rev_tr|C9JAW5|C9JAW5_HUMAN Uncharacterized protein OS=Homo sapiens PE=4 SV=1	6	76	2021.011108	43.083374	2	1	9M(15.9949)	13.273000	12.944000	1.231612e+00	RSGDQGVTMagvvfGQAAVR	11.651192	13.273981	10.712612	2.561369	R(4.16)S(5.29)G(5.29)D(8.68)Q(8.68)G(8.68)V(10.71)T(10.71)M(10.71)A(13.27)G(13.27)V(13.27)V(13.27)F(13.27)G(9.88)Q(9.88)A(9.88)A(9.88)V(8.26)R(8.26)	nterm1^1;nterm3^1;nterm6^2;nterm9^2;cterm6^2;	1.16;29.77;29.77;100.00;29.77;
440	2064.094727	9.817032	3	-1.000000	0	1	VINGQKTVEDMLAQIQQPK	R	A	rev_sp|P56192|SYMC_HUMAN Methionine--tRNA ligase, cytoplasmic OS=Homo sapiens GN=MARS PE=1 SV=2	8	72	2155.130615	-91.035889	2	1	11M(15.9949)	13.338000	12.773000	4.190823e-01	VINGQKTVEDMlAQIQQPK	7.460703	13.338868	11.874466	1.464402	V(6.24)I(6.24)N(6.24)G(6.24)Q(7.50)K(7.50)T(7.50)V(9.33)E(11.09)D(11.09)M(11.87)L(13.34)A(11.22)Q(9.11)I(9.11)Q(9.11)Q(9.11)P(7.60)K(7.60)	nterm4^1;nterm7^1;nterm8^1;cterm2^1;cterm6^1;	3.27;13.06;5.85;1.19;13.06;
441	2086.076660	9.819518	3	-1.000000	0	1	LPAAGVGDMVMATVKKGK	R	P	sp|P62829|RL23_HUMAN 60S ribosomal protein L23 OS=Homo sapiens GN=RPL23 PE=1 SV=1	7	68	1803.958496	282.118164	2	2	9M(15.9949), 11M(15.9949)	14.734000	14.045000	7.907505e-01	lPAAGVGDMVMATVKKGK	5.413385	14.734831	12.287148	2.447683	L(14.73)P(12.29)A(12.29)A(12.29)G(12.29)V(12.29)G(10.87)D(10.87)M(9.50)V(8.68)M(9.81)A(5.73)T(4.00)V(4.78)K(4.78)K(4.78)G(4.78)K(4.78)	cterm6^1;cterm17^2;	100.00;12.20;
442	836.508972	9.823437	2	-1.000000	0	1	RPVRPGR	R	R	sp|Q14160|SCRIB_HUMAN Protein scribble homolog OS=Homo sapiens GN=SCRIB PE=1 SV=4;tr|A0A0G2JMS7|A0A0G2JMS7_HUMAN Protein scribble homolog OS=Homo sapiens GN=SCRIB PE=1 SV=1	6	12	836.509277	-0.000305	2	2		8.498000	7.321000	3.615976e+00							nterm1^1;nterm2^1;nterm4^1;nterm4^2;nterm6^1;cterm1^1;cterm5^1;cterm6^1;cterm6^2;	6.79;0.49;1.25;1.04;2.88;1.34;0.28;10.85;71.75;
443	1694.862671	9.826837	4	-1.000000	0	1	IMVITVSLIMLR	R	N	sp|Q96K37|S35E1_HUMAN Solute carrier family 35 member E1 OS=Homo sapiens GN=SLC35E1 PE=1 SV=2	7	44	1387.829468	307.033203	2	0		11.937000	10.498000	6.832182e-01	IMvITVSLIMLR	8.082397	11.937876	9.842463	2.095413	I(9.84)M(9.84)V(11.94)I(9.28)T(9.28)V(8.20)S(4.54)L(3.23)I(2.12)M(2.12)L(2.12)R(2.12)	nterm2^1;cterm1^1;cterm6^2;cterm7^2;cterm9^2;	8.30;35.49;38.71;18.19;8.09;
444	1694.862305	9.830586	3	-1.000000	0	1	DGLLFHWMGYR	K	L	rev_sp|O95299|NDUAA_HUMAN NADH dehydrogenase [ubiquinone] 1 alpha subcomplex subunit 10, mitochondrial OS=Homo sapiens GN=NDUFA10 PE=1 SV=1	6	40	1409.654907	285.207397	2	0	8M(15.9949)	13.258000	12.935000	3.087519e+00	dgLLFHWMGYR	13.258664	7.548046	7.472728	0.075317	D(7.55)G(7.55)L(5.87)L(5.87)F(2.87)H(2.87)W(2.87)M(2.87)G(7.47)Y(6.25)R(5.71)	nterm8^2;nterm9^2;cterm1^1;cterm2^1;cterm7^2;cterm9^2;	100.00;51.03;1.72;7.08;50.50;19.75;
445	1457.786621	9.834302	2	-1.000000	0	1	TRRLSPSASPPR	K	R	sp|Q8IYB3|SRRM1_HUMAN Serine/arginine repetitive matrix protein 1 OS=Homo sapiens GN=SRRM1 PE=1 SV=2	4	22	1323.737061	134.049561	2	2		11.319000	10.951000	2.878664e+00	TRRLSpSASPPR	11.319607	7.584361	5.659803	1.924558	T(5.66)R(5.66)R(5.66)L(5.66)S(5.66)P(7.58)S(5.66)A(5.66)S(5.66)P(5.66)P(5.66)R(5.66)	nterm5^1;nterm6^1;nterm9^2;cterm6^1;cterm7^1;	44.35;99.19;11.41;44.35;99.19;
446	2064.096436	9.837831	2	-1.000000	0	1	FCPSLHVSMNKHRK	R	E	rev_sp|P62280|RS11_HUMAN 40S ribosomal protein S11 OS=Homo sapiens GN=RPS11 PE=1 SV=3	4	26	1755.865967	308.230469	2	2	2C(57.02146), 9M(15.9949)	9.162000	0.000000	2.420577e+00	FCPSLhVSMNKHRK	9.162530	9.162530	7.413603	1.748927	F(5.98)C(5.98)P(5.98)S(5.98)L(5.98)H(9.16)V(7.41)S(5.58)M(3.18)N(3.18)K(3.18)H(3.18)R(3.18)K(3.18)	nterm5^1;cterm6^1;cterm7^1;cterm8^1;	24.03;11.03;23.48;31.62;
447	2100.071045	9.841621	3	-1.000000	0	1	GSSSGGGYSSGSSSYGSGGR	R	Q	P35908v2 SWISS-PROT:P35908 Tax_Id=9606 Gene_Symbol=KRT2 Keratin, type II cytoskeletal 2 epidermal	5	76	1739.698242	360.372803	2	0		12.949000	12.887000	7.010442e-01	gsssgGGYSSGSSSYGSGGR	12.949877	7.288181	5.661696	1.626485	G(7.29)S(7.29)S(7.29)S(7.29)G(7.29)G(5.66)G(4.61)Y(4.61)S(4.61)S(4.61)G(4.61)S(4.61)S(4.61)S(0.00)Y(0.00)G(3.78)S(5.66)G(5.66)G(5.66)R(5.66)	nterm9^2;nterm15^2;nterm16^2;cterm7^1;cterm14^2;cterm15^2;	2.18;43.82;100.00;100.00;43.82;100.00;
448	3102.684082	9.845721	5	-1.000000	0	1	LRELQTTELKMCSLAVTPNGHLEGR	K	G	sp|O95180|CAC1H_HUMAN Voltage-dependent T-type calcium channel subunit alpha-1H OS=Homo sapiens GN=CACNA1H PE=1 SV=4	6	96	2868.458496	234.225586	2	2	11M(15.9949), 12C(57.02146)	12.585000	11.754000	9.246429e-01	LRELqttELKMCSLAVTPNGHLEGR	11.134176	12.585395	11.861253	0.724142	L(11.86)R(11.86)E(11.86)L(11.86)Q(12.59)T(12.59)T(12.59)E(11.16)L(6.98)K(6.98)M(6.98)C(9.71)S(9.71)L(9.71)A(6.06)V(4.43)T(4.43)P(4.43)N(4.43)G(4.43)H(4.43)L(4.43)E(3.88)G(3.88)R(3.88)	nterm4^2;nterm11^2;cterm3^1;cterm11^2;cterm18^2;	3.15;21.02;1.74;52.59;1.99;
449	2162.074707	9.849618	3	-1.000000	0	1	YISPDQLADLYKSFIK	R	D	sp|P06733|ENOA_HUMAN Alpha-enolase OS=Homo sapiens GN=ENO1 PE=1 SV=2	5	60	1899.998047	262.076660	2	1		12.476000	11.724000	2.966666e+00	YISPDQlADLYKSFIK	12.476314	9.312988	8.517293	0.795695	Y(6.48)I(6.48)S(6.48)P(6.48)D(6.48)Q(4.71)L(9.31)A(8.52)D(8.52)L(8.52)Y(8.52)K(4.61)S(5.99)F(5.99)I(5.99)K(5.99)	nterm6^1;nterm6^2;nterm12^2;cterm5^1;cterm9^1;cterm11^2;	100.00;1.91;100.00;50.01;5.40;53.79;
450	1493.763062	9.853432	2	-1.000000	0	1	GPPGAPGRPGRPGTDGK	R	P	rev_sp|P02452|CO1A1_HUMAN Collagen alpha-1(I) chain OS=Homo sapiens GN=COL1A1 PE=1 SV=5	4	32	1572.812012	-79.048950	2	2		10.473000	6.830000	1.014335e+00	GPPGAPgrpGRPGTDGK	8.821581	10.473446	10.212388	0.261058	G(10.11)P(10.11)P(10.11)G(10.11)A(10.11)P(10.11)G(10.47)R(10.47)P(10.47)G(10.21)R(8.22)P(8.22)G(7.86)T(7.86)D(7.86)G(7.86)K(7.86)	nterm6^1;cterm4^1;cterm5^1;cterm7^1;	26.74;4.09;26.74;100.00;
451	3362.170166	9.857003	4	-1.000000	0	1	FQMFQLIDIARQTAQGMDYLHAKNIIHR	K	D	sp|P04049|RAF1_HUMAN RAF proto-oncogene serine/threonine-protein kinase OS=Homo sapiens GN=RAF1 PE=1 SV=1	8	108	3357.722656	4.447510	2	2		15.531000	15.432000	9.747627e-01	FQMFQLIDIARqtAQGMDYLHAKNIIHR	11.875473	15.531289	13.741853	1.789436	F(10.71)Q(10.71)M(10.71)F(10.71)Q(10.71)L(12.10)I(12.10)D(12.10)I(13.74)A(13.74)R(13.74)Q(15.53)T(15.53)A(13.41)Q(13.41)G(11.74)M(9.81)D(9.81)Y(9.81)L(9.81)H(9.81)A(9.81)K(9.81)N(5.83)I(5.83)I(5.83)H(5.83)R(5.83)	nterm5^1;nterm11^2;cterm5^1;cterm12^2;cterm13^2;	18.01;18.01;11.56;28.41;30.67;
452	2145.035156	9.860784	2	-1.000000	0	1	SGSRHGAEEPDNVTEEKPTSK	K	K	rev_sp|O00567|NOP56_HUMAN Nucleolar protein 56 OS=Homo sapiens GN=NOP56 PE=1 SV=4	4	40	2254.046143	-109.010986	2	2		10.932000	10.266000	7.798300e-01	SGSRHGAEEPdNVTEEKPTSK	9.530207	10.932362	9.530207	1.402155	S(7.80)G(7.80)S(7.80)R(7.80)H(7.80)G(7.80)A(7.80)E(7.80)E(9.05)P(9.05)D(10.93)N(9.53)V(5.36)T(5.36)E(5.36)E(5.36)K(5.36)P(5.36)T(5.36)S(5.36)K(5.36)	nterm8^1;nterm10^1;cterm9^1;	28.08;78.68;64.49;
454	1585.903809	9.884585	3	-1.000000	0	1	AGLAEVAAMTHVIIGK	K	P	rev_sp|O95573|ACSL3_HUMAN Long-chain-fatty-acid--CoA ligase 3 OS=Homo sapiens GN=ACSL3 PE=1 SV=3	7	60	1595.870361	-9.966553	2	0	9M(15.9949)	14.268000	13.410000	4.993286e-01	AGLaEVAAMTHVIIGK	4.190679	14.268952	11.735933	2.533019	A(8.60)G(8.60)L(8.60)A(14.27)E(11.74)V(11.74)A(11.74)A(11.74)M(7.32)T(6.21)H(6.21)V(6.21)I(6.21)I(5.51)G(5.51)K(5.51)	nterm3^1;cterm3^2;cterm7^1;cterm12^2;	2.48;0.43;1.21;2.81;
459	968.503845	9.969994	2	-1.000000	0	1	HVESVDKR	R	H	sp|Q14160|SCRIB_HUMAN Protein scribble homolog OS=Homo sapiens GN=SCRIB PE=1 SV=4	8	14	968.503906	-0.000061	2	1		16.406000	14.751000	1.090637e+00							nterm2^1;nterm6^1;nterm7^1;cterm1^1;cterm2^1;cterm5^1;cterm6^1;cterm7^1;	22.90;87.83;3.63;11.70;100.00;7.12;33.98;9.18;
460	1686.928467	9.973396	3	-1.000000	0	1	GPNGDAGRPGEPGLMGPR	R	G	sp|P08123|CO1A2_HUMAN Collagen alpha-2(I) chain OS=Homo sapiens GN=COL1A2 PE=1 SV=7	6	68	1749.821533	-62.893066	2	1	15M(15.9949)	10.564000	10.448000	2.005335e+00	gpNGDAGRPGEPGLMGPR	10.564320	6.929359	5.883300	1.046059	G(6.93)P(6.93)N(5.38)G(5.38)D(5.38)A(2.11)G(2.11)R(2.11)P(2.11)G(2.11)E(2.11)P(3.90)G(3.90)L(3.90)M(4.66)G(5.88)P(5.88)R(5.88)	nterm8^2;nterm11^2;nterm14^2;nterm15^2;cterm7^1;cterm13^2;cterm16^2;	4.96;49.59;3.45;6.79;8.26;3.23;6.49;
462	990.484314	9.997867	2	-1.000000	0	1	SSKDALGGTR	R	V	rev_sp|P52732|KIF11_HUMAN Kinesin-like protein KIF11 OS=Homo sapiens GN=KIF11 PE=1 SV=2	7	18	990.509399	-0.025085	2	1		14.480000	12.900000	1.018877e+00							nterm2^1;nterm3^1;nterm9^1;cterm1^1;cterm6^1;cterm7^1;cterm8^1;	19.11;75.05;9.24;19.11;2.24;100.00;9.24;
464	2082.104492	10.004739	3	-1.000000	0	1	AFMTADLPNELIELLEK	K	I	tr|A0A087WVQ6|A0A087WVQ6_HUMAN Clathrin heavy chain OS=Homo sapiens GN=CLTC PE=1 SV=1	6	64	1962.001831	120.102661	2	0	3M(15.9949)	13.145000	12.668000	4.487959e+00	AFMTADLPNELIELlek	13.145775	11.776215	10.060466	1.715749	A(2.90)F(2.90)M(2.90)T(2.90)A(2.90)D(2.90)L(7.51)P(4.61)N(4.61)E(5.34)L(8.16)I(8.16)E(10.06)L(10.06)L(11.78)E(11.78)K(11.78)	nterm6^1;nterm9^1;nterm10^1;nterm10^2;nterm12^2;nterm14^2;cterm10^2;	100.00;4.64;13.98;20.71;84.78;23.57;18.25;
472	1163.713623	10.151348	2	-1.000000	0	1	SSDGKSSSQVNR	R	S	sp|P20930|FILA_HUMAN Filaggrin OS=Homo sapiens GN=FLG PE=1 SV=3	6	22	1250.584961	-86.871338	2	1		9.028000	8.958000	3.793967e-01	SSDgkSSSQVNR	5.598972	9.028540	7.485138	1.543402	S(6.43)S(6.43)D(7.49)G(9.03)K(9.03)S(7.01)S(7.01)S(7.01)Q(7.01)V(5.12)N(3.61)R(2.04)	nterm2^1;cterm1^1;cterm2^1;cterm7^1;	3.29;3.29;2.87;7.55;
475	2064.094727	10.195363	3	-1.000000	0	1	NKTQISLVRMPYACK	R	L	sp|P30876|RPB2_HUMAN DNA-directed RNA polymerase II subunit RPB2 OS=Homo sapiens GN=POLR2B PE=1 SV=1	7	56	1823.938477	240.156250	2	2	10M(15.9949), 14C(57.02146)	12.391000	12.244000	1.135525e+00	NKtQISLVRMPYACK	4.078317	12.391570	11.141970	1.249600	N(11.04)K(11.04)T(12.39)Q(11.14)I(9.09)S(7.58)L(7.58)V(9.85)R(9.85)M(6.93)P(5.53)Y(5.53)A(4.40)C(4.40)K(4.40)	cterm11^2;cterm12^2;	24.21;5.32;
482	968.503784	10.320253	2	-1.000000	0	1	HVESVDKR	R	H	sp|Q14160|SCRIB_HUMAN Protein scribble homolog OS=Homo sapiens GN=SCRIB PE=1 SV=4	6	14	968.503906	-0.000122	2	1		13.278000	13.271000	1.227599e+00							nterm2^1;nterm5^1;nterm6^1;nterm7^1;cterm1^1;cterm2^1;cterm5^1;cterm6^1;cterm7^1;cterm7^2;	15.67;4.38;100.00;1.53;11.68;95.35;7.58;35.64;6.55;39.31;
495	2064.094727	10.561407	3	-1.000000	0	1	ADEQWRPSAELGSGEPGEAK	R	A	sp|O95180|CAC1H_HUMAN Voltage-dependent T-type calcium channel subunit alpha-1H OS=Homo sapiens GN=CACNA1H PE=1 SV=4	8	76	2112.971191	-48.876465	2	1		16.042999	14.963000	6.017196e-01	ADEQWRpSAELGSGEPGEAK	8.452407	16.043449	14.921187	1.122262	A(12.88)D(12.88)E(12.88)Q(12.88)W(12.88)R(12.88)P(16.04)S(14.85)A(13.23)E(14.92)L(13.29)G(11.73)S(9.56)G(9.56)E(9.56)P(9.56)G(6.51)E(5.40)A(7.38)K(7.38)	nterm8^1;nterm8^2;nterm18^2;cterm3^1;cterm9^1;cterm10^1;cterm12^1;	7.79;23.89;7.24;1.53;21.05;3.20;1.18;
505	968.504395	10.741533	2	-1.000000	0	1	HVESVDKR	R	H	sp|Q14160|SCRIB_HUMAN Protein scribble homolog OS=Homo sapiens GN=SCRIB PE=1 SV=4	7	14	968.503906	0.000488	2	1		14.718000	14.718000	7.888975e-01							nterm2^1;nterm6^1;nterm7^1;cterm1^1;cterm2^1;cterm5^1;cterm6^1;cterm7^1;cterm7^2;	16.09;88.49;2.09;10.05;100.00;21.70;46.05;4.56;93.94;
516	2064.094482	10.941238	3	-1.000000	0	1	RTGQPMIHIYLDKETGK	K	P	tr|C9JGE3|C9JGE3_HUMAN EWS RNA-binding protein variant 6 OS=Homo sapiens GN=EWSR1 PE=1 SV=2	7	64	2002.030518	62.063965	2	2	6M(15.9949)	13.925000	13.660000	1.836072e+00	RTGQPMIHIYlDKETGK	6.826483	13.925375	12.051590	1.873785	R(6.87)T(7.73)G(8.93)Q(10.48)P(10.48)M(11.84)I(11.84)H(12.05)I(12.05)Y(12.05)L(13.93)D(11.23)K(11.23)E(11.23)T(11.23)G(11.23)K(11.23)	nterm5^1;cterm5^2;cterm6^1;	12.34;2.05;74.74;
525	968.503784	11.100741	2	-1.000000	0	1	HVESVDKR	R	H	sp|Q14160|SCRIB_HUMAN Protein scribble homolog OS=Homo sapiens GN=SCRIB PE=1 SV=4	8	14	968.503906	-0.000122	2	1		16.141001	12.062000	8.042591e-03							nterm2^1;nterm6^1;nterm7^1;cterm1^1;cterm2^1;cterm5^1;cterm6^1;cterm7^1;cterm7^2;	18.30;62.32;8.42;23.74;100.00;5.64;28.82;1.51;70.19;
538	2064.094238	11.322046	3	-1.000000	0	1	FFSVNTEAPLCHVKHIGR	K	N	sp|Q8NFU7|TET1_HUMAN Methylcytosine dioxygenase TET1 OS=Homo sapiens GN=TET1 PE=1 SV=2	8	68	2111.073242	-46.979004	2	1	11C(57.02146)	16.575001	14.278000	1.056257e-01	FFSVNTEAPLCHVKHIGr	13.242151	16.575605	14.510841	2.064764	F(0.00)F(0.00)S(0.00)V(3.33)N(5.78)T(7.55)E(7.55)A(9.06)P(9.06)L(10.72)C(12.38)H(12.38)V(12.38)K(12.38)H(12.38)I(14.51)G(14.51)R(16.58)	nterm4^1;nterm5^1;nterm7^1;nterm9^2;nterm10^1;nterm15^2;nterm17^2;cterm3^1;	11.52;22.46;17.06;16.19;3.70;28.39;12.53;12.25;
540	2064.094238	11.345410	3	-1.000000	0	1	EILQALAALVYCNGSKCQK	R	Y	sp|Q6AI08|HEAT6_HUMAN HEAT repeat-containing protein 6 OS=Homo sapiens GN=HEATR6 PE=1 SV=1	7	72	2165.097168	-101.002930	2	1	12C(57.02146), 17C(57.02146)	12.491000	12.459000	1.009048e+00	eiLQALAALVYCNGSKCQK	12.491583	10.563837	8.695427	1.868410	E(10.56)I(10.56)L(8.70)Q(8.70)A(8.70)L(6.75)A(6.75)A(5.01)L(3.42)V(3.42)Y(1.05)C(1.05)N(1.05)G(1.05)S(1.05)K(0.00)C(1.93)Q(1.93)K(1.93)	nterm16^2;cterm4^2;cterm9^2;cterm11^1;cterm12^2;cterm14^2;cterm17^2;	6.87;2.85;12.45;9.72;10.46;14.31;3.97;
549	968.504456	11.506785	2	-1.000000	0	1	HVESVDKR	R	H	sp|Q14160|SCRIB_HUMAN Protein scribble homolog OS=Homo sapiens GN=SCRIB PE=1 SV=4	4	14	968.503906	0.000549	2	1		11.176000	9.200000	1.319333e+00							nterm2^1;nterm6^1;cterm1^1;cterm2^1;cterm6^1;cterm7^1;cterm7^2;	24.86;87.09;8.57;92.88;35.07;8.73;71.50;
555	3209.371338	11.610065	4	-1.000000	0	1	DGQGTAGGHGSGGGQRPGGGHGSGGGQGPGDGHGSGGGK	R	N	sp|O14654|IRS4_HUMAN Insulin receptor substrate 4 OS=Homo sapiens GN=IRS4 PE=1 SV=1	9	152	3209.371338	0.000000	2	1		17.289000	17.128000	1.189125e+00							nterm12^1;nterm12^2;nterm15^2;nterm18^2;nterm28^2;cterm4^1;cterm6^1;cterm12^1;cterm12^2;cterm15^2;cterm28^2;	40.28;10.68;24.30;46.60;8.82;1.36;8.47;40.28;10.68;24.30;8.82;
562	2064.094238	11.734100	3	-1.000000	0	1	ASALGVIGGGVIVIDFSSTSASR	R	S	rev_sp|Q9H9P8|L2HDH_HUMAN L-2-hydroxyglutarate dehydrogenase, mitochondrial OS=Homo sapiens GN=L2HGDH PE=1 SV=3	8	88	2163.153320	-99.059082	2	0		14.219000	13.963000	4.883614e-01	ASALGVIGGGvIVIDFSSTSASR	9.455122	14.219985	12.499475	1.720510	A(11.00)S(11.00)A(11.00)L(12.50)G(10.63)V(10.63)I(10.63)G(10.63)G(10.63)G(10.63)V(14.22)I(10.63)V(12.32)I(10.63)D(10.63)F(9.46)S(9.46)S(9.46)T(9.46)S(9.46)A(7.91)S(7.91)R(7.91)	nterm6^1;nterm10^1;nterm12^2;cterm8^1;cterm12^2;cterm19^2;	2.83;5.79;7.25;4.00;42.87;34.77;
564	1750.972412	11.758021	3	-1.000000	0	1	SSSCSNKPDILLATER	R	Y	rev_sp|P55786|PSA_HUMAN Puromycin-sensitive aminopeptidase OS=Homo sapiens GN=NPEPPS PE=1 SV=2	8	60	1776.867554	-25.895142	2	1	4C(57.02146)	15.272000	15.063000	1.004964e-01	SSSCSNKPDILLATeR	7.917710	15.272710	13.552946	1.719764	S(5.29)S(5.29)S(10.48)C(10.48)S(10.48)N(10.48)K(8.97)P(8.97)D(8.97)I(10.73)L(13.52)L(13.52)A(12.12)T(13.55)E(15.27)R(12.33)	nterm2^1;nterm10^2;nterm13^2;nterm14^2;cterm1^1;	1.15;80.72;4.51;12.84;1.15;
572	1279.699707	11.902142	2	-1.000000	0	1	TGTKIIIHLK	R	S	tr|I3L0K7|I3L0K7_HUMAN Heat shock protein 75 kDa, mitochondrial OS=Homo sapiens GN=TRAP1 PE=1 SV=1	6	18	1122.712402	156.987305	2	1		8.776000	8.651000	6.378726e-01	tGTKIIIHLK	8.776263	6.804686	5.320177	1.484509	T(6.80)G(5.32)T(5.32)K(5.29)I(5.29)I(2.18)I(2.18)H(2.18)L(1.97)K(1.97)	nterm3^1;nterm8^1;cterm2^1;cterm5^1;cterm6^2;cterm7^1;cterm9^1;	2.98;0.61;2.98;30.48;2.60;0.61;3.52;
578	1353.662476	11.989680	2	-1.000000	0	1	GHHLHGCLTVNR	K	I	rev_sp|Q15029|U5S1_HUMAN 116 kDa U5 small nuclear ribonucleoprotein component OS=Homo sapiens GN=EFTUD2 PE=1 SV=1	4	22	1399.689087	-46.026611	2	0	7C(57.02146)	8.694000	8.667000	2.293681e+00	GHHLHGCltvnr	4.677621	8.694941	4.994139	3.700802	G(0.00)H(0.00)H(1.09)L(1.09)H(1.09)G(1.09)C(4.99)L(8.69)T(8.69)V(8.69)N(8.69)R(8.69)	nterm6^1;nterm7^1;	49.66;4.10;
580	968.504944	12.013608	2	-1.000000	0	1	HVESVDKR	R	H	sp|Q14160|SCRIB_HUMAN Protein scribble homolog OS=Homo sapiens GN=SCRIB PE=1 SV=4	5	14	968.503906	0.001038	2	1		12.385000	11.309000	4.093355e+00							nterm2^1;nterm6^1;cterm1^1;cterm2^1;cterm6^1;cterm6^2;cterm7^1;cterm7^2;	21.29;78.87;14.35;67.68;31.18;25.82;13.17;58.34;
582	1331.680420	12.037330	2	-1.000000	0	1	HGRPGIGATHSSR	K	F	sp|P62841|RS15_HUMAN 40S ribosomal protein S15 OS=Homo sapiens GN=RPS15 PE=1 SV=2	6	24	1331.680542	-0.000122	2	1		12.378000	11.840000	3.481607e+00							nterm2^1;nterm3^1;nterm10^1;cterm3^1;cterm7^1;cterm8^1;cterm8^2;cterm10^1;cterm10^2;	13.23;28.06;18.21;9.84;19.58;3.67;5.48;73.89;9.91;
586	835.418335	12.102575	2	-1.000000	0	1	QMASSGASGGK	R	I	sp|O95831|AIFM1_HUMAN Apoptosis-inducing factor 1, mitochondrial OS=Homo sapiens GN=AIFM1 PE=1 SV=1	7	20	979.439270	-144.020935	2	0		10.639000	10.418000	2.117381e-01	QMASSGAsGGK	7.625222	10.639856	9.097137	1.542719	Q(6.39)M(9.10)A(9.10)S(7.18)S(7.18)G(8.68)A(8.68)S(10.64)G(8.84)G(7.01)K(5.45)	nterm1^1;nterm5^1;nterm7^1;nterm8^2;cterm1^1;cterm3^1;cterm8^1;cterm8^2;	4.04;1.81;7.28;52.60;4.11;7.50;8.90;100.00;
587	2064.094238	12.105891	3	-1.000000	0	1	MHLRAHGMVAMVFK	R	T	sp|Q7Z5K2|WAPL_HUMAN Wings apart-like protein homolog OS=Homo sapiens GN=WAPL PE=1 SV=1	7	52	1674.815552	389.278687	2	1	1M(15.9949), 8M(15.9949), 11M(15.9949)	12.956000	12.912000	6.473339e-01	MHlRAHGMVAMVFK	3.188581	12.956978	10.992535	1.964443	M(10.99)H(10.99)L(12.96)R(10.97)A(9.13)H(7.45)G(7.45)M(5.60)V(2.93)A(2.93)M(3.19)V(3.19)F(3.19)K(3.19)	nterm2^1;nterm10^2;cterm7^2;	1.54;10.58;2.10;
588	1697.819336	12.109774	3	-1.000000	0	1	KSPVAKDVDLEFLAK	R	M	sp|P55072|TERA_HUMAN Transitional endoplasmic reticulum ATPase OS=Homo sapiens GN=VCP PE=1 SV=4	8	56	1658.924194	38.895142	2	2		15.339000	14.822000	7.391695e-02	KSpvAKDVDLEFLAK	7.945453	15.339267	14.113447	1.225820	K(13.20)S(14.11)P(15.34)V(15.34)A(13.62)K(13.62)D(13.68)V(13.64)D(13.64)L(9.55)E(9.55)F(9.55)L(9.55)A(7.76)K(7.76)	nterm6^1;nterm7^2;cterm2^1;cterm6^1;cterm9^2;	14.14;5.89;3.41;70.46;45.10;
590	1411.620239	12.133863	2	-1.000000	0	1	LSPSGGAGAAAGDAMM	R	-	rev_sp|Q8IWC1|MA7D3_HUMAN MAP7 domain-containing protein 3 OS=Homo sapiens GN=MAP7D3 PE=1 SV=2	4	30	1362.590698	49.029541	2	0		7.507000	0.000000	4.187870e+01	lspsggAGAAAGDAMM	3.982146	7.507682	6.186076	1.321606	L(7.51)S(7.51)P(7.51)S(7.51)G(7.51)G(7.51)A(6.19)G(3.53)A(3.53)A(3.53)A(3.53)G(0.30)D(0.30)A(0.30)M(0.30)M(0.00)	nterm4^1;nterm10^2;cterm9^1;cterm10^1;	2.64;2.64;14.30;12.51;
593	880.451111	12.178092	2	-1.000000	0	1	IAEGGAAHR	R	A	sp|Q14160|SCRIB_HUMAN Protein scribble homolog OS=Homo sapiens GN=SCRIB PE=1 SV=4;tr|A0A0G2JMS7|A0A0G2JMS7_HUMAN Protein scribble homolog OS=Homo sapiens GN=SCRIB PE=1 SV=1	7	16	880.451477	-0.000366	2	0		11.238000	7.550000	3.359679e-02							nterm2^1;nterm4^2;nterm7^1;nterm8^1;cterm1^1;cterm5^1;cterm6^1;cterm7^1;cterm8^1;	6.22;1.04;1.71;2.14;2.94;3.29;15.62;11.20;4.82;
596	977.538879	12.222528	2	-1.000000	0	1	VDKVSVNKVK	R	F	rev_sp|Q5VTE0|EF1A3_HUMAN Putative elongation factor 1-alpha-like 3 OS=Homo sapiens GN=EEF1A1P5 PE=5 SV=1	6	18	1114.670898	-137.132019	2	2		11.765000	11.684000	3.505719e-01	VDKVSvnKVK	6.922326	11.765955	10.467249	1.298706	V(4.95)D(4.95)K(8.40)V(10.28)S(10.28)V(11.77)N(11.77)K(10.47)V(10.47)K(9.12)	nterm2^1;nterm5^1;cterm1^1;cterm3^1;	9.44;6.58;2.73;31.68;
597	999.522095	12.225942	2	-1.000000	0	1	QGNQQNQLR	R	T	rev_tr|A0A0D9SFE1|A0A0D9SFE1_HUMAN Mitochondrial glutamate carrier 1 (Fragment) OS=Homo sapiens GN=SLC25A22 PE=1 SV=1	6	16	1084.537354	-85.015259	2	0		9.651000	9.600000	8.388688e-01	QgnQQNQLR	5.509858	9.651634	8.127837	1.523797	Q(8.13)G(9.65)N(9.65)Q(6.26)Q(4.08)N(3.00)Q(1.80)L(1.80)R(1.80)	cterm4^1;cterm5^1;cterm6^1;cterm6^2;	2.89;17.22;21.08;15.81;
598	1473.622437	12.229333	2	-1.000000	0	1	TLKETQPWSSPK	R	G	sp|P21359|NF1_HUMAN Neurofibromin OS=Homo sapiens GN=NF1 PE=1 SV=2	4	22	1400.729858	72.892578	2	1		7.166000	5.913000	5.023642e+00	tlkeTQPWSSPK	7.166497	3.687228	3.479269	0.207959	T(3.69)L(3.69)K(3.69)E(3.69)T(2.73)Q(2.73)P(2.73)W(2.73)S(2.73)S(3.48)P(3.48)K(3.48)	nterm6^1;nterm9^1;cterm6^1;cterm8^1;cterm8^2;	15.41;0.81;15.41;4.56;1.96;
599	1697.818604	12.232920	2	-1.000000	0	1	IAETSRAAQENLNAFK	R	S	rev_sp|Q16352|AINX_HUMAN Alpha-internexin OS=Homo sapiens GN=INA PE=1 SV=2	8	30	1761.900879	-64.082275	2	1		14.221000	13.860000	1.798902e-01	IAETSRAAQENLnafk	9.076457	14.221483	12.598385	1.623098	I(2.13)A(2.13)E(2.13)T(2.13)S(2.13)R(5.28)A(3.14)A(6.55)Q(6.55)E(7.30)N(8.58)L(12.60)N(14.22)A(14.22)F(14.22)K(14.22)	nterm7^1;nterm9^1;nterm10^1;nterm10^2;nterm11^1;nterm12^1;	30.08;1.77;6.30;6.99;33.76;0.99;
601	1429.653809	12.257169	2	-1.000000	0	1	LCNLAASARLRK	K	E	rev_sp|Q6R327|RICTR_HUMAN Rapamycin-insensitive companion of mTOR OS=Homo sapiens GN=RICTOR PE=1 SV=1	5	22	1371.776855	57.876953	2	2	2C(57.02146)	8.985000	0.000000	4.152009e+00	LCNLaASARLRK	8.985237	6.197531	5.272446	0.925086	L(3.71)C(3.71)N(3.71)L(3.71)A(6.20)A(4.70)S(2.48)A(3.75)R(5.27)L(5.27)R(5.27)K(5.27)	nterm4^1;nterm7^1;nterm8^1;cterm6^1;cterm7^1;	12.00;9.20;11.29;9.20;11.29;
603	902.433716	12.281273	2	-1.000000	0	1	SSNVLLDER	K	L	tr|D3YTB5|D3YTB5_HUMAN Interleukin-1 receptor-associated kinase 1 OS=Homo sapiens GN=IRAK1 PE=1 SV=1	5	16	1031.524658	-129.090942	2	0		9.949000	9.053000	6.337876e-01	SSNVLLDeR	4.180002	9.949516	8.360004	1.589512	S(3.03)S(3.03)N(7.21)V(7.21)L(7.21)L(7.21)D(7.21)E(9.95)R(8.36)	nterm2^1;nterm7^1;cterm1^1;	11.97;20.71;11.97;
606	1719.803467	12.325900	2	-1.000000	0	1	VDELAQPALPHGFCSK	K	Q	rev_sp|Q8IXI1|MIRO2_HUMAN Mitochondrial Rho GTPase 2 OS=Homo sapiens GN=RHOT2 PE=1 SV=2	6	30	1767.861328	-48.057861	2	0	14C(57.02146)	12.985000	12.875000	3.144203e-01	VDELAQPALPHgfCSK	8.413079	12.985602	11.822994	1.162608	V(1.96)D(1.96)E(1.96)L(1.96)A(1.96)Q(8.62)P(8.62)A(8.62)L(10.62)P(10.62)H(10.62)G(12.99)F(12.99)C(11.82)S(11.82)K(11.82)	nterm5^1;nterm8^1;nterm11^1;cterm3^1;	25.91;69.77;10.02;7.10;
608	1353.662354	12.350060	2	-1.000000	0	1	RSAFEEDSPK	K	R	rev_tr|B1ALK7|B1ALK7_HUMAN Rho guanine nucleotide exchange factor 7 OS=Homo sapiens GN=ARHGEF7 PE=1 SV=1	6	18	1164.541016	189.121338	2	1		8.712000	8.180000	1.816317e-01	RSAFEedSPK	2.254550	8.712057	7.252065	1.459992	R(1.24)S(2.93)A(4.85)F(4.85)E(4.85)E(8.71)D(8.71)S(7.25)P(6.25)K(6.25)	nterm5^1;cterm3^1;	9.53;0.69;
609	3209.371094	12.353595	4	-1.000000	0	1	DGQGTAGGHGSGGGQRPGGGHGSGGGQGPGDGHGSGGGK	R	N	sp|O14654|IRS4_HUMAN Insulin receptor substrate 4 OS=Homo sapiens GN=IRS4 PE=1 SV=1	9	152	3209.371338	-0.000244	2	1		16.763000	15.492000	2.019042e+00							nterm11^2;nterm12^1;nterm13^1;nterm14^2;nterm23^2;nterm25^2;cterm3^1;cterm7^1;cterm8^2;cterm11^2;cterm12^1;cterm25^2;	17.61;23.33;11.04;13.53;55.43;15.79;1.40;33.43;3.39;17.61;23.33;19.90;
611	1331.680420	12.378041	2	-1.000000	0	1	HGRPGIGATHSSR	K	F	sp|P62841|RS15_HUMAN 40S ribosomal protein S15 OS=Homo sapiens GN=RPS15 PE=1 SV=2	8	24	1331.680542	-0.000122	2	1		15.134000	10.475000	2.849324e-02							nterm2^1;nterm3^1;nterm8^1;nterm10^1;nterm12^2;cterm4^1;cterm7^1;cterm8^1;cterm9^1;cterm10^1;	3.76;15.93;7.93;15.00;12.58;9.54;11.87;5.72;6.60;100.00;
612	1750.971924	12.381617	3	-1.000000	0	1	SSLKAIVAESLNNTSIK	K	G	sp|P35251|RFC1_HUMAN Replication factor C subunit 1 OS=Homo sapiens GN=RFC1 PE=1 SV=4	7	64	1773.983521	-23.011597	2	1		14.345000	13.020000	2.120910e-01	SSLKaivAESLNNTSIK	6.337011	14.345835	13.570734	0.775101	S(10.53)S(10.53)L(11.93)K(13.57)A(14.35)I(14.35)V(14.35)A(11.11)E(11.11)S(11.11)L(11.11)N(8.41)N(8.41)T(8.41)S(6.99)I(3.88)K(3.88)	nterm2^1;nterm3^1;cterm10^2;cterm13^2;	1.59;2.70;65.86;4.24;
615	968.503723	12.426481	2	-1.000000	0	1	HVESVDKR	R	H	sp|Q14160|SCRIB_HUMAN Protein scribble homolog OS=Homo sapiens GN=SCRIB PE=1 SV=4	6	14	968.503906	-0.000183	2	1		12.955000	8.798000	4.695098e-02							nterm2^1;nterm5^1;nterm6^1;cterm1^1;cterm2^1;cterm5^1;cterm6^1;cterm7^1;cterm7^2;	8.78;3.55;56.96;1.37;100.00;4.14;31.74;9.77;36.49;
617	835.418701	12.450500	2	-1.000000	0	1	QGDKMGK	K	D	rev_sp|P31689|DNJA1_HUMAN DnaJ homolog subfamily A member 1 OS=Homo sapiens GN=DNAJA1 PE=1 SV=2	8	12	778.364258	57.054443	2	1	5M(15.9949)	12.016000	11.957000	1.762345e-02	QGDKMgK	4.908956	12.016479	10.380653	1.635826	Q(5.16)G(4.45)D(6.36)K(8.18)M(10.38)G(12.02)K(10.17)	nterm1^1;nterm5^1;nterm6^1;cterm1^1;cterm6^1;	4.82;1.71;3.47;2.49;4.05;
618	1697.819336	12.453841	3	-1.000000	0	1	STAAMKEQLTSLDDALK	K	Q	rev_tr|A0A087WY61|A0A087WY61_HUMAN Nuclear mitotic apparatus protein 1 OS=Homo sapiens GN=NUMA1 PE=1 SV=1	7	64	1820.918945	-123.099609	2	1		14.357000	13.887000	1.150452e+00	STAAMKEQLTSLDdALK	2.686774	14.357551	12.742715	1.614836	S(5.27)T(5.27)A(7.88)A(7.88)M(8.65)K(8.65)E(11.29)Q(11.29)L(12.74)T(12.74)S(12.74)L(12.74)D(12.74)D(14.36)A(12.72)L(9.37)K(9.37)	nterm4^2;cterm3^2;	3.83;3.83;
620	1411.620239	12.478425	2	-1.000000	0	1	CGLDLIVQAK	R	S	sp|Q9UHI6|DDX20_HUMAN Probable ATP-dependent RNA helicase DDX20 OS=Homo sapiens GN=DDX20 PE=1 SV=2	4	18	1115.600830	296.019409	2	0	1C(57.02146)	7.860000	6.758000	1.942225e+00	cgLDLIVQAK	7.860822	5.127493	3.235929	1.891564	C(5.13)G(5.13)L(3.24)D(3.24)L(3.24)I(3.24)V(0.28)Q(0.00)A(2.73)K(2.73)	nterm8^1;cterm3^1;cterm4^1;cterm8^1;	15.38;1.32;11.40;15.38;
623	880.451172	12.523000	2	-1.000000	0	1	IAEGGAAHR	R	A	sp|Q14160|SCRIB_HUMAN Protein scribble homolog OS=Homo sapiens GN=SCRIB PE=1 SV=4;tr|A0A0G2JMS7|A0A0G2JMS7_HUMAN Protein scribble homolog OS=Homo sapiens GN=SCRIB PE=1 SV=1	6	16	880.451477	-0.000305	2	0		10.100000	7.565000	1.469270e+00							nterm2^1;nterm7^1;nterm8^1;cterm1^1;cterm5^1;cterm6^1;cterm7^1;cterm7^2;cterm8^1;	16.97;2.55;2.82;3.60;7.60;28.95;53.68;37.82;4.26;
626	1697.818237	12.567402	2	-1.000000	0	1	AAVDGKEMVTMK	K	E	sp|Q96TA2|YMEL1_HUMAN ATP-dependent zinc metalloprotease YME1L1 OS=Homo sapiens GN=YME1L1 PE=1 SV=2	6	22	1294.625977	403.192261	2	1	11M(15.9949)	11.486000	10.578000	2.889060e+00	aaVDGKEMVTMK	11.486313	6.653673	6.038610	0.615063	A(6.65)A(6.65)V(5.03)D(4.17)G(1.21)K(1.21)E(1.21)M(0.00)V(4.04)T(4.04)M(4.90)K(6.04)	nterm4^1;nterm8^1;nterm9^2;nterm10^1;nterm11^1;cterm8^1;cterm9^1;	6.98;56.85;7.11;10.27;2.76;19.43;3.38;
629	2456.485352	12.611850	4	-1.000000	0	1	MGGPGGRGRDGGPPPFPPPLFGEPK	R	P	rev_tr|C9JGE3|C9JGE3_HUMAN EWS RNA-binding protein variant 6 OS=Homo sapiens GN=EWSR1 PE=1 SV=2	9	96	2473.232422	-16.747070	2	2		16.912001	14.555000	4.082920e-02	MGGPGGRGRDGGPPPFPPPlfgepk	11.528488	16.912315	15.124457	1.787858	M(6.73)G(6.73)G(6.73)P(7.47)G(7.47)G(7.47)R(8.68)G(5.66)R(5.66)D(5.10)G(5.10)G(7.47)P(9.02)P(9.02)P(11.80)F(13.41)P(15.12)P(15.12)P(15.12)L(16.91)F(16.91)G(16.91)E(16.91)P(16.91)K(16.91)	nterm3^1;nterm6^2;nterm11^2;nterm16^2;nterm19^2;cterm13^2;cterm16^2;	2.23;6.20;21.52;11.54;8.10;11.67;17.07;
634	1353.662354	12.697470	2	-1.000000	0	1	ELLQDIGDTLSR	R	A	sp|P14373|TRI27_HUMAN Zinc finger protein RFP OS=Homo sapiens GN=TRIM27 PE=1 SV=1	6	22	1358.704102	-5.041748	2	0		9.561000	9.081000	2.392602e+00	ELlQDIGDTLSR	5.530024	9.561625	8.645861	0.915765	E(8.12)L(8.12)L(9.56)Q(8.65)D(7.24)I(7.24)G(3.56)D(1.88)T(1.88)L(0.89)S(0.89)R(0.89)	cterm3^1;cterm6^1;cterm8^1;	0.86;40.13;1.04;
636	1331.680420	12.721416	2	-1.000000	0	1	HGRPGIGATHSSR	K	F	sp|P62841|RS15_HUMAN 40S ribosomal protein S15 OS=Homo sapiens GN=RPS15 PE=1 SV=2	11	24	1331.680542	-0.000122	2	1		20.129999	11.906000	4.251502e-04							nterm2^1;nterm3^1;nterm8^1;nterm10^1;nterm10^2;nterm11^1;nterm12^1;cterm4^1;cterm7^1;cterm8^1;cterm9^1;cterm10^1;	3.47;17.91;6.62;10.26;8.12;3.94;4.33;8.55;17.68;5.38;5.94;100.00;
637	1750.971924	12.724983	3	-1.000000	0	1	RLFADAEDVFLLLGR	K	R	rev_sp|Q9NVI7|ATD3A_HUMAN ATPase family AAA domain-containing protein 3A OS=Homo sapiens GN=ATAD3A PE=1 SV=2;rev_tr|H0Y2W2|H0Y2W2_HUMAN ATPase family AAA domain-containing protein 3A (Fragment) OS=Homo sapiens GN=ATAD3A PE=1 SV=1	6	56	1733.946289	17.025635	2	1		12.050000	11.475000	3.190432e+00	rLFADAEDVFLLLGR	12.050893	9.678968	7.978371	1.700597	R(9.68)L(7.98)F(7.98)A(7.98)D(7.98)A(4.86)E(4.86)D(1.55)V(0.48)F(0.48)L(0.48)L(0.48)L(0.48)G(0.48)R(2.37)	nterm14^2;cterm1^1;cterm7^1;cterm8^2;cterm10^2;cterm14^2;	10.72;1.62;0.74;19.19;100.00;11.60;
641	1304.365967	12.789980	2	-1.000000	0	1	LQDPNLQGEPPLK	K	N	rev_sp|Q8NFU7|TET1_HUMAN Methylcytosine dioxygenase TET1 OS=Homo sapiens GN=TET1 PE=1 SV=2	5	24	1447.766968	-143.401001	2	0		10.845000	0.000000	2.592686e-01	LQDPNlqgePPLK	7.686203	10.845110	9.938007	0.907103	L(6.25)Q(6.25)D(6.25)P(8.59)N(9.50)L(10.85)Q(10.85)G(10.85)E(10.85)P(9.94)P(7.84)L(7.84)K(7.84)	nterm3^1;cterm3^1;	46.67;46.67;
643	1019.470093	12.813875	2	-1.000000	0	1	KMQEEEAR	R	K	sp|Q14160|SCRIB_HUMAN Protein scribble homolog OS=Homo sapiens GN=SCRIB PE=1 SV=4;tr|A0A0G2JMS7|A0A0G2JMS7_HUMAN Protein scribble homolog OS=Homo sapiens GN=SCRIB PE=1 SV=1	6	14	1019.470581	-0.000488	2	1		9.470000	8.254000	3.717215e+00							nterm2^1;nterm6^1;cterm2^1;cterm3^1;cterm5^1;cterm6^1;cterm7^1;	2.14;6.73;5.39;12.51;5.38;13.25;6.43;
644	1697.819336	12.817297	3	-1.000000	0	1	SIHDALCVIRCLVKK	R	R	sp|P50991|TCPD_HUMAN T-complex protein 1 subunit delta OS=Homo sapiens GN=CCT4 PE=1 SV=4	9	56	1810.990967	-113.171631	2	2	7C(57.02146), 11C(57.02146)	15.595000	14.360000	1.608281e-01	SIHDALCViRCLVKK	9.110810	15.595229	11.693377	3.901852	S(9.08)I(10.71)H(10.23)D(10.23)A(10.23)L(10.23)C(10.23)V(11.69)I(15.60)R(11.69)C(10.58)L(8.70)V(8.70)K(8.70)K(8.70)	nterm2^1;nterm5^1;nterm8^2;cterm4^2;cterm6^1;cterm13^2;	1.83;61.14;37.23;8.16;5.82;5.34;
645	968.503784	12.821060	2	-1.000000	0	1	HVESVDKR	R	H	sp|Q14160|SCRIB_HUMAN Protein scribble homolog OS=Homo sapiens GN=SCRIB PE=1 SV=4	6	14	968.503906	-0.000122	2	1		12.835000	11.662000	1.937642e+00							nterm2^1;nterm6^1;nterm7^1;cterm1^1;cterm2^1;cterm5^1;cterm6^1;	34.69;60.08;8.76;21.44;77.70;7.21;15.74;
649	1411.621948	12.885734	2	-1.000000	0	1	AGIISTVEVLK	R	V	sp|P55786|PSA_HUMAN Puromycin-sensitive aminopeptidase OS=Homo sapiens GN=NPEPPS PE=1 SV=2	4	20	1128.675293	282.946655	2	0		8.555000	0.000000	2.088033e+00	aGIISTVEVLK	5.163642	8.555261	7.669903	0.885358	A(8.56)G(7.67)I(7.67)I(7.67)S(7.67)T(2.71)V(0.00)E(0.00)V(0.00)L(0.00)K(0.00)	nterm4^1;cterm5^1;cterm6^1;	2.60;15.09;72.31;
654	2064.093994	12.954650	3	-1.000000	0	1	IRAMAQQVFMLDTQCSPK	R	T	sp|Q5TH69|BIG3_HUMAN Brefeldin A-inhibited guanine nucleotide-exchange protein 3 OS=Homo sapiens GN=ARFGEF3 PE=1 SV=3	8	68	2139.027344	-74.933350	2	1	10M(15.9949), 15C(57.02146)	14.614000	14.376000	1.231039e-01	IRAMAQqVFMLDTQCSPK	12.672115	14.614455	11.548247	3.066208	I(11.55)R(11.55)A(11.55)M(11.55)A(11.55)Q(11.55)Q(14.61)V(10.16)F(9.35)M(7.64)L(7.64)D(7.64)T(5.72)Q(5.72)C(5.72)S(4.18)P(3.84)K(3.84)	nterm6^1;cterm2^1;cterm3^1;cterm6^1;cterm9^1;cterm11^2;	46.67;1.40;1.87;4.19;2.77;46.67;
655	1697.818726	12.958593	2	-1.000000	0	1	RLNEKQTQNIVTLVR	K	A	rev_sp|P42766|RL35_HUMAN 60S ribosomal protein L35 OS=Homo sapiens GN=RPL35 PE=1 SV=2	7	28	1811.037598	-113.218872	2	2		13.313000	12.340000	1.782695e-01	RlNEKQTQNIVTLVR	9.122168	13.313729	11.547099	1.766630	R(11.55)L(13.31)N(11.55)E(11.55)K(11.55)Q(7.47)T(6.15)Q(6.15)N(4.17)I(5.56)V(4.17)T(4.17)L(4.17)V(4.17)R(4.17)	nterm9^1;cterm7^1;cterm9^1;cterm10^1;cterm12^2;cterm13^1;	5.25;32.06;11.10;17.12;43.07;12.37;
659	1686.927490	13.024197	3	-1.000000	0	1	ENKTAVVVGTITDDVR	R	V	sp|Q07020|RL18_HUMAN 60S ribosomal protein L18 OS=Homo sapiens GN=RPL18 PE=1 SV=2	6	60	1715.905273	-28.977783	2	1		13.097000	12.197000	1.491033e+00	ENKTAVVVGTITDDVr	9.511494	13.097454	11.442927	1.654527	E(0.00)N(0.00)K(0.00)T(0.00)A(0.00)V(0.00)V(2.45)V(2.45)G(3.60)T(3.60)I(6.26)T(6.26)D(11.44)D(11.44)V(11.44)R(13.10)	nterm6^1;nterm8^1;nterm10^2;nterm12^2;nterm15^2;	11.57;6.68;69.28;20.13;4.97;
661	880.451172	13.048264	2	-1.000000	0	1	IAEGGAAHR	R	A	sp|Q14160|SCRIB_HUMAN Protein scribble homolog OS=Homo sapiens GN=SCRIB PE=1 SV=4;tr|A0A0G2JMS7|A0A0G2JMS7_HUMAN Protein scribble homolog OS=Homo sapiens GN=SCRIB PE=1 SV=1	6	16	880.451477	-0.000305	2	0		9.705000	6.960000	5.376194e-02							nterm2^1;cterm1^1;cterm3^2;cterm5^1;cterm6^1;cterm7^1;cterm7^2;cterm8^1;	4.35;2.69;0.66;3.87;9.88;10.33;16.64;4.69;
663	1353.662354	13.072021	2	-1.000000	0	1	SSSSSSSSGSLSASSR	R	R	rev_sp|Q8IYB3|SRRM1_HUMAN Serine/arginine repetitive matrix protein 1 OS=Homo sapiens GN=SRRM1 PE=1 SV=2	11	30	1459.638550	-105.976196	2	0		14.891000	10.372000	1.242135e-04	SSSSssSSGSLSASSR	8.950590	14.891184	13.173503	1.717681	S(9.40)S(9.40)S(11.65)S(13.17)S(14.89)S(14.89)S(13.02)S(13.02)G(11.16)S(11.16)L(11.16)S(9.36)A(9.36)S(7.85)S(6.57)R(4.51)	nterm3^1;nterm4^1;nterm6^2;nterm8^2;nterm13^1;cterm2^1;cterm3^1;cterm8^1;cterm9^2;cterm10^1;cterm12^1;	0.60;0.91;0.60;0.91;1.02;0.60;0.91;1.23;1.03;0.50;1.02;
665	1331.680420	13.096107	2	-1.000000	0	1	HGRPGIGATHSSR	K	F	sp|P62841|RS15_HUMAN 40S ribosomal protein S15 OS=Homo sapiens GN=RPS15 PE=1 SV=2	6	24	1331.680542	-0.000122	2	1		12.122000	11.750000	4.086305e+00							nterm2^1;nterm3^1;nterm8^1;nterm9^1;nterm10^1;nterm10^2;nterm11^2;cterm7^1;cterm10^1;cterm10^2;	4.15;21.47;7.28;6.47;14.06;8.07;24.52;7.42;70.39;12.18;
668	1750.972412	13.140952	3	-1.000000	0	1	FMGGGMGGGMGGMAGMGPDK	-	E	rev_sp|P10809|CH60_HUMAN 60 kDa heat shock protein, mitochondrial OS=Homo sapiens GN=HSPD1 PE=1 SV=2	7	76	1859.713257	-108.740845	2	0	N-term(42.0106), 6M(15.9949)	13.152000	13.152000	5.777338e-01	FMGGGMGGGMGGMAGmGPDK	5.075261	13.152395	11.598004	1.554391	F(1.60)M(3.70)G(3.70)G(4.87)G(4.87)M(6.67)G(6.67)G(6.67)G(6.67)M(6.67)G(6.67)G(8.35)M(8.35)A(11.60)G(11.60)M(13.15)G(11.60)P(11.60)D(11.60)K(11.60)	nterm5^1;nterm11^2;nterm15^2;	10.03;11.75;4.89;
670	1697.819336	13.165452	3	-1.000000	0	1	MAAPIDRVGQTIER	R	M	tr|A0A087X0X3|A0A087X0X3_HUMAN Heterogeneous nuclear ribonucleoprotein M OS=Homo sapiens GN=HNRNPM PE=1 SV=1	6	52	1571.808838	126.010498	2	1	1M(15.9949)	14.071000	14.071000	5.906736e-01	maapiDRVGQTIER	5.953243	14.071928	12.417069	1.654859	M(14.07)A(14.07)A(14.07)P(14.07)I(14.07)D(12.42)R(10.92)V(10.92)G(6.73)Q(4.83)T(0.23)I(0.00)E(1.35)R(1.35)	nterm12^2;cterm4^1;	3.85;100.00;
671	2356.320557	13.169209	4	-1.000000	0	1	SPASIEVVKPMEAASAILSQADAR	R	Q	sp|Q9BVP2|GNL3_HUMAN Guanine nucleotide-binding protein-like 3 OS=Homo sapiens GN=GNL3 PE=1 SV=2	6	92	2456.257813	-99.937256	2	1	11M(15.9949)	12.068000	11.949000	1.453709e+00	SPASIEVVKpMEAASAILSQADAR	6.624065	12.068369	10.219473	1.848896	S(10.20)P(10.20)A(10.20)S(10.20)I(10.20)E(8.74)V(8.74)V(10.22)K(10.22)P(12.07)M(8.49)E(8.49)A(8.49)A(8.49)S(8.49)A(6.50)I(6.50)L(6.30)S(4.67)Q(4.67)A(4.67)D(4.67)A(4.67)R(4.67)	cterm6^1;cterm7^1;cterm7^2;cterm9^2;cterm19^2;	4.92;11.11;4.50;13.03;2.33;
673	990.486328	13.193767	2	-1.000000	0	1	SQSVSVLAQR	R	G	rev_Q6IFZ6 SWISS-PROT:Q6IFZ6 Tax_Id=10090 Gene_Symbol=Krt77 Keratin, type II cytoskeletal 1b	7	18	1073.582886	-83.096558	2	0		12.802000	11.656000	3.153275e-02	SQSVSVlaQR	7.069606	12.802358	11.347363	1.454994	S(7.06)Q(7.06)S(7.85)V(11.35)S(11.35)V(11.35)L(12.80)A(12.80)Q(9.08)R(7.90)	nterm3^1;nterm6^1;nterm9^2;cterm1^1;cterm2^1;	22.59;3.44;70.38;2.93;22.59;
676	2547.447266	13.238745	4	-1.000000	0	1	KYLDSIPPGQYMDSSLVK	K	S	tr|A0A024QZP7|A0A024QZP7_HUMAN Cell division cycle 2, G1 to S and G2 to M, isoform CRA_a OS=Homo sapiens GN=CDC2 PE=1 SV=1	6	68	2056.018555	491.428711	2	1	12M(15.9949)	13.226000	13.199000	1.304220e+00	kYLDSIPPGQYMDSSLVK	7.814189	13.226915	11.322865	1.904050	K(13.23)Y(11.32)L(11.32)D(11.32)S(11.32)I(9.74)P(9.74)P(5.96)G(5.96)Q(4.34)Y(0.00)M(0.00)D(4.08)S(4.08)S(4.08)L(4.08)V(4.08)K(4.08)	cterm8^1;cterm9^1;cterm11^2;cterm13^2;	2.31;3.48;78.72;18.64;
677	1411.620483	13.242601	2	-1.000000	0	1	SEGKGLLSPGAK	K	S	sp|Q9H329|E41LB_HUMAN Band 4.1-like protein 4B OS=Homo sapiens GN=EPB41L4B PE=2 SV=2	4	22	1142.629395	268.991089	2	1		9.082000	8.333000	4.309270e+00	seGKGLLSPGAK	9.082702	5.585134	5.176345	0.408789	S(5.59)E(5.59)G(4.34)K(4.34)G(4.34)L(1.68)L(1.68)S(5.18)P(5.18)G(3.50)A(3.50)K(3.50)	nterm7^1;cterm3^1;cterm7^1;cterm10^1;	33.04;5.36;33.04;6.01;
681	2064.093994	13.307820	3	-1.000000	0	1	DHEMVRQLQSGLPRPPGK	R	G	sp|P11487|FGF3_HUMAN Fibroblast growth factor 3 OS=Homo sapiens GN=FGF3 PE=1 SV=1	9	68	2044.063477	20.030518	2	2		16.179001	15.182000	1.928725e-01	DHEMVRQLQSGLprPPGK	6.766966	16.179132	13.749131	2.430001	D(3.42)H(3.42)E(3.42)M(5.76)V(7.18)R(10.50)Q(10.50)L(10.50)Q(10.50)S(10.50)G(13.75)L(13.75)P(16.18)R(16.18)P(12.94)P(12.94)G(12.94)K(12.94)	nterm4^1;nterm5^1;nterm10^1;cterm4^1;	9.37;28.50;3.60;3.49;
687	1353.662354	13.415162	2	-1.000000	0	1	RPVVFPLDGRR	R	L	rev_sp|P35579|MYH9_HUMAN Myosin-9 OS=Homo sapiens GN=MYH9 PE=1 SV=4	5	20	1310.757080	42.905273	2	2		6.001000	5.991000	1.955179e+00	RPVVFPLDgRR	4.886649	6.001676	4.777166	1.224509	R(1.23)P(2.35)V(2.35)V(3.22)F(3.22)P(3.22)L(3.22)D(4.78)G(6.00)R(4.24)R(4.24)	nterm3^1;nterm7^1;nterm8^1;cterm2^1;cterm10^2;	2.40;3.29;0.76;3.42;7.76;
689	1686.927979	13.439531	3	-1.000000	0	1	TYMLLNEQVFPAWK	K	E	rev_sp|Q9NXE4|NSMA3_HUMAN Sphingomyelin phosphodiesterase 4 OS=Homo sapiens GN=SMPD4 PE=1 SV=2	6	52	1738.875122	-51.947144	2	0		12.727000	10.523000	4.124425e-01	TYMLLnEQVFPAWK	6.479701	12.727505	11.324709	1.402796	T(9.39)Y(9.39)M(10.52)L(11.32)L(11.32)N(12.73)E(9.76)Q(9.76)V(9.76)F(6.20)P(6.20)A(4.31)W(4.31)K(4.31)	nterm2^1;nterm5^1;cterm8^2;	3.59;1.66;62.00;
695	1331.680298	13.546783	2	-1.000000	0	1	HGRPGIGATHSSR	K	F	sp|P62841|RS15_HUMAN 40S ribosomal protein S15 OS=Homo sapiens GN=RPS15 PE=1 SV=2	9	24	1331.680542	-0.000244	2	1		17.308001	11.496000	2.469495e-03							nterm2^1;nterm3^1;nterm8^1;nterm9^1;nterm10^1;nterm10^2;nterm11^1;cterm3^1;cterm4^1;cterm6^1;cterm7^1;cterm8^1;cterm8^2;cterm10^1;cterm12^2;	3.07;14.00;12.10;28.42;12.41;19.64;1.90;7.58;19.13;100.00;12.73;5.98;8.27;70.42;45.99;
697	2356.320801	13.570993	4	-1.000000	0	1	RALIAGGGAPEIELALRLTEYSR	K	T	sp|P50991|TCPD_HUMAN T-complex protein 1 subunit delta OS=Homo sapiens GN=CCT4 PE=1 SV=4	5	88	2455.354492	-99.033691	2	2		11.717000	10.966000	8.406572e-01	RALIAGGGAPEIelALRLTEYSR	10.305511	11.717964	9.236745	2.481219	R(7.14)A(7.14)L(7.14)I(7.14)A(7.14)G(7.14)G(7.14)G(7.14)A(7.14)P(8.84)E(8.84)I(8.84)E(11.72)L(11.72)A(7.53)L(9.24)R(7.54)L(7.54)T(7.54)E(7.54)Y(7.54)S(6.12)R(6.12)	nterm9^1;nterm12^2;nterm15^2;cterm1^1;cterm2^1;cterm9^2;	7.83;60.45;7.64;1.36;4.20;65.64;
702	2064.093750	13.658298	3	-1.000000	0	1	DVDSFESKDQLETQR	K	R	rev_sp|O75665|OFD1_HUMAN Oral-facial-digital syndrome 1 protein OS=Homo sapiens GN=OFD1 PE=1 SV=1	7	56	1795.822266	268.271484	2	1		15.084000	15.034000	5.939681e-01	DVDSfESKDQLETQR	6.928446	15.084719	13.440241	1.644478	D(13.44)V(13.44)D(13.44)S(13.44)F(15.08)E(13.41)S(11.07)K(11.07)D(9.95)Q(6.15)L(1.54)E(1.54)T(1.54)Q(1.54)R(1.54)	nterm4^1;cterm5^1;cterm9^2;	4.67;100.00;9.38;
707	1697.819092	13.746213	3	-1.000000	0	1	VSGNVEKKICAVGITK	K	L	sp|P55060|XPO2_HUMAN Exportin-2 OS=Homo sapiens GN=CSE1L PE=1 SV=3	7	60	1701.944702	-4.125610	2	2	10C(57.02146)	12.914000	12.900000	6.692858e-01	VSGNVEKKICAVGItk	5.628046	12.914676	9.911076	3.003600	V(0.00)S(0.00)G(3.02)N(4.31)V(4.31)E(4.31)K(4.31)K(4.31)I(8.23)C(8.23)A(8.23)V(8.23)G(9.91)I(9.91)T(12.91)K(12.91)	nterm3^1;nterm8^1;nterm12^2;nterm14^2;	4.07;11.00;18.57;16.78;
709	2456.455322	13.770717	6	-1.000000	0	1	SKSGMISGLDFSDIMVTIR	K	S	sp|O75746|CMC1_HUMAN Calcium-binding mitochondrial carrier protein Aralar1 OS=Homo sapiens GN=SLC25A12 PE=1 SV=2	6	72	2072.028076	384.427246	2	1	15M(15.9949)	11.470000	11.419000	2.889686e+00	SKSGMISGldfsdIMVTIR	11.470415	9.296043	7.024194	2.271850	S(7.02)K(7.02)S(7.02)G(7.02)M(7.02)I(7.02)S(7.02)G(7.02)L(9.30)D(9.30)F(9.30)S(9.30)D(9.30)I(6.56)M(5.73)V(5.73)T(5.73)I(5.73)R(4.45)	nterm8^2;nterm13^2;cterm1^1;cterm5^1;cterm6^2;cterm11^2;	40.58;2.07;3.59;0.57;40.58;2.07;
710	1457.786011	13.774655	3	-1.000000	0	1	HNPTESILFMGR	K	V	sp|O75830|SPI2_HUMAN Serpin I2 OS=Homo sapiens GN=SERPINI2 PE=1 SV=1	6	44	1400.687012	57.098999	2	0		12.780000	12.494000	3.724942e-01	HNPTEsILFMGR	3.402505	12.780165	11.913467	0.866697	H(10.25)N(10.25)P(10.25)T(10.25)E(10.25)S(12.78)I(11.91)L(9.86)F(7.95)M(7.95)G(7.14)R(5.07)	nterm3^2;nterm11^2;cterm1^1;cterm6^2;	1.75;3.41;1.75;8.80;
716	1304.365967	13.865579	2	-1.000000	0	1	AEDKEWMPVTK	K	L	sp|P15880|RS2_HUMAN 40S ribosomal protein S2 OS=Homo sapiens GN=RPS2 PE=1 SV=2	4	20	1332.638306	-28.272339	2	1		7.054000	6.552000	1.088630e+01	AEDKewmPVTK	7.054368	5.033295	3.527184	1.506111	A(3.53)E(3.53)D(3.53)K(3.53)E(5.03)W(5.03)M(5.03)P(3.53)V(3.53)T(3.53)K(3.53)	nterm4^1;nterm7^1;cterm4^1;cterm5^2;cterm7^1;	12.39;4.63;12.39;2.56;4.63;
719	3362.171875	13.911563	7	-1.000000	0	1	VNEDQVLQRTLSRLPLAGLLVTPDIR	R	H	rev_sp|Q8WUK0|PTPM1_HUMAN Phosphatidylglycerophosphatase and protein-tyrosine phosphatase 1 OS=Homo sapiens GN=PTPMT1 PE=1 SV=1	5	100	2915.655518	446.516357	2	2		12.487000	11.918000	1.012234e+00	VNEDQVLQrTLSRLPLAGLLVTPDIR	9.913151	12.487072	11.031513	1.455559	V(7.54)N(7.54)E(7.54)D(8.74)Q(8.74)V(8.74)L(8.74)Q(8.74)R(12.49)T(11.03)L(9.91)S(9.91)R(9.91)L(9.91)P(9.91)L(9.91)A(9.91)G(9.91)L(5.31)L(5.31)V(5.31)T(5.31)P(5.31)D(5.31)I(5.31)R(5.31)	nterm3^2;nterm8^2;cterm2^2;cterm8^2;	0.97;100.00;1.67;100.00;
721	1331.680176	13.936530	2	-1.000000	0	1	LEELEAALLSAR	R	R	rev_sp|A7E2Y1|MYH7B_HUMAN Myosin-7B OS=Homo sapiens GN=MYH7B PE=1 SV=3	5	22	1313.718994	17.961182	2	0		12.459000	12.031000	3.875208e-01	LEELEAALLsAR	7.334929	12.459353	11.823503	0.635850	L(2.24)E(2.24)E(2.24)L(2.24)E(3.88)A(3.88)A(6.61)L(6.61)L(6.61)S(12.46)A(11.01)R(11.82)	nterm9^1;nterm11^1;cterm2^1;cterm7^2;	72.37;9.44;9.37;24.20;
722	2356.320801	13.940092	4	-1.000000	0	1	GEEVAAVITSFNDDALVMESATK	R	A	rev_sp|P16615|AT2A2_HUMAN Sarcoplasmic/endoplasmic reticulum calcium ATPase 2 OS=Homo sapiens GN=ATP2A2 PE=1 SV=1	7	88	2396.141602	-39.820801	2	0		14.742000	13.875000	3.431964e-01	GEEvaaviTSFNDDALVMESATK	6.201606	14.742939	13.109795	1.633144	G(13.11)E(13.11)E(13.11)V(14.74)A(14.74)A(14.74)V(14.74)I(14.74)T(13.03)S(13.03)F(11.50)N(7.10)D(7.10)D(1.02)A(1.02)L(1.02)V(1.02)M(1.02)E(1.02)S(1.02)A(1.02)T(1.02)K(1.02)	nterm3^1;cterm7^2;cterm10^2;cterm12^2;	2.77;19.25;84.77;4.35;
724	1055.526123	13.965302	2	-1.000000	0	1	RRALGLHGK	R	K	sp|P28288|ABCD3_HUMAN ATP-binding cassette sub-family D member 3 OS=Homo sapiens GN=ABCD3 PE=1 SV=1	4	16	1006.614807	48.911316	2	2		6.567000	5.954000	6.488574e+00	RRALGLHgk	2.144527	6.567263	4.620768	1.946496	R(0.00)R(0.20)A(0.20)L(3.62)G(3.62)L(4.62)H(4.62)G(6.57)K(6.57)	nterm1^1;nterm2^2;nterm7^1;	1.22;1.22;3.05;
726	2456.465332	13.989814	4	-1.000000	0	1	RMDGSSLTVLAKMGDESIDVK	R	E	rev_sp|P40937|RFC5_HUMAN Replication factor C subunit 5 OS=Homo sapiens GN=RFC5 PE=1 SV=1	8	80	2267.113525	189.351807	2	2	13M(15.9949)	14.911000	14.746000	3.121071e-01	RMDGSSLTVlAKMGDESIDVK	9.190826	14.911401	14.421709	0.489692	R(6.89)M(6.89)D(6.89)G(6.89)S(8.56)S(9.69)L(9.69)T(11.60)V(13.03)L(14.91)A(12.19)K(12.19)M(14.42)G(14.42)D(12.75)E(12.75)S(12.75)I(11.47)D(11.47)V(11.47)K(11.47)	nterm4^1;nterm7^1;cterm7^1;cterm11^2;	7.76;15.52;5.30;100.00;
728	2064.095215	14.014815	3	-1.000000	0	1	SGFIKIKDTDMGTNAILIK	R	A	rev_tr|F8VQ14|F8VQ14_HUMAN T-complex protein 1 subunit beta OS=Homo sapiens GN=CCT2 PE=1 SV=1	7	72	2064.128906	-0.033691	2	2		15.237000	14.647000	3.588701e+00							nterm6^1;nterm8^1;nterm10^1;nterm12^2;cterm6^1;cterm12^2;cterm17^2;	95.32;10.89;7.48;69.38;40.08;95.32;21.79;
730	836.509521	14.040350	2	-1.000000	0	1	DASGPPGK	K	W	rev_sp|P42285|SK2L2_HUMAN Superkiller viralicidic activity 2-like 2 OS=Homo sapiens GN=SKIV2L2 PE=1 SV=3	4	14	727.350037	109.159485	2	0		7.909000	7.473000	4.443754e-01	DASGPPgk	2.575965	7.909901	6.680449	1.229452	D(0.00)A(0.00)S(2.63)G(2.63)P(2.63)P(6.68)G(7.91)K(7.91)	nterm2^1;nterm6^1;	3.84;2.73;
731	2547.447266	14.043690	4	-1.000000	0	1	TLFLGSVVLYAMMSAPGQAGIASTLK	R	F	rev_sp|P28288|ABCD3_HUMAN ATP-binding cassette sub-family D member 3 OS=Homo sapiens GN=ABCD3 PE=1 SV=1	6	100	2657.380615	-109.933350	2	0	12M(15.9949), 13M(15.9949)	12.433000	12.051000	2.989177e+00	TLFLGSVVLYAMMSApGQAGIASTLK	6.849788	12.433786	10.838362	1.595425	T(4.15)L(4.15)F(4.15)L(4.15)G(5.12)S(5.12)V(6.98)V(6.98)L(6.98)Y(6.98)A(6.98)M(6.98)M(10.84)S(10.84)A(10.84)P(12.43)G(9.97)Q(9.97)A(9.97)G(9.97)I(9.97)A(9.97)S(9.97)T(9.97)L(9.97)K(9.97)	nterm4^1;nterm6^1;nterm15^2;cterm10^1;	10.03;46.50;20.34;2.05;
733	2824.689941	14.068315	4	-1.000000	0	1	PSATTGRPSPPKPPLTHGPGPSPCPSAPR	K	H	rev_sp|Q3KQU3|MA7D1_HUMAN MAP7 domain-containing protein 1 OS=Homo sapiens GN=MAP7D1 PE=1 SV=1	6	112	2900.471436	-75.781494	2	2	24C(57.02146)	15.064000	14.609000	2.206174e-01	PSATTGRPSPPKPPLTHgPGPSPCPSAPR	12.233127	15.064575	13.931648	1.132927	P(7.78)S(7.78)A(7.78)T(7.78)T(7.78)G(7.78)R(7.78)P(9.42)S(10.66)P(10.66)P(12.17)K(12.17)P(8.55)P(8.55)L(8.55)T(13.15)H(13.15)G(15.06)P(13.93)G(13.93)P(13.93)S(13.93)P(13.93)C(13.93)P(13.93)S(13.93)A(13.93)P(13.93)R(13.93)	nterm7^1;nterm8^1;nterm10^2;nterm14^2;nterm17^2;cterm17^2;	100.00;24.29;26.45;55.61;76.38;37.70;
735	968.504211	14.093003	2	-1.000000	0	1	HVESVDKR	R	H	sp|Q14160|SCRIB_HUMAN Protein scribble homolog OS=Homo sapiens GN=SCRIB PE=1 SV=4	7	14	968.503906	0.000305	2	1		15.219000	13.562000	1.396640e-01							nterm2^1;nterm6^1;nterm7^1;cterm1^1;cterm2^1;cterm5^1;cterm6^1;cterm6^2;cterm7^1;cterm7^2;	16.10;91.56;4.51;10.59;100.00;8.29;46.07;16.37;11.64;43.57;
737	3362.165527	14.117271	4	-1.000000	0	1	VPVPGPGSGGNGPEREGPEEPGLAKQDSFR	K	S	tr|J3KPS2|J3KPS2_HUMAN Protein FAM83H (Fragment) OS=Homo sapiens GN=FAM83H PE=1 SV=1	9	116	3016.463623	345.701904	2	2		16.635000	15.555000	8.943456e-01	VPVPGPGSGGNGPEREGPEEPGLAKQdsfr	14.966850	16.635620	13.533768	3.101852	V(6.19)P(6.19)V(6.19)P(6.19)G(6.19)P(6.19)G(6.19)S(3.41)G(3.41)G(3.41)N(8.01)G(9.18)P(9.18)E(10.01)R(11.14)E(13.38)G(13.38)P(13.38)E(13.38)E(11.77)P(13.29)G(13.29)L(11.90)A(11.90)K(13.53)Q(13.53)D(16.64)S(16.64)F(16.64)R(16.64)	nterm10^1;nterm13^1;nterm14^1;nterm20^2;nterm26^2;cterm8^1;cterm11^1;	100.00;14.81;3.40;16.13;7.33;7.75;7.33;
738	990.486450	14.121145	2	-1.000000	0	1	LKKEEQR	K	H	sp|Q14683|SMC1A_HUMAN Structural maintenance of chromosomes protein 1A OS=Homo sapiens GN=SMC1A PE=1 SV=2	6	12	929.529358	60.957092	2	2		12.237000	12.237000	3.501271e-01	lKKEEQR	6.118564	12.237128	11.089737	1.147391	L(12.24)K(11.09)K(7.95)E(7.95)E(7.95)Q(1.28)R(0.00)	nterm6^2;cterm1^1;cterm2^1;cterm5^1;	15.38;3.60;30.01;42.09;
740	1353.662598	14.145420	2	-1.000000	0	1	NRTVGATRLNQR	R	S	tr|H3BTH5|H3BTH5_HUMAN Kinesin-like protein KIF22 (Fragment) OS=Homo sapiens GN=KIF22 PE=1 SV=2	5	22	1384.764648	-31.102051	2	2		10.822000	10.684000	6.876092e-01	NRTVGaTRLNQR	4.797294	10.822220	9.216363	1.605857	N(9.22)R(9.22)T(9.22)V(9.22)G(9.22)A(10.82)T(8.98)R(4.56)L(4.56)N(3.18)Q(1.60)R(1.60)	nterm10^2;cterm2^1;cterm3^1;cterm6^1;	13.89;7.04;3.99;9.17;
741	3362.169434	14.148975	5	-1.000000	0	1	HNYECLVYVQLPFMEDLRQYMFSSLK	K	N	sp|P13010|XRCC5_HUMAN X-ray repair cross-complementing protein 5 OS=Homo sapiens GN=XRCC5 PE=1 SV=3	7	100	3325.560791	36.608643	2	1	5C(57.02146), 14M(15.9949)	15.015000	13.976000	6.390334e-01	hnyecLVYVQLPFMEDLRQYMFSSLK	11.994611	15.015861	13.573686	1.442175	H(15.02)N(15.02)Y(15.02)E(15.02)C(15.02)L(13.57)V(13.57)Y(13.57)V(12.54)Q(12.54)L(12.54)P(12.54)F(8.09)M(10.15)E(12.23)D(12.23)L(12.23)R(12.23)Q(12.23)Y(10.57)M(9.07)F(9.07)S(9.07)S(9.07)L(8.35)K(8.35)	nterm13^2;cterm2^1;cterm6^1;cterm7^1;cterm13^2;	49.59;2.04;43.94;40.45;49.59;
746	1956.117432	14.237202	4	-1.000000	0	1	AWAEAIATTNSLMCVAR	R	Q	rev_sp|P68363|TBA1B_HUMAN Tubulin alpha-1B chain OS=Homo sapiens GN=TUBA1B PE=1 SV=1;rev_sp|Q71U36|TBA1A_HUMAN Tubulin alpha-1A chain OS=Homo sapiens GN=TUBA1A PE=1 SV=1;rev_tr|V9GZ17|V9GZ17_HUMAN Tubulin alpha-8 chain (Fragment) OS=Homo sapiens GN=TUBA8 PE=1 SV=1	6	64	1863.897095	92.220337	2	0	14C(57.02146)	12.098000	11.892000	1.367973e+00	AWAEAIATTnsLMCVAR	8.987647	12.098810	10.983366	1.115444	A(4.22)W(4.22)A(4.93)E(6.21)A(10.32)I(10.32)A(10.32)T(10.32)T(10.32)N(12.10)S(12.10)L(10.98)M(8.19)C(8.19)V(8.19)A(8.19)R(8.19)	nterm2^1;nterm4^1;nterm9^2;cterm5^1;	2.53;100.00;100.00;20.01;
747	1955.080078	14.241145	4	-1.000000	0	1	SDLLKLQGEFQLRLR	R	Q	sp|Q14204|DYHC1_HUMAN Cytoplasmic dynein 1 heavy chain 1 OS=Homo sapiens GN=DYNC1H1 PE=1 SV=5	8	56	1815.036499	140.043579	2	2		15.807000	13.770000	2.787756e-01	SDLLKLQGEFQLRlr	12.601288	15.807607	15.214891	0.592715	S(9.59)D(9.59)L(11.00)L(11.00)K(13.68)L(15.21)Q(15.21)G(15.21)E(14.82)F(13.41)Q(13.23)L(11.10)R(12.98)L(15.81)R(15.81)	nterm4^2;nterm5^1;nterm5^2;nterm8^2;cterm4^1;cterm4^2;cterm6^1;cterm7^2;	7.56;20.15;2.86;71.92;20.15;2.86;0.85;61.80;
748	3362.170410	14.245042	6	-1.000000	0	1	LVRKMITVNASLFPSSVTNSLIAVGNDGLQER	R	D	sp|Q6R327|RICTR_HUMAN Rapamycin-insensitive companion of mTOR OS=Homo sapiens GN=RICTOR PE=1 SV=1	8	124	3444.839844	-82.669434	2	2	5M(15.9949)	15.454000	15.016000	1.038711e+00	LVRKMITVNASLFPSSVTNSLIAVGNDGLqer	6.573686	15.454354	13.803055	1.651299	L(0.00)V(0.00)R(0.00)K(1.01)M(1.01)I(5.33)T(5.65)V(5.65)N(6.90)A(6.90)S(6.90)L(6.90)F(6.90)P(6.90)S(6.90)S(6.90)V(6.90)T(6.90)N(6.90)S(11.08)L(11.08)I(11.08)A(11.08)V(11.08)G(12.31)N(12.31)D(12.31)G(13.80)L(13.80)Q(15.45)E(15.45)R(15.45)	nterm3^2;nterm5^1;nterm8^2;cterm1^1;	2.75;100.00;16.59;2.46;
750	2356.320557	14.270202	5	-1.000000	0	1	ALVRVLGVYKGTDLVASSDLR	K	D	rev_sp|P42704|LPPRC_HUMAN Leucine-rich PPR motif-containing protein, mitochondrial OS=Homo sapiens GN=LRPPRC PE=1 SV=3	6	80	2231.263672	125.056885	2	2		12.961000	12.877000	1.609232e+00	ALVRVLGVYKGTDLVAssdlR	6.644908	12.961452	11.558838	1.402614	A(1.69)L(1.69)V(1.69)R(1.69)V(1.69)L(1.69)G(3.44)V(3.44)Y(6.64)K(6.64)G(6.64)T(6.64)D(9.55)L(9.55)V(11.56)A(11.56)S(12.96)S(12.96)D(12.96)L(12.96)R(11.53)	nterm6^1;nterm8^2;cterm1^1;	5.74;65.19;5.42;
751	1697.819336	14.274143	3	-1.000000	0	1	PGMLGMPGPGLGVGK	R	G	rev_sp|P08123|CO1A2_HUMAN Collagen alpha-2(I) chain OS=Homo sapiens GN=COL1A2 PE=1 SV=7	7	56	1398.699707	299.119629	2	0	3M(15.9949), 6M(15.9949)	14.246000	13.950000	1.308034e+00	PGMLGMPGPGLGVGk	14.246309	11.426260	9.645117	1.781143	P(6.66)G(8.10)M(8.10)L(5.41)G(8.19)M(7.00)P(7.88)G(7.88)P(5.63)G(7.50)L(7.50)G(9.65)V(9.65)G(9.65)K(11.43)	nterm4^1;nterm6^1;nterm11^2;nterm14^2;cterm7^1;cterm10^1;cterm12^2;	16.06;3.36;35.91;26.79;26.79;3.32;100.00;
752	1750.971924	14.278195	3	-1.000000	0	1	GDVEEDSGDGAGKRAMR	K	R	rev_sp|P35579|MYH9_HUMAN Myosin-9 OS=Homo sapiens GN=MYH9 PE=1 SV=4	7	64	1748.774658	2.197266	2	2		13.575000	13.253000	2.412400e+00							nterm8^1;nterm10^2;nterm11^2;nterm14^2;cterm1^1;cterm7^1;cterm8^1;cterm9^2;cterm15^2;	22.16;13.68;65.37;7.98;1.05;22.16;4.75;13.68;22.16;
753	1366.391479	14.281925	2	-1.000000	0	1	EILLKAVKR	K	R	sp|Q9BPZ7|SIN1_HUMAN Target of rapamycin complex 2 subunit MAPKAP1 OS=Homo sapiens GN=MAPKAP1 PE=1 SV=2	4	16	1068.701782	297.689697	2	2		9.141000	8.566000	2.297461e+00	EILLKAvkr	9.141516	5.466582	3.674933	1.791650	E(3.67)I(3.67)L(2.58)L(2.91)K(2.91)A(2.91)V(5.47)K(5.47)R(5.47)	nterm3^1;nterm5^2;nterm6^1;nterm6^2;cterm6^1;cterm7^1;	18.33;2.40;100.00;12.92;13.14;6.58;
755	1331.680298	14.306242	2	-1.000000	0	1	HGRPGIGATHSSR	K	F	sp|P62841|RS15_HUMAN 40S ribosomal protein S15 OS=Homo sapiens GN=RPS15 PE=1 SV=2	5	24	1331.680542	-0.000244	2	1		11.271000	10.925000	3.599095e+00							nterm2^1;nterm3^1;nterm10^1;nterm10^2;nterm12^1;cterm7^1;cterm10^1;cterm10^2;cterm11^2;	6.72;30.06;13.96;8.14;6.05;30.71;100.00;14.73;28.76;
756	2356.321533	14.310093	3	-1.000000	0	1	DATYSSMMSRDAASYSSMMSR	R	D	rev_sp|P18583|SON_HUMAN Protein SON OS=Homo sapiens GN=SON PE=1 SV=4	8	80	2381.923096	-25.601563	2	1	7M(15.9949), 18M(15.9949), 19M(15.9949)	14.260000	13.954000	4.846667e-01	DATYSSMMSRdaASYSSMMSR	12.501157	14.260540	12.758142	1.502398	D(8.40)A(8.40)T(8.40)Y(7.07)S(7.07)S(7.07)M(8.52)M(11.33)S(12.76)R(12.62)D(14.26)A(14.26)A(12.73)S(12.73)Y(12.73)S(12.73)S(12.73)M(11.24)M(11.24)S(9.60)R(9.60)	nterm7^1;nterm8^2;nterm9^2;nterm10^1;cterm4^1;cterm9^2;cterm18^2;	100.00;4.58;2.31;3.25;6.73;6.75;3.46;
759	835.420471	14.355915	2	-1.000000	0	1	QLGQTEQK	K	L	rev_sp|Q9NTJ3|SMC4_HUMAN Structural maintenance of chromosomes protein 4 OS=Homo sapiens GN=SMC4 PE=1 SV=2	6	14	930.477051	-95.056580	2	0		8.213000	8.024000	1.470970e+00	QlGQTEQK	5.647847	8.213928	7.402110	0.811818	Q(6.46)L(8.21)G(7.40)Q(5.46)T(3.79)E(3.79)Q(2.10)K(0.61)	nterm1^1;cterm1^1;cterm2^1;cterm4^1;cterm5^1;	4.42;2.25;3.25;2.40;3.91;
761	2356.320801	14.380732	4	-1.000000	0	1	MRLFVSDGVPGCLPVLAAAGR	-	A	sp|P56192|SYMC_HUMAN Methionine--tRNA ligase, cytoplasmic OS=Homo sapiens GN=MARS PE=1 SV=2	7	80	2227.160400	129.160400	2	1	N-term(42.0106), 12C(57.02146)	14.069000	12.783000	5.997192e-01	MRLFVSDGVPGCLpvLAAAGR	10.674734	14.069809	11.409279	2.660530	M(5.68)R(5.68)L(4.61)F(4.61)V(4.61)S(4.61)D(4.61)G(5.40)V(7.52)P(7.52)G(10.25)C(10.25)L(11.41)P(14.07)V(14.07)L(11.05)A(11.05)A(11.05)A(11.05)G(11.05)R(11.05)	nterm8^2;nterm10^2;nterm13^2;cterm6^1;	8.31;55.52;8.26;100.00;
762	2064.094482	14.384600	3	-1.000000	0	1	STASMGTTLISIDVIGTR	R	P	rev_sp|P33991|MCM4_HUMAN DNA replication licensing factor MCM4 OS=Homo sapiens GN=MCM4 PE=1 SV=5	8	68	1837.945435	226.149048	2	0	5M(15.9949)	13.371000	12.531000	4.457780e-01	STAsMGTTLISIDVIGTR	4.196039	13.371222	11.972400	1.398823	S(11.94)T(11.94)A(11.79)S(13.37)M(11.97)G(11.97)T(10.84)T(10.84)L(8.61)I(8.61)S(10.84)I(5.62)D(5.62)V(4.17)I(4.17)G(4.17)T(4.17)R(4.17)	nterm10^2;cterm5^2;cterm10^1;cterm16^2;	1.10;0.66;1.41;8.04;
764	2547.446777	14.410172	4	-1.000000	0	1	LNCFLEQDLKLDIPTGTTPQRK	K	S	sp|P52732|KIF11_HUMAN Kinesin-like protein KIF11 OS=Homo sapiens GN=KIF11 PE=1 SV=2	8	84	2586.347412	-38.900635	2	2	3C(57.02146)	15.366000	13.991000	4.322402e-01	LNCFLEQDLKLDIPTgtTPQRK	10.109830	15.366005	13.698983	1.667022	L(3.85)N(4.66)C(5.31)F(5.31)L(5.31)E(5.31)Q(7.28)D(8.56)L(8.56)K(8.56)L(8.56)D(8.56)I(8.56)P(13.70)T(13.70)G(15.37)T(15.37)T(12.77)P(12.77)Q(12.77)R(12.77)K(12.77)	nterm2^1;nterm6^2;nterm13^2;cterm5^1;	1.91;4.95;80.49;46.91;
767	968.503601	14.456627	2	-1.000000	0	1	HVESVDKR	R	H	sp|Q14160|SCRIB_HUMAN Protein scribble homolog OS=Homo sapiens GN=SCRIB PE=1 SV=4	6	14	968.503906	-0.000305	2	1		12.856000	11.385000	2.013239e+00							nterm2^1;nterm6^1;nterm7^1;cterm1^1;cterm2^1;cterm5^1;cterm6^1;cterm7^1;	20.79;100.00;6.65;14.40;87.59;6.07;43.62;10.76;
769	2456.464600	14.481096	4	-1.000000	0	1	KYEMFAQTLQQSRGFGSFR	R	F	sp|P55072|TERA_HUMAN Transitional endoplasmic reticulum ATPase OS=Homo sapiens GN=VCP PE=1 SV=4	7	72	2296.105713	160.358887	2	2	4M(15.9949)	15.480000	15.182000	2.749804e+00	KYEMFaQTLQQSRGFGSFR	15.480042	11.972008	10.672762	1.299246	K(5.67)Y(5.67)E(5.67)M(7.62)F(10.67)A(11.97)Q(10.40)T(6.30)L(6.30)Q(8.17)Q(8.17)S(8.17)R(8.17)G(8.17)F(8.17)G(9.81)S(9.81)F(9.81)R(9.81)	nterm3^2;nterm4^1;nterm5^2;nterm9^2;nterm15^2;cterm12^2;cterm13^2;	7.03;67.31;16.52;55.73;5.06;60.30;84.88;
771	1353.662354	14.505854	2	-1.000000	0	1	RVMEGSLEMVLR	K	L	rev_sp|O75306|NDUS2_HUMAN NADH dehydrogenase [ubiquinone] iron-sulfur protein 2, mitochondrial OS=Homo sapiens GN=NDUFS2 PE=1 SV=2	5	22	1418.737305	-65.074951	2	1		10.394000	10.361000	1.096294e+00	RVMEGSlEMVLR	7.746359	10.394974	6.983037	3.411936	R(6.23)V(6.98)M(6.98)E(6.98)G(6.98)S(6.98)L(10.39)E(6.85)M(6.85)V(6.85)L(5.70)R(4.96)	nterm6^1;cterm5^1;	37.71;61.35;
772	2388.981201	14.509421	4	-1.000000	0	1	HGSGSGHSSSHGQHGSGSSYSYSR	R	G	Q86YZ3 SWISS-PROT:Q86YZ3 Tax_Id=9606 Gene_Symbol=HRNR Hornerin	9	92	2388.981445	-0.000244	2	0		15.570000	13.245000	1.430451e-01							nterm2^1;nterm7^2;nterm22^2;cterm7^1;cterm8^1;cterm9^1;cterm10^1;cterm13^1;cterm15^2;cterm17^2;	4.67;4.76;6.20;6.90;8.10;5.43;11.66;2.23;10.56;7.48;
773	3362.169434	14.513309	5	-1.000000	0	1	PMITAKNIPMADKTYYAIIAHGSEHYATITK	R	N	rev_sp|Q96TA2|YMEL1_HUMAN ATP-dependent zinc metalloprotease YME1L1 OS=Homo sapiens GN=YME1L1 PE=1 SV=2	9	120	3448.752197	-86.582764	2	2		16.193001	15.730000	1.348067e+00	PMITAKNIPMADktyyaIIAHGSEHYATITK	16.193188	13.128066	13.012139	0.115927	P(9.52)M(9.52)I(9.52)T(9.52)A(9.52)K(9.52)N(13.01)I(13.01)P(13.01)M(11.37)A(11.37)D(11.37)K(13.13)T(13.13)Y(13.13)Y(13.13)A(13.13)I(10.62)I(10.62)A(10.62)H(10.62)G(10.62)S(10.74)E(9.32)H(7.53)Y(7.53)A(7.53)T(7.53)I(7.53)T(7.53)K(7.53)	nterm6^1;nterm12^2;nterm22^2;cterm5^2;cterm7^1;cterm9^1;cterm14^2;cterm22^2;	36.33;36.33;2.35;0.83;11.59;2.73;31.40;1.68;
775	990.487305	14.538348	2	-1.000000	0	1	SGEGCPTKR	K	T	rev_sp|P60866|RS20_HUMAN 40S ribosomal protein S20 OS=Homo sapiens GN=RPS20 PE=1 SV=1	5	16	990.455261	0.032043	2	1	5C(57.02146)	9.982000	9.830000	1.932343e+00							nterm6^1;nterm7^1;nterm8^1;cterm1^1;cterm2^1;	2.94;33.09;7.11;9.59;32.19;
780	1697.819336	14.626086	3	-1.000000	0	1	EPHFFNAQAGLSLLR	K	L	rev_tr|J3QRU8|J3QRU8_HUMAN ARF GTPase-activating protein GIT1 OS=Homo sapiens GN=GIT1 PE=1 SV=1;rev_tr|R4GNG3|R4GNG3_HUMAN ARF GTPase-activating protein GIT2 (Fragment) OS=Homo sapiens GN=GIT2 PE=1 SV=1	8	56	1698.884033	-1.064697	2	0		14.575000	11.591000	1.736673e-01							nterm2^1;nterm5^1;nterm7^1;nterm9^2;nterm12^2;cterm2^1;cterm6^1;cterm8^1;cterm10^2;	2.83;9.32;2.70;36.91;9.30;1.80;9.32;15.71;36.91;
782	1956.116211	14.650958	4	-1.000000	0	1	GENIHDYIADAGQDFAR	K	E	rev_sp|Q9UDW1|QCR9_HUMAN Cytochrome b-c1 complex subunit 9 OS=Homo sapiens GN=UQCR10 PE=1 SV=3	7	64	1890.849487	65.266724	2	0		13.757000	13.493000	8.107991e-01	GENIHDYIAdAGQDFAR	11.987765	13.757400	11.968483	1.788917	G(6.19)E(6.19)N(8.67)I(8.65)H(8.65)D(8.65)Y(8.65)I(9.45)A(11.97)D(13.76)A(11.95)G(11.95)Q(10.20)D(11.36)F(11.36)A(11.36)R(11.36)	nterm2^1;nterm7^1;nterm8^2;cterm3^2;cterm5^1;cterm7^1;cterm7^2;cterm14^2;	11.98;1.37;41.68;0.72;37.51;30.28;40.74;2.92;
783	2356.320313	14.654821	3	-1.000000	0	1	LDRITHSGNGESWMGKK	K	A	rev_sp|Q7KZF4|SND1_HUMAN Staphylococcal nuclease domain-containing protein 1 OS=Homo sapiens GN=SND1 PE=1 SV=1	7	64	1914.936890	441.383423	2	2		15.682000	15.086000	8.230399e-01	ldRITHSGNGESWMGKK	5.550017	15.682348	13.688774	1.993574	L(15.68)D(15.68)R(13.69)I(11.49)T(11.49)H(9.99)S(9.99)G(9.99)N(6.64)G(4.15)E(3.08)S(3.08)W(3.08)M(3.08)G(0.00)K(0.00)K(0.00)	cterm9^1;cterm14^2;	28.62;100.00;
784	2631.449951	14.658698	4	-1.000000	0	1	DWYHRIDPTVLLGALPLRSLTR	R	Q	sp|Q8WUK0|PTPM1_HUMAN Phosphatidylglycerophosphatase and protein-tyrosine phosphatase 1 OS=Homo sapiens GN=PTPMT1 PE=1 SV=1	6	84	2591.433594	40.016357	2	2		12.640000	12.394000	2.337242e+00	DWYHRIDPtVLLGALPLRSLTR	4.561553	12.640989	12.587816	0.053173	D(12.59)W(12.59)Y(12.59)H(12.59)R(12.59)I(12.59)D(12.59)P(11.39)T(12.64)V(10.29)L(10.29)L(8.75)G(7.06)A(5.14)L(5.14)P(5.14)L(3.07)R(3.07)S(3.07)L(3.07)T(3.07)R(3.07)	cterm2^1;cterm3^2;cterm11^2;cterm15^2;	7.16;1.61;28.87;19.00;
786	1331.680176	14.683610	2	-1.000000	0	1	HGRPGIGATHSSR	K	F	sp|P62841|RS15_HUMAN 40S ribosomal protein S15 OS=Homo sapiens GN=RPS15 PE=1 SV=2	6	24	1331.680542	-0.000366	2	1		12.318000	11.833000	3.912888e+00							nterm2^1;nterm3^1;nterm10^1;nterm10^2;cterm4^1;cterm6^1;cterm8^1;cterm9^1;cterm10^1;cterm11^2;	3.80;22.46;14.03;21.36;8.21;100.00;19.03;7.52;93.06;30.06;
787	2356.320801	14.687237	5	-1.000000	0	1	VEDVKAVMNENHTLLSPFKGAK	K	N	rev_sp|P62906|RL10A_HUMAN 60S ribosomal protein L10a OS=Homo sapiens GN=RPL10A PE=1 SV=2	8	84	2426.262695	-69.941895	2	2		16.768999	14.972000	1.327047e-01	VEDVKAVMNENHTLlspFKGAK	10.228169	16.769001	14.972952	1.796049	V(0.34)E(0.34)D(0.34)V(0.34)K(5.23)A(5.23)V(6.38)M(6.38)N(8.40)E(8.40)N(10.22)H(14.96)T(14.96)L(14.96)L(16.77)S(16.77)P(16.77)F(14.97)K(14.97)G(14.97)A(14.97)K(14.26)	nterm4^1;nterm5^2;nterm6^1;nterm8^2;nterm10^2;nterm14^2;cterm1^1;	65.77;5.19;4.00;61.47;31.26;2.22;1.40;
788	3362.165771	14.691122	4	-1.000000	0	1	DIANQEKGMFLISAAPPEMYEVHTASRDDR	R	S	tr|V9GYM8|V9GYM8_HUMAN Rho guanine nucleotide exchange factor 2 OS=Homo sapiens GN=ARHGEF2 PE=1 SV=1	10	116	3390.597168	-28.431396	2	2		18.903999	16.988001	7.303984e-01	DIANQEKgmFLISAAPPEMYEVHTASRDDR	18.904938	14.211782	12.381227	1.830555	D(11.24)I(11.24)A(11.24)N(11.24)Q(11.24)E(11.24)K(11.24)G(14.21)M(14.21)F(12.38)L(12.38)I(10.34)S(10.34)A(10.34)A(10.34)P(10.34)P(10.34)E(7.95)M(9.42)Y(11.39)E(9.61)V(10.81)H(9.58)T(11.10)A(11.10)S(8.42)R(8.42)D(8.42)D(8.42)R(8.42)	nterm7^1;nterm19^2;nterm21^2;cterm5^1;cterm8^2;cterm10^2;cterm13^2;cterm19^2;cterm21^2;	19.45;50.37;7.51;13.46;2.14;8.74;41.78;35.97;4.04;
790	835.419312	14.716015	2	-1.000000	0	1	EGNELFK	K	C	sp|Q9H3U1|UN45A_HUMAN Protein unc-45 homolog A OS=Homo sapiens GN=UNC45A PE=1 SV=1	5	12	835.407532	0.011780	2	0		5.730000	5.501000	3.477788e+00							nterm2^1;nterm6^1;cterm1^1;cterm4^1;cterm5^1;cterm5^2;cterm6^1;	1.67;2.13;1.86;3.60;2.66;43.77;0.49;
791	2388.981201	14.719355	4	-1.000000	0	1	SGSGHQGYRSSSGSSSGHREGR	R	S	rev_Q86YZ3 SWISS-PROT:Q86YZ3 Tax_Id=9606 Gene_Symbol=HRNR Hornerin	8	84	2218.981201	170.000000	2	2		14.561000	14.331000	1.368952e-01	SGSGHQGYRSSsGSSSGHREGR	7.707356	14.561601	13.841786	0.719814	S(6.27)G(6.27)S(6.27)G(6.27)H(8.56)Q(9.83)G(9.83)Y(9.83)R(9.83)S(9.83)S(11.69)S(14.56)G(13.03)S(11.17)S(11.17)S(13.09)G(13.09)H(11.93)R(13.84)E(13.84)G(13.84)R(13.84)	nterm4^1;nterm11^2;cterm1^1;cterm9^2;	4.12;88.54;0.69;12.00;
793	2064.098633	14.744605	3	-1.000000	0	1	SSSMSSLTGAYTSGIPSSSR	R	N	tr|A0A087WY75|A0A087WY75_HUMAN Nuclear envelope pore membrane protein POM 121C OS=Homo sapiens GN=POM121C PE=1 SV=1	8	76	1977.894775	86.203857	2	0	4M(15.9949)	15.949000	15.776000	6.348802e-01	SSSMSSLTGAytsgIPSSSR	15.949048	10.628849	9.736847	0.892002	S(6.21)S(6.21)S(5.04)M(5.04)S(5.04)S(6.86)L(9.20)T(9.20)G(9.20)A(9.20)Y(10.63)T(10.63)S(10.63)G(10.63)I(9.41)P(8.08)S(8.08)S(8.08)S(8.08)R(9.74)	nterm5^1;nterm6^1;nterm10^2;nterm14^2;nterm19^2;cterm5^2;cterm6^1;cterm18^2;	6.17;25.96;12.45;90.62;5.89;3.75;73.49;5.89;
794	3209.370361	14.748464	4	-1.000000	0	1	DGQGTAGGHGSGGGQRPGGGHGSGGGQGPGDGHGSGGGK	R	N	sp|O14654|IRS4_HUMAN Insulin receptor substrate 4 OS=Homo sapiens GN=IRS4 PE=1 SV=1	13	152	3209.371338	-0.000977	2	1		25.410999	18.309000	8.319790e-03							nterm11^1;nterm12^2;nterm16^1;nterm18^2;nterm27^2;nterm31^2;cterm5^1;cterm6^1;cterm8^1;cterm11^1;cterm12^2;cterm16^1;cterm17^1;cterm20^1;cterm27^2;	38.59;18.28;18.85;60.49;29.62;11.78;12.92;14.60;27.14;38.59;18.28;8.77;4.78;4.63;29.62;
796	2356.320557	14.773458	4	-1.000000	0	1	DQLDALECLVKAAPHEVELLK	K	L	rev_sp|P17987|TCPA_HUMAN T-complex protein 1 subunit alpha OS=Homo sapiens GN=TCP1 PE=1 SV=1	7	80	2390.251465	-33.930908	2	1	8C(57.02146)	13.842000	12.977000	1.665634e+00	DQLDALECLVkAAPHEVELLK	13.842814	12.015851	7.796535	4.219316	D(7.80)Q(7.80)L(7.80)D(7.80)A(7.80)L(7.80)E(7.80)C(7.80)L(7.80)V(7.80)K(12.02)A(6.30)A(4.91)P(4.22)H(4.22)E(4.94)V(4.94)E(6.05)L(6.05)L(6.05)K(6.05)	nterm10^2;nterm15^2;nterm17^2;cterm7^1;cterm8^1;cterm9^1;cterm10^2;	67.99;1.76;0.68;0.64;0.36;0.34;100.00;
797	2388.979736	14.777382	3	-1.000000	0	1	HGSGSGHSSSHGQHGSGSSYSYSR	R	G	Q86YZ3 SWISS-PROT:Q86YZ3 Tax_Id=9606 Gene_Symbol=HRNR Hornerin	13	92	2388.981445	-0.001709	2	0		24.936001	15.816000	1.965462e-04							nterm6^1;nterm13^1;nterm14^2;nterm15^2;nterm16^2;cterm7^1;cterm9^1;cterm10^1;cterm11^1;cterm17^2;cterm19^2;cterm21^2;cterm23^2;	1.99;5.95;26.02;20.80;35.70;8.47;14.15;17.96;3.98;23.28;29.92;47.03;9.58;
799	968.503967	14.802473	2	-1.000000	0	1	HVESVDKR	R	H	sp|Q14160|SCRIB_HUMAN Protein scribble homolog OS=Homo sapiens GN=SCRIB PE=1 SV=4	5	14	968.503906	0.000061	2	1		12.223000	10.784000	1.401994e+00							nterm2^1;nterm6^1;cterm1^1;cterm2^1;cterm5^1;cterm6^1;cterm7^1;	21.41;67.20;4.81;82.61;6.43;26.92;10.23;
800	3362.170898	14.805880	6	-1.000000	0	1	SAASYALGSISVGNLPEYLPFVLQEITSQPKR	K	Q	sp|Q86VP6|CAND1_HUMAN Cullin-associated NEDD8-dissociated protein 1 OS=Homo sapiens GN=CAND1 PE=1 SV=2	9	124	3434.808350	-72.637451	2	1		17.186001	15.111000	2.720968e-01	SAASYALGsisVGNLPEYLPFVLQEITSQPKR	15.544137	17.186359	15.544137	1.642222	S(8.96)A(8.96)A(8.96)S(8.96)Y(8.96)A(11.15)L(13.86)G(15.50)S(17.19)I(17.19)S(17.19)V(15.54)G(14.15)N(14.15)L(14.15)P(14.15)E(14.15)Y(14.15)L(14.15)P(14.15)F(14.15)V(14.15)L(14.15)Q(10.63)E(10.63)I(10.63)T(8.25)S(8.25)Q(8.25)P(8.25)K(8.25)R(7.66)	nterm5^1;nterm6^1;nterm7^1;nterm8^2;cterm1^1;cterm6^1;cterm9^2;cterm20^2;	10.09;52.32;19.29;6.46;1.81;7.96;100.00;1.17;
802	1750.972168	14.831081	3	-1.000000	0	1	MASTSTTIRSHSSSR	-	R	P02538 SWISS-PROT:P02538 Tax_Id=9606 Gene_Symbol=KRT6A Keratin, type II cytoskeletal 6A;sp|P04259|K2C6B_HUMAN Keratin, type II cytoskeletal 6B OS=Homo sapiens GN=KRT6B PE=1 SV=5	8	56	1649.779175	101.192993	2	1	N-term(42.0106)	16.608000	15.206000	1.592170e-01	MASTSTtiRSHSSSR	9.176966	16.608732	13.950666	2.658066	M(11.98)A(13.95)S(13.95)T(12.02)S(13.95)T(13.95)T(16.61)I(16.61)R(11.84)S(9.98)H(8.08)S(8.08)S(6.65)S(6.65)R(6.65)	cterm1^1;cterm3^2;cterm5^1;cterm6^1;cterm7^1;cterm10^2;cterm12^2;	5.86;5.86;45.80;12.69;3.55;100.00;12.69;
804	1353.662354	14.856095	2	-1.000000	0	1	MQASIEKGGSLPK	K	V	sp|P06748|NPM_HUMAN Nucleophosmin OS=Homo sapiens GN=NPM1 PE=1 SV=2	5	24	1344.707031	8.955322	2	1		8.361000	8.277000	3.780873e+00	MQASIEKGGSlPK	8.361936	7.164615	7.067943	0.096672	M(3.35)Q(3.35)A(4.43)S(5.37)I(5.37)E(3.14)K(5.72)G(5.72)G(5.72)S(5.72)L(7.16)P(5.62)K(7.07)	nterm2^1;nterm6^1;nterm10^1;nterm11^2;nterm12^1;cterm8^1;	2.06;21.93;1.71;8.24;1.59;6.54;
806	1726.970947	14.880863	3	-1.000000	0	1	TDACFIRVIGSELVQK	R	Y	sp|P35998|PRS7_HUMAN 26S protease regulatory subunit 7 OS=Homo sapiens GN=PSMC2 PE=1 SV=3	5	60	1834.961060	-107.990112	2	1	4C(57.02146)	12.042000	12.002000	1.506635e+00	TDAcfiRVIGSELVQK	5.603094	12.042923	10.917913	1.125010	T(9.92)D(9.92)A(10.92)C(12.04)F(12.04)I(12.04)R(10.02)V(8.67)I(8.67)G(8.67)S(8.67)E(4.58)L(4.58)V(4.58)Q(4.58)K(4.58)	nterm3^1;cterm10^2;	3.37;80.47;
809	2392.297607	14.926737	4	-1.000000	0	1	SHSECGIIEKATSPKELGCDR	K	Q	sp|Q9UHI6|DDX20_HUMAN Probable ATP-dependent RNA helicase DDX20 OS=Homo sapiens GN=DDX20 PE=1 SV=2	9	80	2373.105225	19.192383	2	2	5C(57.02146), 19C(57.02146)	17.112000	15.064000	2.320430e-01	shsecGIIEKATSPKELGCDR	9.046673	17.112946	15.370347	1.742599	S(17.11)H(17.11)S(17.11)E(17.11)C(17.11)G(15.37)I(13.89)I(12.41)E(12.41)K(12.41)A(9.53)T(6.25)S(6.25)P(6.25)K(6.25)E(6.25)L(4.99)G(3.61)C(3.61)D(1.17)R(0.00)	cterm1^1;cterm4^2;cterm10^2;cterm14^2;cterm16^2;	3.22;3.17;50.22;5.32;8.82;
810	990.486450	14.930643	2	-1.000000	0	1	SALPDAAEKR	K	Q	rev_sp|P53618|COPB_HUMAN Coatomer subunit beta OS=Homo sapiens GN=COPB1 PE=1 SV=3	5	18	1056.556274	-66.069824	2	1		10.932000	9.932000	2.701615e-01	sALPDAAEKR	7.410826	10.932175	9.521063	1.411112	S(10.93)A(9.52)L(8.41)P(8.41)D(7.01)A(7.01)A(7.01)E(7.01)K(0.00)R(0.00)	nterm2^1;cterm1^1;cterm2^1;cterm6^1;cterm8^1;cterm9^1;	1.11;8.75;32.61;33.83;0.78;1.69;
812	3362.169189	14.955172	5	-1.000000	0	1	ASTFTAAGYRSLAHLAVVTDQTSSFGGQCNQQK	R	S	rev_ENSEMBL:ENSBTAP00000024146 (Bos taurus) similar to alpha-2-macroglobulin isoform 1	9	128	3500.674072	-138.504883	2	1	29C(57.02146)	16.614000	15.912000	1.471293e-01	ASTFTAAGYrslahLAVVTDQTSSFGGQCNQQK	16.614010	15.651900	14.121339	1.530561	A(13.21)S(13.21)T(13.21)F(14.12)T(14.12)A(14.12)A(14.12)G(14.12)Y(14.12)R(15.65)S(15.65)L(15.65)A(15.65)H(15.65)L(13.92)A(13.92)V(12.08)V(12.08)T(12.08)D(10.32)Q(10.32)T(10.32)S(10.32)S(8.41)F(8.41)G(9.66)G(11.21)Q(7.85)C(7.85)N(7.85)Q(6.94)Q(6.94)K(6.94)	nterm3^1;nterm9^2;nterm25^2;nterm26^2;cterm3^2;cterm6^1;cterm10^2;cterm14^2;cterm19^2;	8.38;23.02;5.23;6.32;2.50;33.29;44.87;36.60;15.53;
813	1366.392212	14.959035	2	-1.000000	0	1	LVQEHNPPPK	R	P	rev_sp|Q6EMB2|TTLL5_HUMAN Tubulin polyglutamylase TTLL5 OS=Homo sapiens GN=TTLL5 PE=1 SV=3	5	18	1157.619263	208.772949	2	0		11.933000	11.464000	1.856989e+00	LVQehNPPPK	11.933464	9.734133	8.836404	0.897729	L(6.60)V(6.60)Q(6.60)E(9.73)H(9.73)N(8.84)P(8.84)P(5.33)P(5.33)K(7.74)	nterm3^1;nterm7^1;cterm3^1;cterm5^1;cterm7^1;	82.95;20.68;82.95;18.83;20.68;
815	2456.471436	14.983890	4	-1.000000	0	1	QAGELTSYAGVMMSLAEQIALR	R	T	rev_tr|J3KN16|J3KN16_HUMAN Proteasome-associated protein ECM29 homolog OS=Homo sapiens GN=KIAA0368 PE=1 SV=1	6	84	2338.166016	118.305420	2	0		13.369000	13.163000	2.713963e+00	QAGELTSYAGVMmslaeQIALR	13.369123	11.934393	11.892937	0.041456	Q(11.89)A(11.89)G(11.89)E(11.89)L(11.89)T(10.46)S(11.38)Y(11.38)A(11.38)G(11.38)V(11.38)M(10.32)M(11.93)S(11.93)L(11.93)A(11.93)E(11.93)Q(8.76)I(11.02)A(9.61)L(8.85)R(8.85)	nterm6^1;nterm12^1;nterm12^2;cterm2^1;cterm3^1;cterm5^1;cterm17^2;	66.63;0.86;100.00;1.49;8.11;66.63;3.78;
816	2456.462891	14.987785	4	-1.000000	0	1	VTECLDKSDIAILNAALAFVK	K	V	rev_Q2UVX4 SWISS-PROT:Q2UVX4 (Bos taurus) Complement C3 precursor	9	80	2290.224121	166.238770	2	1	4C(57.02146)	14.942000	14.189000	6.719201e-01	VTECLDKSDiaiLNAALAFVK	5.474162	14.942442	13.657950	1.284492	V(7.76)T(7.76)E(7.76)C(7.76)L(9.41)D(9.41)K(9.41)S(11.34)D(13.66)I(14.94)A(14.94)I(14.94)L(10.38)N(10.38)A(10.38)A(9.48)L(9.48)A(7.74)F(6.19)V(6.19)K(6.19)	nterm5^1;nterm9^1;cterm3^2;cterm4^1;cterm7^2;cterm9^1;	9.57;3.88;3.65;3.46;4.33;3.14;
817	1697.819336	14.991710	3	-1.000000	0	1	PSCTIIPLMKKDHR	K	D	tr|A0A0U1RQF0|A0A0U1RQF0_HUMAN Fatty acid synthase OS=Homo sapiens GN=FASN PE=1 SV=1	6	52	1710.890869	-13.071533	2	2	3C(57.02146), 9M(15.9949)	14.118000	13.349000	5.635526e-01	PSCTiiPLMKKDHR	6.773275	14.118256	12.356852	1.761404	P(10.92)S(12.36)C(12.36)T(12.36)I(14.12)I(14.12)P(11.94)L(11.94)M(10.52)K(6.38)K(4.19)D(4.19)H(4.19)R(4.19)	cterm4^1;cterm6^1;cterm8^2;	64.85;3.81;77.04;
819	2356.320068	15.016615	3	-1.000000	0	1	GLTGGFGSHSVCGGFRAGSCGR	R	S	sp|O43790|KRT86_HUMAN Keratin, type II cuticular Hb6 OS=Homo sapiens GN=KRT86 PE=1 SV=1	9	84	2182.974854	173.345215	2	1	12C(57.02146), 20C(57.02146)	14.777000	14.656000	2.023545e+00	GLTGGFGSHSVCGGFRAGScgr	5.854647	14.777137	11.356194	3.420942	G(3.49)L(3.49)T(4.32)G(1.53)G(1.53)F(2.39)G(2.39)S(2.39)H(0.33)S(5.09)V(5.09)C(8.26)G(8.26)G(9.68)F(9.68)R(9.68)A(9.68)G(9.68)S(11.36)C(14.78)G(14.78)R(14.78)	nterm5^1;nterm11^1;nterm19^2;cterm19^2;	0.63;2.86;2.37;9.93;
820	2392.297363	15.020453	3	-1.000000	0	1	EKQNQEKIGEAGLIFALGK	R	S	rev_sp|Q5TH69|BIG3_HUMAN Brefeldin A-inhibited guanine nucleotide-exchange protein 3 OS=Homo sapiens GN=ARFGEF3 PE=1 SV=3	9	72	2072.126465	320.170898	2	2		15.511000	15.252000	2.518160e+00	EKQNqEKIGEAGLIFALGK	5.386750	15.511835	14.261234	1.250601	E(12.36)K(12.36)Q(12.36)N(14.26)Q(15.51)E(13.55)K(13.55)I(11.54)G(11.54)E(11.54)A(7.30)G(7.30)L(5.74)I(4.50)F(4.50)A(4.50)L(4.50)G(2.89)K(2.89)	nterm3^1;cterm9^2;cterm12^1;cterm12^2;	6.74;4.98;11.22;5.36;
821	2631.449951	15.024320	4	-1.000000	0	1	TASRKGLPLGSAVSSPVLFSPVGR	R	R	sp|Q8WUM0|NU133_HUMAN Nuclear pore complex protein Nup133 OS=Homo sapiens GN=NUP133 PE=1 SV=2	9	92	2382.338135	249.111816	2	2		16.598000	15.286000	9.199402e-01	tasrkglPLGSAVSSPVLFSPVGR	16.598225	13.271319	12.565483	0.705836	T(13.27)A(13.27)S(13.27)R(13.27)K(13.27)G(13.27)L(13.27)P(11.30)L(11.82)G(11.82)S(11.82)A(12.57)V(9.28)S(9.28)S(9.28)P(7.61)V(7.61)L(4.70)F(4.70)S(3.33)P(3.33)V(3.33)G(3.33)R(3.33)	nterm8^1;nterm11^1;cterm2^1;cterm5^2;cterm7^1;cterm9^2;cterm12^2;cterm16^2;cterm17^2;	13.28;0.64;0.85;1.14;10.09;3.91;69.75;26.17;3.25;
822	2402.308594	15.028245	4	-1.000000	0	1	LVQGKLVYHAQVTQTKGCPLER	K	P	rev_ENSEMBL:ENSBTAP00000024146 (Bos taurus) similar to alpha-2-macroglobulin isoform 1	7	84	2524.358398	-122.049805	2	2	18C(57.02146)	12.950000	12.411000	6.875991e-01	LVQGKLVYHAQVTqtkGCPLER	5.716941	12.950792	11.250764	1.700028	L(2.99)V(2.99)Q(2.99)G(2.99)K(4.90)L(6.19)V(5.15)Y(8.28)H(8.28)A(8.28)Q(8.28)V(11.12)T(11.12)Q(12.95)T(12.95)K(12.95)G(11.25)C(11.25)P(11.25)L(11.25)E(11.25)R(11.25)	nterm4^1;nterm7^1;cterm1^1;cterm6^1;	4.83;10.76;1.45;9.75;
823	2631.451660	15.032160	5	-1.000000	0	1	ELIMPQRLILNFKLDEGPMALEK	K	E	rev_sp|P49411|EFTU_HUMAN Elongation factor Tu, mitochondrial OS=Homo sapiens GN=TUFM PE=1 SV=2	7	88	2729.449463	-97.997803	2	2	4M(15.9949), 19M(15.9949)	12.981000	12.125000	6.976651e-01	ELIMPQRLILNFKldeGPMALEK	6.526534	12.981288	11.470607	1.510681	E(2.41)L(2.41)I(2.41)M(2.41)P(2.41)Q(2.41)R(4.26)L(7.66)I(7.66)L(8.97)N(10.67)F(10.67)K(10.67)L(12.98)D(12.98)E(12.98)G(11.47)P(11.47)M(10.34)A(10.34)L(10.34)E(10.34)K(10.34)	nterm6^1;nterm7^2;cterm7^2;	3.64;47.78;6.64;
825	2356.320313	15.057141	5	-1.000000	0	1	SDRAGASSRGSSGGGSGGVGSSWR	R	S	rev_sp|O95071|UBR5_HUMAN E3 ubiquitin-protein ligase UBR5 OS=Homo sapiens GN=UBR5 PE=1 SV=2	7	92	2180.990723	175.329590	2	2		15.058000	14.561000	6.493907e-01	SDRAGAssrgSSGGGSGGVGSSWR	13.262319	15.058314	13.237540	1.820774	S(9.15)D(9.15)R(9.15)A(9.15)G(10.95)A(10.95)S(15.06)S(15.06)R(15.06)G(15.06)S(13.24)S(13.24)G(13.24)G(13.24)G(13.24)S(9.56)G(9.56)G(7.87)V(7.87)G(7.87)S(6.25)S(6.25)W(6.25)R(4.11)	nterm6^1;cterm1^1;cterm4^2;cterm7^2;cterm9^2;cterm14^2;	60.93;3.91;2.90;2.53;67.07;2.26;
826	1956.116455	15.060973	4	-1.000000	0	1	AWAEAIATTNSLMCVAR	R	Q	rev_sp|P68363|TBA1B_HUMAN Tubulin alpha-1B chain OS=Homo sapiens GN=TUBA1B PE=1 SV=1;rev_sp|Q71U36|TBA1A_HUMAN Tubulin alpha-1A chain OS=Homo sapiens GN=TUBA1A PE=1 SV=1;rev_tr|V9GZ17|V9GZ17_HUMAN Tubulin alpha-8 chain (Fragment) OS=Homo sapiens GN=TUBA8 PE=1 SV=1	6	64	1863.897095	92.219360	2	0	14C(57.02146)	13.516000	13.329000	2.285341e+00	AWAEAIATTnSLMCVAR	11.462227	13.516314	12.864071	0.652243	A(10.80)W(10.80)A(10.80)E(10.80)A(12.86)I(12.86)A(12.86)T(11.83)T(11.30)N(13.52)S(11.90)L(10.43)M(7.04)C(7.04)V(7.04)A(7.04)R(7.04)	nterm4^1;nterm8^1;nterm9^2;cterm5^1;cterm10^2;	94.57;0.70;94.57;29.77;11.96;
827	835.419373	15.064935	2	-1.000000	0	1	ADIQTER	M	A	sp|P62280|RS11_HUMAN 40S ribosomal protein S11 OS=Homo sapiens GN=RPS11 PE=1 SV=3	5	12	831.408630	4.010742	2	0		7.532000	7.532000	9.685995e-01	ADIQteR	2.049212	7.532857	6.041536	1.491321	A(1.35)D(2.22)I(4.59)Q(4.59)T(7.53)E(7.53)R(6.04)	nterm2^1;cterm1^1;	2.02;3.85;
831	2378.301025	15.096985	3	-1.000000	0	1	LSFTSVGSITSGYSQSSQVFGR	R	S	sp|P07196|NFL_HUMAN Neurofilament light polypeptide OS=Homo sapiens GN=NEFL PE=1 SV=3	7	84	2294.117676	84.183350	2	0		14.455000	13.294000	1.782488e-01	LSFTSVGSitsgysQSSQVFGR	9.754307	14.455382	12.777721	1.677661	L(8.79)S(8.79)F(8.79)T(10.70)S(10.70)V(10.70)G(11.86)S(11.86)I(14.46)T(14.46)S(14.46)G(14.46)Y(14.46)S(14.46)Q(12.78)S(9.34)S(9.34)Q(9.34)V(9.34)F(8.21)G(8.21)R(8.21)	nterm3^1;nterm8^1;cterm7^1;	3.45;100.00;83.27;
832	2064.094971	15.100863	3	-1.000000	0	1	ASVTRVEPVPDLLSAK	K	L	rev_sp|Q92616|GCN1_HUMAN eIF-2-alpha kinase activator GCN1 OS=Homo sapiens GN=GCN1 PE=1 SV=6	7	60	1680.940918	383.154053	2	1		13.805000	13.272000	7.627796e-01	asvTRVEPVPDLLSAK	6.316360	13.805159	11.381900	2.423259	A(13.81)S(13.81)V(13.81)T(11.38)R(8.97)V(8.97)E(8.97)P(8.97)V(8.11)P(8.11)D(3.92)L(2.46)L(0.15)S(0.15)A(0.15)K(0.15)	cterm6^1;cterm8^1;cterm12^1;	76.27;13.84;2.15;
834	2356.320557	15.125815	4	-1.000000	0	1	SQAASILTKFQELKDVQDELR	R	I	sp|O95347|SMC2_HUMAN Structural maintenance of chromosomes protein 2 OS=Homo sapiens GN=SMC2 PE=1 SV=2	7	80	2418.275391	-61.954834	2	2		14.207000	14.087000	6.030458e-01	SQAASILTKFQeLKDVQDELR	11.016684	14.207583	12.818680	1.388904	S(4.61)Q(4.61)A(4.61)A(4.61)S(5.30)I(6.41)L(11.01)T(11.71)K(12.82)F(12.82)Q(12.82)E(14.21)L(8.46)K(8.46)D(8.46)V(8.46)Q(8.46)D(8.46)E(8.46)L(8.46)R(8.46)	nterm6^1;nterm7^2;nterm8^2;cterm9^2;	100.00;0.66;0.81;100.00;
835	3362.171875	15.129733	7	-1.000000	0	1	SCLGHLGYLGYPTLCEQDQAHAITVTREK	R	R	sp|Q8IXI1|MIRO2_HUMAN Mitochondrial Rho GTPase 2 OS=Homo sapiens GN=RHOT2 PE=1 SV=2	6	112	3316.596924	45.574951	2	1	2C(57.02146), 15C(57.02146)	12.736000	12.352000	1.975309e+00	SClgHLGYLGYPTLCEQDQAHAITVTREK	7.494556	12.736460	11.302982	1.433477	S(11.30)C(11.30)L(12.74)G(12.74)H(9.51)L(9.51)G(9.51)Y(7.87)L(7.87)G(7.87)Y(7.87)P(7.87)T(7.87)L(7.87)C(7.87)E(6.48)Q(7.49)D(7.49)Q(7.49)A(7.49)H(7.49)A(7.49)I(6.17)T(6.17)V(6.17)T(2.71)R(2.71)E(2.71)K(2.71)	nterm2^1;nterm16^2;cterm4^1;cterm7^2;	5.48;2.07;31.67;27.86;
838	1697.818970	15.176117	2	-1.000000	0	1	KGEVIDTIVHGSVK	K	P	rev_sp|P54886|P5CS_HUMAN Delta-1-pyrroline-5-carboxylate synthase OS=Homo sapiens GN=ALDH18A1 PE=1 SV=2	6	26	1480.824829	216.994141	2	1		11.566000	11.171000	2.559641e+00	KGEVIdTIVHGSVK	7.602109	11.566307	8.825583	2.740725	K(8.83)G(8.83)E(8.83)V(8.83)I(8.83)D(11.57)T(8.60)I(8.60)V(7.21)H(4.43)G(4.43)S(4.43)V(4.43)K(4.43)	nterm5^1;nterm13^2;cterm5^1;cterm8^1;	9.17;19.62;9.17;100.00;
839	1252.761475	15.179829	2	-1.000000	0	1	GAPGINGPSGPLGR	K	P	rev_sp|P08123|CO1A2_HUMAN Collagen alpha-2(I) chain OS=Homo sapiens GN=COL1A2 PE=1 SV=7	5	26	1248.657349	4.104126	2	0		12.385000	11.570000	1.119738e+00	GAPGINGpSGPLGR	12.385284	10.951245	8.754152	2.197093	G(7.90)A(7.90)P(6.47)G(6.47)I(6.47)N(5.29)G(6.47)P(10.95)S(8.75)G(6.55)P(6.55)L(6.55)G(6.55)R(6.55)	nterm7^1;cterm5^1;cterm6^1;cterm9^1;cterm12^1;	88.63;27.88;71.48;8.07;5.05;
841	1750.972046	15.204882	3	-1.000000	0	1	ELHAVQMFYGTVLAKR	R	I	rev_sp|O43143|DHX15_HUMAN Pre-mRNA-splicing factor ATP-dependent RNA helicase DHX15 OS=Homo sapiens GN=DHX15 PE=1 SV=2	11	60	1877.982056	-127.010010	2	1	7M(15.9949)	18.834999	17.386999	5.598183e-02	ELHAVQMFYGTVlakR	9.465639	18.835917	16.563231	2.272686	E(3.99)L(5.98)H(6.78)A(6.78)V(7.97)Q(7.97)M(9.23)F(9.23)Y(12.83)G(12.83)T(12.83)V(16.56)L(18.84)A(18.84)K(18.84)R(14.93)	nterm2^1;nterm6^2;nterm8^2;nterm11^1;nterm12^2;cterm1^1;	2.93;4.99;12.56;1.34;29.33;2.10;
843	1726.970947	15.230175	3	-1.000000	0	1	SSPLESGPLSAASSLVK	R	P	rev_sp|O15027|SC16A_HUMAN Protein transport protein Sec16A OS=Homo sapiens GN=SEC16A PE=1 SV=3	8	64	1628.862061	98.108887	2	0		15.947000	15.198000	6.902080e-02	SSPLeSGPLSAASSLVK	7.549178	15.947662	14.319727	1.627935	S(11.22)S(11.22)P(14.32)L(14.32)E(15.95)S(14.02)G(14.02)P(11.32)L(11.32)S(9.92)A(9.92)A(6.56)S(6.56)S(6.56)L(6.56)V(6.56)K(6.56)	nterm2^1;nterm4^1;cterm10^1;cterm12^2;	6.30;2.21;0.92;54.92;
844	2456.451172	15.233990	6	-1.000000	0	1	EKGMITVTDPDLIEKSNLNR	K	Q	sp|A0AVT1|UBA6_HUMAN Ubiquitin-like modifier-activating enzyme 6 OS=Homo sapiens GN=UBA6 PE=1 SV=1	5	76	2288.167969	168.283203	2	2	4M(15.9949)	10.579000	10.544000	2.295019e+00	EKGMITVTDPDLIEKSnlnr	9.183051	10.579311	9.890770	0.688541	E(3.53)K(3.53)G(3.53)M(3.53)I(7.22)T(7.22)V(7.92)T(7.92)D(7.92)P(8.77)D(8.77)L(9.89)I(5.66)E(5.66)K(5.66)S(5.66)N(10.58)L(10.58)N(10.58)R(10.58)	nterm3^2;nterm4^1;nterm9^2;nterm11^2;cterm1^1;cterm8^2;	1.14;40.07;6.41;1.22;1.08;34.00;
845	2388.981201	15.237910	4	-1.000000	0	1	FTLSPAMRIAPHAGCGQVAK	K	H	rev_sp|P21359|NF1_HUMAN Neurofibromin OS=Homo sapiens GN=NF1 PE=1 SV=2	9	76	2127.071533	261.909668	2	1	7M(15.9949), 15C(57.02146)	16.290001	14.220000	2.190678e-01	FTLSPAMRIAPHAGCGQvak	10.702818	16.290905	14.611419	1.679486	F(3.64)T(3.64)L(3.64)S(3.64)P(1.27)A(1.27)M(3.21)R(3.21)I(5.87)A(8.54)P(11.12)H(11.12)A(12.72)G(12.72)C(13.01)G(13.01)Q(14.61)V(16.29)A(16.29)K(16.29)	nterm8^2;nterm9^1;nterm10^2;nterm16^2;nterm17^2;cterm6^2;	14.23;3.54;60.40;18.75;7.03;3.57;
848	2442.287842	15.284160	3	-1.000000	0	1	NIVEAAAVRDISEASVFDAYVLPK	R	L	sp|P62854|RS26_HUMAN 40S ribosomal protein S26 OS=Homo sapiens GN=RPS26 PE=1 SV=3	10	92	2576.348389	-134.060547	2	1		18.773001	17.771000	2.894128e-01	NIVEAAAVRDISEAsVFDAYVLPK	8.356808	18.773357	16.917122	1.856236	N(11.68)I(11.68)V(11.68)E(11.68)A(13.28)A(11.86)A(11.86)V(11.86)R(10.41)D(13.50)I(13.50)S(13.50)E(16.92)A(16.92)S(18.77)V(16.64)F(14.97)D(14.97)A(14.97)Y(14.97)V(13.16)L(13.16)P(13.16)K(11.55)	nterm7^2;nterm9^1;nterm12^1;cterm8^2;cterm9^1;	9.01;23.77;4.46;4.65;33.07;
850	2388.979736	15.309254	3	-1.000000	0	1	HGSGSGHSSSHGQHGSGSSYSYSR	R	G	Q86YZ3 SWISS-PROT:Q86YZ3 Tax_Id=9606 Gene_Symbol=HRNR Hornerin	9	92	2388.981445	-0.001709	2	0		16.278999	14.585000	1.235803e+00							nterm5^1;nterm10^1;nterm13^1;nterm13^2;cterm10^1;cterm11^1;cterm11^2;cterm18^2;cterm19^2;cterm22^2;	3.90;4.36;5.13;13.64;16.28;12.81;17.96;16.88;12.76;25.04;
852	1697.819092	15.334197	3	-1.000000	0	1	YNGDLGTVEMANTLMR	R	T	rev_sp|P42345|MTOR_HUMAN Serine/threonine-protein kinase mTOR OS=Homo sapiens GN=MTOR PE=1 SV=1	7	60	1815.812988	-117.993896	2	0	10M(15.9949), 15M(15.9949)	14.696000	14.392000	2.672285e+00	YNGDLGtVEMANTLMR	14.696507	9.122200	8.100914	1.021286	Y(6.60)N(6.60)G(6.60)D(6.60)L(6.60)G(6.60)T(9.12)V(8.01)E(7.17)M(7.17)A(6.67)N(6.67)T(6.67)L(6.67)M(6.67)R(8.10)	nterm1^1;nterm6^1;nterm7^1;nterm10^2;nterm15^2;cterm6^1;cterm8^1;cterm9^2;	3.60;12.51;20.04;98.88;5.97;20.04;3.06;98.88;
853	2492.427979	15.337950	4	-1.000000	0	1	VIAMGALPPAGPTGAPATGPQGTAAAAAGR	K	E	rev_sp|Q13263|TIF1B_HUMAN Transcription intermediary factor 1-beta OS=Homo sapiens GN=TRIM28 PE=1 SV=5	7	116	2599.354004	-106.926025	2	0		14.187000	12.560000	2.524432e-01	VIAMGALPPAGPTgapaTGPQGTAAAAAGR	10.119314	14.187434	12.352758	1.834676	V(6.06)I(6.06)A(6.06)M(6.06)G(6.06)A(6.06)L(6.06)P(6.06)P(7.24)A(8.41)G(10.17)P(10.17)T(10.17)G(14.19)A(14.19)P(14.19)A(14.19)T(12.35)G(12.35)P(12.35)Q(12.35)G(12.35)T(12.35)A(10.69)A(10.69)A(10.69)A(9.56)A(9.56)G(9.56)R(9.56)	nterm8^2;nterm13^2;cterm7^1;cterm13^2;	2.21;100.00;26.28;34.42;
855	2402.308594	15.363368	4	-1.000000	0	1	NLDITPEIDLEIRFKEGLQSR	R	L	rev_sp|O76014|KRT37_HUMAN Keratin, type I cuticular Ha7 OS=Homo sapiens GN=KRT37 PE=3 SV=3	8	80	2485.317627	-83.009033	2	2		14.333000	13.280000	1.133274e+00	NLditPEIDLEIRFKEGLQSR	7.132178	14.333979	12.511744	1.822235	N(12.44)L(12.44)D(14.33)I(14.33)T(14.33)P(12.51)E(12.51)I(10.85)D(10.85)L(8.32)E(7.63)I(3.02)R(3.02)F(3.02)K(3.02)E(3.02)G(3.02)L(3.02)Q(1.52)S(1.52)R(0.15)	nterm14^2;cterm1^1;cterm3^1;cterm12^2;cterm14^2;cterm16^2;	0.70;1.13;1.12;7.27;0.57;0.35;
856	2356.320313	15.367229	3	-1.000000	0	1	LIFAGKQLEDGRTLSDYNIQK	R	E	sp|P62979|RS27A_HUMAN Ubiquitin-40S ribosomal protein S27a OS=Homo sapiens GN=RPS27A PE=1 SV=2	7	80	2408.269775	-51.949463	2	2		14.491000	14.427000	1.008044e+00	LIFAGKQLEDGRTLSdynIQK	8.191432	14.491344	12.848948	1.642397	L(1.62)I(1.62)F(1.62)A(1.62)G(1.62)K(1.62)Q(1.62)L(4.54)E(8.39)D(8.39)G(8.39)R(9.55)T(9.55)L(9.55)S(12.84)D(14.49)Y(14.49)N(14.49)I(12.85)Q(12.85)K(12.85)	nterm7^1;nterm11^2;nterm14^2;nterm15^2;	41.80;3.05;99.77;5.80;
857	3362.170898	15.371097	6	-1.000000	0	1	MGLERMGANSLERMGPAMGPALGAGIER	R	M	tr|A0A087X0X3|A0A087X0X3_HUMAN Heterogeneous nuclear ribonucleoprotein M OS=Homo sapiens GN=HNRNPM PE=1 SV=1	9	108	2887.392334	474.778564	2	2	18M(15.9949)	16.698000	15.895000	3.699007e-01	MGLERMGANSLERMGpaMGPALGAGIER	10.605608	16.698311	14.198544	2.499767	M(5.17)G(5.17)L(5.17)E(5.17)R(5.17)M(5.17)G(6.29)A(6.29)N(6.29)S(6.29)L(6.29)E(6.29)R(9.29)M(10.77)G(13.54)P(16.70)A(16.70)M(14.20)G(14.20)P(14.20)A(14.20)L(14.20)G(14.20)A(11.62)G(11.62)I(11.62)E(11.62)R(11.62)	nterm12^2;nterm14^2;nterm15^2;cterm1^1;cterm5^1;cterm11^2;	20.13;10.69;7.43;5.27;33.08;54.86;
858	3362.169189	15.374990	5	-1.000000	0	1	SLWMATDLKNTMMFQVAGAGQPGNPTTDAM	R	-	rev_sp|P57088|TMM33_HUMAN Transmembrane protein 33 OS=Homo sapiens GN=TMEM33 PE=1 SV=2	8	116	3199.444580	162.724609	2	1	30M(15.9949)	15.807000	15.807000	3.091199e-01	SLWMATDLKNTMMFQVAGAGQPGNPTtdam	9.020855	15.807201	13.851284	1.955917	S(2.35)L(2.35)W(2.35)M(2.35)A(5.05)T(5.05)D(5.05)L(7.79)K(7.79)N(8.62)T(8.62)M(9.84)M(9.84)F(9.84)Q(9.84)V(9.84)A(11.07)G(11.07)A(11.07)G(11.07)Q(13.60)P(13.85)G(13.85)N(13.85)P(13.85)T(13.85)T(15.81)D(15.81)A(15.81)M(15.81)	nterm4^1;nterm7^1;nterm16^2;cterm9^2;	14.82;100.00;16.58;10.49;
859	1353.662476	15.378830	2	-1.000000	0	1	VSITCSGSSNNIGR	R	Y	ENSEMBL:ENSBTAP00000014147 (Bos taurus) 12 kDa protein	4	26	1450.683350	-97.020874	2	0	5C(57.02146)	10.360000	10.190000	2.901677e+00	VSITCSgsSNNIGR	10.360542	9.635714	6.888144	2.747569	V(5.03)S(5.03)I(5.03)T(5.03)C(5.03)S(5.03)G(9.64)S(9.64)S(6.89)N(6.89)N(6.89)I(5.33)G(5.33)R(5.33)	nterm6^1;nterm8^1;cterm3^1;cterm4^2;cterm6^1;	100.00;3.22;4.75;3.28;71.76;
861	2356.320313	15.403533	5	-1.000000	0	1	GPAGPSEPSAGVLAAPGPPPAGLPVR	R	V	rev_sp|O95180|CAC1H_HUMAN Voltage-dependent T-type calcium channel subunit alpha-1H OS=Homo sapiens GN=CACNA1H PE=1 SV=4	6	100	2318.238037	38.082275	2	0		13.593000	12.871000	9.184573e-01	GPAGPSEPSAGVLaAPGPPPAGLPVR	12.199985	13.593762	12.441224	1.152538	G(7.59)P(7.59)A(7.59)G(6.44)P(6.44)S(6.44)E(6.44)P(6.44)S(6.44)A(7.84)G(7.84)V(12.44)L(12.44)A(13.59)A(10.35)P(10.35)G(10.35)P(10.35)P(10.35)P(9.23)A(9.23)G(9.23)L(9.23)P(9.23)V(9.23)R(5.76)	nterm11^2;nterm13^2;cterm1^1;cterm7^1;cterm12^2;	100.00;58.31;15.27;0.45;88.92;
863	1315.582275	15.428450	2	-1.000000	0	1	HNETGFNKTFK	R	L	rev_sp|Q6R327|RICTR_HUMAN Rapamycin-insensitive companion of mTOR OS=Homo sapiens GN=RICTOR PE=1 SV=1	7	20	1321.641357	-6.059082	2	1		11.717000	10.048000	3.331556e-01	HNETGFNKTfk	6.162422	11.717658	7.698133	4.019525	H(0.00)N(0.00)E(3.95)T(4.91)G(6.50)F(6.50)N(6.50)K(7.70)T(7.70)F(11.72)K(11.72)	nterm2^1;nterm4^1;nterm5^2;nterm7^1;nterm9^1;	3.84;5.54;6.96;1.02;9.38;
864	2470.514893	15.432103	4	-1.000000	0	1	LMEMPTTVIVQCTGAGCGALMEK	K	L	rev_tr|A0A0D9SFE1|A0A0D9SFE1_HUMAN Mitochondrial glutamate carrier 1 (Fragment) OS=Homo sapiens GN=SLC25A22 PE=1 SV=1	8	88	2512.150391	-41.635498	2	0	12C(57.02146), 17C(57.02146), 21M(15.9949)	15.211000	15.211000	2.308983e-01	lmempTTVIVQCTGAGCGALMEK	7.253946	15.211409	13.144341	2.067068	L(15.21)M(15.21)E(15.21)M(15.21)P(15.21)T(13.14)T(13.14)V(13.14)I(13.14)V(13.14)Q(13.14)C(10.60)T(10.60)G(9.17)A(7.94)G(7.94)C(5.04)G(5.04)A(2.68)L(2.15)M(2.15)E(2.15)K(2.15)	cterm3^2;cterm5^1;cterm7^1;cterm9^2;cterm10^1;	2.27;36.99;12.48;7.14;2.29;
866	2127.177490	15.457135	5	-1.000000	0	1	LCINIITSVHPYVEKPCR	K	R	rev_sp|Q86VP6|CAND1_HUMAN Cullin-associated NEDD8-dissociated protein 1 OS=Homo sapiens GN=CAND1 PE=1 SV=2	6	68	2198.134033	-70.956543	2	1	2C(57.02146), 17C(57.02146)	13.856000	12.984000	7.521392e-01	LCINIITSVHPYVEkpcR	5.977619	13.856811	12.200883	1.655928	L(1.37)C(1.37)I(1.37)N(1.37)I(1.37)I(1.37)T(2.36)S(2.36)V(2.36)H(6.97)P(10.20)Y(10.20)V(10.20)E(11.64)K(13.86)P(13.86)C(13.86)R(12.20)	nterm7^2;nterm9^2;cterm1^1;	44.38;100.00;3.95;
867	2442.287842	15.461019	3	-1.000000	0	1	NTSEQDQPMGGWEMIRK	K	I	sp|P20700|LMNB1_HUMAN Lamin-B1 OS=Homo sapiens GN=LMNB1 PE=1 SV=2	10	64	2021.893433	420.394409	2	1	14M(15.9949)	17.983999	17.841000	1.022245e-01	NTSEQDQPMGGWEMiRK	9.071956	17.984962	16.029621	1.955341	N(3.49)T(3.49)S(3.49)E(7.18)Q(7.18)D(7.18)Q(7.60)P(9.70)M(12.71)G(14.52)G(14.52)W(14.52)E(14.52)M(16.03)I(17.98)R(14.70)K(14.70)	nterm3^1;nterm6^1;nterm7^1;nterm9^2;nterm14^2;cterm2^1;	1.12;17.02;25.01;11.13;10.68;1.12;
868	2064.094238	15.464869	3	-1.000000	0	1	QVPGVTIEEEPKLEGAEK	K	K	rev_sp|P53618|COPB_HUMAN Coatomer subunit beta OS=Homo sapiens GN=COPB1 PE=1 SV=3	8	68	1952.010132	112.084106	2	1		15.839000	15.627000	7.262208e-01	QVPGVTIEeepKLEGAEK	11.523577	15.839411	14.576514	1.262897	Q(11.97)V(10.48)P(10.48)G(10.48)V(12.11)T(12.91)I(14.58)E(14.58)E(15.84)E(15.84)P(15.84)K(13.32)L(10.70)E(9.11)G(9.11)A(7.87)E(7.87)K(7.87)	nterm5^1;nterm8^1;cterm3^1;cterm5^2;cterm6^1;cterm8^2;cterm17^2;	8.58;14.26;4.51;7.22;71.30;3.95;9.16;
870	2356.320313	15.489835	4	-1.000000	0	1	ARDIITAWHPPAPLPSPGTTAPR	R	P	tr|D3YTB5|D3YTB5_HUMAN Interleukin-1 receptor-associated kinase 1 OS=Homo sapiens GN=IRAK1 PE=1 SV=1	7	88	2421.291504	-64.971191	2	1		13.857000	12.474000	1.736021e+00	ARDIITAWHPpaPLPSPGTTAPR	13.857012	12.144798	11.241225	0.903573	A(4.76)R(4.76)D(4.91)I(4.91)I(4.91)T(4.91)A(7.17)W(8.88)H(8.88)P(8.88)P(12.14)A(12.14)P(9.53)L(11.24)P(11.24)S(11.24)P(11.24)G(11.24)T(11.24)T(9.10)A(9.10)P(9.10)R(9.10)	nterm2^1;nterm6^1;nterm7^1;nterm10^2;nterm13^2;cterm4^1;cterm11^2;	1.16;4.41;4.73;56.85;7.27;8.53;49.82;
871	2127.176514	15.493733	3	-1.000000	0	1	FMGGGMGGGMGGMAGMGPDKEEK	-	P	rev_sp|P10809|CH60_HUMAN 60 kDa heat shock protein, mitochondrial OS=Homo sapiens GN=HSPD1 PE=1 SV=2	8	88	2261.888428	-134.711914	2	1	N-term(42.0106), 6M(15.9949), 10M(15.9949)	14.819000	14.772000	3.384359e-01	FMGGGMGGGMggmAGMGPDKEEK	6.904335	14.819514	13.200473	1.619041	F(5.90)M(5.90)G(8.45)G(8.45)G(8.45)M(8.45)G(8.45)G(11.68)G(11.68)M(12.84)G(14.82)G(14.82)M(14.82)A(13.20)G(11.94)M(11.94)G(11.94)P(11.94)D(11.94)K(11.94)E(10.51)E(10.51)K(9.35)	nterm4^1;nterm7^1;nterm10^1;cterm4^2;cterm9^2;	6.00;86.25;45.82;1.72;3.77;
873	2127.177734	15.518820	4	-1.000000	0	1	GVYEKVGEATETALTCLVEK	K	M	sp|P16615|AT2A2_HUMAN Sarcoplasmic/endoplasmic reticulum calcium ATPase 2 OS=Homo sapiens GN=ATP2A2 PE=1 SV=1	5	76	2196.098389	-68.920654	2	1	16C(57.02146)	12.399000	12.299000	1.098044e+00	GVYEKVGEATeTALTCLVEK	11.699791	12.399146	9.405045	2.994102	G(7.55)V(7.55)Y(9.01)E(9.01)K(9.01)V(9.01)G(9.01)E(9.01)A(9.01)T(9.01)E(12.40)T(9.41)A(9.41)L(9.41)T(9.41)C(9.41)L(7.79)V(6.40)E(6.40)K(6.40)	nterm2^1;nterm7^1;nterm10^2;nterm11^1;cterm9^2;cterm10^1;	0.13;1.22;100.00;0.17;100.00;0.17;
874	1252.761475	15.522721	2	-1.000000	0	1	DGLKPRCITR	R	D	sp|P56192|SYMC_HUMAN Methionine--tRNA ligase, cytoplasmic OS=Homo sapiens GN=MARS PE=1 SV=2	4	18	1214.655273	38.106201	2	2	7C(57.02146)	9.530000	8.924000	9.703786e-01	dglkPRCITR	5.184589	9.530473	8.323164	1.207309	D(9.53)G(9.53)L(9.53)K(9.53)P(8.32)R(5.10)C(1.33)I(1.33)T(1.41)R(1.41)	nterm8^1;cterm4^1;	4.10;43.53;
875	1726.974609	15.526203	2	-1.000000	0	1	SGSGGGYGGGSGGGGYSGGSGGR	R	S	rev_P35527 SWISS-PROT:P35527 Tax_Id=9606 Gene_Symbol=KRT9 Keratin, type I cytoskeletal 9	6	44	1790.720337	-63.745728	2	0		12.493000	11.608000	1.006549e+00	SGSGGGYGGGSGggGYSGGSGGR	8.152378	12.493019	11.120182	1.372837	S(3.68)G(3.68)S(3.68)G(3.68)G(4.44)G(4.44)Y(4.44)G(4.44)G(4.44)G(7.28)S(7.28)G(10.04)G(12.49)G(12.49)G(11.12)Y(11.12)S(11.12)G(11.12)G(11.12)S(11.12)G(10.00)G(10.00)R(10.00)	nterm9^1;nterm11^1;nterm14^2;nterm18^2;cterm9^1;cterm11^2;cterm21^2;	12.88;61.63;1.41;12.88;23.30;7.46;61.63;
877	2163.154297	15.550881	3	-1.000000	0	1	KAMKGFGTDEQAIVDVVANR	R	S	sp|P20073|ANXA7_HUMAN Annexin A7 OS=Homo sapiens GN=ANXA7 PE=1 SV=3	7	76	2164.094482	-0.940186	2	2	3M(15.9949)	13.237000	13.079000	3.541292e+00							nterm6^1;nterm15^2;nterm17^2;cterm5^1;cterm6^2;cterm8^1;cterm12^2;	32.96;6.66;9.86;8.28;16.79;8.21;45.43;
879	1726.970947	15.576020	3	-1.000000	0	1	SSSSSSSSGSLSASSR	R	R	rev_sp|Q8IYB3|SRRM1_HUMAN Serine/arginine repetitive matrix protein 1 OS=Homo sapiens GN=SRRM1 PE=1 SV=2	9	60	1459.638550	267.332397	2	0		17.415001	15.644000	3.467939e-02	SSSSSSSSGSLSAsSR	17.415176	15.057800	14.628546	0.429255	S(9.01)S(9.01)S(12.63)S(13.85)S(12.95)S(12.95)S(14.63)S(12.81)G(12.81)S(12.81)L(12.81)S(12.81)A(12.81)S(15.06)S(13.93)R(13.10)	nterm2^1;nterm3^1;nterm4^2;nterm6^2;nterm13^2;cterm1^1;cterm2^1;cterm3^2;cterm12^2;	5.53;1.10;5.53;1.10;100.00;5.53;1.10;5.53;100.00;
880	2388.981201	15.579797	4	-1.000000	0	1	GGGSNKGGGSGHGDGPGQGGGSGHGGGPR	K	Q	rev_sp|O14654|IRS4_HUMAN Insulin receptor substrate 4 OS=Homo sapiens GN=IRS4 PE=1 SV=1	8	112	2358.019287	30.961914	2	1		16.788000	15.268000	6.277799e-02	GGGSnkgGGSGHGDGPGQGGGSGHGGGPR	11.508339	16.788822	14.279969	2.508853	G(14.28)G(14.28)G(14.28)S(14.28)N(16.79)K(16.79)G(16.79)G(11.78)G(11.78)S(11.78)G(11.78)H(11.78)G(11.78)D(11.45)G(11.45)P(8.25)G(5.52)Q(4.04)G(4.04)G(2.17)G(2.17)S(2.17)G(2.17)H(2.17)G(2.17)G(2.17)G(2.17)P(2.17)R(2.17)	nterm4^1;nterm13^1;cterm10^1;cterm12^1;cterm13^2;cterm14^2;cterm16^2;	1.36;1.77;3.15;2.08;18.92;100.00;8.44;
881	3362.166016	15.583660	4	-1.000000	0	1	VLSAMINSNDDNGVLAGNWSGTYTGGRDPR	R	S	sp|Q08188|TGM3_HUMAN Protein-glutamine gamma-glutamyltransferase E OS=Homo sapiens GN=TGM3 PE=1 SV=4	9	116	3136.463135	225.702881	2	1		17.003000	16.702999	6.768453e-01	VLSAMINSNDDngvLAGNWSGTYTGGRDPR	11.079883	17.003054	15.534398	1.468656	V(15.50)L(15.50)S(15.50)A(13.84)M(13.84)I(13.84)N(15.53)S(15.53)N(15.53)D(15.53)D(15.53)N(17.00)G(17.00)V(17.00)L(14.79)A(14.79)G(14.79)N(14.49)W(12.09)S(12.09)G(10.11)T(11.70)Y(9.81)T(8.55)G(10.27)G(10.27)R(10.17)D(10.17)P(10.17)R(10.17)	nterm6^2;cterm4^1;cterm7^2;cterm8^1;cterm10^1;	6.58;20.52;7.35;26.80;44.38;
882	2456.460693	15.587500	4	-1.000000	0	1	LWAANLLINECCQQITR	K	E	rev_sp|P55786|PSA_HUMAN Puromycin-sensitive aminopeptidase OS=Homo sapiens GN=NPEPPS PE=1 SV=2	8	64	2102.040039	354.420654	2	0	11C(57.02146), 12C(57.02146)	14.550000	13.544000	9.585921e-01	LWAanlliNECCQQITR	14.550352	10.056057	9.485077	0.570980	L(9.49)W(9.49)A(9.49)A(10.06)N(10.06)L(10.06)L(10.06)I(10.06)N(6.20)E(6.20)C(7.11)C(5.01)Q(5.01)Q(5.01)I(3.86)T(5.07)R(5.07)	nterm3^2;nterm10^2;nterm15^2;cterm1^1;cterm3^2;cterm6^1;cterm7^2;cterm9^2;	1.77;21.97;2.67;0.88;0.70;2.73;7.33;98.05;
883	1750.973389	15.591375	3	-1.000000	0	1	YIAFQNALREAMISIK	K	E	rev_sp|P42704|LPPRC_HUMAN Leucine-rich PPR motif-containing protein, mitochondrial OS=Homo sapiens GN=LRPPRC PE=1 SV=3	8	60	1882.997314	-132.023926	2	1	12M(15.9949)	15.678000	15.055000	3.789929e-01	YIAFqnALREAMISIK	7.781596	15.678017	13.906263	1.771753	Y(12.70)I(12.70)A(13.91)F(13.91)Q(15.68)N(15.68)A(12.59)L(12.59)R(10.79)E(10.79)A(9.85)M(8.27)I(8.27)S(8.27)I(6.69)K(5.81)	nterm4^1;cterm6^2;cterm9^2;cterm10^2;	13.49;3.00;48.49;85.84;
886	2456.450195	15.637709	6	-1.000000	0	1	CMNGFAGQGSRHTGGGRVR	R	P	rev_sp|P36578|RL4_HUMAN 60S ribosomal protein L4 OS=Homo sapiens GN=RPL4 PE=1 SV=5	6	72	2003.927856	452.522339	2	2	1C(57.02146)	10.967000	10.920000	1.892354e+00	CMNGFAGQGSrhtggGRVR	10.260455	10.967424	9.502741	1.464684	C(3.14)M(3.14)N(3.14)G(3.14)F(6.08)A(6.89)G(6.89)Q(6.89)G(6.89)S(9.50)R(10.97)H(10.97)T(10.97)G(10.97)G(10.97)G(7.13)R(7.13)V(7.13)R(7.13)	nterm4^1;nterm5^1;nterm9^2;nterm10^2;cterm1^1;cterm4^1;	19.05;2.38;26.46;3.91;2.08;22.99;
887	968.503601	15.641640	2	-1.000000	0	1	HVESVDKR	R	H	sp|Q14160|SCRIB_HUMAN Protein scribble homolog OS=Homo sapiens GN=SCRIB PE=1 SV=4	7	14	968.503906	-0.000305	2	1		14.590000	13.395000	2.616531e+00							nterm2^1;nterm3^1;nterm5^1;nterm6^1;cterm1^1;cterm2^1;cterm5^1;cterm6^1;cterm6^2;cterm7^1;	10.74;8.31;8.23;70.15;10.39;100.00;7.20;43.21;10.99;15.54;
889	2547.445801	15.666330	4	-1.000000	0	1	KIDYLDTFHELARQLLGAK	R	E	rev_tr|A0A087WVQ6|A0A087WVQ6_HUMAN Clathrin heavy chain OS=Homo sapiens GN=CLTC PE=1 SV=1	9	72	2230.210938	317.234863	2	2		16.587000	15.646000	3.441836e-01	KIDyldtfHELARQLLGAK	14.412490	16.587231	15.060117	1.527114	K(13.38)I(13.38)D(15.06)Y(16.59)L(16.59)D(16.59)T(16.59)F(16.59)H(14.55)E(14.55)L(10.88)A(8.81)R(8.81)Q(9.43)L(9.43)L(8.31)G(8.57)A(10.56)K(10.56)	nterm3^1;nterm13^2;nterm16^2;cterm3^1;cterm6^1;cterm9^2;cterm11^2;	6.33;100.00;10.75;2.10;57.04;8.45;40.17;
891	906.442505	15.692925	2	-1.000000	0	1	GILRGVLHK	K	P	rev_sp|Q92667|AKAP1_HUMAN A-kinase anchor protein 1, mitochondrial OS=Homo sapiens GN=AKAP1 PE=1 SV=1	4	16	991.629028	-85.186523	2	1		10.488000	9.277000	2.449906e+00	giLRGVLHK	10.488960	6.153698	5.053171	1.100527	G(6.15)I(6.15)L(5.05)R(0.65)G(0.65)V(0.65)L(0.65)H(4.98)K(4.34)	nterm7^1;cterm1^1;cterm6^1;cterm7^1;	76.35;1.91;76.35;0.15;
892	3362.171631	15.696325	7	-1.000000	0	1	TAKDVVENGETADQTLSLMEQLRGEALK	R	F	sp|P47897|SYQ_HUMAN Glutamine--tRNA ligase OS=Homo sapiens GN=QARS PE=1 SV=1	7	108	3045.528809	316.642822	2	2		15.430000	14.073000	1.735477e-01	TAKDVVENGETADQTLSLMEQLRGEALk	10.825616	15.430786	10.825616	4.605170	T(0.00)A(0.00)K(0.00)D(0.00)V(0.00)V(0.00)E(3.01)N(3.01)G(3.01)E(3.01)T(3.01)A(3.01)D(4.28)Q(5.78)T(7.27)L(8.99)S(10.83)L(10.83)M(10.83)E(10.83)Q(10.83)L(10.83)R(10.83)G(10.83)E(10.83)A(10.83)L(10.83)K(15.43)	nterm6^1;nterm12^2;nterm13^2;nterm14^2;nterm15^2;nterm16^2;cterm1^1;	20.30;15.99;17.44;6.39;6.77;2.97;3.74;
893	1315.582275	15.700312	3	-1.000000	0	1	EGTDTTAKTSKLR	R	G	sp|Q14203|DCTN1_HUMAN Dynactin subunit 1 OS=Homo sapiens GN=DCTN1 PE=1 SV=3	8	48	1406.736450	-91.154175	2	2		17.222000	17.153000	2.430800e-01	EGTDTTAKtSKLR	11.768830	17.222557	16.118431	1.104126	E(11.11)G(11.11)T(11.11)D(14.50)T(16.12)T(16.12)A(16.12)K(16.12)T(17.22)S(15.54)K(15.54)L(11.69)R(10.58)	nterm3^1;nterm8^1;cterm1^1;cterm2^1;cterm4^2;	95.18;1.08;2.11;95.18;14.53;
894	2456.453125	15.703927	5	-1.000000	0	1	VEQKQIDMGGIDAYMVDPK	R	Q	rev_sp|P43686|PRS6B_HUMAN 26S protease regulatory subunit 6B OS=Homo sapiens GN=PSMC4 PE=1 SV=2	7	72	2152.017822	304.435303	2	1	15M(15.9949)	14.282000	13.176000	4.552153e-01	VEQKQIDMGGidaYMVDPK	12.051206	14.282805	12.814534	1.468271	V(5.35)E(5.35)Q(5.35)K(5.35)Q(9.76)I(9.76)D(10.55)M(10.55)G(10.55)G(10.55)I(14.28)D(14.28)A(14.28)Y(12.81)M(11.40)V(11.40)D(11.40)P(10.54)K(10.54)	nterm3^1;nterm4^1;nterm6^1;nterm10^2;cterm2^1;cterm5^1;cterm6^1;	15.98;82.45;8.18;44.99;8.54;20.12;6.43;
895	1019.471191	15.707824	2	-1.000000	0	1	KMQEEEAR	R	K	sp|Q14160|SCRIB_HUMAN Protein scribble homolog OS=Homo sapiens GN=SCRIB PE=1 SV=4;tr|A0A0G2JMS7|A0A0G2JMS7_HUMAN Protein scribble homolog OS=Homo sapiens GN=SCRIB PE=1 SV=1	5	14	1019.470581	0.000610	2	1		9.109000	8.499000	7.545479e+00							nterm6^1;cterm1^1;cterm2^1;cterm3^1;cterm6^1;cterm7^1;	10.31;1.70;10.50;5.98;11.38;12.98;
896	1087.526123	15.711225	2	-1.000000	0	1	MRNQLELAAR	R	G	tr|J3KNA0|J3KNA0_HUMAN Mitochondrial inner membrane protein OXA1L OS=Homo sapiens GN=OXA1L PE=1 SV=1	5	18	1216.634521	-129.108398	2	1	1M(15.9949)	8.028000	8.018000	2.062569e+00	MRNQLeLAAR	6.518446	8.028867	7.924026	0.104841	M(6.64)R(7.87)N(6.51)Q(6.51)L(6.51)E(8.03)L(7.92)A(5.40)A(5.40)R(3.87)	nterm2^1;nterm5^1;nterm6^1;nterm8^2;cterm3^1;cterm8^1;	12.02;5.27;3.74;29.92;13.94;4.86;
898	2356.320313	15.735995	3	-1.000000	0	1	TTLPKGLWQSPGAVSHVRR	R	G	rev_tr|J3KNA0|J3KNA0_HUMAN Mitochondrial inner membrane protein OXA1L OS=Homo sapiens GN=OXA1L PE=1 SV=1	9	72	2089.154297	267.166016	2	2		16.881001	15.252000	1.250380e-01	tTLPKGLWQSPGAVSHVRR	9.760037	16.881496	15.456392	1.425104	T(16.88)T(15.46)L(15.46)P(15.46)K(15.46)G(12.67)L(12.67)W(9.21)Q(9.21)S(9.21)P(5.57)G(5.57)A(3.55)V(3.55)S(3.55)H(2.66)V(0.00)R(0.00)R(0.00)	cterm4^1;cterm7^1;cterm9^1;cterm12^2;cterm14^2;	2.42;6.71;14.74;20.52;100.00;
899	3362.178223	15.739865	5	-1.000000	0	1	EPDDQCGELFTGVYDDMEPAFKFQKPLK	R	A	rev_sp|Q9BQG0|MBB1A_HUMAN Myb-binding protein 1A OS=Homo sapiens GN=MYBBP1A PE=1 SV=2	9	108	3303.510254	58.667969	2	2	6C(57.02146)	16.035999	15.771000	1.471231e+00	EPDDQCGELFTGVYDDMEpafkfQKPLK	9.716161	16.036026	14.168962	1.867064	E(2.38)P(2.38)D(2.38)D(2.38)Q(3.51)C(5.83)G(5.83)E(5.83)L(5.83)F(5.83)T(5.83)G(10.31)V(11.85)Y(11.85)D(14.13)D(14.13)M(14.13)E(14.13)P(16.04)A(16.04)F(16.04)K(16.04)F(16.04)Q(14.17)K(14.17)P(14.17)L(13.00)K(13.00)	nterm4^2;nterm5^1;nterm14^2;nterm18^2;cterm2^1;	3.01;20.47;33.16;8.09;1.96;
900	2388.979980	15.744020	3	-1.000000	0	1	ETEQPEETFPNTETNGEFGK	M	R	sp|P61978|HNRPK_HUMAN Heterogeneous nuclear ribonucleoprotein K OS=Homo sapiens GN=HNRNPK PE=1 SV=1	8	76	2324.991943	63.988037	2	0	N-term(42.0106)	16.528000	15.933000	9.735575e-01	ETeqPEETFPNTETNGEFGK	9.753151	16.528471	14.886673	1.641798	E(13.48)T(14.89)E(16.53)Q(16.53)P(14.51)E(13.24)E(11.38)T(13.31)F(11.16)P(9.51)N(8.02)T(8.02)E(8.02)T(8.02)N(8.02)G(8.02)E(8.02)F(8.02)G(8.02)K(8.02)	nterm2^1;nterm7^1;cterm14^2;cterm15^2;	3.87;29.95;100.00;27.21;
901	2402.308594	15.747865	4	-1.000000	0	1	ELGAGMGAPVMREMSLGMR	R	E	rev_tr|A0A087X0X3|A0A087X0X3_HUMAN Heterogeneous nuclear ribonucleoprotein M OS=Homo sapiens GN=HNRNPM PE=1 SV=1	6	72	2023.931030	378.377563	2	1	6M(15.9949), 14M(15.9949)	12.928000	12.928000	6.919454e-01	eLGAGMGAPVMREMSLGMR	9.570092	12.928077	11.966209	0.961867	E(12.93)L(11.24)G(11.97)A(10.51)G(10.51)M(9.17)G(9.17)A(9.17)P(9.17)V(9.17)M(9.17)R(5.08)E(5.08)M(2.37)S(0.34)L(0.34)G(0.34)M(0.34)R(0.34)	nterm2^1;cterm1^1;cterm5^2;cterm6^1;cterm14^2;cterm16^2;cterm18^2;	1.40;3.29;7.62;49.83;16.06;5.31;6.55;
902	2149.158203	15.751715	3	-1.000000	0	1	RHNLFAGLALTLPLPPLK	K	K	rev_sp|O96008|TOM40_HUMAN Mitochondrial import receptor subunit TOM40 homolog OS=Homo sapiens GN=TOMM40 PE=1 SV=1	8	68	1970.182861	178.975342	2	1		15.702000	13.818000	3.193906e-01	RHNLFAGLAlTLPLPPLK	6.346038	15.702815	13.834460	1.868355	R(5.87)H(5.87)N(5.87)L(5.87)F(7.55)A(7.55)G(10.52)L(12.16)A(12.16)L(15.70)T(13.83)L(13.83)P(13.83)L(13.83)P(12.20)P(12.20)L(11.02)K(11.02)	nterm9^1;cterm4^1;cterm8^1;	19.66;3.90;10.60;
904	2356.320313	15.777330	5	-1.000000	0	1	TTSIRQFTSSSSIKGSSGLGGGSSR	M	T	Q04695 SWISS-PROT:Q04695 Tax_Id=9606 Gene_Symbol=KRT17 Keratin, type I cytoskeletal 17	7	96	2486.235840	-129.915527	2	2	N-term(42.0106)	13.340000	13.288000	1.160971e+00	TTSIRQFTSSSSIKGSSglgGGSSR	5.874959	13.340909	11.128475	2.212434	T(6.14)T(6.14)S(6.14)I(6.14)R(6.14)Q(6.14)F(6.14)T(6.14)S(6.14)S(7.58)S(7.58)S(9.57)I(9.57)K(9.57)G(9.57)S(9.30)S(11.13)G(13.34)L(13.34)G(13.34)G(10.96)G(10.96)S(9.07)S(9.07)R(7.34)	cterm1^1;cterm3^2;cterm5^1;	8.06;8.06;43.22;
905	1258.725586	15.781237	2	-1.000000	0	1	SSPAAKPGSTPSR	K	P	sp|Q15555|MARE2_HUMAN Microtubule-associated protein RP/EB family member 2 OS=Homo sapiens GN=MAPRE2 PE=1 SV=1	6	24	1241.636353	17.089233	2	1		10.378000	9.896000	3.655010e-01	SSPAAKPGSTPsR	1.379270	10.378596	8.427878	1.950718	S(2.56)S(2.56)P(5.12)A(5.12)A(5.12)K(5.12)P(5.12)G(6.77)S(6.77)T(8.17)P(8.17)S(10.38)R(8.43)	nterm11^1;nterm12^1;cterm11^1;	1.04;0.95;0.95;
907	2127.177734	15.806483	5	-1.000000	0	1	GTTRSGTQTTLGHHYHAHR	R	T	rev_sp|Q5D862|FILA2_HUMAN Filaggrin-2 OS=Homo sapiens GN=FLG2 PE=1 SV=1	7	72	2117.026367	10.151367	2	1		13.517000	13.049000	9.864138e-01	GTTRSGTQTtlGHHYHAHR	11.000168	13.517770	12.405251	1.112519	G(5.32)T(5.32)T(6.55)R(8.11)S(8.11)G(12.41)T(12.41)Q(12.41)T(12.41)T(13.52)L(13.52)G(9.10)H(9.10)H(7.70)Y(7.70)H(7.70)A(7.70)H(7.70)R(6.04)	nterm2^1;nterm3^1;nterm5^1;cterm1^1;cterm8^2;	0.79;0.99;47.00;2.32;100.00;
908	2615.455322	15.810409	4	-1.000000	0	1	INEIRQMSGAQIKIANPVEGSTDR	K	Q	sp|Q15366|PCBP2_HUMAN Poly(rC)-binding protein 2 OS=Homo sapiens GN=PCBP2 PE=1 SV=1	7	92	2642.344482	-26.889160	2	2	7M(15.9949)	14.525000	14.133000	9.792625e-01	INEIRQMSGAQikiANPVEGSTDR	6.697371	14.525634	12.962224	1.563410	I(5.48)N(5.48)E(5.48)I(7.38)R(7.38)Q(7.38)M(7.38)S(7.38)G(9.59)A(12.57)Q(12.57)I(14.53)K(14.53)I(14.53)A(12.96)N(12.96)P(11.53)V(11.53)E(11.53)G(11.53)S(11.53)T(11.53)D(11.53)R(11.53)	nterm3^1;nterm11^2;cterm8^2;	9.38;100.00;3.70;
909	2615.455322	15.814379	5	-1.000000	0	1	LTVDERELLTDIHSSSHLDFK	K	W	rev_sp|Q5H9R7|PP6R3_HUMAN Serine/threonine-protein phosphatase 6 regulatory subunit 3 OS=Homo sapiens GN=PPP6R3 PE=1 SV=2	6	80	2454.239014	161.216309	2	1		12.914000	12.111000	1.661931e+00	LTVDERELLTdIHSSSHLDFK	12.914879	12.914879	10.609600	2.305279	L(8.32)T(8.32)V(9.06)D(9.06)E(6.50)R(8.61)E(8.61)L(8.61)L(10.61)T(10.61)D(12.91)I(9.20)H(9.20)S(9.20)S(9.20)S(9.20)H(9.20)L(9.20)D(9.20)F(9.20)K(9.20)	nterm2^1;nterm4^2;nterm5^1;nterm8^2;nterm10^2;cterm10^2;	4.03;4.03;14.19;18.73;41.20;41.20;
910	2186.355713	15.818269	4	-1.000000	0	1	NESAIVSAIQILLTLLETRR	K	P	sp|Q5H9R7|PP6R3_HUMAN Serine/threonine-protein phosphatase 6 regulatory subunit 3 OS=Homo sapiens GN=PPP6R3 PE=1 SV=2	9	76	2239.289795	-52.934082	2	1		15.643000	14.948000	3.440151e-01	NESaIVSAIQILLTLLETRR	3.045189	15.643963	14.385519	1.258444	N(14.39)E(14.39)S(14.39)A(15.64)I(13.80)V(13.80)S(12.25)A(12.25)I(12.25)Q(12.25)I(10.51)L(7.01)L(7.01)T(7.01)L(7.01)L(6.67)E(4.74)T(4.74)R(4.14)R(2.18)	cterm1^1;cterm14^2;	6.05;4.46;
911	2064.091797	15.822120	3	-1.000000	0	1	FKGQILMPNIGYGSNKK	R	T	sp|P62910|RL32_HUMAN 60S ribosomal protein L32 OS=Homo sapiens GN=RPL32 PE=1 SV=2	8	64	1910.008301	154.083496	2	2	7M(15.9949)	14.811000	14.351000	7.405283e-01	FKGQILMPNIGYGSNKk	10.681630	14.811985	12.879574	1.932411	F(0.54)K(0.54)G(0.54)Q(0.00)I(0.00)L(0.00)M(1.56)P(2.87)N(2.87)I(2.87)G(2.87)Y(5.31)G(6.87)S(9.44)N(10.97)K(12.88)K(14.81)	nterm6^2;nterm7^2;nterm11^2;nterm14^2;nterm15^2;nterm16^2;	4.77;4.03;24.79;5.35;13.61;7.94;
912	2470.514893	15.825982	4	-1.000000	0	1	LREACLSGPGSGSHQLLLLTPR	K	S	tr|Q5TH61|Q5TH61_HUMAN DnaJ homolog subfamily C member 11 (Fragment) OS=Homo sapiens GN=DNAJC11 PE=1 SV=1	7	84	2361.258545	109.256348	2	1	5C(57.02146)	14.526000	13.910000	9.776282e-01	LREACLSGPGSGShqLLLLTPR	8.089523	14.526846	12.735256	1.791590	L(8.42)R(8.42)E(8.42)A(9.92)C(9.92)L(9.92)S(9.92)G(9.92)P(9.92)G(9.92)S(9.92)G(12.56)S(12.56)H(14.53)Q(14.53)L(12.74)L(12.74)L(11.71)L(10.30)T(9.03)P(9.03)R(9.03)	nterm3^1;nterm11^2;cterm5^1;cterm6^2;	2.51;39.23;39.05;3.94;
914	2356.320557	15.851238	4	-1.000000	0	1	MESPASSQPASMPQSKGKSK	-	R	sp|P46734|MP2K3_HUMAN Dual specificity mitogen-activated protein kinase kinase 3 OS=Homo sapiens GN=MAP2K3 PE=1 SV=2	7	76	2119.987793	236.332764	2	2	N-term(42.0106), 12M(15.9949)	15.091000	14.662000	1.344990e+00	MESPAsSQPASMPQSKGKSK	15.091437	12.575886	11.872519	0.703367	M(7.97)E(7.97)S(7.97)P(7.97)A(7.97)S(12.58)S(11.14)Q(11.14)P(11.14)A(11.14)S(9.36)M(10.74)P(11.87)Q(11.87)S(11.87)K(7.33)G(7.33)K(7.33)S(7.12)K(7.12)	nterm3^1;nterm5^1;nterm11^2;nterm12^2;cterm2^1;cterm5^1;cterm10^2;cterm14^2;	2.60;100.00;100.00;6.22;1.24;56.66;56.66;6.07;
915	2127.176514	15.855106	3	-1.000000	0	1	AELGAGAPPAVVARTPPEPR	R	P	sp|Q3KQU3|MA7D1_HUMAN MAP7 domain-containing protein 1 OS=Homo sapiens GN=MAP7D1 PE=1 SV=1	10	76	1955.058716	172.117798	2	1		17.725000	17.443001	3.702186e-01	AElgAGAPPAVVARTPPEPR	10.118151	17.725548	16.101311	1.624237	A(15.99)E(15.99)L(17.73)G(17.73)A(16.10)G(16.10)A(14.43)P(14.43)P(14.43)A(14.43)V(13.04)V(13.04)A(13.04)R(11.66)T(7.38)P(7.38)P(7.38)E(7.38)P(6.63)R(4.97)	nterm13^2;nterm19^2;cterm2^1;cterm6^1;cterm7^1;cterm14^2;	3.00;3.85;0.59;66.36;3.36;5.04;
916	2615.456055	15.859050	6	-1.000000	0	1	QKNIKHSGNITFDEIVNIAR	K	Q	sp|P30050|RL12_HUMAN 60S ribosomal protein L12 OS=Homo sapiens GN=RPL12 PE=1 SV=1	7	76	2296.228760	319.227295	2	2		13.368000	12.634000	5.004882e-01	QKNIKHSGNITFDEIVNIar	11.141451	13.368881	11.141451	2.227430	Q(0.00)K(1.52)N(2.91)I(2.91)K(2.91)H(4.08)S(4.08)G(7.62)N(7.62)I(7.62)T(9.35)F(9.35)D(9.35)E(11.14)I(11.14)V(11.14)N(11.14)I(11.14)A(13.37)R(13.37)	nterm1^1;nterm2^2;nterm5^1;nterm7^1;nterm7^2;nterm10^2;nterm13^2;	4.58;4.58;0.71;0.39;74.95;10.55;0.44;
918	2127.177490	15.884198	4	-1.000000	0	1	PKKIMSELMQTACIVPK	R	G	rev_sp|P14618|KPYM_HUMAN Pyruvate kinase PKM OS=Homo sapiens GN=PKM PE=1 SV=4;rev_tr|B4DNK4|B4DNK4_HUMAN Pyruvate kinase OS=Homo sapiens GN=PKM PE=1 SV=1;rev_tr|H3BR70|H3BR70_HUMAN Pyruvate kinase OS=Homo sapiens GN=PKM PE=1 SV=1;rev_tr|H3BTN5|H3BTN5_HUMAN Pyruvate kinase (Fragment) OS=Homo sapiens GN=PKM PE=1 SV=1	6	64	1989.046021	138.131470	2	2	5M(15.9949), 13C(57.02146)	11.257000	11.171000	5.203942e-01	PKkIMSELMQTACIVPK	3.931394	11.257175	9.601082	1.656094	P(9.60)K(9.60)K(11.26)I(9.26)M(9.26)S(9.26)E(9.26)L(9.26)M(5.33)Q(5.33)T(1.98)A(1.98)C(0.69)I(0.69)V(0.69)P(0.00)K(0.00)	nterm2^1;cterm9^2;	0.58;50.98;
919	2651.431396	15.887743	3	-1.000000	0	1	SMMSSYSAADRSMMSSYSAADR	R	S	sp|P18583|SON_HUMAN Protein SON OS=Homo sapiens GN=SON PE=1 SV=4	8	84	2422.949707	228.481689	2	1	13M(15.9949), 14M(15.9949)	14.748000	14.330000	3.135873e-01	SMMSSYSAADRSMMsSYSAADR	9.596088	14.748968	13.245740	1.503228	S(6.79)M(5.28)M(5.28)S(5.28)S(5.28)Y(7.25)S(7.25)A(9.76)A(11.24)D(11.24)R(11.24)S(11.24)M(13.25)M(13.25)S(14.75)S(13.03)Y(11.46)S(11.46)A(12.92)A(12.92)D(12.92)R(11.70)	nterm7^1;nterm14^2;cterm6^1;cterm7^2;cterm21^2;	26.31;15.66;11.62;7.63;9.95;
921	2615.454102	15.912838	3	-1.000000	0	1	EEIQSAVTKVTAAYDRQQLWK	R	A	tr|F2Z2E2|F2Z2E2_HUMAN Ras GTPase-activating-like protein IQGAP3 OS=Homo sapiens GN=IQGAP3 PE=1 SV=1	7	80	2463.275635	152.178467	2	2		14.912000	14.583000	6.905940e-01	EEIQSAVTkVTAAYDRQQLWK	14.912568	13.169390	11.770028	1.399362	E(8.15)E(8.15)I(8.15)Q(8.15)S(8.15)A(8.15)V(9.43)T(11.06)K(13.17)V(11.77)T(11.77)A(11.77)A(10.65)Y(10.65)D(10.65)R(7.51)Q(7.51)Q(7.51)L(7.51)W(7.51)K(7.51)	nterm5^1;nterm6^1;nterm8^1;nterm15^2;cterm6^1;cterm9^1;cterm12^1;cterm13^2;	1.59;3.61;100.00;40.79;100.00;1.89;1.37;40.79;
923	973.446167	15.938267	2	-1.000000	0	1	EAAEAGAEAR	R	L	sp|Q14160|SCRIB_HUMAN Protein scribble homolog OS=Homo sapiens GN=SCRIB PE=1 SV=4;tr|A0A0G2JMS7|A0A0G2JMS7_HUMAN Protein scribble homolog OS=Homo sapiens GN=SCRIB PE=1 SV=1	10	18	973.446411	-0.000244	2	0		19.237000	14.264000	1.651192e-02							nterm2^1;nterm3^1;nterm4^2;nterm5^1;nterm9^1;cterm1^1;cterm2^1;cterm3^1;cterm4^1;cterm5^1;cterm6^1;cterm7^1;cterm8^1;cterm8^2;	11.50;17.68;11.50;28.22;1.98;10.91;7.17;27.73;23.86;100.00;67.21;10.84;11.50;7.62;
924	949.402161	15.941678	2	-1.000000	0	1	MLLQSSEGR	R	C	sp|O75643|U520_HUMAN U5 small nuclear ribonucleoprotein 200 kDa helicase OS=Homo sapiens GN=SNRNP200 PE=1 SV=2	4	16	1019.506958	-70.104797	2	0		6.150000	5.745000	2.197850e+00	MLLQssEGR	2.130847	6.150466	4.576462	1.574004	M(2.13)L(2.13)L(3.38)Q(3.38)S(6.15)S(6.15)E(4.58)G(4.58)R(3.42)	nterm2^1;cterm1^1;cterm3^1;	2.79;0.87;3.34;
925	2388.981201	15.945073	4	-1.000000	0	1	ENKAAILRLPAAAVELLFHEM	K	-	rev_sp|Q9NU22|MDN1_HUMAN Midasin OS=Homo sapiens GN=MDN1 PE=1 SV=2	8	80	2351.266846	37.714355	2	2	21M(15.9949)	15.419000	14.208000	4.494185e-01	ENKAAILRLPAaAVELLFHEM	11.039520	15.419897	12.925745	2.494152	E(10.30)N(10.30)K(10.30)A(11.45)A(9.75)I(9.75)L(9.75)R(11.39)L(11.39)P(12.93)A(12.93)A(15.42)A(12.03)V(12.03)E(12.03)L(12.03)L(10.24)F(8.80)H(7.46)E(7.46)M(7.46)	nterm7^1;nterm9^1;nterm11^2;cterm3^2;cterm9^2;	12.17;4.53;47.56;4.09;76.69;
926	2286.187012	15.948935	3	-1.000000	0	1	MQLSAELQSDTEEILSKAIR	R	L	sp|O75643|U520_HUMAN U5 small nuclear ribonucleoprotein 200 kDa helicase OS=Homo sapiens GN=SNRNP200 PE=1 SV=2	9	76	2261.157227	25.029785	2	1		17.087000	16.131001	2.371806e-01	MQLSAElqsDTEEILSKAIR	9.578313	17.087978	15.364217	1.723762	M(13.46)Q(13.46)L(13.46)S(13.46)A(13.46)E(15.08)L(17.09)Q(17.09)S(17.09)D(15.36)T(11.65)E(10.30)E(10.30)I(10.30)L(9.04)S(7.72)K(7.72)A(7.72)I(6.45)R(6.45)	nterm6^1;nterm6^2;cterm6^2;cterm9^2;cterm10^1;cterm10^2;cterm13^2;	31.38;4.96;15.65;10.18;14.23;50.90;81.85;
928	905.439026	15.974379	2	-1.000000	0	1	GAGTAVQMR	R	V	sp|Q14160|SCRIB_HUMAN Protein scribble homolog OS=Homo sapiens GN=SCRIB PE=1 SV=4;tr|A0A0G2JMS7|A0A0G2JMS7_HUMAN Protein scribble homolog OS=Homo sapiens GN=SCRIB PE=1 SV=1	10	16	905.438843	0.000183	2	0	8M(15.9949)	16.284000	11.406000	6.456507e-04							nterm3^1;nterm4^1;nterm5^1;nterm7^1;nterm8^1;cterm1^1;cterm4^1;cterm5^1;cterm6^1;cterm7^1;cterm7^2;	1.08;6.09;8.33;1.28;0.68;2.17;21.91;19.30;1.28;2.31;23.34;
929	927.419617	15.977926	2	-1.000000	0	1	RNLSSSR	R	E	rev_sp|Q8IWC1|MA7D3_HUMAN MAP7 domain-containing protein 3 OS=Homo sapiens GN=MAP7D3 PE=1 SV=2	5	12	818.435852	108.983765	2	1		3.155000	2.934000	1.219692e+00	RNLsSSR	0.693147	3.155297	1.739062	1.416235	R(0.00)N(0.69)L(1.39)S(3.16)S(1.74)S(1.05)R(1.74)	nterm2^1;nterm6^1;cterm1^1;cterm2^1;cterm3^1;cterm3^2;	0.27;0.22;0.27;0.17;0.53;0.27;
930	2651.432617	15.981297	4	-1.000000	0	1	SEKVEFGGLETLISGPEAGVDEMFVR	K	G	rev_sp|O95071|UBR5_HUMAN E3 ubiquitin-protein ligase UBR5 OS=Homo sapiens GN=UBR5 PE=1 SV=2	7	100	2795.368652	-143.936035	2	1		14.070000	13.061000	5.757485e-01	SEKVEFGGLETLIsGPEAGVDEMFVR	11.244474	14.070185	12.783541	1.286644	S(10.19)E(10.19)K(10.19)V(10.19)E(10.19)F(8.98)G(8.98)G(8.98)L(10.59)E(9.16)T(10.77)L(10.77)I(12.78)S(14.07)G(11.90)P(10.51)E(8.98)A(8.98)G(8.98)V(8.98)D(8.98)E(8.98)M(8.98)F(8.98)V(8.98)R(8.98)	nterm8^1;nterm10^2;nterm12^2;cterm8^2;cterm11^2;cterm12^2;	10.42;12.61;27.50;4.31;26.08;100.00;
931	2713.430420	15.985170	4	-1.000000	0	1	TSSSFAAAMARLGGAVLSFSEATSSVQK	R	G	sp|P27708|PYR1_HUMAN CAD protein OS=Homo sapiens GN=CAD PE=1 SV=3	7	108	2760.375244	-46.944824	2	1		13.337000	11.726000	4.511575e-01	TSSSFAAAMARLGGaVLSFSEATSSVQK	7.847118	13.337265	11.283325	2.053940	T(4.59)S(4.59)S(4.59)S(4.59)F(6.06)A(7.82)A(7.82)A(7.82)M(7.82)A(7.82)R(9.71)L(9.71)G(9.71)G(9.71)A(13.34)V(11.28)L(9.48)S(9.48)F(9.48)S(7.85)E(7.85)A(7.85)T(7.85)S(7.85)S(7.85)V(7.85)Q(7.85)K(7.85)	nterm4^1;nterm5^1;nterm10^2;nterm14^2;	1.37;3.05;2.18;100.00;
932	2637.433838	15.988985	3	-1.000000	0	1	IVVTRSEIDLVQIKQMFAQMYQK	R	T	sp|P20073|ANXA7_HUMAN Annexin A7 OS=Homo sapiens GN=ANXA7 PE=1 SV=3	9	88	2767.476318	-130.042480	2	2		16.965000	15.389000	2.354695e-01	IVVTRSeiDLVQIKQMFAQMYQK	7.156325	16.965117	15.154709	1.810408	I(13.18)V(13.18)V(13.18)T(15.15)R(15.15)S(15.15)E(16.97)I(16.97)D(14.92)L(14.92)V(14.92)Q(13.01)I(12.86)K(11.20)Q(13.09)M(11.39)F(8.97)A(7.88)Q(7.88)M(7.88)Y(7.88)Q(7.88)K(7.88)	nterm3^1;nterm12^2;nterm14^2;cterm6^1;	2.25;4.39;18.77;8.41;
934	1726.970947	16.014332	3	-1.000000	0	1	SSWAGSPGWPACPSSR	R	L	rev_sp|O95180|CAC1H_HUMAN Voltage-dependent T-type calcium channel subunit alpha-1H OS=Homo sapiens GN=CACNA1H PE=1 SV=4	10	60	1688.736450	38.234497	2	0	12C(57.02146)	16.497999	15.952000	1.811040e-01	SSWAGSPGwPACPSSR	8.588371	16.498230	14.870732	1.627498	S(7.84)S(7.84)W(11.42)A(12.87)G(12.87)S(12.87)P(12.87)G(12.87)W(16.50)P(14.87)A(14.87)C(14.87)P(13.12)S(11.59)S(11.59)R(8.08)	nterm2^1;nterm3^1;nterm8^1;cterm1^1;cterm3^2;cterm4^1;	3.68;1.55;7.37;3.68;3.68;4.48;
935	3362.171387	16.018101	6	-1.000000	0	1	IVSYPMTLEVFFPQFVRLSATPSLGLGTDR	R	S	rev_ENSEMBL:ENSBTAP00000024146 (Bos taurus) similar to alpha-2-macroglobulin isoform 1	7	116	3340.752930	21.418457	2	1		14.811000	14.759000	1.728058e+00	IVSYPMTLEVFFPqfvrLSATPSLGLGTDR	14.811701	13.410014	12.916819	0.493196	I(6.88)V(6.88)S(6.88)Y(6.88)P(11.12)M(11.12)T(11.12)L(11.12)E(11.12)V(11.12)F(11.12)F(12.26)P(12.26)Q(13.41)F(13.41)V(13.41)R(13.41)L(11.52)S(12.92)A(9.13)T(9.13)P(9.13)S(9.13)L(9.13)G(9.13)L(9.13)G(9.13)T(9.13)D(9.13)R(7.93)	nterm4^2;nterm11^2;nterm13^2;nterm18^2;cterm1^1;cterm11^2;cterm13^2;	69.35;39.00;6.08;1.78;3.32;69.66;88.84;
937	2163.154297	16.043858	3	-1.000000	0	1	MSLQSQLEIELNQMTRR	K	L	rev_P02533 SWISS-PROT:P02533 Tax_Id=9606 Gene_Symbol=KRT14 Keratin, type I cytoskeletal 14	8	64	2092.040283	71.114014	2	1	1M(15.9949)	13.259000	13.259000	4.685034e-01	MSLQSQLEIELNQMTrr	9.835037	13.259951	11.260826	1.999125	M(2.02)S(2.02)L(5.02)Q(5.02)S(5.02)Q(5.02)L(2.84)E(4.04)I(5.37)E(5.37)L(5.37)N(5.37)Q(9.24)M(9.24)T(11.26)R(13.26)R(13.26)	nterm2^1;nterm7^2;nterm8^2;nterm12^2;nterm14^2;nterm15^2;cterm11^2;	2.18;1.45;0.96;9.37;7.13;4.86;9.37;
939	2456.448730	16.051624	6	-1.000000	0	1	SKPTPESGAPKLGGFDIYFWR	R	Q	rev_sp|O75746|CMC1_HUMAN Calcium-binding mitochondrial carrier protein Aralar1 OS=Homo sapiens GN=SLC25A12 PE=1 SV=2	4	80	2352.190186	104.258545	2	2		11.211000	10.000000	5.506765e-01	SKPTPESGaPKLGGFDIYFWR	9.210340	11.211615	9.926510	1.285105	S(8.45)K(8.45)P(8.45)T(8.45)P(8.45)E(8.45)S(8.45)G(8.45)A(11.21)P(9.93)K(9.21)L(9.21)G(9.21)G(9.21)F(9.21)D(9.21)I(4.61)Y(4.61)F(4.61)W(4.61)R(4.61)	nterm8^2;cterm1^1;cterm5^2;	100.00;3.11;100.00;
940	1956.115723	16.055546	4	-1.000000	0	1	ELGLAAELMTILEEFYGR	R	D	rev_tr|A0A087WVQ6|A0A087WVQ6_HUMAN Clathrin heavy chain OS=Homo sapiens GN=CLTC PE=1 SV=1	7	68	2070.034180	-113.918457	2	0	9M(15.9949)	13.933000	12.815000	6.797840e-01	ELGLAAELMTILEEfYGR	10.358992	13.933531	12.752041	1.181490	E(2.58)L(2.58)G(2.58)L(1.83)A(1.83)A(1.83)E(1.83)L(3.63)M(3.63)T(7.83)I(7.83)L(7.83)E(8.79)E(9.92)F(13.93)Y(12.75)G(12.75)R(12.75)	nterm9^2;nterm11^2;nterm12^2;nterm13^2;nterm14^2;cterm3^1;cterm15^2;	66.66;9.27;20.56;2.61;9.72;6.24;0.36;
941	2286.189453	16.059443	4	-1.000000	0	1	PHVSDEEEEEPPFYHHPFK	K	L	sp|P18583|SON_HUMAN Protein SON OS=Homo sapiens GN=SON PE=1 SV=4	7	72	2349.033691	-62.844238	2	0		14.439000	13.527000	2.977214e+00	PHVSDEEEEEPPFYhhpfk	14.439944	9.741704	8.916988	0.824716	P(7.90)H(7.90)V(7.90)S(6.45)D(6.45)E(6.45)E(5.26)E(5.26)E(4.31)E(8.92)P(8.92)P(4.61)F(7.81)Y(8.56)H(9.74)H(9.74)P(9.74)F(9.74)K(9.74)	nterm9^2;nterm13^2;nterm14^2;cterm8^2;cterm11^2;cterm13^2;cterm16^2;	100.00;6.69;8.81;74.58;21.71;8.81;7.17;
942	2388.979980	16.063290	3	-1.000000	0	1	HGSGSGHSSSHGQHGSGSSYSYSR	R	G	Q86YZ3 SWISS-PROT:Q86YZ3 Tax_Id=9606 Gene_Symbol=HRNR Hornerin	9	92	2388.981445	-0.001465	2	0		17.929001	16.343000	1.780634e+00							nterm3^1;nterm6^1;nterm8^2;nterm11^1;nterm14^2;cterm8^1;cterm9^1;cterm10^1;cterm17^2;cterm22^2;cterm23^2;	10.65;16.36;3.77;30.29;34.92;20.63;11.39;26.95;32.51;38.46;43.63;
943	2485.137207	16.067139	4	-1.000000	0	1	SNHEQEVKILRSQLGEK	K	F	sp|O76014|KRT37_HUMAN Keratin, type I cuticular Ha7 OS=Homo sapiens GN=KRT37 PE=3 SV=3	8	64	1994.054443	491.082764	2	2		15.953000	15.212000	6.734413e-01	SNHEQEVKILRSQLgek	8.033079	15.953435	14.484088	1.469347	S(0.00)N(0.00)H(0.00)E(0.00)Q(0.00)E(0.00)V(0.00)K(2.33)I(3.26)L(5.46)R(9.20)S(11.66)Q(12.84)L(14.48)G(15.95)E(15.95)K(15.95)	nterm10^2;nterm12^2;nterm13^2;nterm14^2;	41.89;26.26;50.00;10.23;
944	2639.405273	16.071012	4	-1.000000	0	1	LLLLRGYAFNHSADFETVRMIK	K	E	sp|P61160|ARP2_HUMAN Actin-related protein 2 OS=Homo sapiens GN=ACTR2 PE=1 SV=1	7	84	2593.383789	46.021484	2	2		12.644000	12.404000	3.624606e-01	LLLLRGYAFNHSADFETVRMIk	6.532002	12.644551	11.516729	1.127822	L(1.80)L(1.80)L(1.80)L(1.80)R(1.80)G(1.80)Y(0.00)A(0.00)F(0.00)N(0.00)H(1.85)S(6.46)A(6.46)D(8.02)F(9.22)E(10.02)T(10.02)V(10.02)R(10.02)M(11.52)I(11.52)K(12.64)	nterm11^2;nterm15^2;nterm21^2;	100.00;11.17;3.30;
946	1013.551392	16.096716	2	-1.000000	0	1	KDVKTNSPK	K	H	rev_tr|A0A0A0MS08|A0A0A0MS08_HUMAN Ig gamma-1 chain C region (Fragment) OS=Homo sapiens GN=IGHG1 PE=1 SV=1	7	16	1015.566162	-2.014771	2	2		13.657000	13.496000	8.480641e-01	KDVKTnsPK	12.173079	13.657155	12.512377	1.144778	K(10.29)D(10.72)V(12.22)K(12.22)T(12.22)N(13.66)S(13.66)P(12.51)K(11.10)	nterm2^1;nterm5^1;nterm7^1;cterm2^1;cterm7^1;cterm8^1;	23.41;2.96;45.95;23.41;45.95;4.97;
947	2651.431396	16.100096	3	-1.000000	0	1	TYFSCTSAHTSTGDGTAMITR	R	A	sp|P31040|SDHA_HUMAN Succinate dehydrogenase [ubiquinone] flavoprotein subunit, mitochondrial OS=Homo sapiens GN=SDHA PE=1 SV=2	5	80	2263.983643	387.447754	2	0	5C(57.02146)	10.978000	10.829000	1.670033e+00	TYFSCTSAHTSTGDGTAmitr	5.574433	10.978094	6.372924	4.605170	T(2.05)Y(2.05)F(3.57)S(3.57)C(3.57)T(3.57)S(2.30)A(2.30)H(4.22)T(4.22)S(3.13)T(3.13)G(4.86)D(4.86)G(4.86)T(4.86)A(6.37)M(10.98)I(10.98)T(10.98)R(10.98)	nterm17^2;cterm15^2;	100.00;2.64;
948	3362.170898	16.103983	7	-1.000000	0	1	LAWSLSHVKGPFLTQDVAATPTNIPVVK	R	V	rev_sp|Q9NNW5|WDR6_HUMAN WD repeat-containing protein 6 OS=Homo sapiens GN=WDR6 PE=1 SV=1	7	108	2988.643555	373.527344	2	1		12.967000	12.901000	1.544355e+00	LAWSLSHVKGPFLTQDVAATPTNipvvK	8.874537	12.967916	12.240833	0.727083	L(1.79)A(1.79)W(1.79)S(1.79)L(1.79)S(1.79)H(1.79)V(3.02)K(3.02)G(5.34)P(5.74)F(5.74)L(5.74)T(5.74)Q(5.74)D(5.74)V(7.22)A(8.87)A(8.87)T(8.87)P(8.87)T(8.87)N(8.87)I(12.97)P(12.97)V(12.97)V(12.97)K(12.24)	nterm7^1;nterm9^2;nterm10^2;nterm16^2;nterm17^2;cterm1^1;	2.99;17.24;16.53;3.42;1.85;1.42;
949	2456.460693	16.107866	4	-1.000000	0	1	LSRGAVFEGLGNVASVELKIPGYR	R	V	sp|Q9HAS0|NJMU_HUMAN Protein Njmu-R1 OS=Homo sapiens GN=C17orf75 PE=1 SV=2	8	92	2531.385742	-74.925049	2	2		15.227000	15.034000	4.076609e+00	LSRGAVFEGLGNVASVElKIPGYR	12.582678	15.227980	13.364887	1.863092	L(5.93)S(6.64)R(7.81)G(9.31)A(9.31)V(9.31)F(9.31)E(9.31)G(10.99)L(13.36)G(13.36)N(13.36)V(13.36)A(13.36)S(13.36)V(13.36)E(13.36)L(15.23)K(13.29)I(8.45)P(8.45)G(8.45)Y(8.45)R(8.45)	nterm2^1;nterm3^1;nterm8^1;nterm9^2;nterm17^2;cterm5^1;	3.05;3.91;4.07;18.48;2.55;75.78;
950	968.503845	16.111750	2	-1.000000	0	1	HVESVDKR	R	H	sp|Q14160|SCRIB_HUMAN Protein scribble homolog OS=Homo sapiens GN=SCRIB PE=1 SV=4	6	14	968.503906	-0.000061	2	1		12.054000	9.754000	2.298115e-01							nterm2^1;nterm4^1;nterm6^1;nterm7^1;cterm1^1;cterm2^1;cterm6^1;cterm7^1;	6.40;44.29;36.44;1.44;3.73;68.28;19.33;3.24;
952	2356.320313	16.136496	5	-1.000000	0	1	IGLFGGAGVGKTVLIMELINNVAK	K	A	sp|P06576|ATPB_HUMAN ATP synthase subunit beta, mitochondrial OS=Homo sapiens GN=ATP5B PE=1 SV=3	8	92	2413.376465	-57.056152	2	1		16.290001	15.321000	5.066859e-01	IGLFGGAgVGKTVLIMELINNVAK	7.430374	16.290934	14.664324	1.626610	I(14.66)G(14.66)L(14.66)F(14.66)G(14.66)G(14.66)A(14.66)G(16.29)V(14.66)G(13.27)K(13.27)T(11.26)V(11.26)L(7.43)I(7.43)M(7.43)E(4.97)L(4.97)I(4.97)N(4.97)N(4.97)V(3.21)A(3.21)K(1.01)	nterm7^1;nterm8^2;cterm1^1;cterm3^2;cterm8^1;cterm8^2;	2.76;8.17;3.56;4.17;0.94;94.15;
953	2163.154297	16.140385	3	-1.000000	0	1	IDEMAQDETSESGIDK	K	S	rev_P02662 SWISS-PROT:P02662 Alpha-S1-casein - Bos taurus (Bovine).	7	60	1782.746460	380.407837	2	0	4M(15.9949)	14.049000	13.772000	4.075444e+00	idemaQDETSESGIDK	14.049398	9.511745	8.060242	1.451504	I(9.51)D(9.51)E(9.51)M(9.51)A(9.51)Q(7.41)D(6.23)E(4.78)T(6.06)S(6.06)E(6.06)S(6.06)G(6.46)I(6.46)D(6.46)K(8.06)	nterm6^1;nterm7^1;nterm8^1;nterm12^2;nterm15^2;cterm9^1;cterm10^1;cterm11^2;	100.00;25.83;11.75;68.51;25.83;14.99;9.31;42.21;
954	2402.308594	16.144426	4	-1.000000	0	1	PNDKKAAHIFNEALVCHQIR	K	Y	sp|O43795|MYO1B_HUMAN Unconventional myosin-Ib OS=Homo sapiens GN=MYO1B PE=1 SV=3	8	76	2360.217041	42.091553	2	2	16C(57.02146)	14.978000	13.599000	2.763490e-01	PNdKKAAHIFNEALVCHQIR	5.392597	14.978161	13.178734	1.799427	P(13.14)N(13.14)D(14.98)K(13.18)K(11.53)A(11.53)A(9.95)H(9.95)I(9.95)F(9.95)N(9.18)E(9.18)A(6.61)L(6.61)V(6.61)C(0.98)H(0.98)Q(0.98)I(0.98)R(0.98)	nterm2^1;cterm1^1;cterm5^1;cterm10^1;	2.66;0.73;38.37;3.01;
955	1057.514404	16.148315	2	-1.000000	0	1	KHCHHAHK	R	R	rev_sp|P49761|CLK3_HUMAN Dual specificity protein kinase CLK3 OS=Homo sapiens GN=CLK3 PE=1 SV=3	6	14	1053.503784	4.010620	2	1	3C(57.02146)	10.514000	10.486000	2.453080e+00	KHCHHAHk	4.413549	10.514604	6.910877	3.603726	K(0.51)H(2.04)C(5.20)H(6.91)H(6.91)A(6.91)H(5.82)K(10.51)	nterm2^1;nterm7^1;cterm5^2;	3.39;37.89;7.25;
957	2615.455566	16.173130	4	-1.000000	0	1	KEPSAIATSTCPEEESLPEEK	K	I	rev_sp|Q9Y2X3|NOP58_HUMAN Nucleolar protein 58 OS=Homo sapiens GN=NOP58 PE=1 SV=1	9	80	2331.078613	284.376953	2	1	11C(57.02146)	15.484000	15.343000	2.163105e+00	KEPSAIATSTCPEEESLPeEK	7.115160	15.484369	14.093959	1.390410	K(0.00)E(0.00)P(0.00)S(1.38)A(3.09)I(3.09)A(3.09)T(3.09)S(3.09)T(3.09)C(5.60)P(5.60)E(5.60)E(9.26)E(9.26)S(11.55)L(11.55)P(13.75)E(15.48)E(14.09)K(14.09)	nterm2^1;nterm3^1;nterm4^1;nterm15^2;nterm18^2;cterm2^1;	0.69;1.30;1.70;5.37;1.21;0.74;
958	2615.455078	16.176071	5	-1.000000	0	1	GCGSYCAGAKASPLPGKMAMGLMCGR	R	R	tr|J3KNA0|J3KNA0_HUMAN Mitochondrial inner membrane protein OXA1L OS=Homo sapiens GN=OXA1L PE=1 SV=1	9	100	2703.188232	-87.733154	2	2	2C(57.02146), 6C(57.02146), 23M(15.9949), 24C(57.02146)	16.216999	14.598000	2.760305e-01	GCGSYCAGAKASpLPGKMAMGLMCGR	12.214861	16.217354	16.026863	0.190491	G(16.03)C(16.03)G(16.03)S(16.03)Y(16.03)C(16.03)A(14.64)G(14.64)A(16.02)K(14.41)A(14.41)S(12.96)P(16.22)L(13.34)P(13.34)G(13.34)K(7.40)M(7.40)A(7.40)M(7.40)G(5.84)L(5.84)M(5.84)C(4.74)G(4.74)R(4.05)	nterm8^1;nterm12^2;cterm1^1;cterm3^1;cterm6^2;cterm10^2;cterm17^2;	0.11;28.52;0.15;0.32;0.28;28.52;0.10;
959	2127.177734	16.179325	5	-1.000000	0	1	GYMTQFPTFPSWLGK	R	H	sp|P35251|RFC1_HUMAN Replication factor C subunit 1 OS=Homo sapiens GN=RFC1 PE=1 SV=4	6	56	1758.843872	368.333862	2	0		12.922000	12.697000	1.504894e+00	gyMTQFPTFPSWLGK	9.274216	12.922378	11.309207	1.613171	G(12.92)Y(12.92)M(11.31)T(11.31)Q(7.66)F(9.27)P(9.27)T(9.27)F(7.32)P(7.32)S(7.32)W(2.75)L(0.69)G(0.69)K(0.00)	nterm5^2;cterm1^1;cterm3^2;cterm4^1;cterm7^2;cterm13^2;	1.26;0.56;1.85;60.07;26.02;0.33;
960	3362.166504	16.182793	4	-1.000000	0	1	VCQQRAIMAASLSSPAILSTVPGLGTLAPARLR	R	R	rev_P19013 SWISS-PROT:P19013 Tax_Id=9606 Gene_Symbol=KRT4 keratin 4	10	128	3404.874756	-42.708252	2	2	2C(57.02146)	19.330999	18.245001	2.383033e-01	VCQQRAIMAASLSSPAILStVPGLGTLAPARLR	11.328028	19.331383	17.825781	1.505602	V(8.90)C(8.90)Q(8.90)Q(8.90)R(10.04)A(10.04)I(10.04)M(10.04)A(10.04)A(11.49)S(11.49)L(11.49)S(11.49)S(11.49)P(12.62)A(12.62)I(14.27)L(16.23)S(17.83)T(19.33)V(15.17)P(15.17)G(15.17)L(15.17)G(15.17)T(15.17)L(12.79)A(12.79)P(12.79)A(12.79)R(12.79)L(12.79)R(12.79)	nterm14^2;nterm15^2;nterm18^2;nterm19^2;cterm7^1;cterm13^2;	20.72;38.30;37.72;12.13;40.96;57.21;
962	2615.456055	16.208115	6	-1.000000	0	1	VVVTVEQTEEELERAASTIK	R	E	sp|O15269|SPTC1_HUMAN Serine palmitoyltransferase 1 OS=Homo sapiens GN=SPTLC1 PE=1 SV=1	5	76	2230.169189	385.286865	2	1		11.126000	11.125000	1.434132e+00	VVVTVeqteeeLERAASTIK	11.126975	11.126975	8.540668	2.586307	V(7.41)V(7.41)V(7.41)T(7.41)V(7.41)E(11.13)Q(11.13)T(11.13)E(11.13)E(11.13)E(11.13)L(8.54)E(8.54)R(8.54)A(6.65)A(5.27)S(5.27)T(5.27)I(3.72)K(3.72)	nterm5^1;cterm2^1;cterm5^2;cterm6^1;cterm9^2;	41.07;4.71;4.71;11.35;48.19;
963	2356.320557	16.212032	4	-1.000000	0	1	SSPGTQDLLGIQTGMMAPENK	K	V	sp|Q5SW79|CE170_HUMAN Centrosomal protein of 170 kDa OS=Homo sapiens GN=CEP170 PE=1 SV=1	8	80	2174.034668	182.285889	2	0		15.947000	14.806000	7.336936e-02	SSPGTQDLLgiqTGMMAPENK	9.921701	15.947214	14.806777	1.140437	S(7.67)S(7.67)P(7.67)G(7.67)T(7.67)Q(8.77)D(14.27)L(14.27)L(14.27)G(15.95)I(15.95)Q(15.95)T(14.81)G(14.81)M(14.81)M(14.81)A(10.20)P(10.20)E(8.64)N(8.64)K(8.64)	nterm6^1;cterm3^1;cterm5^1;	100.00;1.84;100.00;
964	2127.176514	16.215902	3	-1.000000	0	1	CQLIERILEAWEMNEKK	K	Q	sp|Q5H9R7|PP6R3_HUMAN Serine/threonine-protein phosphatase 6 regulatory subunit 3 OS=Homo sapiens GN=PPP6R3 PE=1 SV=2	9	64	2189.097168	-61.920654	2	2	1C(57.02146)	14.425000	14.294000	2.519997e+00	cqlierILEAWEMNEKK	8.142121	14.425569	12.802007	1.623562	C(14.43)Q(14.43)L(14.43)I(14.43)E(14.43)R(14.43)I(12.80)L(11.55)E(6.79)A(5.14)W(2.68)E(2.68)M(1.83)N(0.00)E(0.00)K(0.00)K(0.00)	cterm4^1;cterm5^2;cterm7^1;cterm8^2;cterm9^1;	6.25;1.04;13.74;6.25;1.35;
965	2356.320068	16.219748	3	-1.000000	0	1	HYRGPAGDATVASEKESVM	K	-	sp|Q15758|AAAT_HUMAN Neutral amino acid transporter B(0) OS=Homo sapiens GN=SLC1A5 PE=1 SV=2	8	72	2003.937012	352.383057	2	2		15.830000	14.947000	7.221435e-01	HYrGPAGDATVASEKESVM	6.292014	15.830151	14.215286	1.614864	H(14.22)Y(14.22)R(15.83)G(10.85)P(8.08)A(8.08)G(8.08)D(8.08)A(8.08)T(8.08)V(6.81)A(5.09)S(0.00)E(0.00)K(0.00)E(0.00)S(0.00)V(0.00)M(0.00)	nterm2^1;cterm7^2;cterm8^1;cterm15^1;cterm16^2;	0.63;1.82;5.61;3.87;80.57;
966	1101.478760	16.223591	2	-1.000000	0	1	TFDEIASGFR	R	Q	sp|P11166|GTR1_HUMAN Solute carrier family 2, facilitated glucose transporter member 1 OS=Homo sapiens GN=SLC2A1 PE=1 SV=2	4	18	1141.540283	-40.061523	2	0		10.233000	10.076000	3.589729e+00	TFDEIAsGFR	10.233795	7.247502	6.890300	0.357202	T(6.89)F(6.89)D(6.89)E(5.65)I(5.65)A(3.18)S(7.25)G(4.57)F(4.57)R(3.84)	nterm6^1;nterm9^2;cterm3^1;cterm5^1;cterm7^1;	46.58;16.97;14.56;72.15;12.85;
967	2149.158203	16.227003	3	-1.000000	0	1	LESMLTPPIARRVPFLK	K	N	sp|Q9BXW9|FACD2_HUMAN Fanconi anemia group D2 protein OS=Homo sapiens GN=FANCD2 PE=1 SV=2	6	64	1983.133789	166.024414	2	2	4M(15.9949)	12.819000	12.790000	1.820908e+00	lesMLTPPIARRVPFLK	5.491645	12.819952	11.350412	1.469540	L(12.82)E(12.82)S(12.82)M(11.35)L(11.35)T(8.92)P(7.62)P(7.62)I(7.62)A(4.56)R(4.56)R(4.56)V(3.08)P(3.08)F(3.08)L(0.00)K(0.00)	cterm8^1;cterm12^2;	21.33;100.00;
968	2673.413330	16.230816	3	-1.000000	0	1	PQDVLEGVVLSPSLEARVRDIAIATR	R	N	sp|Q5T9A4|ATD3B_HUMAN ATPase family AAA domain-containing protein 3B OS=Homo sapiens GN=ATAD3B PE=1 SV=1	7	100	2803.555420	-130.142090	2	2		14.162000	14.058000	1.335445e+00	PQDVLEGvVLSPSLEARVRDIAIATR	7.188555	14.162541	12.753529	1.409013	P(12.75)Q(12.75)D(12.75)V(12.75)L(12.75)E(12.75)G(12.75)V(14.16)V(12.55)L(12.55)S(12.55)P(7.71)S(7.71)L(9.32)E(9.32)A(9.32)R(9.32)V(8.01)R(3.81)D(2.61)I(2.61)A(2.61)I(2.61)A(2.61)T(2.61)R(2.61)	nterm7^2;cterm7^1;cterm15^2;cterm18^2;	3.09;2.94;39.80;28.60;
970	2127.177734	16.255894	4	-1.000000	0	1	HSAEVAGYQDSIGQLENDLR	R	N	sp|Q16352|AINX_HUMAN Alpha-internexin OS=Homo sapiens GN=INA PE=1 SV=2	6	76	2201.034668	-73.856934	2	0		11.388000	11.086000	2.514591e+00	HSAEVAGYQDSigqlENDLR	11.388792	9.775263	9.019015	0.756248	H(3.06)S(3.06)A(3.06)E(3.06)V(2.37)A(6.88)G(6.18)Y(7.28)Q(8.39)D(8.39)S(8.39)I(9.78)G(9.78)Q(9.78)L(9.78)E(7.41)N(7.41)D(9.02)L(9.02)R(9.02)	nterm5^1;nterm7^1;nterm8^1;nterm11^1;nterm17^2;cterm1^1;cterm5^1;	45.11;22.93;0.43;0.07;0.28;2.87;10.70;
971	2615.454102	16.259764	3	-1.000000	0	1	MGLPRRLAIQLGAQALLGAAK	K	M	tr|A0A087WTV6|A0A087WTV6_HUMAN Pyrroline-5-carboxylate reductase 2 OS=Homo sapiens GN=PYCR2 PE=1 SV=1	9	80	2163.267334	452.186768	2	2	1M(15.9949)	17.487000	16.263000	2.238000e-01	MGLPRRLAIQLGAQALlgaak	7.888979	17.487011	14.458263	3.028748	M(4.56)G(4.56)L(5.72)P(5.72)R(5.72)R(5.72)L(5.72)A(5.72)I(9.79)Q(11.79)L(11.79)G(7.68)A(8.52)Q(9.99)A(9.99)L(14.46)L(17.49)G(17.49)A(17.49)A(17.49)K(17.49)	nterm9^2;nterm12^1;nterm15^2;nterm16^2;	3.26;0.53;17.72;89.65;
972	2402.126465	16.263584	3	-1.000000	0	1	QHHPPYHQQHHQGPPPGGPGGR	R	S	sp|P23246|SFPQ_HUMAN Splicing factor, proline- and glutamine-rich OS=Homo sapiens GN=SFPQ PE=1 SV=2	10	84	2402.127686	-0.001221	2	0		18.589001	16.969000	9.286698e-01							nterm3^1;nterm15^2;nterm16^2;cterm4^1;cterm10^1;cterm12^2;cterm17^2;cterm18^2;cterm19^2;cterm20^2;	6.79;6.99;10.47;5.16;16.89;11.16;6.99;10.47;95.72;15.07;
973	1258.724609	16.267445	2	-1.000000	0	1	RQDIVLSGAHIK	R	E	tr|Q4R9M9|Q4R9M9_HUMAN Kinesin family member 1Bbeta isoform II OS=Homo sapiens GN=KIF1Bbeta PE=1 SV=1	4	22	1335.762207	-77.037598	2	1		11.080000	11.055000	6.130745e-01	RQDIVlSGAHIK	9.967138	11.080191	7.392894	3.687297	R(5.36)Q(6.48)D(6.48)I(6.48)V(6.48)L(11.08)S(7.39)G(7.39)A(5.04)H(5.04)I(5.04)K(5.04)	nterm4^2;nterm5^1;cterm2^1;cterm4^1;cterm6^1;	2.45;100.00;2.24;6.57;100.00;
974	2392.296875	16.270918	3	-1.000000	0	1	ALSMLLNGTPFAFVIDLAALASR	K	R	sp|A5YKK6|CNOT1_HUMAN CCR4-NOT transcription complex subunit 1 OS=Homo sapiens GN=CNOT1 PE=1 SV=2	9	88	2406.297852	-14.000977	2	0	4M(15.9949)	15.669000	15.198000	8.518403e-01	ALSMLLNGTPFAFvIDLAALASR	4.741552	15.669212	14.281296	1.387917	A(7.05)L(9.25)S(9.25)M(9.25)L(9.25)L(10.94)N(10.94)G(10.94)T(10.94)P(9.21)F(10.94)A(12.90)F(14.28)V(15.67)I(13.19)D(13.19)L(13.19)A(11.38)A(11.38)L(11.38)A(11.38)S(11.38)R(9.71)	nterm5^1;nterm7^2;nterm10^1;nterm11^1;cterm18^2;	4.06;2.85;6.04;9.00;6.57;
976	973.446228	16.296013	2	-1.000000	0	1	EAAEAGAEAR	R	L	sp|Q14160|SCRIB_HUMAN Protein scribble homolog OS=Homo sapiens GN=SCRIB PE=1 SV=4;tr|A0A0G2JMS7|A0A0G2JMS7_HUMAN Protein scribble homolog OS=Homo sapiens GN=SCRIB PE=1 SV=1	10	18	973.446411	-0.000183	2	0		19.903999	16.570999	1.556452e-01							nterm2^1;nterm3^1;nterm4^2;nterm5^1;cterm1^1;cterm2^1;cterm3^1;cterm5^1;cterm6^1;cterm7^1;cterm7^2;cterm8^1;cterm8^2;	18.27;21.12;18.27;18.69;7.80;10.72;29.26;100.00;84.48;12.29;10.57;6.69;5.70;
978	905.439087	16.320868	2	-1.000000	0	1	GAGTAVQMR	R	V	sp|Q14160|SCRIB_HUMAN Protein scribble homolog OS=Homo sapiens GN=SCRIB PE=1 SV=4;tr|A0A0G2JMS7|A0A0G2JMS7_HUMAN Protein scribble homolog OS=Homo sapiens GN=SCRIB PE=1 SV=1	8	16	905.438843	0.000244	2	0	8M(15.9949)	12.652000	9.788000	9.197268e-02							nterm3^1;nterm4^1;nterm5^1;nterm7^1;nterm8^1;cterm1^1;cterm4^1;cterm5^1;cterm6^1;cterm7^1;cterm7^2;	0.94;6.14;7.56;1.33;0.78;1.47;20.76;19.83;1.64;3.08;19.82;
979	927.419922	16.323244	2	-1.000000	0	1	VPSYSQGAR	R	P	sp|Q9H992|MARH7_HUMAN E3 ubiquitin-protein ligase MARCH7 OS=Homo sapiens GN=MARCH7 PE=1 SV=1	6	16	963.477356	-36.057434	2	0		5.305000	5.065000	6.291440e-01	VPSYSQGaR	3.280611	5.305094	3.555805	1.749289	V(0.00)P(0.00)S(0.00)Y(0.69)S(0.69)Q(2.03)G(3.56)A(5.31)R(3.28)	nterm3^1;nterm5^1;nterm6^1;nterm7^1;cterm1^1;	0.08;0.62;0.19;0.22;0.32;
980	949.402161	16.326651	2	-1.000000	0	1	REPGGNRLR	R	C	tr|A0A0U1RQF0|A0A0U1RQF0_HUMAN Fatty acid synthase OS=Homo sapiens GN=FASN PE=1 SV=1	6	16	1053.579102	-104.176941	2	2		5.368000	4.032000	6.067363e-01	REpGGNRLR	1.871494	5.368589	3.537824	1.830765	R(1.87)E(3.48)P(5.37)G(3.54)G(3.54)N(1.79)R(1.79)L(1.79)R(0.69)	nterm2^1;cterm1^1;cterm4^1;cterm6^1;	0.54;0.18;0.55;0.36;
981	1051.497925	16.330086	2	-1.000000	0	1	QDAQSLLAPGK	R	F	sp|Q9UDR5|AASS_HUMAN Alpha-aminoadipic semialdehyde synthase, mitochondrial OS=Homo sapiens GN=AASS PE=1 SV=1	5	20	1126.598145	-75.100220	2	0		5.540000	5.419000	5.625640e+00	QDAQSLLAPgK	2.287268	5.540191	4.252141	1.288051	Q(0.03)D(0.74)A(0.74)Q(1.99)S(1.99)L(1.99)L(1.99)A(1.99)P(4.02)G(5.54)K(4.25)	nterm2^1;nterm8^1;nterm9^1;nterm9^2;	1.62;2.87;2.05;30.56;
983	2470.515137	16.337294	4	-1.000000	0	1	VRTMKQIASLSGTTSFCHHSLVR	R	S	rev_sp|Q6P1L8|RM14_HUMAN 39S ribosomal protein L14, mitochondrial OS=Homo sapiens GN=MRPL14 PE=1 SV=1	8	88	2615.342285	-144.827148	2	2	17C(57.02146)	15.093000	13.931000	5.700197e-01	VRTMKQIASLSGTTsfcHHSLVR	7.519319	15.093570	15.064290	0.029280	V(3.65)R(3.65)T(3.65)M(3.65)K(4.90)Q(4.90)I(6.55)A(6.55)S(8.45)L(8.45)S(11.60)G(11.60)T(14.38)T(14.38)S(15.09)F(15.09)C(15.09)H(15.06)H(15.06)S(13.12)L(13.12)V(13.12)R(13.12)	nterm10^2;nterm14^1;cterm4^1;cterm6^2;	23.37;0.60;14.01;5.22;
984	1294.618530	16.341154	2	-1.000000	0	1	LPVEEAYK	R	R	sp|P15924|DESP_HUMAN Desmoplakin OS=Homo sapiens GN=DSP PE=1 SV=3	4	14	947.496338	347.122192	2	0		10.712000	10.324000	2.369819e+00	lpvEEAYK	10.712144	8.731420	5.901438	2.829981	L(8.73)P(8.73)V(8.73)E(5.90)E(5.90)A(4.23)Y(5.19)K(4.36)	nterm3^1;nterm6^1;cterm2^1;cterm3^1;cterm5^1;	6.34;78.47;6.34;10.54;78.47;
986	3362.169189	16.365742	5	-1.000000	0	1	IWEEDTLTPWIHHPETITTKDPKLIVK	K	A	rev_sp|Q6P2Q9|PRP8_HUMAN Pre-mRNA-processing-splicing factor 8 OS=Homo sapiens GN=PRPF8 PE=1 SV=2	8	104	3239.722900	122.446289	2	2		16.877001	16.226000	1.704346e+00	IWEEDTLTPWIHhPETITTKDPKLIVK	16.877287	13.320847	13.075694	0.245152	I(5.16)W(5.16)E(5.16)E(5.16)D(8.74)T(8.74)L(10.26)T(10.26)P(10.26)W(11.68)I(11.68)H(11.68)H(13.32)P(9.52)E(9.52)T(9.52)I(9.52)T(11.26)T(11.26)K(11.26)D(11.26)P(11.26)K(13.08)L(13.08)I(11.71)V(11.71)K(11.71)	nterm4^1;nterm5^2;nterm6^1;nterm9^2;nterm12^2;nterm17^2;cterm3^1;cterm14^2;	35.73;8.57;45.69;30.84;32.99;20.91;3.91;83.56;
987	1366.390991	16.369608	2	-1.000000	0	1	HSDDSERLSGSASR	R	N	sp|P20930|FILA_HUMAN Filaggrin OS=Homo sapiens GN=FLG PE=1 SV=3	6	26	1502.670898	-136.279907	2	1		11.813000	10.968000	7.469566e-01	HSDDSERlSGSASR	9.012094	11.813429	10.403067	1.410362	H(4.36)S(4.36)D(4.36)D(4.36)S(4.36)E(7.93)R(10.40)L(11.81)S(10.40)G(10.40)S(10.40)A(8.96)S(8.96)R(8.96)	nterm5^1;nterm6^1;nterm7^1;cterm6^1;	14.91;56.80;1.85;18.58;
990	2637.434082	16.415674	3	-1.000000	0	1	GHVEIPNLSDENSVDEVEISVSLAK	K	D	tr|H0YJG7|H0YJG7_HUMAN Activator of 90 kDa heat shock protein ATPase homolog 1 (Fragment) OS=Homo sapiens GN=AHSA1 PE=1 SV=1	8	96	2679.323730	-41.889648	2	0		16.173000	15.786000	2.309909e-01	GHVEIPNLSDENSVDevEISVSLAK	10.590631	16.173122	14.419748	1.753374	G(6.74)H(6.74)V(6.74)E(6.74)I(6.74)P(6.74)N(6.74)L(6.74)S(10.21)D(11.59)E(13.09)N(13.09)S(13.09)V(14.23)D(14.23)E(16.17)V(16.17)E(14.42)I(14.42)S(12.77)V(12.77)S(12.77)L(12.77)A(12.77)K(11.36)	nterm8^1;nterm10^1;nterm15^2;cterm8^1;	91.15;12.26;44.31;44.86;
991	2547.446045	16.419531	4	-1.000000	0	1	HVFLTGPPGVGKTTLIHKASEVLK	R	S	tr|Q5TDF0|Q5TDF0_HUMAN Cancer-related nucleoside-triphosphatase OS=Homo sapiens GN=NTPCR PE=1 SV=1	7	92	2528.447754	18.998291	2	2		13.610000	13.325000	2.378640e+00	HVFLTGPpgvGKTTLIHKASEVLK	8.810591	13.610315	11.862432	1.747883	H(9.93)V(9.93)F(9.93)L(9.93)T(11.86)G(11.86)P(11.86)P(13.61)G(13.61)V(13.61)G(11.59)K(11.40)T(11.40)T(8.98)L(8.98)I(7.72)H(8.88)K(8.88)A(8.88)S(7.55)E(7.55)V(7.55)L(7.55)K(7.55)	nterm4^1;nterm7^2;cterm3^1;cterm5^2;cterm9^1;cterm11^2;	13.44;4.76;7.54;1.83;12.42;79.68;
993	1013.551392	16.444925	2	-1.000000	0	1	LKPQQKAPK	K	S	rev_sp|Q9Y5A9|YTHD2_HUMAN YTH domain-containing family protein 2 OS=Homo sapiens GN=YTHDF2 PE=1 SV=2	9	16	1036.639282	-23.087891	2	2		16.933001	16.409000	2.647857e-02	LKPqQKAPK	8.285497	16.933706	15.527414	1.406292	L(11.61)K(11.61)P(15.29)Q(16.93)Q(15.53)K(13.86)A(11.19)P(6.77)K(6.77)	nterm2^1;nterm3^1;nterm3^2;cterm1^1;cterm2^1;cterm3^1;cterm4^1;cterm5^1;	3.91;2.18;0.88;1.13;42.36;9.45;4.98;2.50;
994	2651.432617	16.447079	4	-1.000000	0	1	FPISMKGQISSIAVIHGQRR	R	K	rev_tr|A0A0C4DGQ8|A0A0C4DGQ8_HUMAN Dehydrogenase/reductase SDR family member 7B OS=Homo sapiens GN=DHRS7B PE=1 SV=1	6	76	2240.220947	411.211670	2	2	5M(15.9949)	13.314000	13.198000	3.197881e+00	FPISMKGQISSIaviHGQRR	13.314618	12.099823	10.197865	1.901958	F(8.41)P(8.41)I(8.41)S(6.61)M(6.61)K(6.61)G(5.36)Q(5.36)I(5.36)S(5.36)S(6.55)I(9.91)A(12.10)V(12.10)I(12.10)H(9.04)G(10.20)Q(9.04)R(9.04)R(9.04)	nterm11^2;nterm12^2;nterm16^2;cterm3^1;cterm5^1;cterm14^2;	28.68;100.00;7.22;6.11;100.00;17.75;
995	2163.154297	16.450972	3	-1.000000	0	1	LLQIIERYPEETLSLMTK	R	E	sp|P78527|PRKDC_HUMAN DNA-dependent protein kinase catalytic subunit OS=Homo sapiens GN=PRKDC PE=1 SV=3	5	68	2192.176025	-29.021729	2	1	16M(15.9949)	12.637000	12.304000	2.348079e+00	LLQIIErYPEETLSLMTK	12.637509	12.637509	10.836754	1.800756	L(8.03)L(8.03)Q(8.03)I(8.03)I(8.03)E(8.03)R(12.64)Y(10.84)P(10.84)E(10.84)E(10.84)T(9.41)L(6.55)S(4.61)L(4.61)M(4.61)T(4.61)K(4.61)	nterm6^1;cterm5^1;cterm6^1;cterm7^1;cterm7^2;cterm11^2;	100.00;7.01;54.14;23.62;3.89;43.53;
996	2392.299805	16.454849	4	-1.000000	0	1	KTNETKGAGSEGTCLISQDER	K	D	rev_sp|P35579|MYH9_HUMAN Myosin-9 OS=Homo sapiens GN=MYH9 PE=1 SV=4;rev_sp|P35580|MYH10_HUMAN Myosin-10 OS=Homo sapiens GN=MYH10 PE=1 SV=3	6	80	2280.065186	112.234619	2	2	14C(57.02146)	13.402000	12.792000	3.070323e+00	KTNETKgagSEGTCLISQDER	13.402715	11.450163	9.988552	1.461611	K(7.97)T(7.97)N(7.97)E(7.97)T(7.97)K(7.97)G(11.45)A(11.45)G(11.45)S(9.99)E(9.99)G(6.66)T(7.53)C(7.53)L(5.43)I(5.43)S(5.43)Q(5.43)D(5.43)E(5.43)R(5.43)	nterm6^1;nterm12^2;cterm7^1;cterm9^1;cterm10^2;cterm12^2;	32.37;81.69;8.18;3.94;100.00;8.77;
997	2064.093750	16.458694	3	-1.000000	0	1	LYEQHHVVQDMLVPMK	K	C	tr|Q3LIE7|Q3LIE7_HUMAN Delta(24)-sterol reductase OS=Homo sapiens GN=Nbla03646 PE=1 SV=1	7	60	1981.975220	82.118530	2	0	15M(15.9949)	14.177000	13.802000	1.407365e+00	LYEQHHVVQdMLVPMK	6.066703	14.177680	12.506962	1.670718	L(6.27)Y(6.27)E(7.90)Q(7.90)H(9.78)H(9.78)V(9.78)V(11.07)Q(12.51)D(14.18)M(12.39)L(12.39)V(10.90)P(10.90)M(10.90)K(10.90)	nterm7^1;cterm6^1;	23.12;18.66;
999	1057.514404	16.483675	2	-1.000000	0	1	RKVGADYLDR	K	A	rev_tr|H0YN42|H0YN42_HUMAN Annexin (Fragment) OS=Homo sapiens GN=ANXA2 PE=1 SV=1	6	18	1191.635864	-134.121460	2	2		10.869000	10.417000	1.885984e+00	rKVGADYLDR	10.869185	6.787268	5.289163	1.498105	R(6.79)K(5.29)V(0.06)G(0.97)A(0.97)D(3.97)Y(3.97)L(3.97)D(3.97)R(5.09)	nterm3^1;nterm5^1;nterm9^1;cterm1^1;cterm8^1;cterm9^1;	2.48;22.51;2.20;1.06;34.93;17.68;
1000	1726.970947	16.487150	3	-1.000000	0	1	GGSGGGGSISGGGYGSGGGSGGR	R	Y	P35908v2 SWISS-PROT:P35908 Tax_Id=9606 Gene_Symbol=KRT2 Keratin, type II cytoskeletal 2 epidermal	9	88	1740.741089	-13.770142	2	0		16.625000	15.965000	1.751833e-01	ggsggggsiSGGGYGSGGGSGGR	11.346991	16.625269	12.936675	3.688594	G(16.63)G(16.63)S(16.63)G(16.63)G(16.63)G(16.63)G(16.63)S(16.63)I(16.63)S(12.94)G(12.94)G(9.85)G(9.85)Y(9.85)G(8.00)S(8.00)G(8.00)G(8.00)G(8.00)S(5.23)G(5.23)G(3.93)R(0.00)	cterm1^1;cterm2^1;cterm4^1;cterm9^1;cterm12^1;cterm14^2;	2.12;1.75;5.95;5.85;1.98;100.00;
1001	2402.308105	16.491013	4	-1.000000	0	1	ENHDGMSRENDAQGPKR	R	K	rev_sp|Q9NU22|MDN1_HUMAN Midasin OS=Homo sapiens GN=MDN1 PE=1 SV=2	7	64	1939.855347	462.452759	2	2		14.463000	13.499000	2.658344e+00	enhdGMSRENDAQGPKR	14.463275	7.989254	6.491949	1.497305	E(7.99)N(7.99)H(7.99)D(7.99)G(6.49)M(6.49)S(6.49)R(4.80)E(4.80)N(4.59)D(6.47)A(6.47)Q(6.47)G(6.47)P(6.47)K(6.47)R(6.47)	nterm7^2;nterm9^1;nterm10^2;cterm1^1;cterm7^2;cterm8^2;cterm10^2;cterm13^2;	6.12;1.90;100.00;1.57;6.12;3.85;100.00;12.91;
1002	2030.254395	16.494900	3	-1.000000	0	1	TAAELDVNDVGTGARGVVQLK	R	E	rev_sp|O43175|SERA_HUMAN D-3-phosphoglycerate dehydrogenase OS=Homo sapiens GN=PHGDH PE=1 SV=4	8	80	2112.117432	-81.863037	2	1		14.131000	13.895000	1.374650e+00	TAAELDVNDVgTGARGVVQLK	6.490898	14.131166	12.853290	1.277877	T(1.45)A(2.95)A(4.63)E(6.20)L(6.20)D(6.20)V(6.20)N(9.09)D(9.09)V(12.85)G(14.13)T(12.46)G(12.46)A(12.46)R(12.46)G(12.46)V(12.46)V(12.46)Q(12.46)L(12.46)K(12.46)	nterm6^2;nterm9^1;nterm10^2;cterm10^2;	0.79;20.83;4.25;4.25;
1003	2485.135254	16.498762	4	-1.000000	0	1	SVHCEHKPTPDLASKNLMSELSK	K	V	rev_sp|Q9UK61|TASOR_HUMAN Protein TASOR OS=Homo sapiens GN=FAM208A PE=1 SV=3	8	88	2623.273193	-138.137939	2	2	4C(57.02146), 18M(15.9949)	14.855000	13.658000	2.869091e-01	SVHCEhKPTPDLASKNLMSELSK	9.192818	14.855930	12.707605	2.148325	S(12.71)V(12.71)H(12.71)C(12.71)E(12.71)H(14.86)K(11.78)P(11.78)T(9.31)P(8.16)D(8.16)L(8.16)A(8.16)S(4.79)K(3.80)N(3.80)L(3.80)M(3.80)S(3.80)E(3.80)L(3.80)S(3.80)K(3.80)	nterm5^1;nterm9^2;cterm6^2;cterm10^2;cterm17^2;	44.80;30.97;8.55;29.05;3.39;
1005	2615.455566	16.523941	4	-1.000000	0	1	AMNKSFMESGGTVLSTNWSDVGK	R	R	sp|Q9Y2Z0|SGT1_HUMAN Protein SGT1 homolog OS=Homo sapiens GN=SUGT1 PE=1 SV=3	7	88	2477.120117	138.335449	2	1	2M(15.9949), 7M(15.9949)	14.768000	14.419000	3.842964e-01	AMNKSFMESGGTVLSTNwsDVGK	5.222744	14.768644	13.150590	1.618054	A(0.13)M(0.13)N(0.13)K(0.13)S(0.13)F(1.56)M(1.56)E(1.56)S(4.49)G(4.49)G(4.49)T(4.49)V(4.49)L(7.92)S(7.92)T(13.02)N(13.02)W(14.77)S(14.77)D(13.15)V(13.15)G(13.15)K(13.15)	nterm11^1;nterm15^2;cterm4^1;	0.33;81.22;1.14;
1006	2127.177490	16.527164	5	-1.000000	0	1	KLHMLDLFIGTDRLDGAK	K	T	rev_sp|P12956|XRCC6_HUMAN X-ray repair cross-complementing protein 6 OS=Homo sapiens GN=XRCC6 PE=1 SV=2	5	68	2058.093018	69.084473	2	2	4M(15.9949)	11.009000	10.823000	1.371480e+00	KLHMLDLFigtDRLDGAK	9.905678	11.009545	9.902666	1.106879	K(4.72)L(5.72)H(5.72)M(5.72)L(4.60)D(5.71)L(5.71)F(5.71)I(11.01)G(11.01)T(11.01)D(9.90)R(9.90)L(5.30)D(5.30)G(5.30)A(5.30)K(5.30)	nterm1^1;nterm8^2;cterm5^1;cterm7^1;	0.41;100.00;49.49;0.41;
1007	2356.320557	16.531126	5	-1.000000	0	1	MKKIQNDLDNFYPHNLAMK	-	G	rev_tr|A0A024QZP7|A0A024QZP7_HUMAN Cell division cycle 2, G1 to S and G2 to M, isoform CRA_a OS=Homo sapiens GN=CDC2 PE=1 SV=1	7	72	2361.160889	-4.840332	2	2	N-term(42.0106)	15.010000	13.818000	6.538633e-01	MKKIQNDLDNFYPHnlAMK	6.217484	15.010301	13.102781	1.907519	M(1.72)K(1.72)K(1.72)I(2.49)Q(3.74)N(3.74)D(3.74)L(8.24)D(8.24)N(8.24)F(11.36)Y(11.36)P(11.36)H(13.07)N(15.01)L(15.01)A(13.10)M(13.10)K(13.10)	nterm7^2;nterm9^2;cterm1^1;cterm3^2;cterm6^2;cterm9^2;	90.01;100.00;2.52;5.57;6.11;19.53;
1008	2030.256226	16.535093	5	-1.000000	0	1	HRSFTATQSDLFAMYNK	K	Q	rev_sp|O95163|ELP1_HUMAN Elongator complex protein 1 OS=Homo sapiens GN=IKBKAP PE=1 SV=3	7	64	2031.947144	-1.690918	2	1	14M(15.9949)	14.328000	13.835000	1.162353e+00	HRSFTAtQSDLFAMYNK	8.325121	14.328861	12.673209	1.655652	H(10.42)R(10.42)S(10.42)F(10.42)T(12.67)A(12.67)T(14.33)Q(9.77)S(9.77)D(9.77)L(9.77)F(6.82)A(6.82)M(6.82)Y(6.82)N(6.82)K(5.03)	nterm4^1;cterm1^1;cterm4^1;cterm6^2;cterm10^2;	12.33;6.13;13.97;46.84;2.80;
1009	1605.832153	16.538971	2	-1.000000	0	1	RGSNTTSHLHQAVAK	K	A	sp|P22695|QCR2_HUMAN Cytochrome b-c1 complex subunit 2, mitochondrial OS=Homo sapiens GN=UQCRC2 PE=1 SV=3	8	28	1605.833496	-0.001343	2	1		14.085000	10.885000	9.265561e-02							nterm5^1;nterm6^2;nterm8^1;nterm9^1;nterm9^2;nterm11^1;nterm12^2;nterm13^2;nterm14^2;cterm5^1;cterm6^1;cterm8^2;cterm11^1;cterm11^2;cterm12^1;	8.08;2.22;26.35;21.93;4.93;1.68;67.86;66.40;34.62;8.08;15.83;2.30;6.46;32.65;8.81;
1011	2615.455078	16.564165	5	-1.000000	0	1	GLKSFGMLVASVFALLNMMLMSNR	K	R	rev_sp|P11166|GTR1_HUMAN Solute carrier family 2, facilitated glucose transporter member 1 OS=Homo sapiens GN=SLC2A1 PE=1 SV=2	6	92	2645.356445	-29.901367	2	1	18M(15.9949)	12.807000	12.807000	7.880107e-01	GLKSFGMLVASVFALLNMMlmsnr	6.404610	12.807681	7.097757	5.709924	G(0.00)L(0.00)K(0.00)S(0.00)F(0.00)G(0.00)M(5.30)L(6.40)V(6.40)A(6.40)S(6.40)V(6.40)F(6.40)A(6.40)L(6.40)L(6.40)N(6.40)M(6.40)M(7.10)L(12.81)M(12.81)S(12.81)N(12.81)R(12.81)	nterm3^1;nterm6^1;nterm7^2;	0.49;100.00;0.28;
1012	2615.455811	16.567963	6	-1.000000	0	1	ARQAAPCVLFFDELDSIAKAR	K	G	sp|P55072|TERA_HUMAN Transitional endoplasmic reticulum ATPase OS=Homo sapiens GN=VCP PE=1 SV=4	7	80	2377.221191	238.234619	2	2	7C(57.02146)	12.603000	11.701000	4.345629e-01	ARQAApcvlfFDELDSIAKAR	10.781425	12.603412	11.173242	1.430170	A(11.17)R(11.17)Q(11.17)A(11.17)A(11.17)P(12.60)C(12.60)V(12.60)L(12.60)F(12.60)F(10.09)D(9.39)E(9.39)L(9.39)D(7.31)S(6.56)I(3.78)A(3.78)K(3.78)A(3.78)R(3.78)	nterm5^1;cterm5^1;cterm6^1;cterm7^2;cterm11^2;	43.60;16.25;0.91;28.40;0.42;
1013	2356.320313	16.571884	4	-1.000000	0	1	WWGQDGGIRSYIRVVDGER	K	L	rev_sp|P52735|VAV2_HUMAN Guanine nucleotide exchange factor VAV2 OS=Homo sapiens GN=VAV2 PE=1 SV=2	9	72	2248.113525	108.206787	2	2		17.533001	15.110000	2.215964e-01	WWGQdGGIRSYIRVVDGER	11.595100	17.533426	15.727121	1.806305	W(8.09)W(9.98)G(11.92)Q(11.92)D(17.53)G(15.73)G(14.12)I(14.12)R(15.58)S(15.58)Y(11.91)I(11.91)R(11.91)V(11.91)V(11.91)D(10.51)G(10.51)E(10.51)R(9.38)	nterm1^1;nterm2^2;nterm4^1;cterm1^1;cterm9^2;	2.03;2.03;100.00;0.30;86.64;
1014	2127.176514	16.575727	3	-1.000000	0	1	VGQPGPPGAPGSGGPPGAVGPPGGEGK	K	E	rev_sp|P02461|CO3A1_HUMAN Collagen alpha-1(III) chain OS=Homo sapiens GN=COL3A1 PE=1 SV=4	8	104	2234.107910	-106.931396	2	0		16.691999	16.395000	9.801301e-02	VGQPGPPGAPGSGGPPGAVGPPGGEgk	9.873322	16.692953	16.464611	0.228342	V(0.00)G(0.00)Q(0.00)P(0.00)G(0.00)P(0.00)P(2.17)G(2.17)A(5.38)P(11.12)G(11.12)S(11.12)G(11.12)G(11.12)P(11.12)P(11.12)G(11.12)A(12.88)V(15.07)G(16.46)P(16.46)P(16.46)G(16.46)G(16.46)E(16.46)G(16.69)K(16.69)	nterm6^1;nterm8^1;nterm9^2;nterm17^2;nterm25^2;cterm2^1;	8.75;100.00;0.98;50.73;1.25;0.39;
1015	1101.478638	16.579584	2	-1.000000	0	1	YYPQMVHR	K	D	rev_sp|P78527|PRKDC_HUMAN DNA-dependent protein kinase catalytic subunit OS=Homo sapiens GN=PRKDC PE=1 SV=3	4	14	1092.517456	8.961182	2	0		9.408000	9.201000	1.099260e+00	YYpqMVHR	6.060143	9.408506	8.073094	1.335412	Y(8.07)Y(8.07)P(9.41)Q(9.41)M(5.03)V(2.71)H(2.71)R(1.68)	nterm2^1;cterm1^1;cterm4^1;	5.37;2.56;79.83;
1016	2066.231201	16.583017	3	-1.000000	0	1	VAAPPNAMSRVEVLHQKK	K	I	rev_sp|Q14204|DYHC1_HUMAN Cytoplasmic dynein 1 heavy chain 1 OS=Homo sapiens GN=DYNC1H1 PE=1 SV=5	8	68	1974.083252	92.147949	2	2		14.873000	13.894000	2.719332e-01	vaAPPNAMSRVEVLHQKK	7.859221	14.873906	13.251986	1.621921	V(14.87)A(14.87)A(13.25)P(13.25)P(11.65)N(11.65)A(11.65)M(9.10)S(7.59)R(7.59)V(5.43)E(2.75)V(5.29)L(2.54)H(2.54)Q(2.54)K(2.54)K(2.54)	cterm7^2;cterm8^1;cterm9^2;cterm11^2;cterm16^2;	14.62;5.34;18.06;65.29;22.65;
1017	2356.320313	16.586849	3	-1.000000	0	1	GGQAHHGTQNPSQDQGNSPSGK	K	G	sp|Q02383|SEMG2_HUMAN Semenogelin-2 OS=Homo sapiens GN=SEMG2 PE=1 SV=1	9	84	2187.964111	168.356201	2	0		15.894000	13.411000	6.926896e-01	GGQAHHgTQNPSQDQGNSPSGK	15.894322	14.539732	13.767849	0.771883	G(11.68)G(9.88)Q(9.88)A(9.88)H(12.11)H(12.11)G(14.54)T(11.81)Q(11.81)N(11.81)P(13.77)S(11.87)Q(13.23)D(11.48)Q(8.70)G(10.56)N(10.56)S(10.56)P(9.14)S(9.14)G(9.14)K(9.14)	nterm4^1;nterm6^1;nterm12^1;cterm4^1;cterm8^1;cterm9^1;cterm11^2;cterm15^2;cterm21^2;	1.54;7.17;2.56;0.83;44.94;8.78;7.62;100.00;2.20;
1018	1337.565063	16.590675	2	-1.000000	0	1	SSIRQVSDVQKR	R	V	sp|Q13263|TIF1B_HUMAN Transcription intermediary factor 1-beta OS=Homo sapiens GN=TRIM28 PE=1 SV=5	7	22	1401.768677	-64.203613	2	2		11.966000	11.966000	2.346714e-01	SSIRQVSDVQkr	6.700465	11.966921	10.309286	1.657635	S(0.00)S(0.00)I(0.00)R(5.97)Q(5.97)V(5.97)S(5.97)D(5.97)V(7.87)Q(10.31)K(11.97)R(11.97)	nterm3^1;nterm8^1;nterm9^1;nterm10^1;	15.18;5.89;4.76;8.05;
1020	2615.454346	16.615675	3	-1.000000	0	1	PVLSACSSPPPVVKQPLTTPK	K	Q	rev_sp|Q6EMB2|TTLL5_HUMAN Tubulin polyglutamylase TTLL5 OS=Homo sapiens GN=TTLL5 PE=1 SV=3	9	80	2202.208252	413.246094	2	1	6C(57.02146)	17.125000	16.275000	1.337073e+00	PVLSACSSPppVVKQPLTTPK	4.148838	17.125179	15.282514	1.842666	P(10.14)V(10.14)L(10.14)S(10.14)A(13.30)C(13.30)S(15.05)S(13.65)P(13.65)P(17.13)P(17.13)V(15.28)V(15.28)K(10.53)Q(10.53)P(10.53)L(9.12)T(8.26)T(8.26)P(8.26)K(8.26)	nterm4^1;cterm5^1;cterm7^1;cterm8^1;cterm10^1;	1.53;1.34;12.72;2.48;3.07;
1021	2246.208984	16.619534	4	-1.000000	0	1	AIGVLTSGGDAQGMNAAVRAVVR	K	M	sp|Q01813|PFKAP_HUMAN ATP-dependent 6-phosphofructokinase, platelet type OS=Homo sapiens GN=PFKP PE=1 SV=2	8	88	2212.174561	34.034424	2	1		14.545000	13.161000	3.989199e-01	AIGVLTSGGDAqGMNAAVRAVVR	5.990345	14.545704	12.902050	1.643654	A(8.76)I(8.76)G(8.76)V(8.76)L(8.76)T(8.76)S(9.72)G(9.72)G(11.38)D(11.38)A(12.90)Q(14.55)G(12.57)M(12.57)N(10.32)A(10.32)A(8.64)V(6.93)R(6.93)A(6.93)V(6.93)V(6.93)R(6.93)	nterm10^2;nterm11^1;cterm3^2;cterm7^1;cterm7^2;	11.91;3.23;2.66;13.20;9.27;
1023	2127.177490	16.645111	4	-1.000000	0	1	VRDLYSALRDNLSQMTEK	R	E	rev_tr|F8VZY9|F8VZY9_HUMAN Keratin, type I cytoskeletal 18 OS=Homo sapiens GN=KRT18 PE=1 SV=1	6	68	2154.073730	-26.896240	2	2	15M(15.9949)	11.855000	11.405000	1.803860e+00	VRDLYSALrDNLSQMTEK	6.037021	11.855721	10.750525	1.105195	V(10.75)R(10.75)D(10.75)L(10.75)Y(10.75)S(10.75)A(10.75)L(10.75)R(11.86)D(6.73)N(6.04)L(6.04)S(4.93)Q(4.02)M(0.00)T(0.00)E(0.00)K(0.00)	nterm8^1;nterm11^2;nterm12^2;cterm4^1;cterm5^1;cterm6^1;	0.37;13.59;0.88;55.65;13.59;0.54;
1024	973.446167	16.648760	2	-1.000000	0	1	HFMAAEAER	R	A	rev_tr|H3BR70|H3BR70_HUMAN Pyruvate kinase OS=Homo sapiens GN=PKM PE=1 SV=1;rev_tr|H3BTN5|H3BTN5_HUMAN Pyruvate kinase (Fragment) OS=Homo sapiens GN=PKM PE=1 SV=1	8	16	1076.470825	-103.024658	2	0	3M(15.9949)	15.920000	15.797000	6.552722e-01	HFMAAEAeR	15.920953	14.463985	12.816587	1.647398	H(7.52)F(7.52)M(7.52)A(7.52)A(11.25)E(11.44)A(12.82)E(14.46)R(11.52)	nterm4^1;nterm5^1;nterm6^1;nterm7^1;nterm7^2;cterm1^1;cterm3^1;cterm4^1;cterm5^1;	100.00;66.57;11.11;6.90;9.26;20.38;26.10;17.44;13.32;
1025	2651.431885	16.652153	3	-1.000000	0	1	DTIEAANMANPLDQKNAFVLLVADR	K	L	rev_sp|P84077|ARF1_HUMAN ADP-ribosylation factor 1 OS=Homo sapiens GN=ARF1 PE=1 SV=2	7	96	2728.385254	-76.953369	2	1		12.427000	12.320000	4.507444e-01	DTIEAANMANPLDQKnaFVLLVADR	2.837615	12.427787	10.833506	1.594281	D(8.52)T(8.52)I(8.52)E(8.52)A(8.52)A(9.92)N(9.92)M(9.92)A(9.92)N(9.92)P(9.92)L(9.92)D(9.92)Q(9.92)K(10.83)N(12.43)A(12.43)F(10.08)V(10.08)L(8.31)L(5.92)V(5.92)A(5.92)D(3.58)R(3.58)	nterm5^1;cterm6^1;	0.71;17.08;
1026	2149.158447	16.655968	3	-1.000000	0	1	LLESKYPRTLDVVLEEHLK	R	E	sp|Q9H583|HEAT1_HUMAN HEAT repeat-containing protein 1 OS=Homo sapiens GN=HEATR1 PE=1 SV=3	9	72	2281.268066	-132.109619	2	2		17.009001	15.214000	1.189841e-01	LLESKYPRtlDVVLEEHLK	7.309515	17.009892	15.376275	1.633616	L(8.08)L(8.08)E(8.08)S(8.08)K(9.89)Y(9.89)P(9.89)R(13.66)T(17.01)L(17.01)D(15.38)V(13.86)V(13.86)L(11.64)E(11.64)E(10.23)H(10.23)L(10.23)K(10.23)	nterm7^2;nterm8^1;nterm8^2;cterm8^1;cterm9^1;	7.73;16.59;9.64;12.73;2.63;
1027	2709.113281	16.659910	3	-1.000000	0	1	SSSGQSSGYSQHGSGSGHSSGYGQHGSR	K	S	Q86YZ3 SWISS-PROT:Q86YZ3 Tax_Id=9606 Gene_Symbol=HRNR Hornerin	10	108	2709.114746	-0.001465	2	0		19.264999	18.318001	2.871364e+00							nterm10^1;nterm12^1;nterm15^1;nterm22^2;cterm3^1;cterm6^1;cterm9^1;cterm10^1;cterm11^2;cterm16^2;cterm22^2;cterm23^2;	19.46;9.75;3.80;18.80;4.85;17.59;14.10;18.80;10.08;60.38;56.80;100.00;
1029	905.438965	16.685190	2	-1.000000	0	1	GAGTAVQMR	R	V	sp|Q14160|SCRIB_HUMAN Protein scribble homolog OS=Homo sapiens GN=SCRIB PE=1 SV=4;tr|A0A0G2JMS7|A0A0G2JMS7_HUMAN Protein scribble homolog OS=Homo sapiens GN=SCRIB PE=1 SV=1	9	16	905.438843	0.000122	2	0	8M(15.9949)	14.598000	9.996000	1.672616e-02							nterm4^1;nterm5^1;nterm7^1;nterm8^1;cterm1^1;cterm4^1;cterm5^1;cterm6^1;cterm7^1;cterm7^2;	6.13;8.70;1.83;0.80;0.69;21.48;17.74;1.01;2.62;17.08;
1030	927.419861	16.687784	2	-1.000000	0	1	RGPGGRAAR	R	E	rev_sp|Q13724|MOGS_HUMAN Mannosyl-oligosaccharide glucosidase OS=Homo sapiens GN=MOGS PE=1 SV=5	6	16	896.505249	30.914612	2	2		5.420000	5.397000	1.158043e+00	RGPGgRAAR	0.000000	5.420039	3.891249	1.528790	R(3.20)G(3.89)P(3.89)G(3.89)G(5.42)R(2.96)A(1.43)A(1.43)R(0.00)	nterm1^1;nterm4^1;cterm1^1;cterm3^2;	0.06;0.63;0.52;0.08;
1031	949.402100	16.691177	2	-1.000000	0	1	QDAQVVLYR	K	S	sp|P78527|PRKDC_HUMAN DNA-dependent protein kinase catalytic subunit OS=Homo sapiens GN=PRKDC PE=1 SV=3	4	16	1090.577026	-141.174927	2	0		3.748000	3.460000	1.541700e+00	QDAQVVLyr	3.748426	3.204939	1.330253	1.874686	Q(0.54)D(0.54)A(0.54)Q(0.54)V(0.54)V(0.00)L(1.33)Y(3.20)R(3.20)	nterm2^1;nterm6^1;nterm7^1;cterm1^1;cterm3^2;cterm4^1;	0.88;1.01;2.22;0.64;0.40;1.72;
1032	2215.432617	16.694572	4	-1.000000	0	1	STGMLQDLMARMQAQASM	R	-	rev_sp|Q9Y383|LC7L2_HUMAN Putative RNA-binding protein Luc7-like 2 OS=Homo sapiens GN=LUC7L2 PE=1 SV=2	5	68	2016.873657	198.558960	2	1	9M(15.9949), 12M(15.9949), 18M(15.9949)	11.747000	11.667000	7.920586e-01	STGMLqdlMARMQAQASM	5.314643	11.747709	10.629641	1.118069	S(10.63)T(10.63)G(10.63)M(10.63)L(10.63)Q(11.75)D(11.75)L(11.75)M(6.95)A(6.95)R(5.84)M(5.32)Q(5.32)A(0.69)Q(0.69)A(0.69)S(0.69)M(0.69)	cterm5^1;cterm8^1;	100.00;1.65;
1033	2470.514893	16.698467	4	-1.000000	0	1	PLLLPYRSESGLELNDKELSR	K	D	rev_tr|A0A087WUE6|A0A087WUE6_HUMAN GON-4-like protein OS=Homo sapiens GN=GON4L PE=1 SV=1	9	80	2428.296143	42.218750	2	2		17.417000	16.186001	1.913188e-01	PLLLPYRSEsGLELNDKELSR	7.936414	17.417355	15.768292	1.649062	P(12.86)L(12.86)L(12.86)L(12.86)P(11.41)Y(12.63)R(14.06)S(14.06)E(15.77)S(17.42)G(15.06)L(12.75)E(12.75)L(10.33)N(8.55)D(8.55)K(8.55)E(8.55)L(8.55)S(8.55)R(7.35)	nterm6^2;nterm9^1;cterm1^1;cterm10^2;	4.35;3.63;5.39;82.28;
1035	1946.894165	16.723833	3	-1.000000	0	1	QSLGHGQHGSGSGQSPSPSR	R	G	Q86YZ3 SWISS-PROT:Q86YZ3 Tax_Id=9606 Gene_Symbol=HRNR Hornerin	15	76	1946.894165	0.000000	2	0		29.155001	22.077000	2.075185e-05							nterm2^1;nterm11^1;nterm13^2;nterm15^2;cterm3^1;cterm5^1;cterm6^1;cterm7^1;cterm8^1;cterm10^1;cterm11^1;cterm12^1;cterm15^2;cterm16^2;cterm17^2;cterm18^2;cterm19^2;	0.56;2.97;11.09;4.29;2.08;29.74;15.88;4.69;6.23;9.08;2.97;3.57;20.43;5.28;12.75;12.58;4.38;
1036	2709.112549	16.727699	4	-1.000000	0	1	PQKPTHEQREADSSSDYVNMDFTK	K	R	sp|O14654|IRS4_HUMAN Insulin receptor substrate 4 OS=Homo sapiens GN=IRS4 PE=1 SV=1	10	92	2809.261230	-100.148682	2	2		18.889999	16.440001	6.099979e-02	PQKPtheqREADSSSDYVNMDFTK	6.644922	18.890781	16.925905	1.964876	P(13.98)Q(13.98)K(15.79)P(16.93)T(18.89)H(18.89)E(18.89)Q(18.89)R(15.56)E(15.56)A(15.56)D(15.56)S(13.74)S(13.74)S(13.74)D(13.74)Y(11.68)V(9.18)N(5.19)M(3.79)D(3.79)F(2.58)T(2.58)K(2.58)	nterm2^1;nterm4^2;cterm3^1;cterm6^1;	1.66;1.66;1.36;56.51;
1037	1956.116211	16.731621	4	-1.000000	0	1	PDKGSPVQPSLLSLMDK	K	L	rev_sp|Q8NFU7|TET1_HUMAN Methylcytosine dioxygenase TET1 OS=Homo sapiens GN=TET1 PE=1 SV=2	5	64	1810.949829	145.166382	2	1		11.763000	11.439000	2.116228e+00	PDKGSPVQPSLLSLMDk	11.763802	7.275081	6.159772	1.115309	P(5.31)D(5.31)K(5.31)G(5.31)S(5.31)P(5.31)V(5.31)Q(5.31)P(4.61)S(4.61)L(4.61)L(5.43)S(6.16)L(6.16)M(6.16)D(6.16)K(7.28)	nterm9^2;nterm12^2;nterm16^2;cterm8^2;cterm9^1;	100.00;3.94;1.75;100.00;1.34;
1038	2456.461670	16.735518	4	-1.000000	0	1	SLEEEKYDMSGARLALILCVTK	R	A	sp|P31944|CASPE_HUMAN Caspase-14 OS=Homo sapiens GN=CASP14 PE=1 SV=2	7	84	2525.286865	-68.825195	2	2	19C(57.02146)	12.320000	12.102000	1.169315e+00	SLEEEKYDMSgarlALILCVTK	9.798169	12.320715	10.079685	2.241030	S(6.54)L(6.54)E(6.54)E(6.54)E(8.81)K(8.81)Y(8.81)D(8.81)M(8.81)S(8.81)G(12.32)A(12.32)R(12.32)L(12.32)A(10.08)L(8.67)I(8.67)L(8.67)C(7.39)V(6.28)T(5.39)K(5.39)	nterm4^1;nterm10^2;cterm2^1;cterm4^2;cterm8^2;	9.34;100.00;2.44;1.93;9.34;
1039	2731.094238	16.739334	3	-1.000000	0	1	SSSGQSSGYSQHGSGSGHSSGYGQHGSR	K	S	Q86YZ3 SWISS-PROT:Q86YZ3 Tax_Id=9606 Gene_Symbol=HRNR Hornerin	12	108	2709.114746	21.979492	2	0		21.598000	17.955000	3.016116e-02	SSSGQSSgySQHGSGSGHSSGYGQHGSR	16.556187	21.598843	21.569687	0.029156	S(13.55)S(15.19)S(15.19)G(15.19)Q(17.38)S(21.42)S(21.42)G(21.60)Y(21.60)S(19.51)Q(19.51)H(21.57)G(19.52)S(21.47)G(21.47)S(21.47)G(19.64)H(18.00)S(18.03)S(18.03)G(18.03)Y(18.03)G(20.21)Q(20.21)H(20.21)G(18.21)S(18.21)R(18.21)	nterm4^1;nterm5^1;nterm11^1;nterm13^1;nterm22^2;cterm3^1;cterm4^1;cterm10^1;cterm12^2;cterm19^2;	15.85;10.16;12.70;7.01;34.66;15.85;2.44;34.66;3.33;13.11;
1040	3454.093994	16.743139	5	-1.000000	0	1	AEIFRGTVATANKASYVGVALLTLGAVTATVK	R	D	rev_sp|Q5T9A4|ATD3B_HUMAN ATPase family AAA domain-containing protein 3B OS=Homo sapiens GN=ATAD3B PE=1 SV=1	8	124	3191.791748	262.302246	2	2		16.879000	15.040000	2.943508e-01	AEIFRGTVATANKASYVGVALLTLGAVTatvk	12.405426	16.879795	13.724825	3.154970	A(0.91)E(0.91)I(0.91)F(0.91)R(0.91)G(1.34)T(1.34)V(1.34)A(4.56)T(4.56)A(5.80)N(5.80)K(5.80)A(8.90)S(10.60)Y(12.41)V(12.41)G(12.41)V(12.41)A(12.41)L(12.41)L(12.41)T(11.49)L(11.49)G(11.49)A(11.49)V(11.49)T(13.72)A(16.88)T(16.88)V(16.88)K(16.88)	nterm5^2;nterm8^1;nterm10^1;nterm13^2;nterm14^2;nterm15^1;cterm10^1;cterm11^2;	1.54;17.64;2.93;100.00;11.92;2.03;2.49;8.22;
1042	3362.166992	16.768372	4	-1.000000	0	1	EGPIGNPGAPGRFGPAGREGAAGPLGNAGPEGPSGDK	K	G	rev_sp|P02461|CO3A1_HUMAN Collagen alpha-1(III) chain OS=Homo sapiens GN=COL3A1 PE=1 SV=4	11	144	3367.629150	-5.462158	2	2		17.382000	17.339001	2.449548e+00	EGPIGNPGAPGRFGPAGREGAagPLGNAGPEGPSGDK	17.382746	15.655573	13.740026	1.915546	E(7.68)G(7.68)P(7.68)I(7.68)G(8.43)N(10.07)P(11.80)G(11.80)A(11.80)P(13.37)G(13.37)R(11.64)F(11.64)G(11.64)P(11.64)A(11.64)G(11.64)R(11.64)E(11.64)G(11.64)A(13.36)A(15.66)G(15.66)P(13.74)L(13.74)G(11.98)N(11.98)A(11.98)G(11.98)P(11.98)E(11.98)G(10.20)P(10.20)S(9.71)G(9.71)D(9.71)K(9.71)	nterm4^1;nterm5^1;nterm6^1;nterm9^2;nterm20^1;nterm21^2;cterm4^1;cterm6^1;cterm12^2;cterm14^2;cterm26^2;	2.13;3.35;4.78;2.13;1.46;8.96;1.64;3.20;4.57;6.57;2.00;
1043	1968.873901	16.772179	2	-1.000000	0	1	VIVGSRLLELAGQQIKAVR	R	T	rev_sp|Q92621|NU205_HUMAN Nuclear pore complex protein Nup205 OS=Homo sapiens GN=NUP205 PE=1 SV=3	6	36	2049.242188	-80.368286	2	2		12.144000	12.144000	4.124144e+00	VIVGSRLLElAGQQIKAVR	12.144024	8.755870	7.989148	0.766722	V(4.15)I(4.15)V(4.15)G(4.15)S(4.15)R(3.42)L(4.69)L(4.69)E(4.69)L(8.76)A(5.33)G(6.58)Q(6.58)Q(6.58)I(6.58)K(7.99)A(7.99)V(7.99)R(7.99)	nterm6^1;nterm9^1;nterm11^1;cterm9^1;cterm16^2;	3.56;100.00;16.58;30.65;14.86;
1044	1143.598755	16.775990	2	-1.000000	0	1	KGPAGDRGPR	R	G	sp|P08123|CO1A2_HUMAN Collagen alpha-2(I) chain OS=Homo sapiens GN=COL1A2 PE=1 SV=7	5	18	1009.541687	134.057068	2	2		7.872000	7.777000	2.803234e+00	KGPAgdrGPR	4.422986	7.872122	6.359988	1.512134	K(2.60)G(2.60)P(2.60)A(4.30)G(7.87)D(7.87)R(7.87)G(6.26)P(4.91)R(6.36)	nterm4^1;cterm2^1;cterm3^1;cterm6^2;	6.16;3.16;3.61;3.61;
1046	1013.551392	16.801188	2	-1.000000	0	1	KISRLPK	R	E	rev_sp|O15371|EIF3D_HUMAN Eukaryotic translation initiation factor 3 subunit D OS=Homo sapiens GN=EIF3D PE=1 SV=1	6	12	840.554504	172.996887	2	2		13.144000	13.132000	1.354801e+00	KISRlPK	4.776669	13.144234	11.579857	1.564377	K(7.23)I(9.04)S(11.58)R(11.58)L(13.14)P(8.38)K(8.38)	nterm2^1;cterm1^1;cterm2^1;	4.07;0.87;29.18;
1047	2386.313965	16.803785	4	-1.000000	0	1	TSATKGTGLDEAMEWLVETLK	K	S	sp|P40616|ARL1_HUMAN ADP-ribosylation factor-like protein 1 OS=Homo sapiens GN=ARL1 PE=1 SV=1	9	80	2295.130371	91.183594	2	1	13M(15.9949)	16.462000	15.843000	2.110997e+00	TSATKGTGldeaMEWLVETLK	16.462620	14.844503	12.474154	2.370350	T(7.62)S(7.62)A(7.62)T(9.45)K(10.35)G(11.81)T(11.81)G(11.81)L(14.84)D(14.84)E(14.84)A(14.84)M(12.47)E(12.47)W(12.47)L(12.47)V(11.57)E(11.57)T(10.67)L(8.84)K(8.84)	nterm2^1;nterm3^1;nterm4^1;nterm5^1;nterm8^1;nterm16^2;cterm2^1;cterm3^1;cterm5^1;cterm9^2;	0.43;6.22;1.44;3.30;46.28;0.50;6.22;1.44;24.05;53.14;
1048	2386.312988	16.807713	5	-1.000000	0	1	EEEMMIRQREMEEQMR	R	R	sp|P23246|SFPQ_HUMAN Splicing factor, proline- and glutamine-rich OS=Homo sapiens GN=SFPQ PE=1 SV=2	7	60	2185.922363	200.390625	2	2	11M(15.9949), 15M(15.9949)	11.416000	11.416000	3.809023e-01	EEEMMIRQREMEEqmr	7.428975	11.416737	9.783503	1.633234	E(2.48)E(2.48)E(2.48)M(3.20)M(4.50)I(4.50)R(4.50)Q(2.98)R(5.80)E(5.80)M(9.78)E(9.78)E(9.78)Q(11.42)M(11.42)R(11.42)	nterm3^2;nterm4^2;nterm7^1;nterm8^2;nterm13^2;cterm1^1;	0.32;2.76;0.20;10.42;0.33;0.17;
1049	3362.168945	16.811613	5	-1.000000	0	1	LFCVPGVDFGFEQDPAGVDLPAVDIIPLR	-	S	rev_sp|P02452|CO1A1_HUMAN Collagen alpha-1(I) chain OS=Homo sapiens GN=COL1A1 PE=1 SV=5	9	112	3155.600098	206.568848	2	0	3C(57.02146)	16.367001	16.302000	1.122909e+00	LFCVPGVDFGFeQDPAGVDLPAVDIIPLR	11.482014	16.367046	14.574520	1.792526	L(12.77)F(12.77)C(12.77)V(12.77)P(12.77)G(12.77)V(12.77)D(14.54)F(14.54)G(14.54)F(14.54)E(16.37)Q(14.57)D(14.57)P(11.30)A(7.87)G(7.87)V(5.17)D(5.17)L(5.17)P(5.17)A(5.17)V(3.98)D(3.98)I(3.98)I(3.98)P(3.98)L(3.98)R(3.98)	nterm7^1;nterm11^1;cterm12^1;cterm14^2;cterm15^2;cterm17^2;	15.06;11.67;2.27;33.00;15.06;25.23;
1050	2651.432129	16.815432	3	-1.000000	0	1	HPGPGLAGCPWGVTQGLQGGTGR	R	L	rev_sp|Q96D53|COQ8B_HUMAN Atypical kinase COQ8B, mitochondrial OS=Homo sapiens GN=COQ8B PE=1 SV=2	8	88	2259.096680	392.335449	2	0	9C(57.02146)	15.389000	14.082000	1.826685e-01	hPGPGLAGCPWGVTQGLQGGTGR	6.481390	15.389431	14.246799	1.142632	H(15.39)P(14.25)G(14.25)P(14.25)G(14.25)L(12.00)A(12.00)G(12.00)C(11.27)P(9.72)W(8.58)G(8.58)V(8.58)T(6.17)Q(1.56)G(1.56)L(3.56)Q(3.56)G(3.56)G(3.56)T(3.56)G(3.56)R(1.99)	cterm9^1;cterm15^2;cterm22^2;	100.00;4.13;4.69;
1051	1208.651855	16.819317	3	-1.000000	0	1	LFPSIVIGGK	R	S	sp|Q16204|CCDC6_HUMAN Coiled-coil domain-containing protein 6 OS=Homo sapiens GN=CCDC6 PE=1 SV=2	4	36	1029.622192	179.029663	2	0		10.737000	10.675000	2.198721e+00	LFPSIVIgGK	10.737362	7.780298	5.408068	2.372230	L(5.41)F(5.41)P(2.45)S(2.45)I(2.45)V(2.45)I(3.60)G(7.78)G(5.33)K(5.33)	nterm5^1;nterm6^1;nterm7^2;cterm2^1;cterm8^2;	9.08;3.15;100.00;11.60;100.00;
1052	2238.936523	16.822790	3	-1.000000	0	1	QMKFAASGGFLHHMAGLSSSK	K	L	sp|Q9BY77|PDIP3_HUMAN Polymerase delta-interacting protein 3 OS=Homo sapiens GN=POLDIP3 PE=1 SV=2	11	80	2223.056396	15.880127	2	1	2M(15.9949), 14M(15.9949)	20.052999	19.700001	1.090339e-02	QMKFAAsGGFLHHMAGLSSSK	8.772400	20.053398	19.895142	0.158257	Q(12.59)M(12.56)K(14.69)F(18.16)A(18.16)A(18.16)S(20.05)G(18.24)G(18.24)F(19.90)L(17.93)H(17.93)H(16.29)M(14.71)A(14.71)G(14.71)L(13.02)S(13.02)S(13.02)S(13.02)K(10.76)	nterm3^1;nterm6^1;nterm10^2;cterm5^2;cterm14^1;cterm14^2;cterm20^2;	9.28;8.37;4.46;4.42;2.72;12.68;13.37;
1054	1057.514282	16.848007	2	-1.000000	0	1	RKVGADYLDR	K	A	rev_tr|H0YN42|H0YN42_HUMAN Annexin (Fragment) OS=Homo sapiens GN=ANXA2 PE=1 SV=1	4	18	1191.635864	-134.121582	2	2		9.248000	8.974000	2.968349e+00	rKVGADYLDR	9.248888	5.647265	4.436704	1.210561	R(5.65)K(4.43)V(0.00)G(0.00)A(0.00)D(3.67)Y(3.67)L(3.67)D(3.67)R(4.44)	nterm5^1;nterm9^1;cterm1^1;cterm8^1;cterm9^1;	39.26;2.99;0.79;36.33;25.17;
1055	3362.171387	16.851471	7	-1.000000	0	1	PSIVGASWKEPFPGWIDNFNGPSGLFIAAGK	R	G	tr|E9PNW8|E9PNW8_HUMAN Fatty acyl-CoA reductase (Fragment) OS=Homo sapiens GN=FAR1 PE=1 SV=1	5	120	3258.650146	103.521240	2	1		11.994000	11.449000	6.568480e-01	PSIVGASWKEPFPGWIDNFNGpsglfiaagk	8.178902	11.994832	8.178902	3.815930	P(0.00)S(0.00)I(0.00)V(0.00)G(0.00)A(0.00)S(1.74)W(1.74)K(1.74)E(5.35)P(6.75)F(6.75)P(6.75)G(6.75)W(8.18)I(8.18)D(8.18)N(8.18)F(8.18)N(8.18)G(8.18)P(11.99)S(11.99)G(11.99)L(11.99)F(11.99)I(11.99)A(11.99)A(11.99)G(11.99)K(11.99)	nterm2^1;nterm6^2;nterm8^2;nterm9^2;nterm10^2;nterm14^2;	5.58;5.70;10.28;100.00;36.92;5.92;
1056	2386.312012	16.855350	3	-1.000000	0	1	VMEMFQPSAVVLQCGSDSLSGDR	K	L	sp|Q13547|HDAC1_HUMAN Histone deacetylase 1 OS=Homo sapiens GN=HDAC1 PE=1 SV=1	9	88	2528.134521	-141.822510	2	0	2M(15.9949), 14C(57.02146)	18.497999	18.497999	2.166670e-01	VMEMFQpSAVVLQCGSDSLSGDR	10.227147	18.498283	16.547558	1.950726	V(15.53)M(15.53)E(15.53)M(15.53)F(15.53)Q(16.29)P(18.50)S(16.55)A(13.12)V(13.12)V(13.12)L(13.12)Q(11.31)C(13.30)G(11.50)S(11.00)D(11.00)S(11.00)L(11.00)S(11.00)G(9.34)D(9.34)R(7.56)	nterm6^1;nterm13^2;nterm15^2;cterm15^2;	48.11;43.93;3.72;48.11;
1057	2402.308350	16.859198	4	-1.000000	0	1	VELQAKADTLTDEINFLR	K	A	P02538 SWISS-PROT:P02538 Tax_Id=9606 Gene_Symbol=KRT6A Keratin, type II cytoskeletal 6A;sp|P04259|K2C6B_HUMAN Keratin, type II cytoskeletal 6B OS=Homo sapiens GN=KRT6B PE=1 SV=5	8	68	2075.089844	327.218506	2	1		15.451000	14.705000	4.050392e-01	vELQAKADTLTDEINFLR	9.392532	15.451623	14.063171	1.388452	V(15.45)E(14.06)L(14.06)Q(14.06)A(14.06)K(14.06)A(11.36)D(9.40)T(6.64)L(6.64)T(6.64)D(6.64)E(2.93)I(2.93)N(2.93)F(1.53)L(0.00)R(0.00)	nterm11^2;cterm2^1;cterm3^2;cterm6^2;cterm11^2;cterm12^2;	100.00;4.62;4.70;9.47;14.59;66.61;
1059	2615.455566	16.884806	4	-1.000000	0	1	IESVHFSDQFSGPKIMQEEGQPLK	K	L	sp|Q96A33|CCD47_HUMAN Coiled-coil domain-containing protein 47 OS=Homo sapiens GN=CCDC47 PE=1 SV=1	9	92	2730.332275	-114.876709	2	1		15.163000	14.931000	1.293803e+00	IESVHFSDQFSGPKIMQeegQPLK	12.269286	15.163587	13.687845	1.475741	I(4.11)E(4.11)S(6.05)V(6.05)H(6.05)F(6.05)S(7.77)D(5.24)Q(5.24)F(6.50)S(6.50)G(6.50)P(9.24)K(9.24)I(12.10)M(12.10)Q(12.10)E(15.16)E(15.16)G(15.16)Q(13.69)P(13.69)L(12.47)K(12.47)	nterm2^1;nterm4^2;nterm6^2;nterm9^1;nterm14^2;nterm17^2;cterm2^1;cterm3^1;cterm4^2;cterm17^2;	3.12;1.17;3.80;1.18;27.28;1.26;3.70;3.80;3.12;1.26;
1060	2127.177246	16.888453	5	-1.000000	0	1	QELKTEIATVEKQLHTMEK	K	N	rev_sp|Q14683|SMC1A_HUMAN Structural maintenance of chromosomes protein 1A OS=Homo sapiens GN=SMC1A PE=1 SV=2	6	72	2255.183105	-128.005859	2	2		13.420000	13.209000	1.062639e+00	QELKTEIATvEKQLHTMEK	11.025543	13.420279	11.732513	1.687765	Q(8.19)E(8.92)L(8.92)K(8.92)T(8.92)E(10.04)I(10.04)A(10.04)T(10.75)V(13.42)E(11.73)K(6.75)Q(6.75)L(6.75)H(6.75)T(6.75)M(6.75)E(6.75)K(6.75)	nterm1^1;nterm5^1;nterm9^2;cterm1^1;cterm8^2;	1.32;1.06;100.00;0.68;100.00;
1061	2238.936035	16.892368	4	-1.000000	0	1	GGGPAGAGAGGGGGGAAGSAAAAAAAGKGK	R	Q	rev_sp|Q68E01|INT3_HUMAN Integrator complex subunit 3 OS=Homo sapiens GN=INTS3 PE=1 SV=1	8	116	2109.031006	129.905029	2	1		14.315000	14.299000	2.766839e+00	gggpaGAGAGGGGGGAAGSAAAAAAAGKGK	7.889070	14.315549	13.192991	1.122558	G(14.32)G(14.32)G(14.32)P(14.32)A(14.32)G(13.19)A(12.64)G(12.64)A(7.22)G(7.22)G(5.10)G(5.10)G(5.10)G(5.12)G(5.12)A(5.12)A(1.68)G(0.99)S(0.99)A(0.00)A(0.00)A(0.00)A(0.00)A(0.00)A(0.00)A(0.00)G(0.00)K(0.00)G(0.00)K(0.00)	nterm3^1;nterm6^2;nterm14^2;cterm14^2;cterm17^1;cterm20^2;cterm24^2;	0.46;0.78;1.76;9.53;0.19;11.05;1.00;
1062	2356.320557	16.896276	5	-1.000000	0	1	SKDVAKILWSFGTLNYK	R	P	sp|Q7L8L6|FAKD5_HUMAN FAST kinase domain-containing protein 5, mitochondrial OS=Homo sapiens GN=FASTKD5 PE=1 SV=1	7	64	1969.067139	387.253418	2	2		14.223000	13.588000	1.274195e+00	SKDVAkiLWSFGTLNYK	14.223229	12.248631	11.087353	1.161279	S(10.35)K(10.35)D(10.35)V(11.09)A(11.09)K(12.25)I(12.25)L(8.87)W(7.09)S(3.58)F(7.51)G(8.93)T(7.76)L(7.76)N(7.76)Y(7.76)K(7.76)	nterm3^2;nterm5^2;nterm10^2;nterm11^2;cterm1^1;cterm5^1;cterm8^2;cterm9^2;	2.28;3.30;89.17;3.20;1.85;3.20;50.45;52.93;
1063	2030.255737	16.900238	5	-1.000000	0	1	RAEDGSVIDYELIDQDAR	R	D	tr|H0YN42|H0YN42_HUMAN Annexin (Fragment) OS=Homo sapiens GN=ANXA2 PE=1 SV=1	8	68	2063.975830	-33.720093	2	1		14.765000	12.914000	2.977473e-01	RAEDGSVIDYElidqdaR	10.214296	14.765122	13.086597	1.678525	R(2.46)A(2.46)E(2.46)D(2.46)G(6.24)S(6.24)V(7.82)I(7.82)D(9.11)Y(10.87)E(12.33)L(14.77)I(14.77)D(14.77)Q(14.77)D(14.77)A(14.77)R(13.09)	nterm4^1;nterm6^1;nterm9^2;nterm10^2;cterm1^1;	44.02;2.46;44.02;7.08;11.65;
1064	2186.355713	16.904146	4	-1.000000	0	1	EGRGMPPPLRGGPGGPGGPGGPMGR	R	M	tr|C9JGE3|C9JGE3_HUMAN EWS RNA-binding protein variant 6 OS=Homo sapiens GN=EWSR1 PE=1 SV=2	8	96	2313.121582	-126.765869	2	2	5M(15.9949)	13.642000	13.077000	8.831783e-01	EGRGMPpPLRGGPGGPGGPGGPMGR	9.031961	13.642108	11.991988	1.650120	E(10.40)G(11.83)R(11.83)G(11.83)M(11.83)P(11.83)P(13.64)P(11.99)L(11.99)R(11.99)G(10.04)G(10.04)P(10.04)G(7.04)G(7.04)P(9.56)G(11.19)G(9.57)P(9.57)G(8.33)G(8.33)P(8.33)M(8.33)G(7.07)R(7.07)	nterm6^1;nterm16^2;cterm1^1;cterm2^1;cterm12^2;cterm18^2;	13.33;6.00;6.26;2.69;24.65;8.74;
1066	2615.456055	16.929380	6	-1.000000	0	1	QQWFAMLRAEQDSEVGPQEINK	K	E	sp|Q96IK5|GMCL1_HUMAN Germ cell-less protein-like 1 OS=Homo sapiens GN=GMCL1 PE=1 SV=1	7	84	2619.238525	-3.782471	2	1	6M(15.9949)	12.478000	10.765000	4.220890e-01	QQWFAMLRAEQDSEVGpqeink	9.545401	12.478992	9.545401	2.933591	Q(0.00)Q(1.16)W(2.55)F(2.55)A(4.73)M(4.73)L(6.12)R(6.12)A(6.12)E(6.12)Q(6.12)D(7.74)S(9.55)E(9.55)V(9.55)G(9.55)P(12.48)Q(12.48)E(12.48)I(12.48)N(12.48)K(12.48)	nterm1^1;nterm2^2;nterm4^1;nterm6^1;nterm11^2;nterm12^2;	3.19;3.19;12.43;0.07;0.19;0.35;
1067	2356.320557	16.933313	4	-1.000000	0	1	IIDTPISEMGFAGIAVGAAMAGLR	R	P	sp|P11177|ODPB_HUMAN Pyruvate dehydrogenase E1 component subunit beta, mitochondrial OS=Homo sapiens GN=PDHB PE=1 SV=3	8	92	2376.218018	-19.897461	2	0	9M(15.9949)	13.475000	13.450000	2.332370e+00	IIDTPisemgFAGIAVGAAMAGLR	13.475356	11.969280	11.119992	0.849288	I(9.53)I(9.53)D(9.53)T(10.17)P(10.17)I(11.97)S(11.97)E(11.97)M(11.97)G(11.97)F(10.13)A(7.82)G(7.82)I(7.82)A(7.82)V(9.62)G(11.12)A(9.69)A(9.69)M(5.76)A(5.76)G(3.94)L(3.94)R(3.94)	nterm3^1;nterm14^2;nterm15^2;nterm16^2;cterm1^1;cterm3^1;cterm5^1;cterm7^2;cterm13^2;cterm14^2;	1.89;4.65;3.84;2.85;0.47;2.48;49.05;2.48;56.30;4.83;
1068	2127.176758	16.937187	3	-1.000000	0	1	EQSTTMASMGGFGNNIIVSHR	R	I	sp|Q9C0C7|AMRA1_HUMAN Activating molecule in BECN1-regulated autophagy protein 1 OS=Homo sapiens GN=AMBRA1 PE=1 SV=2	9	80	2236.036377	-108.859619	2	0		16.837000	16.069000	3.109404e-01	EQSTTMASMGGFGNniivshR	8.607505	16.837372	15.155315	1.682056	E(4.87)Q(4.87)S(4.87)T(6.13)T(6.13)M(6.13)A(7.72)S(11.26)M(11.23)G(12.35)G(13.74)F(13.74)G(15.16)N(15.16)N(16.84)I(16.84)I(16.84)V(16.84)S(16.84)H(16.84)R(14.78)	nterm6^1;nterm8^2;nterm12^1;nterm14^2;cterm13^2;	34.84;1.12;1.57;4.64;5.41;
1069	835.419250	16.941107	2	-1.000000	0	1	QPNSAIRK	K	C	sp|P62266|RS23_HUMAN 40S ribosomal protein S23 OS=Homo sapiens GN=RPS23 PE=1 SV=3	5	14	912.514099	-77.094849	2	1		7.578000	7.130000	3.952765e+00	QPNSAIrK	1.238425	7.578520	6.148964	1.429556	Q(0.55)P(2.31)N(2.99)S(2.99)A(6.14)I(6.14)R(7.58)K(6.15)	nterm1^1;nterm2^1;cterm1^1;	3.95;1.98;1.74;
1070	2314.191406	16.944387	3	-1.000000	0	1	GRMSMKEVDEQMLSVQSK	R	N	sp|P04350|TBB4A_HUMAN Tubulin beta-4A chain OS=Homo sapiens GN=TUBB4A PE=1 SV=2	9	68	2113.980469	200.210938	2	2	5M(15.9949), 12M(15.9949)	17.688999	16.483999	3.406471e-01	GRMSMKEVDeQMLSVQSK	4.547036	17.689663	16.243290	1.446373	G(7.85)R(10.00)M(10.00)S(10.00)M(11.89)K(11.89)E(11.89)V(14.47)D(14.47)E(17.69)Q(16.24)M(14.21)L(14.21)S(14.21)V(14.21)Q(11.16)S(11.16)K(11.16)	nterm9^1;nterm9^2;cterm3^1;	20.50;19.07;4.60;
1071	1968.874023	16.948179	2	-1.000000	0	1	LQWSRIWHVIGDHFNK	R	V	sp|Q9Y6D5|BIG2_HUMAN Brefeldin A-inhibited guanine nucleotide-exchange protein 2 OS=Homo sapiens GN=ARFGEF2 PE=1 SV=3	7	30	2035.053955	-66.179932	2	1		11.267000	9.997000	4.178560e-01	LQWSRIWHvIGDHFNK	7.000683	11.267689	9.508978	1.758711	L(5.98)Q(5.98)W(5.98)S(5.78)R(5.78)I(5.78)W(7.36)H(9.51)V(11.27)I(9.50)G(9.50)D(9.50)H(5.92)F(5.92)N(5.92)K(5.92)	nterm6^1;nterm7^1;nterm8^1;cterm4^1;	5.15;15.24;4.61;7.32;
1072	2424.256836	16.951990	4	-1.000000	0	1	IQRFLSQPFQVAEVFTGHMGK	K	L	sp|P06576|ATPB_HUMAN ATP synthase subunit beta, mitochondrial OS=Homo sapiens GN=ATP5B PE=1 SV=3	8	80	2435.241943	-10.985107	2	1	19M(15.9949)	14.719000	14.679000	5.549241e-02	IQRFLSQPFQVAEVFTGHMgk	14.719131	11.168371	10.125650	1.042721	I(5.30)Q(5.30)R(5.30)F(5.30)L(5.30)S(7.25)Q(7.25)P(8.41)F(8.41)Q(8.41)V(4.48)A(6.82)E(8.43)V(8.43)F(10.13)T(10.13)G(9.35)H(9.35)M(9.35)G(11.17)K(11.17)	nterm4^2;nterm5^1;nterm11^2;nterm12^2;nterm14^2;nterm19^2;cterm5^2;cterm11^2;	0.48;3.04;8.72;3.06;1.36;0.40;0.48;100.00;
1073	2547.445801	16.955864	4	-1.000000	0	1	LVLAFAVSLVALLAVTMLAVLLSLR	R	F	sp|Q9UKU6|TRHDE_HUMAN Thyrotropin-releasing hormone-degrading ectoenzyme OS=Homo sapiens GN=TRHDE PE=2 SV=1	8	96	2595.616455	-48.170654	2	0		16.330999	16.259001	1.174940e+00	LVLAFAVSLValLAVTMLAVLLSLR	11.740204	16.331593	16.060419	0.271173	L(11.47)V(11.47)L(11.47)A(11.47)F(11.47)A(13.63)V(13.63)S(13.63)L(16.06)V(16.06)A(16.33)L(16.33)L(15.02)A(15.02)V(15.02)T(15.02)M(15.02)L(13.28)A(13.28)V(12.33)L(10.89)L(10.89)S(9.75)L(9.75)R(9.75)	nterm5^1;nterm8^1;cterm6^1;cterm13^2;cterm15^2;	39.67;94.10;19.35;19.35;39.49;
1075	2615.455078	16.981783	5	-1.000000	0	1	LTFLDLRNNFLNSLPEEMESLVR	K	L	sp|Q9H9A6|LRC40_HUMAN Leucine-rich repeat-containing protein 40 OS=Homo sapiens GN=LRRC40 PE=1 SV=1	10	88	2765.405762	-149.950684	2	1	18M(15.9949)	18.249001	14.390000	2.632489e-02	LTFLDlrNNFLNSLPEEMESLVR	10.372015	18.249655	16.296648	1.953007	L(11.40)T(11.40)F(13.27)L(13.27)D(13.27)L(18.25)R(18.25)N(16.30)N(14.50)F(11.77)L(11.77)N(11.02)S(11.02)L(9.61)P(9.61)E(6.40)E(5.30)M(5.30)E(5.30)S(5.30)L(5.30)V(5.30)R(5.30)	nterm2^1;nterm5^1;cterm1^1;cterm3^1;cterm8^2;cterm12^2;cterm14^2;	0.38;100.00;0.38;0.66;24.59;1.49;0.45;
1076	2408.294678	16.985662	3	-1.000000	0	1	QISSTLADTAVAAQVNGEPYDLER	R	P	sp|Q9BW92|SYTM_HUMAN Threonine--tRNA ligase, mitochondrial OS=Homo sapiens GN=TARS2 PE=1 SV=1	11	92	2547.245117	-138.950439	2	0		18.768000	17.065001	1.762162e-01	QISSTLADTaVAAQVNGEPYDLER	18.768456	15.261019	14.762995	0.498024	Q(12.31)I(12.31)S(13.52)S(13.31)T(13.31)L(13.31)A(13.31)D(13.31)T(13.31)A(15.26)V(13.91)A(14.76)A(14.76)Q(12.55)V(12.55)N(12.55)G(12.55)E(12.55)P(11.61)Y(9.61)D(9.61)L(9.61)E(9.61)R(9.61)	nterm2^1;nterm3^1;nterm9^1;nterm10^1;nterm11^1;nterm18^2;cterm5^1;cterm6^1;cterm13^1;cterm14^1;cterm21^2;	1.37;1.15;5.77;4.18;3.97;4.34;7.38;63.94;1.05;1.18;5.38;
1077	2160.089844	16.989525	3	-1.000000	0	1	GGMGSGGLATGIAGGLAGMGGIQNEK	R	E	tr|F8VZY9|F8VZY9_HUMAN Keratin, type I cytoskeletal 18 OS=Homo sapiens GN=KRT18 PE=1 SV=1	15	100	2276.088867	-115.999023	2	0	19M(15.9949)	28.205999	23.645000	6.165068e-03	GGMGSGGLATGIAGGLAGMGGiqNEK	10.762613	28.206097	26.013641	2.192455	G(5.81)G(5.81)M(5.81)G(10.74)S(10.74)G(11.76)G(11.76)L(13.41)A(13.41)T(11.68)G(11.68)I(12.84)A(12.84)G(12.84)G(12.84)L(12.84)A(14.59)G(16.07)M(18.06)G(21.78)G(23.68)I(28.21)Q(28.21)N(26.01)E(26.01)K(23.62)	nterm3^1;nterm7^1;nterm16^2;nterm18^2;nterm19^1;nterm21^2;cterm9^1;	5.39;2.24;8.29;13.92;1.39;34.36;24.63;
1078	1727.812134	16.993475	3	-1.000000	0	1	SSASLSGSSSSSSSSR	R	S	sp|Q8IYB3|SRRM1_HUMAN Serine/arginine repetitive matrix protein 1 OS=Homo sapiens GN=SRRM1 PE=1 SV=2	8	60	1459.638550	268.173584	2	0		15.159000	14.757000	3.130730e+00	ssASLSGSSSSSSSSR	15.159816	10.468526	9.888790	0.579736	S(10.47)S(10.47)A(9.89)S(9.89)L(5.81)S(5.81)G(3.12)S(3.12)S(3.12)S(4.84)S(4.84)S(4.84)S(4.84)S(6.84)S(6.84)R(7.41)	nterm2^1;nterm9^2;nterm13^2;nterm15^1;cterm1^1;cterm3^2;cterm12^2;cterm14^1;	2.38;4.30;58.89;3.11;2.38;2.38;89.12;3.11;
1079	2615.454590	16.997187	3	-1.000000	0	1	GLPSHQFPADETSPSVEGDGPKKEK	K	L	rev_sp|O60318|GANP_HUMAN Germinal-center associated nuclear protein OS=Homo sapiens GN=MCM3AP PE=1 SV=2	10	96	2636.271729	-20.817139	2	2		17.797001	15.898000	1.417022e-01	GLPSHQFpadeTSPSVEGDGPKKEK	9.631407	17.797407	15.841437	1.955970	G(12.64)L(12.64)P(14.54)S(14.54)H(14.54)Q(15.74)F(15.74)P(17.80)A(17.80)D(17.80)E(17.80)T(15.84)S(13.88)P(13.88)S(13.88)V(12.12)E(12.12)G(9.55)D(8.07)G(5.35)P(5.35)K(5.35)K(4.17)E(4.17)K(4.17)	nterm5^1;cterm3^1;cterm8^1;cterm10^1;cterm13^2;cterm14^1;	1.77;1.61;44.92;10.47;13.91;0.90;
1080	983.540283	17.001059	2	-1.000000	0	1	IKNGTLNIK	K	Q	sp|Q9H0A0|NAT10_HUMAN RNA cytidine acetyltransferase OS=Homo sapiens GN=NAT10 PE=1 SV=2	5	16	999.607666	-16.067383	2	1		11.219000	11.169000	4.717101e-01	IKNGTLNik	4.805365	11.219437	8.558617	2.660820	I(0.00)K(0.00)N(3.99)G(4.90)T(4.90)L(8.56)N(8.56)I(11.22)K(11.22)	nterm5^1;nterm7^1;cterm4^2;	38.99;22.10;34.89;
1081	2651.432617	17.004431	4	-1.000000	0	1	MIGIKKVQGGALEDSQLVAGVAFK	K	K	sp|Q99832|TCPH_HUMAN T-complex protein 1 subunit eta OS=Homo sapiens GN=CCT7 PE=1 SV=2	9	92	2458.361572	193.071045	2	2		15.549000	14.651000	9.543169e-01	MIGIKKVQGGALEDSQLVAGVAfk	6.823843	15.549474	12.349468	3.200006	M(4.22)I(4.22)G(4.22)I(4.22)K(4.23)K(3.40)V(3.40)Q(3.40)G(3.40)G(3.40)A(3.40)L(7.13)E(7.13)D(4.34)S(6.51)Q(9.05)L(9.05)V(10.77)A(12.35)G(12.35)V(12.35)A(12.35)F(15.55)K(15.55)	nterm11^1;nterm14^2;nterm17^2;nterm22^2;	4.21;14.12;15.77;4.21;
1082	2484.287354	17.008299	4	-1.000000	0	1	MTSFYSTSSCPLGCTMAPGAR	-	N	sp|O76014|KRT37_HUMAN Keratin, type I cuticular Ha7 OS=Homo sapiens GN=KRT37 PE=3 SV=3	5	80	2338.968994	145.318359	2	0	N-term(42.0106), 10C(57.02146), 14C(57.02146), 16M(15.9949)	11.764000	11.756000	1.998958e+00	MTSFYSTSSCPLGCTMapgar	5.305541	11.764271	11.063900	0.700371	M(0.00)T(0.00)S(0.00)F(0.00)Y(0.00)S(0.00)T(0.00)S(0.82)S(0.82)C(0.82)P(5.42)L(9.93)G(9.93)C(9.93)T(9.93)M(11.06)A(11.76)P(11.76)G(11.76)A(11.76)R(11.76)	nterm10^2;nterm16^2;	100.00;0.73;
1083	3362.167725	17.012363	4	-1.000000	0	1	RSSLWPMTFGLACCAVEMMHMAAPR	R	Y	sp|O75251|NDUS7_HUMAN NADH dehydrogenase [ubiquinone] iron-sulfur protein 7, mitochondrial OS=Homo sapiens GN=NDUFS7 PE=1 SV=3	10	96	2925.303711	436.864014	2	1	7M(15.9949), 13C(57.02146), 14C(57.02146)	18.354000	18.202000	1.115185e+00	RSSLWPMTFGLACCAVEMMHMAaPR	10.209291	18.354969	16.473789	1.881180	R(5.38)S(5.38)S(5.38)L(5.38)W(5.38)P(5.38)M(5.38)T(5.38)F(5.38)G(7.00)L(7.00)A(9.76)C(11.86)C(13.69)A(13.69)V(16.47)E(14.53)M(14.53)M(16.34)H(16.28)M(16.28)A(16.28)A(18.35)P(16.40)R(16.40)	nterm9^2;nterm12^2;cterm2^1;cterm6^1;cterm9^1;	5.05;13.12;0.72;13.12;22.37;
1084	2030.254395	17.016222	3	-1.000000	0	1	QLDFNSSKDVAVMQLR	R	S	sp|P53621|COPA_HUMAN Coatomer subunit alpha OS=Homo sapiens GN=COPA PE=1 SV=2	7	60	1865.930420	164.323975	2	1	13M(15.9949)	14.566000	13.855000	9.403060e-01	QLDFNSSKDVAVMqlR	7.145682	14.566469	12.821735	1.744734	Q(3.53)L(3.53)D(3.53)F(4.30)N(4.30)S(4.30)S(8.90)K(8.90)D(10.35)V(10.35)A(10.35)V(10.35)M(12.82)Q(14.57)L(14.57)R(12.46)	nterm3^1;nterm8^1;nterm12^2;nterm13^2;	2.79;15.34;23.74;10.99;
1085	1749.790283	17.020065	2	-1.000000	0	1	SSSEGRICEDTQKLLR	K	R	rev_sp|Q15052|ARHG6_HUMAN Rho guanine nucleotide exchange factor 6 OS=Homo sapiens GN=ARHGEF6 PE=1 SV=2	9	30	1877.926392	-128.136108	2	2	8C(57.02146)	17.037001	16.804001	3.484049e-02	SSSEGRICEDTqKLLR	5.928806	17.037594	15.018525	2.019069	S(8.84)S(8.84)S(9.85)E(9.85)G(11.16)R(11.16)I(12.78)C(12.78)E(12.78)D(15.00)T(15.00)Q(17.04)K(15.02)L(15.02)L(13.52)R(12.08)	cterm4^1;cterm5^1;	33.40;13.72;
1087	905.439087	17.045303	2	-1.000000	0	1	GAGTAVQMR	R	V	sp|Q14160|SCRIB_HUMAN Protein scribble homolog OS=Homo sapiens GN=SCRIB PE=1 SV=4;tr|A0A0G2JMS7|A0A0G2JMS7_HUMAN Protein scribble homolog OS=Homo sapiens GN=SCRIB PE=1 SV=1	9	16	905.438843	0.000244	2	0	8M(15.9949)	13.678000	8.537000	1.563209e-02							nterm3^1;nterm4^1;nterm7^1;nterm8^1;cterm1^1;cterm4^1;cterm5^1;cterm6^1;cterm7^1;cterm7^2;	0.78;5.05;1.22;0.25;1.27;21.84;15.82;0.52;2.04;16.04;
1088	2127.177246	17.048370	4	-1.000000	0	1	PIQAGDLGPVVMKLGQQTVK	R	T	rev_tr|A0A0U1RQF0|A0A0U1RQF0_HUMAN Fatty acid synthase OS=Homo sapiens GN=FASN PE=1 SV=1	6	76	2078.155762	49.021484	2	1		12.959000	12.696000	1.571629e+00	PIQAGDLGPVVMKLGQqTVK	5.076498	12.959966	11.570374	1.389592	P(0.00)I(0.00)Q(0.00)A(0.00)G(0.00)D(0.00)L(0.00)G(0.00)P(0.00)V(0.00)V(2.71)M(5.77)K(5.77)L(5.77)G(5.77)Q(10.50)Q(12.96)T(11.57)V(11.57)K(11.57)	nterm10^2;nterm11^2;cterm3^2;	7.52;72.59;0.36;
1089	927.419556	17.052328	2	-1.000000	0	1	ASVLLPGPR	R	V	rev_sp|Q9NUL7|DDX28_HUMAN Probable ATP-dependent RNA helicase DDX28 OS=Homo sapiens GN=DDX28 PE=1 SV=2	4	16	908.544312	18.875244	2	0		4.309000	4.309000	1.110001e+01	asVLLPGPR	4.309778	4.309778	2.806265	1.503513	A(4.31)S(4.31)V(2.81)L(2.81)L(1.22)P(1.22)G(0.00)P(0.00)R(0.00)	cterm1^1;cterm3^1;cterm5^1;cterm7^1;	0.53;1.17;1.07;0.34;
1090	2160.090332	17.055737	4	-1.000000	0	1	MAAAAVGAGHGAGGPGAASSSGGAR	-	E	sp|Q96K37|S35E1_HUMAN Solute carrier family 35 member E1 OS=Homo sapiens GN=SLC35E1 PE=1 SV=2	10	96	1994.933960	165.156372	2	0		15.304000	14.805000	5.018616e-01	MAAAAVGAGhGAGGPGAASSSGGAR	5.367963	15.304511	13.543712	1.760799	M(8.48)A(8.48)A(8.48)A(8.48)A(8.48)V(9.71)G(11.39)A(11.39)G(11.39)H(15.30)G(13.54)A(11.94)G(13.51)G(11.69)P(10.06)G(10.06)A(10.06)A(10.06)S(10.06)S(10.06)S(10.06)G(8.47)G(8.47)A(6.72)R(6.72)	nterm9^1;nterm12^1;cterm1^1;cterm2^1;cterm12^2;	2.07;1.16;1.26;9.46;7.16;
1091	949.402039	17.059626	2	-1.000000	0	1	AKTKENR	K	Q	sp|P46459|NSF_HUMAN Vesicle-fusing ATPase OS=Homo sapiens GN=NSF PE=1 SV=3	5	12	845.471863	103.930176	2	2		6.650000	6.609000	3.917282e+00	aKTKENR	6.650796	6.650796	4.935912	1.714885	A(6.65)K(4.94)T(4.88)K(2.83)E(2.83)N(1.26)R(0.00)	cterm1^1;cterm2^1;cterm4^1;cterm5^1;cterm6^1;	1.36;1.05;2.68;0.71;0.65;
1092	1971.076538	17.063030	3	-1.000000	0	1	EGKPTSPGQSPQTDPLSGRR	R	L	rev_tr|A0A0C4DGP5|A0A0C4DGP5_HUMAN Kinesin-like protein OS=Homo sapiens GN=KIF18B PE=1 SV=1	8	76	2094.045166	-122.968628	2	2		17.174999	14.199000	9.730538e-02	EGKPTSPGqspQTDPLSGRR	6.045612	17.175232	15.223287	1.951945	E(9.86)G(9.86)K(9.86)P(9.74)T(11.79)S(11.79)P(11.79)G(15.22)Q(17.18)S(17.18)P(17.18)Q(15.22)T(15.20)D(13.38)P(9.56)L(9.56)S(9.56)G(9.56)R(9.56)R(9.56)	nterm5^1;cterm7^1;cterm8^1;cterm9^1;cterm17^2;	8.31;3.81;8.27;0.75;4.76;
1094	973.446228	17.088051	2	-1.000000	0	1	EAAEAGAEAR	R	L	sp|Q14160|SCRIB_HUMAN Protein scribble homolog OS=Homo sapiens GN=SCRIB PE=1 SV=4;tr|A0A0G2JMS7|A0A0G2JMS7_HUMAN Protein scribble homolog OS=Homo sapiens GN=SCRIB PE=1 SV=1	11	18	973.446411	-0.000183	2	0		21.820000	15.609000	9.519536e-03							nterm2^1;nterm3^1;nterm4^2;nterm8^1;nterm9^1;cterm1^1;cterm2^1;cterm3^1;cterm4^1;cterm5^1;cterm6^1;cterm7^1;cterm8^1;	20.52;33.29;20.52;3.28;2.85;16.48;14.98;27.01;24.09;100.00;99.95;20.39;11.40;
1095	2484.293945	17.091421	3	-1.000000	0	1	LRLVVPPTIEFGGLSVTPQVSMK	K	L	rev_sp|P06748|NPM_HUMAN Nucleophosmin OS=Homo sapiens GN=NPM1 PE=1 SV=2	8	88	2467.387207	16.906738	2	1		12.227000	12.227000	1.260363e+00	lrlVVPPTIEFGGLSVTPQVSMK	11.214931	12.227260	10.425390	1.801869	L(12.23)R(12.23)L(12.23)V(10.43)V(10.43)P(8.81)P(8.81)T(8.81)I(2.96)E(2.96)F(2.96)G(2.96)G(2.96)L(2.96)S(2.96)V(2.96)T(2.96)P(1.71)Q(1.71)V(0.00)S(0.00)M(0.00)K(0.00)	cterm2^1;cterm4^1;cterm6^1;cterm15^2;cterm18^2;cterm20^2;	0.37;0.21;0.59;100.00;0.89;1.04;
1096	2215.432617	17.095291	4	-1.000000	0	1	LATQLTGPVMPVRNVYK	K	K	sp|P26373|RL13_HUMAN 60S ribosomal protein L13 OS=Homo sapiens GN=RPL13 PE=1 SV=4	6	64	1902.039551	313.393066	2	1	10M(15.9949)	11.349000	11.294000	1.141885e+00	LATQLTGPVMPVRNvYK	6.927960	11.349043	9.940159	1.408884	L(3.66)A(3.66)T(3.66)Q(3.66)L(1.55)T(1.55)G(1.55)P(3.79)V(3.79)M(3.79)P(3.79)V(7.54)R(8.36)N(9.89)V(11.35)Y(9.94)K(9.94)	nterm7^1;nterm13^2;nterm14^2;cterm10^2;	21.40;12.12;2.64;4.70;
1097	1727.815552	17.099150	2	-1.000000	0	1	ELKKEIIPLDSGMAQK	R	T	rev_sp|Q9Y2H2|SAC2_HUMAN Phosphatidylinositide phosphatase SAC2 OS=Homo sapiens GN=INPP5F PE=1 SV=3	6	30	1814.981079	-87.165527	2	2	13M(15.9949)	12.214000	12.176000	1.300457e+00	ELKKEIIPlDSGMAQK	6.593866	12.214624	11.383682	0.830942	E(5.51)L(5.51)K(6.54)K(6.54)E(8.05)I(7.22)I(7.22)P(9.96)L(12.21)D(11.38)S(9.77)G(9.77)M(9.77)A(9.77)Q(9.77)K(9.77)	nterm4^2;nterm7^1;nterm13^2;cterm6^1;	1.18;100.00;21.86;7.31;
1099	2494.557861	17.124174	4	-1.000000	0	1	TGLALCTTIVAPLGEPIAAVALAVAIK	R	F	rev_sp|P16615|AT2A2_HUMAN Sarcoplasmic/endoplasmic reticulum calcium ATPase 2 OS=Homo sapiens GN=ATP2A2 PE=1 SV=1	7	104	2632.523682	-137.965820	2	0	6C(57.02146)	14.979000	14.938000	1.590357e+00	TGLALCTTIVAPLGEpiAAVALAVAIK	14.979038	13.113047	11.600121	1.512926	T(11.60)G(11.60)L(11.60)A(11.60)L(11.60)C(11.60)T(11.60)T(11.60)I(11.60)V(9.73)A(9.73)P(9.73)L(9.73)G(9.73)E(9.73)P(13.11)I(13.11)A(11.44)A(11.44)V(9.90)A(9.90)L(6.66)A(6.66)V(8.07)A(6.43)I(4.97)K(4.97)	nterm15^2;cterm2^1;cterm3^1;cterm6^1;cterm8^1;cterm10^1;cterm18^2;	29.34;5.64;7.61;100.00;18.88;8.56;10.84;
1100	1270.676270	17.128056	2	-1.000000	0	1	NSLCGSAPNSAR	K	G	rev_sp|Q2NKX8|ERC6L_HUMAN DNA excision repair protein ERCC-6-like OS=Homo sapiens GN=ERCC6L PE=1 SV=1	7	22	1232.556763	38.119507	2	0	4C(57.02146)	12.132000	11.601000	5.417032e-01	nsLCGSAPNSAR	7.153108	12.132913	10.539070	1.593843	N(12.13)S(12.13)L(10.54)C(7.92)G(6.84)S(3.51)A(3.51)P(3.51)N(1.41)S(3.69)A(2.28)R(2.28)	cterm7^1;cterm8^1;cterm9^1;cterm9^2;cterm10^1;cterm10^2;	27.83;13.30;2.15;16.05;9.98;41.81;
1102	2386.313721	17.153240	4	-1.000000	0	1	LIAQEHTDSASGEPVVVVPVHYR	R	N	rev_sp|P04844|RPN2_HUMAN Dolichyl-diphosphooligosaccharide--protein glycosyltransferase subunit 2 OS=Homo sapiens GN=RPN2 PE=1 SV=3	8	88	2502.286621	-115.972900	2	0		14.898000	14.499000	1.518442e+00	LIAQEhTDSASGEPVVVVPVHYR	5.461533	14.898987	13.784578	1.114408	L(13.29)I(13.29)A(13.29)Q(13.29)E(13.29)H(14.90)T(13.78)D(13.78)S(12.17)A(12.17)S(12.17)G(12.17)E(13.27)P(8.73)V(8.73)V(4.08)V(4.08)V(5.53)P(7.07)V(7.07)H(4.59)Y(3.90)R(1.86)	nterm5^2;cterm1^1;cterm10^2;cterm17^2;	0.29;0.99;37.64;0.62;
1103	1013.550720	17.155716	2	-1.000000	0	1	KISRSSALK	K	V	sp|Q8WYA6|CTBL1_HUMAN Beta-catenin-like protein 1 OS=Homo sapiens GN=CTNNBL1 PE=1 SV=1	9	16	988.602905	24.947815	2	2		16.351999	15.844000	4.985082e-01	KISRSSaLK	6.740938	16.352905	14.543532	1.809373	K(2.05)I(6.35)S(9.52)R(9.52)S(12.67)S(14.18)A(16.35)L(14.54)K(13.15)	nterm2^1;nterm4^1;nterm5^1;nterm6^1;cterm1^1;	3.47;5.62;1.96;12.12;1.52;
1104	2386.312256	17.158285	5	-1.000000	0	1	ETHRKMTNDLSMSWCNLELK	K	R	rev_sp|Q9NU22|MDN1_HUMAN Midasin OS=Homo sapiens GN=MDN1 PE=1 SV=2	7	76	2508.155762	-121.843506	2	2	6M(15.9949), 15C(57.02146)	9.051000	8.521000	5.647631e-01	ETHRKMTNdlSMSWCNLELK	7.613545	9.051065	7.747938	1.303127	E(2.88)T(2.88)H(2.88)R(2.88)K(5.70)M(6.93)T(6.93)N(6.93)D(9.05)L(9.05)S(7.75)M(7.75)S(7.75)W(6.31)C(6.31)N(6.31)L(6.31)E(5.57)L(4.75)K(4.75)	nterm4^1;nterm5^1;nterm8^2;nterm9^2;cterm2^1;cterm3^2;cterm10^2;	7.50;1.17;10.57;30.45;2.29;0.10;0.54;
1105	1027.503662	17.161041	2	-1.000000	0	1	GAALRNMGR	K	V	sp|Q9UJX3|APC7_HUMAN Anaphase-promoting complex subunit 7 OS=Homo sapiens GN=ANAPC7 PE=1 SV=4	6	16	960.492249	67.011414	2	1	7M(15.9949)	11.583000	11.082000	2.437971e-01	GAaLRNMGR	8.133400	11.583713	10.699442	0.884271	G(9.91)A(9.91)A(11.58)L(10.70)R(10.70)N(5.79)M(3.60)G(3.60)R(2.23)	nterm3^1;cterm1^1;cterm3^1;cterm4^1;cterm6^1;	3.04;2.93;11.92;26.09;5.82;
1106	2092.922363	17.164444	3	-1.000000	0	1	GGSGGGGGGSSGGRGSGGGSSGGSIGGR	R	G	sp|P04264|K2C1_HUMAN Keratin, type II cytoskeletal 1 OS=Homo sapiens GN=KRT1 PE=1 SV=6	11	108	2078.907227	14.015137	2	1		21.979000	16.827000	2.400568e-02	GGSGGGGGGSSggrgsGGGSSGGSIGGR	7.426030	21.979664	21.407640	0.572023	G(6.25)G(6.25)S(6.25)G(6.25)G(7.92)G(10.39)G(11.48)G(13.39)G(15.51)S(17.55)S(19.78)G(21.98)G(21.98)R(21.98)G(21.98)S(21.98)G(19.74)G(21.41)G(21.41)S(19.29)S(19.29)G(19.29)G(19.29)S(19.29)I(19.29)G(17.71)G(19.80)R(19.80)	nterm4^1;nterm6^1;nterm17^2;cterm6^1;cterm9^1;cterm12^1;	2.38;5.17;12.25;7.99;11.10;13.00;
1107	2238.936523	17.168293	3	-1.000000	0	1	MYGEKRFADAASLLLSLMTSR	R	I	tr|J3QL91|J3QL91_HUMAN Nuclear pore complex protein Nup85 (Fragment) OS=Homo sapiens GN=NUP85 PE=1 SV=1	8	80	2359.202637	-120.266113	2	2		16.459000	16.024000	1.036033e+00	MYGEKRFADaasLLLSLMTSR	7.609725	16.459938	14.585217	1.874721	M(5.61)Y(5.61)G(7.31)E(7.31)K(8.54)R(10.07)F(11.77)A(11.77)D(14.59)A(16.46)A(16.46)S(16.46)L(14.40)L(14.40)L(14.40)S(14.40)L(13.58)M(13.58)T(13.58)S(13.58)R(13.58)	nterm8^1;cterm9^2;	53.71;37.57;
1108	1874.153809	17.172148	3	-1.000000	0	1	AEREAQAKAQAHAEALQR	K	Q	rev_sp|Q15149|PLEC_HUMAN Plectin OS=Homo sapiens GN=PLEC PE=1 SV=3	10	68	1977.013916	-102.860107	2	2		19.500999	17.525000	1.062882e-02	AEReAQAKAQAHAEALQR	7.449606	19.501505	17.525753	1.975752	A(17.53)E(17.53)R(17.53)E(19.50)A(16.31)Q(16.31)A(14.32)K(10.86)A(10.86)Q(9.05)A(7.51)H(7.51)A(6.06)E(6.06)A(7.89)L(6.53)Q(6.53)R(3.13)	nterm3^1;cterm6^2;cterm11^2;cterm14^2;	3.66;4.27;63.91;10.05;
1110	1372.648193	17.179714	2	-1.000000	0	1	HTLAYDKGWRVR	R	T	sp|Q6P2Q9|PRP8_HUMAN Pre-mRNA-processing-splicing factor 8 OS=Homo sapiens GN=PRPF8 PE=1 SV=2	8	22	1500.794922	-128.146729	2	2		14.689000	13.921000	1.032273e-01	HTLAYdKGWRVR	8.154922	14.689305	12.859814	1.829492	H(9.61)T(11.16)L(11.16)A(12.86)Y(12.86)D(14.69)K(10.76)G(10.76)W(10.76)R(10.76)V(8.40)R(6.91)	nterm3^1;nterm5^1;cterm2^1;cterm3^1;cterm6^1;	9.91;9.10;3.02;8.79;42.77;
1112	2386.312012	17.204790	3	-1.000000	0	1	IMNQVHSCITRVTALEKR	K	N	rev_sp|P32969|RL9_HUMAN 60S ribosomal protein L9 OS=Homo sapiens GN=RPL9 PE=1 SV=1	10	68	2155.135254	231.176758	2	2	8C(57.02146)	19.313000	18.981001	1.209428e-01	IMNQVHSCITRVTAlekR	9.988395	19.313904	17.063717	2.250187	I(4.66)M(4.66)N(5.36)Q(5.36)V(6.48)H(7.88)S(7.88)C(8.92)I(8.92)T(8.92)R(7.10)V(7.10)T(10.99)A(15.38)L(19.31)E(19.31)K(19.31)R(17.06)	nterm2^1;nterm4^1;nterm5^2;nterm6^2;nterm13^2;cterm8^1;	0.44;1.15;0.62;0.61;80.44;2.18;
1113	1372.648071	17.208696	3	-1.000000	0	1	GKDEEGELSALSPGK	K	S	rev_sp|Q92667|AKAP1_HUMAN A-kinase anchor protein 1, mitochondrial OS=Homo sapiens GN=AKAP1 PE=1 SV=1	8	56	1515.741577	-143.093506	2	1		15.710000	15.434000	8.261079e-01	GKDeeGELSALSPGK	6.900538	15.710073	13.471684	2.238390	G(10.73)K(10.73)D(12.36)E(15.71)E(15.71)G(13.47)E(11.37)L(11.37)S(9.97)A(9.97)L(9.97)S(9.97)P(6.82)G(6.82)K(6.82)	nterm2^1;nterm3^1;cterm3^1;	1.45;21.57;21.57;
1114	1057.514404	17.212328	2	-1.000000	0	1	SKVGDMLEK	K	A	sp|Q5JVF3|PCID2_HUMAN PCI domain-containing protein 2 OS=Homo sapiens GN=PCID2 PE=1 SV=2	5	16	1005.516479	51.997925	2	1		10.150000	10.008000	3.655135e+00	SKVgdMLEK	10.150606	6.948255	5.813891	1.134363	S(4.34)K(4.34)V(5.55)G(6.95)D(6.95)M(2.61)L(4.28)E(4.28)K(5.81)	nterm2^1;nterm3^1;nterm5^2;nterm6^1;nterm8^1;cterm4^1;	3.37;3.44;6.23;5.25;1.90;76.46;
1115	1874.155029	17.215796	4	-1.000000	0	1	SSVSGIVATVFGATGFLGR	R	Y	sp|Q16795|NDUA9_HUMAN NADH dehydrogenase [ubiquinone] 1 alpha subcomplex subunit 9, mitochondrial OS=Homo sapiens GN=NDUFA9 PE=1 SV=2	8	72	1824.973267	49.181763	2	0		14.616000	14.136000	2.331339e+00	SSVSgivatvfGATGFLGR	14.616195	13.014820	12.481101	0.533719	S(12.48)S(12.48)V(11.87)S(11.87)G(13.01)I(13.01)V(13.01)A(13.01)T(13.01)V(13.01)F(13.01)G(10.67)A(9.93)T(9.93)G(5.33)F(5.33)L(5.33)G(5.33)R(6.74)	nterm2^1;nterm4^1;nterm11^2;nterm18^2;cterm1^1;cterm5^1;cterm7^2;cterm8^1;cterm17^2;	9.60;5.14;19.51;1.00;9.60;100.00;5.14;3.58;1.00;
1116	2347.079102	17.219627	4	-1.000000	0	1	QRSKLTEVLWEMAEDLGTGK	-	T	rev_sp|P40616|ARL1_HUMAN ADP-ribosylation factor-like protein 1 OS=Homo sapiens GN=ARL1 PE=1 SV=1	7	76	2348.168213	-1.089111	2	2	N-term(42.0106), 12M(15.9949)	11.169000	10.194000	3.866840e+00							nterm1^1;nterm9^2;nterm13^2;nterm14^2;cterm5^1;cterm13^2;cterm17^2;	0.27;15.24;2.37;0.80;1.73;23.94;0.69;
1119	2615.455566	17.248766	4	-1.000000	0	1	QEPSDSPMFIINRNTGEIR	R	T	sp|Q02413|DSG1_HUMAN Desmoglein-1 OS=Homo sapiens GN=DSG1 PE=1 SV=2	9	72	2203.069092	412.386475	2	1		17.051001	16.995001	3.396495e-01	QEPSdSPMFIINRNTGEIR	17.051725	13.821330	12.356899	1.464431	Q(10.36)E(10.36)P(11.11)S(12.35)D(13.82)S(12.36)P(10.29)M(10.29)F(10.29)I(6.57)I(8.19)N(9.45)R(9.45)N(9.45)T(9.45)G(9.45)E(9.45)I(9.45)R(9.45)	nterm2^1;nterm3^1;nterm4^1;nterm10^1;nterm11^2;cterm8^2;cterm10^2;cterm13^2;cterm14^2;	0.84;2.57;1.73;0.26;100.00;1.42;28.06;48.02;6.30;
1120	2127.177246	17.252718	5	-1.000000	0	1	SATEQQEGAKRVLTELR	R	A	rev_tr|A0A087WY61|A0A087WY61_HUMAN Nuclear mitotic apparatus protein 1 OS=Homo sapiens GN=NUMA1 PE=1 SV=1	6	64	1915.012207	212.165039	2	2		12.318000	11.434000	2.636061e+00	SATEQQEGaKRVLTELR	12.318411	10.931059	8.639862	2.291197	S(7.93)A(7.93)T(8.64)E(8.64)Q(8.64)Q(7.25)E(7.25)G(7.25)A(10.93)K(7.86)R(7.86)V(6.26)L(6.26)T(6.66)E(6.66)L(6.66)R(6.66)	nterm2^1;nterm8^1;nterm8^2;cterm1^1;cterm4^1;cterm6^2;cterm8^2;cterm12^2;	2.02;0.27;38.04;5.23;6.53;9.71;100.00;0.12;
1121	3017.253174	17.256607	4	-1.000000	0	1	RYVQIDADEQLPGWIRIEELR	R	P	rev_sp|Q76LX8|ATS13_HUMAN A disintegrin and metalloproteinase with thrombospondin motifs 13 OS=Homo sapiens GN=ADAMTS13 PE=1 SV=1	9	80	2598.355225	418.897949	2	2		19.296000	16.599001	3.749163e-02	RYVQIDADEQLPGWIRIEELr	6.262181	19.296375	17.189596	2.106779	R(2.49)Y(3.70)V(3.70)Q(5.17)I(3.54)D(3.54)A(3.54)D(4.99)E(4.99)Q(4.99)L(7.93)P(7.93)G(11.70)W(13.33)I(13.33)R(13.33)I(15.22)E(17.19)E(17.19)L(17.19)R(19.30)	nterm12^2;cterm17^2;	43.35;12.10;
1122	2347.078613	17.260426	3	-1.000000	0	1	EEDEMEMIDFVSEVGKDTCR	R	K	rev_sp|O75643|U520_HUMAN U5 small nuclear ribonucleoprotein 200 kDa helicase OS=Homo sapiens GN=SNRNP200 PE=1 SV=2	11	76	2418.002441	-70.923828	2	1	19C(57.02146)	20.475000	17.924999	9.687278e-02	EEDEMEMIDfVSEVGKDTCR	10.489727	20.475788	18.384926	2.090862	E(10.52)E(10.52)D(12.02)E(13.85)M(15.72)E(15.72)M(15.72)I(15.72)D(18.38)F(20.48)V(16.79)S(16.79)E(16.79)V(15.37)G(15.37)K(13.61)D(13.61)T(12.22)C(12.22)R(12.22)	nterm2^1;nterm4^1;nterm9^1;cterm3^1;cterm7^1;cterm10^1;cterm10^2;	4.67;12.28;18.68;1.97;16.04;10.02;5.78;
1123	2456.458252	17.264280	4	-1.000000	0	1	TEQEPKAIDWFFDLFERSHK	R	L	rev_sp|Q9BQG0|MBB1A_HUMAN Myb-binding protein 1A OS=Homo sapiens GN=MYBBP1A PE=1 SV=2	8	76	2522.222900	-65.764648	2	2		14.231000	14.055000	3.156028e+00	TEQEPKAIDWFFDLFersHK	14.231085	13.661505	12.673785	0.987720	T(5.34)E(5.34)Q(5.34)E(6.25)P(6.25)K(6.25)A(7.96)I(7.96)D(6.28)W(5.01)F(7.93)F(7.93)D(11.84)L(11.84)F(11.84)E(13.66)R(13.66)S(13.66)H(12.67)K(12.67)	nterm3^2;nterm4^2;nterm6^2;nterm9^1;nterm10^2;nterm12^2;nterm15^2;cterm2^1;cterm11^2;	1.74;2.37;7.49;2.73;43.32;14.84;2.45;2.09;12.41;
1125	2356.320313	17.289551	4	-1.000000	0	1	GYVVRISGGNDKQGFPMK	K	Q	sp|P62753|RS6_HUMAN 40S ribosomal protein S6 OS=Homo sapiens GN=RPS6 PE=1 SV=1	8	68	1951.993652	404.326660	2	2		15.018000	14.802000	1.475067e+00	GYVVRISGGndKQGFPMK	9.952639	15.018315	13.609652	1.408664	G(7.20)Y(7.20)V(7.20)V(7.20)R(8.31)I(12.17)S(13.58)G(13.58)G(13.58)N(15.02)D(15.02)K(13.61)Q(12.17)G(7.70)F(6.60)P(6.60)M(6.60)K(6.60)	nterm5^1;nterm9^2;cterm5^1;cterm5^2;cterm7^1;	54.59;3.41;88.48;1.52;2.07;
1126	2422.289551	17.293417	3	-1.000000	0	1	VLSLLWICAAQRVHPNPSIIHK	R	N	rev_tr|J3KN16|J3KN16_HUMAN Proteasome-associated protein ECM29 homolog OS=Homo sapiens GN=KIAA0368 PE=1 SV=1	10	84	2551.420898	-129.131348	2	1	8C(57.02146)	13.271000	12.090000	2.140943e-01	VLSLLWICAAQRVhpnpsiIHK	6.422094	13.271477	12.671155	0.600322	V(6.92)L(6.92)S(8.20)L(8.20)L(8.55)W(6.46)I(7.22)C(9.09)A(10.54)A(10.54)Q(12.67)R(12.67)V(12.67)H(13.27)P(13.27)N(13.27)P(13.27)S(13.27)I(13.27)I(10.90)H(8.99)K(8.99)	nterm4^1;nterm7^2;nterm8^1;nterm10^2;cterm14^2;cterm17^2;cterm18^2;	0.41;0.41;0.88;1.33;4.50;3.18;1.08;
1127	2253.151611	17.297285	4	-1.000000	0	1	PPNGQGPQGPKGDPGPPGIPGR	R	N	sp|P02461|CO3A1_HUMAN Collagen alpha-1(III) chain OS=Homo sapiens GN=COL3A1 PE=1 SV=4	9	84	2076.050049	177.101563	2	1		15.351000	14.748000	5.092078e-01	ppngQGPQGPKGDPGPPGIPGR	5.841316	15.351806	13.891590	1.460216	P(15.35)P(15.35)N(15.35)G(15.35)Q(13.89)G(10.09)P(10.09)Q(11.73)G(10.33)P(10.33)K(10.33)G(10.33)D(7.32)P(5.59)G(5.59)P(3.64)P(3.64)G(1.36)I(1.36)P(1.36)G(1.36)R(1.36)	cterm5^1;cterm10^2;cterm18^2;	6.76;6.35;1.02;
1128	3362.171387	17.301233	7	-1.000000	0	1	EGPLSVFGDRSTGETIRSQNVMAAASIANIVK	M	S	sp|P17987|TCPA_HUMAN T-complex protein 1 subunit alpha OS=Homo sapiens GN=TCP1 PE=1 SV=1	6	124	3375.709229	-13.537842	2	2	N-term(42.0106), 22M(15.9949)	12.712000	11.983000	8.465014e-01	EGPLSVFGDRSTGETIRSQNVMAAAsianIVK	5.375823	12.712854	11.024753	1.688102	E(2.34)G(2.34)P(2.34)L(2.34)S(2.34)V(2.34)F(2.34)G(2.34)D(2.34)R(2.34)S(2.34)T(2.34)G(2.34)E(5.38)T(5.38)I(5.38)R(5.38)S(5.38)Q(6.91)N(8.54)V(8.54)M(8.54)A(11.02)A(11.02)A(11.02)S(12.71)I(12.71)A(12.71)N(12.71)I(11.02)V(11.02)K(11.02)	nterm9^2;nterm13^2;cterm3^1;	81.58;20.89;10.35;
1129	2127.176758	17.305098	3	-1.000000	0	1	ESDESHGESDRDQSVRSGR	R	R	rev_sp|P20930|FILA_HUMAN Filaggrin OS=Homo sapiens GN=FLG PE=1 SV=3	9	72	2131.911377	-4.734619	2	2		15.923000	15.916000	1.706901e+00	ESDesHGESDRDQSVRSGR	6.081876	15.923797	14.518380	1.405416	E(12.40)S(12.40)D(14.22)E(15.92)S(15.92)H(14.52)G(14.52)E(12.26)S(12.26)D(12.26)R(12.26)D(11.13)Q(10.11)S(10.11)V(8.50)R(7.39)S(7.39)G(7.39)R(4.61)	cterm4^2;cterm5^1;cterm12^2;	0.74;13.08;59.16;
1131	2615.454590	17.330706	5	-1.000000	0	1	GKVMASMFYEVSTRTSSSFAAAMAR	K	L	sp|P27708|PYR1_HUMAN CAD protein OS=Homo sapiens GN=CAD PE=1 SV=3	8	96	2717.260986	-101.806396	2	2	4M(15.9949), 7M(15.9949)	15.838000	14.733000	7.741075e-01	GKVMASMFYEVSTRTSSsFAAAMAR	14.227761	15.838208	14.735635	1.102573	G(7.82)K(7.82)V(7.82)M(7.82)A(7.82)S(7.82)M(12.43)F(13.13)Y(13.13)E(13.13)V(13.13)S(13.13)T(13.13)R(13.13)T(13.13)S(13.13)S(14.74)S(15.84)F(14.22)A(9.46)A(7.10)A(7.10)M(7.10)A(7.10)R(6.41)	nterm6^1;nterm7^2;nterm17^2;cterm1^1;cterm5^2;cterm6^1;cterm7^2;	100.00;0.51;0.40;0.48;2.93;100.00;0.51;
1132	2356.320557	17.334648	5	-1.000000	0	1	SLGGQQGSPKHGPHSGAPKSLPR	R	E	tr|A0A087WWK8|A0A087WWK8_HUMAN IQ motif and SEC7 domain-containing protein 1 OS=Homo sapiens GN=IQSEC1 PE=1 SV=1	10	88	2279.188232	77.132324	2	2		16.944000	16.455000	1.425035e-01	SLGGQQGSPKHGPHSGAPKSLpR	16.944969	14.506853	14.464907	0.041946	S(8.20)L(8.20)G(6.54)G(6.54)Q(6.54)Q(10.02)G(10.84)S(12.09)P(12.09)K(12.09)H(12.09)G(12.09)P(12.09)H(12.09)S(12.09)G(13.65)A(13.84)P(13.84)K(13.84)S(13.84)L(14.46)P(14.51)R(13.19)	nterm4^2;nterm5^1;nterm6^2;nterm7^1;nterm15^2;nterm16^2;cterm1^1;cterm2^1;cterm3^1;cterm3^2;cterm7^1;cterm13^2;cterm21^2;	1.19;32.49;4.33;6.06;8.06;1.16;10.30;8.12;8.89;2.63;1.57;4.75;1.59;
1133	2597.443848	17.338556	4	-1.000000	0	1	LAEDDISKPVTVIPPYSPCVAFEK	R	N	rev_sp|Q96QG7|MTMR9_HUMAN Myotubularin-related protein 9 OS=Homo sapiens GN=MTMR9 PE=1 SV=1	8	92	2674.356201	-76.912354	2	1	19C(57.02146)	14.315000	13.870000	2.698300e+00	LAEDDISKPVTVIPPYSPCVAfek	14.315241	12.372048	11.310543	1.061505	L(1.94)A(1.94)E(1.94)D(1.94)D(1.94)I(1.94)S(1.94)K(4.51)P(4.51)V(4.51)T(6.39)V(6.39)I(8.85)P(8.85)P(8.85)Y(9.67)S(9.67)P(11.31)C(11.31)V(8.55)A(10.39)F(12.37)E(12.37)K(12.37)	nterm4^2;nterm7^1;nterm10^2;nterm12^2;nterm17^2;nterm20^2;nterm21^2;cterm5^1;	0.73;5.79;7.69;27.61;1.30;2.27;1.47;6.98;
1134	3362.170166	17.342451	6	-1.000000	0	1	LIAHAGSLTNLAKYPASTVQILGAEKALFR	R	A	sp|O00567|NOP56_HUMAN Nucleolar protein 56 OS=Homo sapiens GN=NOP56 PE=1 SV=4	9	116	3152.770752	209.399414	2	2		16.757000	16.226999	3.758926e-01	LIAHAGSLTNLAKYPASTVQILGAEKAlfR	8.536266	16.757622	16.433498	0.324123	L(7.80)I(7.80)A(7.80)H(7.80)A(6.33)G(6.33)S(6.33)L(6.33)T(6.33)N(6.33)L(6.33)A(6.33)K(7.55)Y(7.55)P(7.55)A(9.12)S(9.12)T(9.12)V(12.18)Q(12.18)I(12.18)L(12.18)G(16.43)A(16.43)E(16.43)K(16.43)A(16.43)L(16.76)F(16.76)R(14.95)	nterm4^1;nterm18^2;nterm22^2;cterm1^1;cterm3^1;	15.49;7.42;0.53;2.62;15.49;
1135	2030.256226	17.346384	5	-1.000000	0	1	KLSSCQSMSPRVVGK	K	Q	rev_tr|A0A087WWK8|A0A087WWK8_HUMAN IQ motif and SEC7 domain-containing protein 1 OS=Homo sapiens GN=IQSEC1 PE=1 SV=1	6	56	1662.854492	367.401733	2	2	5C(57.02146)	10.557000	10.282000	3.076542e+00	KLSSCQSMSPRVVgk	8.415586	10.557532	8.415586	2.141947	K(2.06)L(3.10)S(3.10)S(3.10)C(4.79)Q(4.52)S(4.52)M(6.76)S(6.76)P(6.76)R(6.76)V(8.42)V(8.42)G(10.56)K(10.56)	nterm1^1;nterm4^1;nterm5^1;nterm7^2;nterm11^2;cterm1^1;cterm12^2;	3.26;8.89;3.17;20.47;1.85;2.24;2.16;
1136	2253.150879	17.350239	3	-1.000000	0	1	QTAQGMDYLHAKNIIHR	R	D	sp|P04049|RAF1_HUMAN RAF proto-oncogene serine/threonine-protein kinase OS=Homo sapiens GN=RAF1 PE=1 SV=1;sp|P10398|ARAF_HUMAN Serine/threonine-protein kinase A-Raf OS=Homo sapiens GN=ARAF PE=1 SV=2	9	64	1995.010742	258.140137	2	1		17.497000	15.979000	3.295225e-02	QtAQGMDYLHAKNIIHR	17.497929	15.001904	14.983429	0.018476	Q(14.98)T(15.00)A(12.99)Q(11.01)G(11.01)M(9.34)D(9.34)Y(6.95)L(6.95)H(5.24)A(5.24)K(2.98)N(5.61)I(6.75)I(6.75)H(6.75)R(6.75)	nterm4^1;nterm4^2;nterm12^2;nterm13^2;cterm4^1;cterm6^1;cterm8^1;cterm12^1;cterm14^2;cterm15^2;cterm16^2;	3.07;0.66;13.94;53.14;3.44;21.72;11.98;3.06;9.35;3.95;5.29;
1137	2615.454834	17.354046	3	-1.000000	0	1	SHGRLSGSARPQELVGTFIQQEVGK	R	P	sp|O15027|SC16A_HUMAN Protein transport protein Sec16A OS=Homo sapiens GN=SEC16A PE=1 SV=3	8	96	2680.404297	-64.949463	2	2		15.699000	15.378000	2.116787e+00	SHGRLSGSARPQELVGTFIQqevgk	15.699862	14.841178	13.941125	0.900053	S(9.21)H(9.21)G(9.21)R(9.21)L(10.77)S(10.77)G(10.77)S(11.79)A(11.79)R(12.80)P(13.94)Q(11.98)E(11.98)L(11.98)V(11.98)G(13.60)T(13.60)F(12.21)I(12.21)Q(11.94)Q(14.84)E(14.84)V(14.84)G(14.84)K(14.84)	nterm7^1;nterm9^1;nterm10^2;nterm15^2;nterm20^2;cterm6^1;cterm8^1;cterm14^2;	11.07;100.00;5.34;29.43;15.19;17.76;9.59;29.43;
1138	2030.254395	17.357874	3	-1.000000	0	1	LIQTLPPFVKTPQMIR	K	S	sp|Q8NFU7|TET1_HUMAN Methylcytosine dioxygenase TET1 OS=Homo sapiens GN=TET1 PE=1 SV=2	8	60	1897.085815	133.168579	2	1	14M(15.9949)	16.007000	16.007000	2.601810e-01	LIQTLPPFVKTPqmiR	8.064184	16.007933	14.868860	1.139072	L(2.76)I(2.76)Q(2.76)T(2.76)L(2.76)P(4.13)P(6.67)F(11.02)V(11.02)K(12.42)T(14.14)P(14.87)Q(16.01)M(16.01)I(16.01)R(14.29)	nterm5^1;nterm6^1;nterm9^1;nterm10^2;	15.10;100.00;2.24;15.10;
1139	2470.514648	17.362062	4	-1.000000	0	1	ATEGPFAMDPDSGFLLVTRALDR	K	E	sp|O75309|CAD16_HUMAN Cadherin-16 OS=Homo sapiens GN=CDH16 PE=2 SV=1	8	88	2494.216064	-23.701416	2	1	8M(15.9949)	15.797000	14.232000	7.618162e-01	ATEGPFAMDPDsGFLLVTRALDR	8.613325	15.797225	13.459756	2.337469	A(4.20)T(4.20)E(4.20)G(5.39)P(5.39)F(5.39)A(6.86)M(6.86)D(8.59)P(13.46)D(13.46)S(15.80)G(13.41)F(13.41)L(13.41)L(13.41)V(11.51)T(11.51)R(11.51)A(11.51)L(11.51)D(11.51)R(11.51)	nterm3^1;nterm6^2;nterm8^1;nterm9^2;nterm11^2;cterm1^1;	3.26;3.26;5.08;8.63;25.65;4.99;
1140	2444.273926	17.365932	3	-1.000000	0	1	QNNTIQNNKMPVNFDVRMVVR	R	K	rev_sp|P00558|PGK1_HUMAN Phosphoglycerate kinase 1 OS=Homo sapiens GN=PGK1 PE=1 SV=3	8	80	2532.268799	-87.994873	2	2	18M(15.9949)	15.069000	13.638000	2.701597e-01	qnntIQNNKMPVNFDVRMVVR	15.069103	11.349258	9.525688	1.823570	Q(11.35)N(11.35)N(11.35)T(11.35)I(9.53)Q(9.53)N(7.87)N(7.87)K(4.04)M(4.04)P(4.39)V(4.39)N(4.39)F(6.37)D(4.79)V(4.79)R(3.72)M(3.72)V(3.72)V(3.72)R(3.72)	nterm10^1;nterm13^2;cterm5^1;cterm7^1;cterm11^2;cterm13^2;cterm15^2;cterm17^2;	5.70;14.93;2.92;4.14;2.46;100.00;4.71;3.69;
1142	905.439026	17.391014	2	-1.000000	0	1	GAGTAVQMR	R	V	sp|Q14160|SCRIB_HUMAN Protein scribble homolog OS=Homo sapiens GN=SCRIB PE=1 SV=4;tr|A0A0G2JMS7|A0A0G2JMS7_HUMAN Protein scribble homolog OS=Homo sapiens GN=SCRIB PE=1 SV=1	8	16	905.438843	0.000183	2	0	8M(15.9949)	13.508000	8.508000	3.147294e-02							nterm3^1;nterm4^1;nterm5^1;nterm7^1;nterm8^1;cterm1^1;cterm4^1;cterm5^1;cterm7^1;cterm7^2;	0.79;6.54;12.07;1.29;0.87;1.24;23.80;21.85;1.74;20.70;
1143	2127.177734	17.394444	4	-1.000000	0	1	GSSGGAKASETDALRSSASSLNR	K	F	tr|A0A0U1RQK7|A0A0U1RQK7_HUMAN Eukaryotic translation initiation factor 4 gamma 3 OS=Homo sapiens GN=EIF4G3 PE=1 SV=1	10	88	2208.072998	-80.895264	2	2		17.132999	13.757000	5.107757e-02	GSSGGAKASETDalRSSASSLNR	17.133076	14.030633	13.497832	0.532801	G(8.37)S(8.37)S(8.37)G(8.37)G(8.37)A(8.37)K(8.37)A(9.86)S(9.86)E(9.86)T(9.86)D(9.86)A(14.03)L(14.03)R(12.02)S(12.02)S(13.50)A(11.59)S(11.59)S(8.66)L(8.66)N(7.44)R(8.76)	nterm4^1;nterm7^2;nterm12^2;nterm16^2;nterm22^2;cterm1^1;cterm2^1;cterm4^1;cterm6^1;cterm9^2;	0.94;1.26;45.46;4.79;0.58;1.35;0.94;12.04;9.76;12.04;
1144	1971.076538	17.398348	3	-1.000000	0	1	RQLLQEQESVKQAHLR	R	N	sp|P15924|DESP_HUMAN Desmoplakin OS=Homo sapiens GN=DSP PE=1 SV=3	8	60	1962.075806	9.000732	2	2		14.211000	14.154000	1.271199e+00	RQLLQEQESVkqAHLR	11.667620	14.211256	13.012951	1.198305	R(2.43)Q(4.96)L(4.96)L(5.24)Q(7.10)E(10.24)Q(10.24)E(11.70)S(11.72)V(11.72)K(14.21)Q(14.21)A(13.01)H(13.01)L(13.01)R(13.01)	nterm3^1;nterm4^2;nterm5^1;nterm7^2;nterm10^2;cterm2^1;cterm4^1;cterm8^2;	1.32;2.93;28.40;2.66;50.22;1.01;2.29;3.40;
1145	927.419861	17.402273	2	-1.000000	0	1	SSSARSVTVR	R	S	rev_sp|P20700|LMNB1_HUMAN Lamin-B1 OS=Homo sapiens GN=LMNB1 PE=1 SV=2	6	18	1048.562500	-121.142639	2	1		5.348000	4.784000	6.137620e-01	SSsaRSVTVR	0.800206	5.348359	3.885104	1.463255	S(2.84)S(2.84)S(5.35)A(5.35)R(3.89)S(3.89)V(1.39)T(1.39)V(1.39)R(0.00)	nterm2^1;nterm4^1;cterm1^1;cterm6^1;	0.20;1.11;0.20;0.92;
1146	949.402100	17.405666	2	-1.000000	0	1	VLDKLVQR	K	R	rev_sp|P60228|EIF3E_HUMAN Eukaryotic translation initiation factor 3 subunit E OS=Homo sapiens GN=EIF3E PE=1 SV=1	5	14	969.597107	-20.195007	2	1		4.978000	4.951000	2.069954e+00	VLDKLVqR	1.894316	4.978883	3.983508	0.995375	V(0.00)L(0.00)D(1.03)K(1.92)L(1.92)V(3.98)Q(4.98)R(3.79)	nterm3^1;nterm6^1;cterm1^1;	2.46;0.87;0.33;
1147	2356.320313	17.409004	3	-1.000000	0	1	APYPNYDRDILTIDIGR	R	V	sp|Q16610|ECM1_HUMAN Extracellular matrix protein 1 OS=Homo sapiens GN=ECM1 PE=1 SV=2	8	64	1991.011108	365.309204	2	1		16.320999	16.304001	1.155964e+00	APYPNYDRDILTIdiGR	9.411376	16.321669	14.467533	1.854136	A(2.84)P(2.84)Y(2.84)P(2.84)N(2.84)Y(4.23)D(4.23)R(7.26)D(9.16)I(10.87)L(13.29)T(13.29)I(13.29)D(16.32)I(16.32)G(14.47)R(14.47)	nterm5^1;nterm8^1;nterm9^1;nterm10^1;nterm13^2;	2.90;11.62;8.23;2.01;77.14;
1149	2615.455811	17.434217	6	-1.000000	0	1	LQNDSSGELYSKNGKSQSSTR	K	S	rev_sp|Q9UHI6|DDX20_HUMAN Probable ATP-dependent RNA helicase DDX20 OS=Homo sapiens GN=DDX20 PE=1 SV=2	6	80	2285.088379	330.367432	2	2		12.930000	12.692000	1.655528e+00	LQNDSSGELYSKNGKSQsstr	10.810445	12.930681	12.010829	0.919852	L(2.87)Q(2.87)N(3.21)D(3.21)S(3.21)S(6.32)G(7.49)E(7.49)L(7.49)Y(10.81)S(7.94)K(7.94)N(7.94)G(7.94)K(7.94)S(12.01)Q(12.01)S(12.93)S(12.93)T(12.93)R(12.93)	nterm2^1;nterm5^1;nterm6^1;nterm9^2;cterm1^1;cterm11^2;	1.40;14.37;1.04;100.00;1.74;17.67;
1150	2651.432617	17.438147	4	-1.000000	0	1	VLESEQDKMSQGFHPERDPSDLK	K	K	tr|A0A0U1RQK7|A0A0U1RQK7_HUMAN Eukaryotic translation initiation factor 4 gamma 3 OS=Homo sapiens GN=EIF4G3 PE=1 SV=1	8	88	2687.249512	-35.816895	2	2	9M(15.9949)	16.924999	14.355000	4.090509e-02	VLESEQDKMSQGFHPERdpSDLK	6.252084	16.925047	14.950981	1.974066	V(2.93)L(2.93)E(2.93)S(2.93)E(2.93)Q(2.93)D(2.93)K(2.93)M(2.93)S(5.49)Q(7.40)G(7.40)F(9.55)H(12.87)P(12.87)E(14.70)R(14.70)D(16.93)P(16.93)S(14.95)D(13.13)L(13.13)K(13.13)	nterm13^2;cterm3^1;cterm4^1;	27.63;4.93;4.47;
1151	2114.903076	17.442009	3	-1.000000	0	1	KIMSELMQTACIVPKGAR	K	N	rev_sp|P14618|KPYM_HUMAN Pyruvate kinase PKM OS=Homo sapiens GN=PKM PE=1 SV=4;rev_tr|B4DNK4|B4DNK4_HUMAN Pyruvate kinase OS=Homo sapiens GN=PKM PE=1 SV=1;rev_tr|H3BR70|H3BR70_HUMAN Pyruvate kinase OS=Homo sapiens GN=PKM PE=1 SV=1;rev_tr|H3BTN5|H3BTN5_HUMAN Pyruvate kinase (Fragment) OS=Homo sapiens GN=PKM PE=1 SV=1	9	68	2048.058105	66.844971	2	2	7M(15.9949), 11C(57.02146)	17.597000	17.597000	1.565323e-01	KIMSELmqTACIVPKGAR	11.361650	17.597876	16.122398	1.475477	K(12.65)I(12.65)M(14.12)S(15.91)E(15.91)L(15.91)M(17.60)Q(17.60)T(16.12)A(14.24)C(12.35)I(9.94)V(9.94)P(9.94)K(8.65)G(8.65)A(11.08)R(9.78)	nterm2^1;nterm16^2;cterm4^1;cterm8^1;cterm9^1;	11.57;100.00;8.26;31.32;24.63;
1153	3362.169434	17.467421	5	-1.000000	0	1	IPHTPQMEKKSIDFAEQYAGQSNDITQK	R	R	rev_sp|P27348|1433T_HUMAN 14-3-3 protein theta OS=Homo sapiens GN=YWHAQ PE=1 SV=1	9	108	3203.555664	158.613770	2	2		18.315001	17.957001	5.100684e-01	IPHTPQMEKKsiDFAEQYAGQSNDITQK	14.935987	18.315992	16.861254	1.454739	I(13.10)P(11.68)H(11.68)T(11.68)P(11.68)Q(11.68)M(11.68)E(13.81)K(13.81)K(16.68)S(18.32)I(18.32)D(16.86)F(14.91)A(13.32)E(13.32)Q(14.44)Y(14.44)A(13.00)G(13.00)Q(13.00)S(9.27)N(9.27)D(9.27)I(9.27)T(9.27)Q(9.27)K(9.27)	nterm7^1;nterm9^1;nterm10^1;cterm7^1;cterm14^2;cterm16^2;	100.00;8.91;5.02;100.00;67.14;12.27;
1154	2408.294678	17.471270	3	-1.000000	0	1	SYTSQGYTKLLAIDGEDLAR	R	I	rev_sp|P35998|PRS7_HUMAN 26S protease regulatory subunit 7 OS=Homo sapiens GN=PSMC2 PE=1 SV=3	9	76	2200.101074	208.193604	2	1		17.052999	16.962999	6.228632e-01	SYTSQgYTKLLAIDGEDLAR	10.310219	17.053894	16.409567	0.644327	S(12.16)Y(12.16)T(12.16)S(12.16)Q(15.07)G(17.05)Y(14.27)T(14.27)K(16.41)L(14.18)L(14.18)A(14.18)I(12.86)D(12.86)G(11.04)E(11.04)D(9.19)L(9.19)A(9.19)R(7.41)	nterm2^1;nterm4^1;nterm5^1;nterm5^2;nterm8^1;cterm8^1;cterm14^2;	1.97;3.62;8.52;3.36;10.52;10.52;100.00;
1155	2158.088623	17.475145	3	-1.000000	0	1	CGMQEVIEPPFVRSAFAR	K	R	rev_sp|P46459|NSF_HUMAN Vesicle-fusing ATPase OS=Homo sapiens GN=NSF PE=1 SV=3	8	68	2093.018555	65.070068	2	1	1C(57.02146)	15.507000	15.419000	2.441991e+00	CGMQEViePPFVRSAFAR	15.507343	11.108403	9.687135	1.421268	C(9.04)G(9.04)M(9.04)Q(9.04)E(7.04)V(7.04)I(11.11)E(11.11)P(9.69)P(9.69)F(9.69)V(9.69)R(7.85)S(4.93)A(5.95)F(5.10)A(5.10)R(6.47)	nterm6^1;nterm14^2;nterm17^2;cterm3^1;cterm5^1;cterm6^1;cterm10^1;cterm14^2;	58.63;23.02;26.04;2.36;19.57;23.87;1.63;22.60;
1157	2386.313721	17.500839	4	-1.000000	0	1	SEFIDLSEKIKQGDSSLVFGIK	K	P	sp|Q9H9Y6|RPA2_HUMAN DNA-directed RNA polymerase I subunit RPA2 OS=Homo sapiens GN=POLR1B PE=1 SV=2	9	84	2439.289551	-52.975830	2	2		17.208000	15.589000	6.004958e-01	SEFIDLSEKIKQGDSslvFGIK	8.585604	17.208611	15.471754	1.736856	S(5.93)E(5.93)F(5.93)I(5.93)D(5.93)L(5.93)S(7.17)E(8.30)K(8.30)I(8.30)K(9.41)Q(9.41)G(13.44)D(13.30)S(13.30)S(17.21)L(17.21)V(17.21)F(15.47)G(15.47)I(13.83)K(13.83)	nterm6^1;nterm10^1;nterm12^2;cterm2^1;cterm9^2;	20.43;0.30;44.73;4.00;2.82;
1158	1013.551270	17.503834	2	-1.000000	0	1	QDAQSLLAPGK	R	F	sp|Q9UDR5|AASS_HUMAN Alpha-aminoadipic semialdehyde synthase, mitochondrial OS=Homo sapiens GN=AASS PE=1 SV=1	8	20	1126.598145	-113.046875	2	0		15.364000	15.203000	9.380399e-02	QDAQSlLAPGK	7.913527	15.364995	12.132901	3.232094	Q(5.33)D(8.07)A(10.89)Q(12.13)S(12.13)L(15.36)L(12.13)A(12.13)P(12.13)G(12.13)K(12.13)	nterm2^1;nterm3^1;nterm5^1;cterm1^1;cterm5^1;cterm10^2;	23.00;7.39;25.36;0.40;8.17;9.05;
1159	2386.312500	17.507286	5	-1.000000	0	1	LMEMPTTVIVQCTGAGCGALMEK	K	L	rev_tr|A0A0D9SFE1|A0A0D9SFE1_HUMAN Mitochondrial glutamate carrier 1 (Fragment) OS=Homo sapiens GN=SLC25A22 PE=1 SV=1	8	88	2512.150391	-125.837891	2	0	2M(15.9949), 12C(57.02146), 17C(57.02146)	11.167000	11.167000	1.837671e-01	LMEMPTTVIVQCTGAGCGalmek	5.710559	11.167136	9.935434	1.231702	L(0.00)M(0.00)E(0.00)M(0.00)P(0.73)T(0.73)T(0.73)V(0.73)I(0.73)V(0.73)Q(0.73)C(4.96)T(6.82)G(6.82)A(6.82)G(6.82)C(8.29)G(9.94)A(11.17)L(11.17)M(11.17)E(11.17)K(11.17)	nterm2^1;nterm4^2;nterm5^1;nterm12^2;nterm16^2;nterm17^2;	0.52;0.52;0.46;1.20;0.19;0.09;
1160	1372.648193	17.510990	2	-1.000000	0	1	GDKGEPGGPGADGVPGK	K	D	sp|P02461|CO3A1_HUMAN Collagen alpha-1(III) chain OS=Homo sapiens GN=COL3A1 PE=1 SV=4	8	32	1493.710938	-121.062744	2	1		15.339000	13.383000	7.322608e-02	GDKgEPGGPGADGVPGK	7.384878	15.339531	12.069031	3.270500	G(11.83)D(11.83)K(11.83)G(15.34)E(12.07)P(12.07)G(12.07)G(12.07)P(12.07)G(12.07)A(12.07)D(10.48)G(9.33)V(9.33)P(6.40)G(6.40)K(6.40)	nterm3^1;cterm3^1;cterm13^1;	16.38;16.38;32.83;
1161	1874.153687	17.514545	3	-1.000000	0	1	LDASLIQKGEVHDK	R	F	rev_sp|P55786|PSA_HUMAN Puromycin-sensitive aminopeptidase OS=Homo sapiens GN=NPEPPS PE=1 SV=2	7	52	1551.825562	322.328125	2	1		13.388000	13.294000	2.944418e+00	LDASLIQKGEVhdk	13.388218	9.144650	6.316283	2.828366	L(4.24)D(4.24)A(4.24)S(5.99)L(3.89)I(3.89)Q(2.62)K(4.34)G(6.32)E(6.32)V(6.32)H(9.14)D(9.14)K(9.14)	nterm3^1;nterm4^2;nterm7^2;nterm8^1;nterm11^2;cterm8^1;cterm10^2;	5.75;1.09;5.97;10.26;54.97;3.59;31.24;
1162	3362.168213	17.518333	4	-1.000000	0	1	PPVAMIVPQASVPSGPASQSYRYEPVSALK	R	S	rev_sp|P85037|FOXK1_HUMAN Forkhead box protein K1 OS=Homo sapiens GN=FOXK1 PE=1 SV=1	10	116	3141.616699	220.551514	2	1	5M(15.9949)	16.771000	16.260000	3.646677e-01	PPVAMIVPQASVPSGPASQSYRYEPVsALK	7.554879	16.771832	15.269777	1.502054	P(4.54)P(4.54)V(4.54)A(4.54)M(4.54)I(4.54)V(4.54)P(4.54)Q(5.68)A(5.68)S(5.68)V(5.68)P(5.68)S(7.13)G(6.47)P(8.22)A(9.75)S(9.75)Q(9.75)S(9.75)Y(11.37)R(11.37)Y(13.39)E(13.39)P(13.39)V(15.27)S(16.77)A(14.62)L(14.62)K(14.62)	nterm8^2;nterm13^1;nterm22^2;nterm25^2;	1.91;3.13;7.03;1.97;
1163	1027.503784	17.522209	2	-1.000000	0	1	KPPLGGGGR	K	A	rev_tr|H3BLZ8|H3BLZ8_HUMAN Probable ATP-dependent RNA helicase DDX17 OS=Homo sapiens GN=DDX17 PE=1 SV=1	6	16	837.482056	190.021729	2	1		11.084000	10.902000	4.781582e-01	KPPLGGGgR	7.929271	11.084494	9.832319	1.252174	K(1.93)P(3.55)P(6.03)L(6.03)G(6.03)G(9.83)G(9.83)G(11.08)R(9.69)	nterm2^1;nterm5^1;nterm7^1;cterm1^1;	11.99;45.55;9.55;6.90;
1165	1372.648071	17.547272	3	-1.000000	0	1	HVFALMQYKAR	K	I	rev_tr|J3QRU8|J3QRU8_HUMAN ARF GTPase-activating protein GIT1 OS=Homo sapiens GN=GIT1 PE=1 SV=1;rev_tr|R4GNG3|R4GNG3_HUMAN ARF GTPase-activating protein GIT2 (Fragment) OS=Homo sapiens GN=GIT2 PE=1 SV=1	7	40	1378.717896	-6.069824	2	1	6M(15.9949)	14.166000	14.094000	5.653903e-01	HVfaLMQYKAR	6.409088	14.166113	12.336372	1.829741	H(9.56)V(10.25)F(14.17)A(14.17)L(12.34)M(12.34)Q(12.34)Y(9.88)K(9.11)A(9.11)R(9.11)	nterm2^1;cterm1^1;cterm4^1;	29.93;2.51;20.29;
1166	2386.312012	17.550854	3	-1.000000	0	1	ATATPVPPRMGSRAGGPTTPLSPTR	M	L	sp|P20700|LMNB1_HUMAN Lamin-B1 OS=Homo sapiens GN=LMNB1 PE=1 SV=2	11	96	2517.312012	-131.000000	2	2	N-term(42.0106)	20.476000	19.969999	7.656544e-02	ATATPVPPRMGSRAGGptTPLSPTR	11.968037	20.476671	18.615807	1.860865	A(10.33)T(10.33)A(11.64)T(11.64)P(11.64)V(11.93)P(11.93)P(14.82)R(18.62)M(18.62)G(18.62)S(18.62)R(18.49)A(18.49)G(18.49)G(18.49)P(20.48)T(20.48)T(17.33)P(17.33)L(15.49)S(17.19)P(17.19)T(17.19)R(15.15)	nterm7^1;nterm8^1;nterm12^1;nterm21^2;cterm5^2;cterm7^1;	7.07;46.54;1.44;8.94;1.13;50.19;
1167	1947.881592	17.554728	3	-1.000000	0	1	QSLGHSRHGSGSGQSPSPSR	R	G	Q86YZ3 SWISS-PROT:Q86YZ3 Tax_Id=9606 Gene_Symbol=HRNR Hornerin	10	76	2004.947266	-57.065674	2	1		16.667000	14.547000	1.388780e-01	QSLGHSRHgSGSGQSPSPSR	14.602496	16.667854	15.348793	1.319061	Q(9.06)S(9.06)L(11.01)G(11.01)H(13.13)S(15.35)R(15.35)H(15.35)G(16.67)S(14.81)G(12.83)S(14.66)G(12.76)Q(12.76)S(12.76)P(10.44)S(14.15)P(14.15)S(14.15)R(14.15)	nterm8^1;nterm9^1;nterm11^1;nterm16^2;cterm3^1;cterm5^1;cterm5^2;cterm8^1;cterm10^1;cterm11^1;cterm12^1;cterm16^2;	1.79;2.77;4.86;9.50;2.26;26.04;1.75;5.81;1.91;1.20;5.39;4.74;
1168	1874.154053	17.558636	4	-1.000000	0	1	QGRVLGETGDMAITR	K	V	rev_sp|P06576|ATPB_HUMAN ATP synthase subunit beta, mitochondrial OS=Homo sapiens GN=ATP5B PE=1 SV=3	6	56	1618.809570	255.344482	2	1	11M(15.9949)	13.518000	13.306000	2.401577e+00	qgrVLGETGDMAITR	8.931850	13.518199	11.665839	1.852360	Q(13.52)G(13.52)R(13.52)V(11.67)L(11.67)G(9.19)E(9.19)T(9.19)G(9.19)D(3.14)M(3.14)A(3.16)I(3.16)T(2.21)R(0.02)	nterm11^1;cterm1^1;cterm2^1;cterm3^2;cterm6^1;cterm10^2;cterm12^2;	1.02;8.91;2.66;1.95;4.82;32.16;13.35;
1169	2242.920654	17.562435	3	-1.000000	0	1	SGSQRGGSGYSSSGSSYGGGSSSGR	R	G	rev_P35908v2 SWISS-PROT:P35908 Tax_Id=9606 Gene_Symbol=KRT2 Keratin, type II cytoskeletal 2 epidermal	10	96	2254.943359	-12.022705	2	1		18.893000	17.621000	1.359883e-01	SGSQRGGSGYSSsgsSYGGGSSSGR	14.756309	18.893959	18.586811	0.307148	S(13.65)G(13.65)S(13.65)Q(15.34)R(15.34)G(12.41)G(13.74)S(13.74)G(13.74)Y(15.36)S(16.85)S(18.59)S(18.89)G(18.89)S(18.89)S(14.72)Y(12.14)G(12.14)G(12.14)G(12.14)S(12.14)S(12.14)S(12.14)G(9.98)R(9.98)	nterm3^1;nterm6^1;nterm10^2;nterm11^1;nterm12^2;cterm2^1;cterm9^1;cterm10^1;cterm13^2;cterm20^2;	2.82;6.99;3.75;5.07;7.49;2.82;66.10;100.00;6.99;17.82;
1170	1057.514526	17.566334	2	-1.000000	0	1	RVPAPSGGANPK	R	R	rev_sp|Q3KQU3|MA7D1_HUMAN MAP7 domain-containing protein 1 OS=Homo sapiens GN=MAP7D1 PE=1 SV=1	4	22	1149.625366	-92.110840	2	1		8.658000	7.913000	3.296240e+00	RVPAPSGGAnPK	8.658049	7.248629	6.483216	0.765413	R(3.56)V(3.56)P(3.56)A(3.56)P(2.15)S(6.48)G(6.48)G(6.48)A(6.48)N(7.25)P(5.10)K(5.10)	nterm1^1;nterm5^1;nterm9^1;cterm2^1;cterm8^1;	4.69;75.94;5.69;8.61;9.02;
1171	2651.432617	17.569740	4	-1.000000	0	1	MADAFGDELFSVFEGDSTTAAGTK	-	K	sp|P42285|SK2L2_HUMAN Superkiller viralicidic activity 2-like 2 OS=Homo sapiens GN=SKIV2L2 PE=1 SV=3	9	92	2466.089600	185.343018	2	0		17.021999	16.069000	4.411104e-02	MADAFGDELFSVfeGDSTTAAGTK	17.022053	12.862858	12.652101	0.210757	M(11.78)A(11.78)D(11.78)A(11.78)F(12.65)G(12.65)D(12.65)E(10.15)L(12.00)F(12.00)S(12.00)V(12.38)F(12.86)E(12.86)G(11.30)D(9.61)S(9.61)T(11.07)T(11.07)A(9.34)A(9.34)G(9.34)T(9.34)K(9.34)	nterm4^2;nterm11^2;nterm12^2;nterm17^2;cterm5^1;cterm9^1;cterm10^1;cterm12^2;cterm13^2;	2.06;17.04;57.44;6.13;10.49;13.03;5.74;17.04;57.44;
1172	3454.094238	17.573580	5	-1.000000	0	1	ELDKGVQGLNHGMDKVAHEINHGIGQAGK	K	E	sp|Q6UWP8|SBSN_HUMAN Suprabasin OS=Homo sapiens GN=SBSN PE=1 SV=2	8	112	3067.525635	386.568604	2	2	13M(15.9949)	15.179000	15.167000	1.313753e+00	eldkgvqGLNHGMDKVAHEINHGIGQAGK	15.014966	15.179368	13.182899	1.996469	E(15.18)L(15.18)D(15.18)K(15.18)G(15.18)V(15.18)Q(15.18)G(13.18)L(13.18)N(13.18)H(13.18)G(11.34)M(8.96)D(8.96)K(11.18)V(9.40)A(6.42)H(6.42)E(8.41)I(6.71)N(6.71)H(6.71)G(6.71)I(5.33)G(5.33)Q(5.33)A(5.33)G(4.44)K(4.44)	nterm14^2;cterm2^1;cterm6^2;cterm10^2;cterm13^2;cterm14^2;cterm18^2;cterm22^2;	9.21;2.03;3.65;5.46;43.62;9.81;3.42;3.53;
1174	2615.455566	17.599028	4	-1.000000	0	1	PNSGELDPLYVVEVLLRCSKESLK	K	N	sp|P42285|SK2L2_HUMAN Superkiller viralicidic activity 2-like 2 OS=Homo sapiens GN=SKIV2L2 PE=1 SV=3	9	92	2744.441650	-128.986084	2	2	18C(57.02146)	16.395000	14.626000	1.095741e+00	PNSGELDplyVVEVLLRCSKESLK	16.395733	13.880187	12.344335	1.535852	P(8.74)N(8.74)S(8.74)G(8.41)E(10.03)L(8.41)D(10.92)P(13.88)L(13.88)Y(13.88)V(12.34)V(11.70)E(11.70)V(11.70)L(11.70)L(11.70)R(11.70)C(11.70)S(11.70)K(11.70)E(11.70)S(11.70)L(9.45)K(9.45)	nterm3^1;nterm4^1;nterm6^1;nterm7^2;nterm11^2;cterm2^1;cterm13^2;cterm14^2;cterm21^2;	1.45;3.32;14.90;3.48;35.16;6.82;60.27;11.12;0.40;
1175	2127.177246	17.602983	5	-1.000000	0	1	SQTSNSEHGSTELGCSLGGHGK	R	R	rev_sp|Q5D862|FILA2_HUMAN Filaggrin-2 OS=Homo sapiens GN=FLG2 PE=1 SV=1	7	84	2228.971680	-101.794434	2	0	15C(57.02146)	13.420000	13.249000	5.102534e-01	SQTSNSEHGstELGCSLGGHGK	5.052468	13.420158	11.773880	1.646278	S(9.66)Q(9.66)T(9.66)S(9.66)N(9.66)S(9.66)E(10.36)H(10.36)G(11.77)S(13.42)T(13.42)E(8.11)L(4.32)G(4.32)C(2.83)S(2.83)L(2.83)G(2.83)G(2.83)H(2.83)G(2.83)K(1.27)	nterm5^1;nterm6^1;nterm14^2;cterm1^1;cterm8^1;cterm10^2;	4.82;0.79;0.96;1.05;0.32;24.70;
1176	1956.113159	17.606928	4	-1.000000	0	1	AKEEQQDDTVYMGK	R	V	sp|Q14203|DCTN1_HUMAN Dynactin subunit 1 OS=Homo sapiens GN=DCTN1 PE=1 SV=3	6	52	1656.729980	299.383179	2	1	12M(15.9949)	13.134000	12.590000	3.446769e+00	AKEEqqDDTVYMGK	13.134443	9.338057	8.265817	1.072240	A(4.87)K(4.87)E(4.87)E(4.87)Q(9.34)Q(9.34)D(5.24)D(5.19)T(6.82)V(6.82)Y(8.27)M(8.27)G(8.27)K(8.27)	nterm2^1;nterm4^1;nterm7^1;nterm8^2;nterm10^2;cterm7^1;cterm8^2;	2.29;87.31;2.17;62.90;9.65;2.17;62.90;
1177	1460.856934	17.610798	2	-1.000000	0	1	LSPSGGAGAAAGDAMM	R	-	rev_sp|Q8IWC1|MA7D3_HUMAN MAP7 domain-containing protein 3 OS=Homo sapiens GN=MAP7D3 PE=1 SV=2	5	30	1378.585571	82.271362	2	0	15M(15.9949)	12.079000	12.079000	5.404882e-01	LSPsggAGAAAGDAMM	6.076835	12.079666	10.531054	1.548613	L(10.53)S(10.53)P(10.53)S(12.08)G(12.08)G(12.08)A(10.47)G(10.47)A(6.02)A(3.60)A(3.60)G(3.60)D(2.55)A(2.55)M(2.55)M(2.55)	cterm4^1;cterm5^1;cterm7^1;cterm10^1;cterm12^2;	5.44;14.87;50.29;16.88;7.47;
1179	2253.151855	17.635910	4	-1.000000	0	1	AANIFQENGELVDINHEGLR	K	V	rev_P00761 SWISS-PROT:P00761|TRYP_PIG Trypsin - Sus scrofa (Pig).	11	76	2238.102783	15.049072	2	0		20.535999	15.672000	7.662252e-03	aanifQENGELVDINHEGLR	5.139802	20.536577	17.233509	3.303068	A(20.54)A(20.54)N(20.54)I(20.54)F(20.54)Q(17.23)E(17.23)N(13.18)G(13.18)E(13.18)L(11.31)V(11.31)D(8.72)I(7.27)N(4.46)H(2.99)E(2.99)G(2.01)L(2.01)R(0.00)	cterm6^1;cterm8^1;cterm13^2;	16.72;1.68;10.06;
1180	2347.078613	17.639774	3	-1.000000	0	1	AGERAGGSSSAAGPGGAGHGAGVAAAAM	R	-	rev_sp|Q96K37|S35E1_HUMAN Solute carrier family 35 member E1 OS=Homo sapiens GN=SLC35E1 PE=1 SV=2	8	108	2252.035156	95.043457	2	1		16.695000	16.183001	2.091867e+00	ageraggsssAAGPGGAGHGAGVAAAAM	12.888410	16.695599	15.517965	1.177633	A(16.70)G(16.70)E(16.70)R(16.70)A(16.70)G(16.70)G(16.70)S(16.70)S(16.70)S(16.70)A(15.52)A(15.52)G(12.72)P(10.93)G(9.25)G(7.53)A(6.11)G(8.58)H(8.58)G(4.51)A(4.51)G(4.51)V(8.88)A(10.59)A(11.63)A(11.63)A(11.63)M(10.13)	nterm17^2;nterm22^1;nterm23^2;cterm9^1;cterm14^1;cterm18^1;	37.78;6.05;20.17;58.68;100.00;13.05;
1181	2651.432617	17.643896	3	-1.000000	0	1	ILYEKIEKCLVSEEEEHIYFK	K	V	rev_sp|Q9UK61|TASOR_HUMAN Protein TASOR OS=Homo sapiens GN=FAM208A PE=1 SV=3	9	80	2698.356201	-46.923584	2	2	9C(57.02146)	17.382999	16.552000	1.111716e+00	ILYEKIEKCLVSEEEEHIYfk	16.113363	17.383947	15.259264	2.124683	I(2.78)L(2.78)Y(2.78)E(4.25)K(4.25)I(4.25)E(4.25)K(6.17)C(8.52)L(8.52)V(9.89)S(11.42)E(11.42)E(10.11)E(12.32)E(12.32)H(13.44)I(13.44)Y(15.26)F(17.38)K(17.38)	nterm7^2;nterm8^1;nterm10^2;nterm11^2;nterm14^2;nterm18^2;nterm19^2;cterm8^2;	6.88;29.02;11.37;7.13;45.13;2.92;20.05;16.12;
1183	1460.856689	17.669691	3	-1.000000	0	1	LKNMALSIAERYR	R	A	sp|Q8N1F7|NUP93_HUMAN Nuclear pore complex protein Nup93 OS=Homo sapiens GN=NUP93 PE=1 SV=2	8	48	1579.850342	-118.993652	2	2	4M(15.9949)	11.387000	11.387000	1.115296e+00	LKNMALSIAEryr	6.207221	11.387566	9.580225	1.807341	L(0.00)K(0.00)N(0.00)M(0.04)A(3.21)L(4.78)S(6.05)I(7.48)A(9.58)E(9.58)R(11.39)Y(11.39)R(11.39)	nterm3^1;nterm4^1;nterm5^1;nterm7^1;cterm1^1;	1.04;11.32;7.47;0.85;0.74;
1184	2356.320313	17.673340	4	-1.000000	0	1	QEEIQGKMMWLKPFDEYHR	K	L	rev_sp|O94906|PRP6_HUMAN Pre-mRNA-processing factor 6 OS=Homo sapiens GN=PRPF6 PE=1 SV=1	8	72	2496.156494	-139.836182	2	2	8M(15.9949), 9M(15.9949)	14.251000	13.733000	1.241955e+00	QEEIQGKMMWLKPFDEyhr	10.763199	14.251524	13.514187	0.737337	Q(1.51)E(1.51)E(1.85)I(1.85)Q(1.85)G(1.85)K(4.40)M(5.58)M(5.58)W(5.58)L(5.58)K(5.58)P(5.58)F(8.56)D(11.71)E(13.51)Y(14.25)H(14.25)R(14.25)	nterm2^1;nterm6^1;nterm7^1;nterm13^2;nterm15^2;nterm16^2;cterm3^1;	1.40;7.57;0.79;0.99;2.27;1.42;4.54;
1185	2127.176758	17.677227	3	-1.000000	0	1	WSGSFMSSFYGSQCLYIK	K	H	rev_sp|Q96IK5|GMCL1_HUMAN Germ cell-less protein-like 1 OS=Homo sapiens GN=GMCL1 PE=1 SV=1	9	68	2146.949219	-19.772461	2	0	14C(57.02146)	16.483999	16.464001	1.821354e-01	WSGSFMSSFYgSQCLYIK	10.442381	16.484953	14.861559	1.623394	W(7.23)S(7.23)G(7.23)S(7.23)F(7.23)M(8.90)S(13.10)S(13.10)F(13.10)Y(13.10)G(16.48)S(14.86)Q(14.86)C(11.02)L(11.02)Y(11.02)I(9.87)K(9.87)	nterm5^1;nterm6^1;nterm10^1;cterm2^1;cterm5^1;	5.30;48.59;3.12;1.52;48.59;
1186	2402.308350	17.681112	4	-1.000000	0	1	QLEVYTSGGDPESVAGEYGR	R	H	tr|B0QY90|B0QY90_HUMAN Eukaryotic translation initiation factor 3 subunit L OS=Homo sapiens GN=EIF3L PE=1 SV=1	9	76	2112.959961	289.348389	2	0		16.349001	16.165001	1.141954e+00	QLEVYTSggdpESVAGEYGR	13.085157	16.349192	14.893417	1.455774	Q(12.95)L(12.95)E(12.95)V(12.95)Y(12.92)T(12.92)S(14.89)G(16.35)G(16.35)D(16.35)P(16.35)E(14.37)S(14.37)V(14.37)A(12.45)G(9.20)E(9.20)Y(7.88)G(6.15)R(4.36)	nterm7^2;cterm1^1;cterm2^1;cterm5^1;cterm6^1;cterm9^1;cterm16^2;	7.81;4.94;4.09;58.87;9.52;2.91;5.29;
1187	2092.922363	17.684967	3	-1.000000	0	1	HPHPHLSFMAIPPKK	R	N	P02668 SWISS-PROT:P02668 Kappa-casein [Contains: Casoxin C; Casoxin 6; Casoxin A; Casoxin B; Casoplatelin] - Bos taurus (Bovine).	9	56	1735.934326	356.988037	2	1		17.160000	15.808000	1.367540e+00	hphPHLSFMAIPPKK	17.160149	13.744518	12.358672	1.385846	H(13.74)P(13.74)H(13.74)P(12.36)H(10.95)L(10.95)S(9.27)F(9.27)M(9.27)A(10.72)I(10.72)P(11.21)P(7.46)K(7.46)K(7.46)	nterm3^1;nterm4^1;nterm9^1;nterm11^2;nterm12^2;cterm3^1;cterm4^1;cterm9^2;cterm11^2;cterm12^2;	4.77;7.93;4.07;55.75;57.40;4.77;7.93;9.90;55.75;57.40;
1188	1482.840576	17.688799	2	-1.000000	0	1	RLLSYSEEDFFR	K	V	rev_sp|P51571|SSRD_HUMAN Translocon-associated protein subunit delta OS=Homo sapiens GN=SSR4 PE=1 SV=1	5	22	1560.757080	-77.916504	2	1		11.615000	11.034000	9.002302e-01	RLLSYSeEDFFR	9.014154	11.615814	8.542744	3.073071	R(4.41)L(5.56)L(5.56)S(5.56)Y(7.01)S(7.01)E(11.62)E(8.54)D(8.54)F(6.93)F(6.93)R(6.93)	nterm6^1;nterm9^2;cterm3^1;cterm5^1;	100.00;6.10;3.46;37.63;
1189	2547.444824	17.692402	4	-1.000000	0	1	EGEVVDFEVTEGDGVSRLYKR	K	P	rev_sp|P67809|YBOX1_HUMAN Nuclease-sensitive element-binding protein 1 OS=Homo sapiens GN=YBX1 PE=1 SV=3	7	80	2383.165527	164.279297	2	2		16.046000	15.745000	6.380582e-01	EGEVVDFEVTEGDGVSRLYKr	11.441332	16.046501	14.212702	1.833799	E(0.00)G(0.00)E(0.00)V(0.00)V(0.00)D(0.35)F(5.31)E(5.31)V(5.31)T(5.31)E(6.46)G(6.46)D(11.07)G(11.07)V(11.07)S(12.58)R(12.58)L(14.21)Y(14.21)K(14.21)R(16.05)	nterm5^2;nterm6^1;nterm10^1;nterm15^2;nterm17^2;nterm20^2;	1.42;100.00;5.32;14.15;3.08;5.32;
1190	2547.444824	17.696302	4	-1.000000	0	1	ARNFLVFQGAVESIAMKNPK	K	E	sp|Q14683|SMC1A_HUMAN Structural maintenance of chromosomes protein 1A OS=Homo sapiens GN=SMC1A PE=1 SV=2	8	76	2235.183350	312.261475	2	2	16M(15.9949)	17.290001	16.115000	2.115029e-01	ARNFLVFQGAVESIAmknpk	17.290255	12.042884	11.851006	0.191878	A(10.43)R(10.43)N(10.43)F(11.59)L(9.92)V(11.85)F(10.84)Q(9.24)G(10.55)A(6.31)V(8.00)E(10.06)S(10.06)I(10.06)A(10.06)M(12.04)K(12.04)N(12.04)P(12.04)K(12.04)	nterm3^1;nterm5^1;nterm8^2;nterm10^2;nterm11^2;nterm15^2;cterm11^2;cterm14^2;	5.16;69.39;16.85;33.18;69.39;42.00;69.39;25.65;
1192	814.430298	17.721809	2	-1.000000	0	1	VSPTGAAGR	K	D	sp|Q14160|SCRIB_HUMAN Protein scribble homolog OS=Homo sapiens GN=SCRIB PE=1 SV=4;tr|A0A0G2JMS7|A0A0G2JMS7_HUMAN Protein scribble homolog OS=Homo sapiens GN=SCRIB PE=1 SV=1	6	16	814.429688	0.000610	2	0		7.414000	6.731000	2.581710e+00							nterm2^1;nterm5^1;nterm6^1;cterm2^1;cterm5^1;cterm6^1;cterm7^1;cterm7^2;cterm8^1;cterm8^2;	4.83;0.56;0.30;0.28;2.51;0.82;9.61;100.00;0.61;3.58;
1193	2615.454590	17.725176	5	-1.000000	0	1	LVSLMTEEMESLSQKLQEDAK	R	Q	rev_tr|H7C121|H7C121_HUMAN Uncharacterized protein KIAA1109 (Fragment) OS=Homo sapiens GN=KIAA1109 PE=1 SV=1	7	80	2424.176270	191.278320	2	1	5M(15.9949)	14.802000	14.708000	3.912765e-01	LVSLMTEEMESLSQKlQEDAK	10.601908	14.802725	13.192472	1.610253	L(5.30)V(5.30)S(5.30)L(5.30)M(5.30)T(5.30)E(5.30)E(5.30)M(5.30)E(6.41)S(11.71)L(11.71)S(11.71)Q(11.71)K(13.19)L(14.80)Q(10.92)E(10.92)D(9.51)A(9.51)K(9.51)	nterm8^1;nterm10^1;nterm10^2;cterm3^2;cterm5^1;	0.26;0.10;100.00;0.27;100.00;
1194	1546.800781	17.729116	3	-1.000000	0	1	APGTPHSHTKPYVR	K	S	sp|Q07020|RL18_HUMAN 60S ribosomal protein L18 OS=Homo sapiens GN=RPL18 PE=1 SV=2	7	52	1546.800415	0.000366	2	1		12.513000	11.838000	2.327230e+00							nterm2^1;nterm4^1;nterm10^2;cterm1^1;cterm4^1;cterm7^1;cterm10^2;cterm11^2;cterm12^2;cterm13^2;	0.97;2.91;7.05;0.50;12.60;0.20;58.59;9.51;38.97;3.41;
1195	2356.320313	17.732836	5	-1.000000	0	1	GEVGLPGLSGPVGPPGNPGANGLTGAK	R	G	sp|P08123|CO1A2_HUMAN Collagen alpha-2(I) chain OS=Homo sapiens GN=COL1A2 PE=1 SV=7	9	104	2369.233887	-12.913574	2	0		16.931000	14.867000	3.337049e-01	GEVglPGLSGPVGPPGNPGANGLTGAK	9.898541	16.931709	15.097593	1.834116	G(15.10)E(15.10)V(15.10)G(16.93)L(16.93)P(14.56)G(14.56)L(12.74)S(11.29)G(11.29)P(11.29)V(11.29)G(11.29)P(11.15)P(11.15)G(11.15)N(11.15)P(7.54)G(7.54)A(6.13)N(6.13)G(4.88)L(4.88)T(4.88)G(4.88)A(4.88)K(4.19)	nterm3^1;nterm6^1;nterm13^2;cterm1^1;cterm8^1;cterm10^2;	4.32;29.25;28.78;1.98;2.08;46.05;
1196	2868.213135	17.736698	4	-1.000000	0	1	SEQHGSSSGLSSSYGQHGSGSHQSSGHGR	R	Q	Q86YZ3 SWISS-PROT:Q86YZ3 Tax_Id=9606 Gene_Symbol=HRNR Hornerin	14	112	2868.215576	-0.002441	2	0		28.950001	19.945000	2.891356e-03							nterm4^1;nterm7^2;nterm10^1;nterm16^1;nterm16^2;nterm22^2;cterm4^1;cterm5^1;cterm6^1;cterm9^2;cterm12^1;cterm12^2;cterm13^1;cterm13^2;cterm15^2;cterm16^2;cterm17^2;cterm18^2;cterm19^2;cterm21^2;	13.19;22.68;17.42;7.26;38.35;27.93;24.83;26.35;85.30;11.33;5.99;61.11;4.32;86.52;95.76;100.00;57.02;76.81;53.56;13.79;
1197	1709.953369	17.740562	3	-1.000000	0	1	MLARAARGTGALLLR	-	G	sp|Q9UJZ1|STML2_HUMAN Stomatin-like protein 2, mitochondrial OS=Homo sapiens GN=STOML2 PE=1 SV=1	8	56	1610.940186	99.013184	2	2	N-term(42.0106)	12.685000	11.516000	1.341482e-01	MLaRAARGTGALLLR	12.057240	12.685911	12.414256	0.271655	M(10.95)L(10.95)A(12.69)R(11.50)A(12.41)A(11.41)R(11.41)G(11.41)T(9.97)G(9.97)A(10.70)L(9.42)L(9.42)L(9.42)R(7.80)	nterm4^1;nterm5^2;nterm10^2;cterm4^1;cterm5^2;cterm7^2;cterm10^2;	16.48;1.02;16.48;16.48;1.02;1.22;16.48;
1198	1810.036011	17.744619	3	-1.000000	0	1	IMNTFSVVPSPK	R	V	sp|P04350|TBB4A_HUMAN Tubulin beta-4A chain OS=Homo sapiens GN=TUBB4A PE=1 SV=2;sp|P07437|TBB5_HUMAN Tubulin beta chain OS=Homo sapiens GN=TUBB PE=1 SV=2;sp|P68371|TBB4B_HUMAN Tubulin beta-4B chain OS=Homo sapiens GN=TUBB4B PE=1 SV=1;sp|Q13509|TBB3_HUMAN Tubulin beta-3 chain OS=Homo sapiens GN=TUBB3 PE=1 SV=2	9	44	1334.690308	475.345703	2	0	2M(15.9949)	17.962999	17.962999	5.660296e-02	imnTFSVVPSPK	8.101255	17.963196	14.398887	3.564309	I(17.96)M(17.96)N(17.96)T(14.40)F(12.99)S(11.81)V(6.67)V(5.30)P(6.70)S(7.06)P(7.06)K(3.54)	cterm3^1;cterm5^2;cterm6^1;cterm9^1;cterm9^2;	5.87;5.74;72.40;7.57;53.43;
1199	1546.800415	17.748371	2	-1.000000	0	1	APGTPHSHTKPYVR	K	S	sp|Q07020|RL18_HUMAN 60S ribosomal protein L18 OS=Homo sapiens GN=RPL18 PE=1 SV=2	7	26	1546.800415	0.000000	2	1		12.279000	12.197000	3.019265e+00							nterm4^1;nterm10^1;nterm13^1;cterm4^1;cterm7^1;cterm8^1;cterm9^1;cterm9^2;cterm10^1;cterm10^2;cterm12^1;cterm12^2;cterm13^2;	1.68;11.67;1.59;32.62;14.30;10.51;2.62;5.35;19.49;62.74;2.37;17.28;18.97;
1200	2651.432617	17.752178	3	-1.000000	0	1	LYDILGVPPGASENELKKAYR	K	K	sp|O60884|DNJA2_HUMAN DnaJ homolog subfamily A member 2 OS=Homo sapiens GN=DNAJA2 PE=1 SV=1	8	80	2332.242432	319.190186	2	2		15.258000	15.158000	1.258113e+00	lydilGVPPGASENELKKAYR	3.717710	15.258673	13.385326	1.873346	L(15.26)Y(15.26)D(15.26)I(15.26)L(15.26)G(13.39)V(13.39)P(13.39)P(11.74)G(10.22)A(7.90)S(6.73)E(6.73)N(5.34)E(1.34)L(1.34)K(1.34)K(0.00)A(0.00)Y(0.00)R(0.00)	cterm8^1;cterm11^1;	4.03;16.56;
1202	905.439026	17.777761	2	-1.000000	0	1	GAGTAVQMR	R	V	sp|Q14160|SCRIB_HUMAN Protein scribble homolog OS=Homo sapiens GN=SCRIB PE=1 SV=4;tr|A0A0G2JMS7|A0A0G2JMS7_HUMAN Protein scribble homolog OS=Homo sapiens GN=SCRIB PE=1 SV=1	8	16	905.438843	0.000183	2	0	8M(15.9949)	12.039000	10.979000	1.828643e-01							nterm3^1;nterm4^1;nterm5^1;nterm7^1;nterm8^1;cterm1^1;cterm4^1;cterm5^1;cterm6^1;cterm7^1;cterm7^2;	0.56;4.34;8.56;3.44;0.68;1.51;22.45;14.84;1.62;1.83;19.43;
1203	2127.177490	17.781172	4	-1.000000	0	1	GDMFGKPIANPTLIEYRQR	K	F	rev_sp|P35580|MYH10_HUMAN Myosin-10 OS=Homo sapiens GN=MYH10 PE=1 SV=3	8	72	2221.131104	-93.953613	2	2	3M(15.9949)	13.864000	13.658000	1.699792e+00	GDMFGKPIANptLIEYRQR	12.470276	13.864228	11.906242	1.957986	G(4.38)D(4.38)M(4.38)F(4.38)G(4.38)K(8.46)P(9.40)I(9.40)A(11.91)N(11.91)P(13.86)T(13.86)L(10.91)I(9.54)E(9.54)Y(9.54)R(9.54)Q(9.54)R(8.09)	nterm5^1;nterm6^1;nterm8^1;nterm10^2;cterm1^1;cterm6^1;cterm7^2;	59.36;16.79;0.81;59.36;2.02;0.66;10.59;
1204	2868.215088	17.785021	3	-1.000000	0	1	SEQHGSSSGLSSSYGQHGSGSHQSSGHGR	R	Q	Q86YZ3 SWISS-PROT:Q86YZ3 Tax_Id=9606 Gene_Symbol=HRNR Hornerin	18	112	2868.215576	-0.000488	2	0		36.535999	21.622999	6.229802e-05							nterm4^1;nterm15^1;nterm16^1;nterm17^1;nterm19^2;nterm27^2;cterm6^1;cterm7^1;cterm10^1;cterm12^2;cterm13^2;cterm14^1;cterm16^1;cterm21^2;cterm22^2;cterm23^2;	15.98;5.73;6.12;4.02;25.69;8.78;16.21;15.37;16.24;11.26;5.55;3.30;3.19;47.94;18.63;49.57;
1205	2890.195801	17.788809	3	-1.000000	0	1	SEQHGSSSGLSSSYGQHGSGSHQSSGHGR	R	Q	Q86YZ3 SWISS-PROT:Q86YZ3 Tax_Id=9606 Gene_Symbol=HRNR Hornerin	17	112	2868.215576	21.980225	2	0		32.474998	21.150000	4.011704e-05	SEQHGSSSglSSSYGQHGSGSHQSSGHGR	20.961319	32.475105	30.061394	2.413712	S(18.94)E(18.94)Q(18.94)H(18.94)G(23.75)S(25.62)S(30.05)S(30.05)G(32.48)L(32.48)S(30.06)S(30.06)S(30.06)Y(30.06)G(25.82)Q(25.82)H(25.78)G(21.73)S(19.77)G(19.77)S(17.80)H(17.80)Q(17.80)S(15.79)S(16.30)G(16.30)H(14.89)G(14.89)R(14.89)	nterm4^1;nterm5^1;nterm6^1;nterm16^1;nterm24^2;cterm3^1;cterm5^1;cterm9^1;cterm12^1;cterm13^2;cterm15^2;cterm19^2;	6.14;1.81;4.57;3.45;11.15;3.63;3.03;29.72;10.21;4.23;2.65;23.95;
1206	927.419861	17.792679	2	-1.000000	0	1	GAGFERMR	R	R	tr|E9PCY7|E9PCY7_HUMAN Heterogeneous nuclear ribonucleoprotein H OS=Homo sapiens GN=HNRNPH1 PE=1 SV=1	6	14	938.439148	-11.019287	2	1	7M(15.9949)	4.656000	4.624000	5.568223e+00	gAGFERMR	3.854563	4.656565	3.145345	1.511220	G(4.66)A(3.15)G(3.15)F(1.79)E(0.80)R(0.80)M(0.00)R(0.00)	cterm1^1;cterm4^1;cterm5^1;cterm7^1;	0.62;0.73;0.39;0.23;
1207	1971.076538	17.796043	3	-1.000000	0	1	SKENGRSTNSHLGTSNMK	K	K	sp|P35251|RFC1_HUMAN Replication factor C subunit 1 OS=Homo sapiens GN=RFC1 PE=1 SV=4	7	68	1962.917603	8.158936	2	2	17M(15.9949)	13.667000	13.048000	2.162075e+00	SKENGRSTNSHLGTSNMk	13.667229	7.196417	6.944034	0.252383	S(6.47)K(6.47)E(6.47)N(6.47)G(6.47)R(6.47)S(2.73)T(2.73)N(2.73)S(2.98)H(3.98)L(6.94)G(6.94)T(6.94)S(5.49)N(5.49)M(5.49)K(7.20)	nterm9^2;nterm10^1;nterm11^2;nterm17^2;cterm4^1;cterm9^1;cterm12^2;	4.60;1.68;34.24;15.10;4.27;3.40;100.00;
1208	3362.168457	17.799936	7	-1.000000	0	1	NPDSITNQIALLEARCHEMKPNLGAIAEYK	K	K	sp|Q9NTJ3|SMC4_HUMAN Structural maintenance of chromosomes protein 4 OS=Homo sapiens GN=SMC4 PE=1 SV=2	7	116	3411.691406	-49.522949	2	2	16C(57.02146), 19M(15.9949)	13.083000	12.784000	1.486748e+00	NPDSITNQiallEARCHEMKPNLGAIAEYK	11.419691	13.083797	11.419691	1.664106	N(8.49)P(8.49)D(9.58)S(9.58)I(9.58)T(10.83)N(10.83)Q(10.83)I(13.08)A(13.08)L(13.08)L(13.08)E(11.42)A(11.42)R(11.42)C(11.42)H(10.26)E(9.47)M(9.47)K(5.64)P(5.64)N(5.64)L(5.64)G(5.64)A(5.64)I(5.64)A(5.64)E(5.64)Y(5.64)K(5.64)	nterm2^1;nterm5^2;nterm8^2;cterm11^2;cterm13^2;cterm14^2;	7.34;3.62;36.01;45.81;5.02;3.05;
1209	2912.179443	17.803776	3	-1.000000	0	1	GAPPPGMMGPPPGMRPPMGPPMGIPPGR	R	G	sp|P14678|RSMB_HUMAN Small nuclear ribonucleoprotein-associated proteins B and B' OS=Homo sapiens GN=SNRPB PE=1 SV=2	10	108	2781.304199	130.875244	2	1	7M(15.9949), 14M(15.9949), 18M(15.9949)	20.599001	20.599001	2.100411e-01	GAPPPGMMGPPpgmRPPMGPPMGIPPGR	12.759705	20.599466	18.493290	2.106176	G(15.52)A(15.52)P(13.49)P(13.49)P(13.49)G(13.49)M(13.49)M(15.79)G(15.79)P(17.96)P(17.96)P(20.60)G(20.60)M(20.60)R(18.49)P(16.42)P(16.42)M(14.48)G(14.48)P(14.48)P(14.48)M(13.72)G(13.64)I(11.77)P(10.13)P(10.13)G(10.13)R(10.13)	nterm21^2;cterm4^1;cterm6^1;cterm7^2;cterm13^1;cterm14^1;	9.55;2.97;12.34;4.01;16.64;3.84;
1211	2868.214111	17.829157	5	-1.000000	0	1	SEQHGSSSGLSSSYGQHGSGSHQSSGHGR	R	Q	Q86YZ3 SWISS-PROT:Q86YZ3 Tax_Id=9606 Gene_Symbol=HRNR Hornerin	9	112	2868.215576	-0.001465	2	0		12.830000	12.485000	1.646614e+00							nterm2^1;nterm3^2;nterm8^1;nterm9^1;nterm10^1;nterm10^2;nterm21^2;cterm2^1;cterm7^2;cterm9^2;cterm10^1;cterm12^1;cterm15^2;	0.69;0.23;2.15;6.12;2.79;9.15;0.75;0.63;1.78;9.98;0.86;0.12;2.31;
1212	2230.212402	17.833065	4	-1.000000	0	1	PDGVPMPDKYSLEPVAVELK	R	S	sp|P00558|PGK1_HUMAN Phosphoglycerate kinase 1 OS=Homo sapiens GN=PGK1 PE=1 SV=3	8	76	2183.118164	47.094238	2	1		14.512000	14.309000	9.898976e-01	pdGVPMPDKYSLEPVAVELK	11.239809	14.512718	13.483387	1.029331	P(14.51)D(14.51)G(13.48)V(13.48)P(11.69)M(11.69)P(11.69)D(11.69)K(11.69)Y(7.83)S(7.83)L(7.83)E(6.44)P(6.44)V(3.57)A(3.57)V(3.57)E(2.41)L(0.58)K(0.58)	nterm6^2;cterm2^1;cterm3^2;cterm6^1;cterm8^1;cterm11^1;cterm11^2;cterm16^2;	1.77;3.77;0.38;100.00;0.91;0.35;14.17;0.30;
1213	949.402161	17.837074	2	-1.000000	0	1	RGRPGDR	R	Y	sp|P61978|HNRPK_HUMAN Heterogeneous nuclear ribonucleoprotein K OS=Homo sapiens GN=HNRNPK PE=1 SV=1	4	12	812.436462	136.965698	2	2		6.714000	5.133000	6.616116e-01	RGRPGdr	6.714479	4.004165	2.962072	1.042093	R(2.71)G(1.49)R(1.49)P(1.49)G(2.96)D(4.00)R(4.00)	nterm1^1;nterm4^1;nterm5^1;cterm3^1;cterm6^1;	0.74;19.34;8.08;4.45;3.07;
1215	871.439880	17.862383	2	-1.000000	0	1	AGVDTNSDK	K	I	rev_sp|Q9NSD9|SYFB_HUMAN Phenylalanine--tRNA ligase beta subunit OS=Homo sapiens GN=FARSB PE=1 SV=3	10	16	905.408997	-33.969116	2	0		20.138000	17.521000	2.856258e-03	AGVDTNSDk	11.721937	20.138756	18.283575	1.855181	A(0.00)G(0.00)V(1.02)D(9.04)T(11.36)N(11.36)S(14.08)D(18.28)K(20.14)	nterm2^1;nterm3^1;nterm4^1;nterm6^1;nterm7^1;nterm8^1;cterm1^1;	2.78;39.32;13.55;5.00;100.00;10.52;3.03;
1216	2386.313721	17.864763	4	-1.000000	0	1	DVRFEGTPTYYDNEKIHK	R	G	rev_sp|P46977|STT3A_HUMAN Dolichyl-diphosphooligosaccharide--protein glycosyltransferase subunit STT3A OS=Homo sapiens GN=STT3A PE=1 SV=2	8	68	2211.059570	175.254150	2	2		16.288000	15.972000	1.169653e+00	DVRFEGtPTYYDNEKIHK	10.088514	16.288734	13.220675	3.068060	D(11.58)V(11.58)R(13.22)F(13.22)E(13.22)G(13.22)T(16.29)P(12.05)T(12.05)Y(10.14)Y(10.14)D(8.35)N(8.35)E(6.14)K(6.14)I(6.14)H(5.04)K(5.04)	nterm2^1;nterm6^1;cterm3^2;cterm5^2;cterm11^2;	1.00;75.94;0.23;2.25;75.94;
1217	1013.551331	17.867941	2	-1.000000	0	1	QMARLIEPK	R	A	rev_sp|P52701|MSH6_HUMAN DNA mismatch repair protein Msh6 OS=Homo sapiens GN=MSH6 PE=1 SV=2	8	16	1084.606201	-71.054871	2	1		16.006001	16.004000	2.681790e-01	QMaRLIEPK	7.168981	16.006664	14.161153	1.845511	Q(11.76)M(14.16)A(16.01)R(14.16)L(12.52)I(12.52)E(12.52)P(7.75)K(4.97)	nterm4^2;cterm1^1;cterm2^1;cterm5^1;cterm6^1;	42.36;1.12;42.36;4.03;6.60;
1218	2386.312256	17.871397	5	-1.000000	0	1	NAGEFILIGTPTLGLSYECGDR	K	G	rev_sp|Q9H329|E41LB_HUMAN Band 4.1-like protein 4B OS=Homo sapiens GN=EPB41L4B PE=2 SV=2	8	84	2382.152588	4.159668	2	0	19C(57.02146)	11.546000	11.202000	3.754107e-01	NAGEFiliGTPTLGLSYECGDR	8.380163	11.546629	11.539557	0.007072	N(7.25)A(7.25)G(7.25)E(8.98)F(8.98)I(11.55)L(11.55)I(11.55)G(11.54)T(9.88)P(9.88)T(9.88)L(9.88)G(5.32)L(5.32)S(5.32)Y(3.82)E(3.82)C(3.82)G(3.82)D(2.93)R(2.93)	nterm3^1;nterm5^2;nterm8^1;cterm1^1;cterm2^1;cterm9^2;	0.71;2.28;0.13;0.87;0.35;37.72;
1219	2825.162354	17.875256	3	-1.000000	0	1	SSSGQSSGYTQHGSGSGHSSSYEQHGSR	K	S	Q86YZ3 SWISS-PROT:Q86YZ3 Tax_Id=9606 Gene_Symbol=HRNR Hornerin	17	108	2825.162109	0.000244	2	0		34.348000	19.367001	6.167393e-05							nterm7^1;nterm12^1;nterm14^1;nterm15^1;nterm16^1;nterm20^2;cterm4^1;cterm6^1;cterm9^1;cterm13^2;cterm16^1;cterm16^2;cterm17^2;cterm19^2;cterm22^2;cterm23^2;	5.03;9.91;5.46;4.67;2.94;30.92;6.15;16.98;26.30;8.45;4.04;63.87;66.07;26.71;91.62;100.00;
1220	2230.211914	17.879047	3	-1.000000	0	1	LAMLEEQLTEYQMELDSK	K	E	rev_P35527 SWISS-PROT:P35527 Tax_Id=9606 Gene_Symbol=KRT9 Keratin, type I cytoskeletal 9	11	68	2186.012207	44.199707	2	0	13M(15.9949)	18.535000	15.559000	8.082125e-02	LAMLEEQLTEYQMELDSk	18.535244	10.466654	8.536549	1.930105	L(8.07)A(8.07)M(8.07)L(6.23)E(7.10)E(7.10)Q(7.10)L(5.10)T(3.63)E(6.71)Y(3.95)Q(3.95)M(6.79)E(6.79)L(6.79)D(8.54)S(8.54)K(10.47)	nterm3^1;nterm4^2;nterm9^1;nterm12^2;nterm15^2;nterm17^2;cterm5^2;cterm8^1;cterm10^2;cterm11^2;cterm15^2;	0.99;0.20;7.48;28.26;5.54;6.30;0.40;7.48;3.61;9.66;5.45;
1221	1944.964111	17.882902	3	-1.000000	0	1	ARETGGAEGTGDAVLGEK	R	V	sp|Q92667|AKAP1_HUMAN A-kinase anchor protein 1, mitochondrial OS=Homo sapiens GN=AKAP1 PE=1 SV=1	11	68	1716.827759	228.136353	2	1		22.222000	21.451000	5.944629e-02	ARETggAEGTGDAVLGEK	12.023572	22.222918	21.109291	1.113626	A(19.26)R(17.04)E(19.00)T(21.11)G(22.22)G(22.22)A(19.84)E(19.84)G(17.74)T(17.74)G(17.74)D(12.88)A(12.88)V(11.09)L(7.56)G(7.56)E(7.56)K(4.08)	nterm2^1;nterm3^1;nterm4^1;cterm4^1;cterm7^1;cterm14^1;cterm17^2;	1.94;3.75;4.15;5.49;44.18;0.95;66.92;
1222	2825.160156	17.886749	5	-1.000000	0	1	GGGFGGGSSFGGGSGFSGGGFGGGGFGGGR	R	F	P35908v2 SWISS-PROT:P35908 Tax_Id=9606 Gene_Symbol=KRT2 Keratin, type II cytoskeletal 2 epidermal	10	116	2398.010986	427.149170	2	0		17.922001	17.757999	7.206773e-01	GGGFGGGSSFGGGSGFSGGGFGGGGFGGgR	17.250116	17.922497	17.270084	0.652412	G(6.47)G(6.47)G(6.47)F(6.47)G(9.21)G(9.21)G(9.21)S(9.21)S(9.21)F(12.39)G(13.81)G(13.81)G(15.43)S(15.43)G(16.85)F(16.85)S(16.85)G(16.85)G(16.85)G(15.45)F(15.45)G(17.27)G(13.52)G(12.93)G(14.74)F(14.74)G(14.74)G(14.74)G(17.92)R(16.44)	nterm4^1;nterm9^1;nterm10^1;nterm12^1;nterm21^2;nterm24^2;cterm1^1;cterm8^1;cterm11^1;	9.25;74.21;3.42;1.02;2.47;1.02;3.36;74.21;1.02;
1223	2847.145264	17.890591	3	-1.000000	0	1	SSSGQSSGYTQHGSGSGHSSSYEQHGSR	K	S	Q86YZ3 SWISS-PROT:Q86YZ3 Tax_Id=9606 Gene_Symbol=HRNR Hornerin	11	108	2825.162109	21.983154	2	0		22.740999	18.865000	6.799399e-02	SSSGQSSGYTQHGsgsghSSSYEQHGSR	12.353064	22.741753	20.614349	2.127403	S(12.59)S(12.59)S(12.59)G(12.59)Q(12.59)S(14.56)S(14.56)G(17.42)Y(17.42)T(18.65)Q(20.61)H(20.61)G(20.61)S(22.74)G(22.74)S(22.74)G(22.74)H(22.74)S(20.48)S(18.23)S(18.23)Y(18.23)E(18.23)Q(16.31)H(12.15)G(12.15)S(12.15)R(12.15)	nterm7^1;nterm9^2;cterm4^1;cterm5^1;cterm6^1;cterm9^1;cterm10^1;	15.67;11.89;29.20;23.55;19.03;68.36;54.06;
1225	3362.169922	17.898699	5	-1.000000	0	1	LYDLAPLCLDTSPAGPAPACDGIEKCDVEGLGK	R	V	rev_sp|Q5TH69|BIG3_HUMAN Brefeldin A-inhibited guanine nucleotide-exchange protein 3 OS=Homo sapiens GN=ARFGEF3 PE=1 SV=3	10	128	3501.646484	-139.476563	2	1	8C(57.02146), 20C(57.02146), 26C(57.02146)	19.427999	18.048000	7.218555e-02	LYdlaplcldtSPAGPAPACDGIEKCDVEGLGK	7.966545	19.428646	17.786133	1.642513	L(17.78)Y(17.78)D(19.43)L(19.43)A(19.43)P(19.43)L(19.43)C(19.43)L(19.43)D(19.43)T(19.43)S(17.79)P(17.79)A(14.05)G(14.05)P(10.94)A(8.34)P(8.34)A(8.34)C(8.34)D(8.34)G(2.58)I(2.58)E(1.65)K(1.65)C(1.65)D(1.65)V(1.65)E(1.65)G(1.65)L(1.65)G(1.65)K(1.65)	cterm7^2;cterm12^2;cterm18^2;cterm20^2;cterm22^2;	6.22;95.30;15.43;5.31;4.08;
1226	1872.012085	17.902571	3	-1.000000	0	1	SPLAAKSPPSLHLLEAFK	K	N	sp|O75665|OFD1_HUMAN Oral-facial-digital syndrome 1 protein OS=Homo sapiens GN=OFD1 PE=1 SV=1	10	68	1905.072266	-33.060181	2	1		19.268999	17.561001	3.760529e-02	SPLAakSPPSLHLLEAFK	8.184336	19.269733	17.630756	1.638977	S(14.29)P(14.29)L(15.85)A(15.85)A(19.27)K(19.27)S(17.63)P(17.63)P(14.55)S(13.06)L(13.06)H(14.82)L(11.63)L(9.23)E(7.67)A(7.67)F(7.67)K(7.67)	nterm4^1;cterm3^2;cterm4^1;cterm5^1;cterm10^1;	5.18;2.58;13.13;98.24;3.96;
1228	915.404114	17.927759	2	-1.000000	0	1	YGDGPRPPK	R	M	sp|Q08211|DHX9_HUMAN ATP-dependent RNA helicase A OS=Homo sapiens GN=DHX9 PE=1 SV=4	5	16	985.498108	-70.093994	2	1		9.991000	8.556000	2.161628e-01	YgDGPRPPK	3.688404	9.991023	8.560697	1.430326	Y(8.56)G(9.99)D(4.41)G(3.15)P(0.00)R(0.00)P(0.00)P(0.00)K(0.00)	nterm1^1;nterm2^1;cterm7^1;	0.98;2.68;39.98;
1229	2825.161621	17.931114	4	-1.000000	0	1	LASVPAGGAVAVSAAPGSAAPAAGSAPAAAEEKK	K	D	sp|P05387|RLA2_HUMAN 60S acidic ribosomal protein P2 OS=Homo sapiens GN=RPLP2 PE=1 SV=1	9	132	2901.519287	-76.357666	2	1		16.584999	16.441000	9.301682e-01	LASVPAGGAvAVSAAPGSAAPAAGSAPAAAEEKK	6.179995	16.585350	15.430664	1.154686	L(11.99)A(11.99)S(11.99)V(13.61)P(13.61)A(13.61)G(13.61)G(15.43)A(15.43)V(16.59)A(15.43)V(15.43)S(15.43)A(13.63)A(13.63)P(14.74)G(14.74)S(14.74)A(12.95)A(12.95)P(11.15)A(11.15)A(11.15)G(7.29)S(7.29)A(7.29)P(7.29)A(7.29)A(3.56)A(3.56)E(3.56)E(3.56)K(3.56)K(3.56)	nterm3^1;nterm7^1;cterm6^1;cterm24^2;	1.41;3.79;21.90;1.35;
1230	1944.963745	17.935059	4	-1.000000	0	1	GDATQTLTFDHQQQTAR	R	I	rev_sp|P78527|PRKDC_HUMAN DNA-dependent protein kinase catalytic subunit OS=Homo sapiens GN=PRKDC PE=1 SV=3	9	64	1916.897583	28.066162	2	0		15.099000	14.556000	3.258799e+00	GDATQTLTFDHQQQtAR	15.099929	11.893647	11.827507	0.066140	G(10.77)D(10.77)A(11.07)T(10.10)Q(9.80)T(9.80)L(11.60)T(11.60)F(11.60)D(11.60)H(11.60)Q(11.60)Q(9.30)Q(11.83)T(11.89)A(10.26)R(9.10)	nterm2^1;nterm4^2;nterm6^1;cterm1^1;cterm2^1;cterm3^2;cterm5^1;cterm13^2;cterm15^2;	7.31;7.31;14.85;1.61;7.48;1.19;15.32;2.11;0.67;
1231	937.386047	17.938959	2	-1.000000	0	1	GCMLGMAMK	R	G	rev_tr|J3KNA0|J3KNA0_HUMAN Mitochondrial inner membrane protein OXA1L OS=Homo sapiens GN=OXA1L PE=1 SV=1	5	16	1029.411499	-92.025452	2	0	2C(57.02146), 3M(15.9949), 8M(15.9949)	7.796000	7.796000	6.142883e-01	GCMlgmAMK	3.830607	7.796681	4.748046	3.048635	G(3.78)C(4.74)M(4.74)L(7.80)G(7.80)M(7.80)A(4.75)M(4.75)K(4.75)	nterm3^1;cterm3^1;cterm5^2;	6.79;6.79;1.31;
1232	2386.312256	17.942289	3	-1.000000	0	1	ITYLPSGPIPADQTVHGRR	K	R	rev_sp|Q15029|U5S1_HUMAN 116 kDa U5 small nuclear ribonucleoprotein component OS=Homo sapiens GN=EFTUD2 PE=1 SV=1	10	72	2077.106689	309.205566	2	1		18.690001	16.847000	2.173904e-02	ITYLPSGPIPADQTVhGRR	8.543118	18.690498	16.537415	2.153084	I(5.72)T(5.72)Y(8.45)L(9.85)P(11.48)S(12.30)G(12.30)P(12.30)I(12.30)P(12.30)A(12.30)D(14.12)Q(16.10)T(16.10)V(16.10)H(18.69)G(16.54)R(14.49)R(12.09)	nterm3^1;nterm4^1;nterm11^1;nterm12^1;nterm15^2;	0.91;0.95;1.35;1.93;37.62;
1233	3362.168457	17.946104	4	-1.000000	0	1	HIAVHKRLVLAFAVSLVALLAVTMLAVLLSLR	R	F	sp|Q9UKU6|TRHDE_HUMAN Thyrotropin-releasing hormone-degrading ectoenzyme OS=Homo sapiens GN=TRHDE PE=2 SV=1	9	124	3453.114746	-90.946289	2	2	24M(15.9949)	17.516001	17.124001	9.880942e-01	HIAVHkrlvLAFAVSLVALLAVTMLAVLLSLR	14.605377	17.516821	16.467396	1.049425	H(15.37)I(15.37)A(15.37)V(15.37)H(15.37)K(17.52)R(17.52)L(17.52)V(17.52)L(15.39)A(16.47)F(16.47)A(16.47)V(14.27)S(12.17)L(12.17)V(10.33)A(10.33)L(10.33)L(10.33)A(8.42)V(6.44)T(6.44)M(4.68)L(4.68)A(4.68)V(4.68)L(4.68)L(3.36)S(3.36)L(3.36)R(3.36)	nterm10^2;cterm4^1;cterm9^2;cterm11^1;cterm12^1;cterm18^2;cterm19^2;cterm23^2;	9.01;2.77;5.56;9.49;7.32;10.05;11.08;2.24;
1234	2356.320313	17.949936	3	-1.000000	0	1	EGVLTGSPEQKEEAAKALGLVIR	R	L	sp|Q92616|GCN1_HUMAN eIF-2-alpha kinase activator GCN1 OS=Homo sapiens GN=GCN1 PE=1 SV=6	9	88	2394.311768	-37.991455	2	2		15.278000	14.995000	2.741251e+00	EGVLTGSPEqKEEAAKALGLVIR	15.278992	11.614262	10.295892	1.318370	E(10.30)G(10.30)V(10.30)L(10.30)T(8.15)G(8.15)S(8.54)P(8.54)E(8.54)Q(11.61)K(9.96)E(8.48)E(8.48)A(7.09)A(7.09)K(3.86)A(3.86)L(3.86)G(3.47)L(3.47)V(3.47)I(4.98)R(4.98)	nterm6^2;nterm9^1;nterm21^2;cterm5^2;cterm8^1;cterm10^1;cterm12^1;cterm13^1;cterm19^2;	1.48;14.54;8.30;1.48;17.31;6.27;2.34;1.38;12.35;
1236	2615.455566	17.975372	4	-1.000000	0	1	CFEEFVEDEVQNMKEKLDK	R	M	rev_sp|Q14683|SMC1A_HUMAN Structural maintenance of chromosomes protein 1A OS=Homo sapiens GN=SMC1A PE=1 SV=2	7	72	2416.092529	199.363037	2	2	1C(57.02146)	15.604000	15.510000	1.852367e+00	CFEEFVEDEVQNMKEKldk	10.999020	15.604190	13.798002	1.806188	C(0.00)F(0.00)E(0.00)E(0.00)F(0.00)V(1.28)E(1.28)D(2.31)E(6.91)V(10.44)Q(10.44)N(10.44)M(10.44)K(12.15)E(12.15)K(13.80)L(15.60)D(15.60)K(15.60)	nterm5^2;nterm7^2;nterm9^2;nterm13^2;nterm15^2;nterm16^2;	3.61;1.42;52.18;21.76;2.92;1.19;
1237	2127.177490	17.979158	5	-1.000000	0	1	LMAAATESLTVIVELALQR	R	Q	rev_tr|H0Y8C6|H0Y8C6_HUMAN Importin-5 (Fragment) OS=Homo sapiens GN=IPO5 PE=1 SV=1	8	72	2044.123657	83.053833	2	0	2M(15.9949)	15.287000	15.129000	1.183118e+00	LMAAATESLTviVELALQR	15.085288	15.287501	14.205291	1.082211	L(7.75)M(7.75)A(7.75)A(7.75)A(7.75)T(7.75)E(7.75)S(7.75)L(7.75)T(10.27)V(15.29)I(15.29)V(14.21)E(14.21)L(14.21)A(12.77)L(9.82)Q(9.82)R(7.94)	nterm2^2;nterm9^1;nterm10^2;nterm12^2;cterm1^1;cterm3^1;cterm4^2;cterm7^2;	0.70;0.53;60.46;2.50;4.16;32.02;1.94;58.18;
1238	2651.432617	17.983068	4	-1.000000	0	1	INVGEKIAEYNSESGWIADTINEK	R	L	rev_sp|Q8WUM0|NU133_HUMAN Nuclear pore complex protein Nup133 OS=Homo sapiens GN=NUP133 PE=1 SV=2	10	92	2679.302734	-27.870117	2	1		17.659000	14.871000	6.399591e-02	INVgEKIAEYNSESGWIADTINEK	10.831109	17.659649	15.922459	1.737190	I(14.18)N(14.18)V(15.82)G(17.66)E(15.92)K(15.92)I(14.27)A(12.78)E(14.27)Y(14.27)N(14.27)S(15.89)E(12.74)S(11.04)G(11.04)W(11.04)I(9.34)A(7.54)D(7.54)T(7.54)I(7.54)N(6.31)E(6.31)K(6.31)	nterm2^1;nterm8^1;nterm11^1;cterm3^1;cterm8^1;cterm11^1;	3.34;12.81;1.67;3.70;7.17;5.86;
1239	2288.171875	17.986925	3	-1.000000	0	1	YVIWSADMSHVALLAK	K	H	sp|P53621|COPA_HUMAN Coatomer subunit alpha OS=Homo sapiens GN=COPA PE=1 SV=2	8	60	1818.933716	469.238159	2	0	8M(15.9949)	13.773000	12.993000	2.809073e-01	YVIWSADMSHVaLLAK	6.584139	13.773632	11.573908	2.199724	Y(3.83)V(3.83)I(4.83)W(4.83)S(4.83)A(6.13)D(7.82)M(7.82)S(7.82)H(9.64)V(11.55)A(13.77)L(11.57)L(11.57)A(11.57)K(9.80)	nterm5^1;nterm6^1;nterm9^1;nterm10^1;	5.08;10.08;9.12;5.86;
1240	2456.458252	17.990776	4	-1.000000	0	1	EGGASGEGPGPSGSAASAAAASAAAASAAM	K	-	rev_sp|Q13263|TIF1B_HUMAN Transcription intermediary factor 1-beta OS=Homo sapiens GN=TRIM28 PE=1 SV=5	8	116	2405.040039	51.418213	2	0	30M(15.9949)	15.554000	14.636000	2.328786e+00	EGGASGegpGPSGSAASAAAASAAAASAAM	15.554740	8.905895	7.965429	0.940466	E(7.97)G(7.97)G(6.57)A(6.57)S(6.57)G(6.57)E(8.91)G(8.91)P(8.91)G(7.74)P(7.74)S(6.81)G(6.81)S(6.81)A(6.81)A(4.68)S(4.68)A(4.68)A(4.68)A(6.15)A(6.15)S(6.15)A(6.15)A(6.15)A(6.15)A(6.15)S(6.15)A(6.15)A(7.59)M(7.59)	nterm6^1;nterm15^2;nterm19^2;nterm28^2;cterm6^2;cterm15^2;cterm19^2;cterm21^2;cterm28^2;	10.37;43.38;24.71;3.91;4.69;87.47;23.82;7.21;1.48;
1241	1057.514404	17.994694	2	-1.000000	0	1	DHASMASIEPK	K	A	rev_tr|A0A0U1RQK7|A0A0U1RQK7_HUMAN Eukaryotic translation initiation factor 4 gamma 3 OS=Homo sapiens GN=EIF4G3 PE=1 SV=1	5	20	1184.549438	-127.035034	2	0		8.669000	8.471000	8.189104e-01	DHaSMASIEPK	6.324774	8.669663	7.912076	0.757588	D(7.48)H(7.48)A(8.67)S(7.91)M(7.91)A(7.91)S(5.00)I(3.79)E(5.02)P(3.24)K(3.24)	nterm7^1;nterm8^1;cterm2^1;cterm4^1;	3.60;2.59;4.07;18.48;
1242	1874.153687	17.998116	3	-1.000000	0	1	EKFTQLDLEDVQVREK	K	L	sp|Q9NTJ3|SMC4_HUMAN Structural maintenance of chromosomes protein 4 OS=Homo sapiens GN=SMC4 PE=1 SV=2	7	60	1976.021362	-101.867676	2	2		14.797000	14.653000	1.996649e+00	EkftqlDLEDVQVREK	10.925934	14.797077	13.136540	1.660537	E(12.88)K(14.80)F(14.80)T(14.80)Q(14.80)L(14.80)D(13.14)L(11.19)E(8.88)D(7.50)V(7.50)Q(3.51)V(3.51)R(3.51)E(6.71)K(6.71)	nterm4^2;nterm14^2;cterm7^1;cterm8^1;cterm9^2;	2.60;24.65;33.35;2.28;52.03;
1244	2356.320313	18.022835	4	-1.000000	0	1	ERYMEEMADTADAIEMATLDK	K	E	sp|Q14203|DCTN1_HUMAN Dynactin subunit 1 OS=Homo sapiens GN=DCTN1 PE=1 SV=3	7	80	2432.054443	-75.734131	2	1		13.987000	13.683000	1.458748e+00	ERYMEemadtaDAIEMATLDK	13.987715	12.855618	12.132628	0.722989	E(8.11)R(8.11)Y(8.11)M(8.11)E(12.13)E(12.86)M(12.86)A(12.86)D(12.86)T(12.86)A(12.86)D(10.87)A(9.70)I(9.70)E(8.98)M(10.12)A(5.88)T(5.88)L(5.88)D(5.88)K(5.88)	nterm4^1;nterm5^2;nterm12^2;nterm15^2;cterm5^1;cterm7^1;cterm9^2;cterm10^2;	55.92;1.69;5.94;1.96;69.15;1.53;5.39;62.40;
1245	2127.176758	18.026703	3	-1.000000	0	1	SEPSGEINIDSSGETVGSGER	R	C	sp|P42695|CNDD3_HUMAN Condensin-2 complex subunit D3 OS=Homo sapiens GN=NCAPD3 PE=1 SV=2	8	80	2105.934814	21.241943	2	0		14.924000	14.586000	3.054626e-01	SEPSGEIniDSSGETVGSGER	9.296135	14.924416	13.629204	1.295212	S(9.64)E(9.64)P(11.90)S(11.90)G(13.63)E(13.63)I(13.63)N(14.92)I(14.92)D(12.01)S(12.01)S(10.33)G(10.33)E(10.33)T(10.63)V(10.63)G(10.63)S(10.63)G(10.63)E(10.63)R(8.73)	nterm7^1;nterm14^2;cterm7^2;cterm10^1;cterm12^2;	8.33;18.88;3.71;20.85;8.81;
1247	805.456726	18.052059	2	-1.000000	0	1	GHVQPIR	R	C	sp|P62854|RS26_HUMAN 40S ribosomal protein S26 OS=Homo sapiens GN=RPS26 PE=1 SV=3	5	12	805.455872	0.000854	2	0		11.919000	11.809000	1.835855e+00							nterm2^1;nterm3^1;cterm1^1;cterm2^1;cterm3^1;cterm4^1;cterm5^1;	54.24;36.19;7.52;13.30;37.17;55.24;73.07;
1248	2253.151611	18.055387	4	-1.000000	0	1	LHGVHMEKAINPSSFDVIVK	R	K	rev_sp|P54136|SYRC_HUMAN Arginine--tRNA ligase, cytoplasmic OS=Homo sapiens GN=RARS PE=1 SV=2	7	76	2236.167236	16.984375	2	1	6M(15.9949)	13.952000	13.945000	6.328571e-01	LhgVHMEKAINPSSFDVIVK	6.160777	13.952557	12.514175	1.438381	L(12.50)H(13.95)G(13.95)V(12.51)H(12.51)M(12.51)E(12.51)K(9.93)A(10.55)I(8.54)N(8.54)P(5.36)S(5.36)S(5.36)F(5.36)D(5.36)V(3.82)I(3.82)V(3.82)K(3.82)	nterm13^2;cterm4^1;cterm13^2;cterm17^2;	10.15;12.52;62.15;4.29;
1250	2615.455322	18.080690	5	-1.000000	0	1	GLFGKSVMQTLLEPNGGGFREGFVK	R	G	rev_sp|P40939|ECHA_HUMAN Trifunctional enzyme subunit alpha, mitochondrial OS=Homo sapiens GN=HADHA PE=1 SV=2	8	96	2667.384033	-51.928711	2	2		16.495001	14.366000	2.076417e-01	GLFGKSVMQTLLEPngGGFREGFVK	9.057259	16.495453	13.940246	2.555207	G(4.45)L(4.45)F(4.45)G(4.45)K(4.45)S(4.45)V(9.06)M(10.46)Q(10.46)T(12.11)L(13.94)L(13.94)E(13.94)P(13.94)N(16.50)G(16.50)G(13.91)G(13.91)F(13.91)R(12.09)E(12.09)G(12.09)F(10.47)V(10.47)K(10.47)	nterm6^1;cterm3^2;cterm6^2;cterm9^2;	100.00;0.14;0.45;13.71;
1251	2356.320557	18.084631	5	-1.000000	0	1	GEVGLPGLSGPVGPPGNPGANGLTGAK	R	G	sp|P08123|CO1A2_HUMAN Collagen alpha-2(I) chain OS=Homo sapiens GN=COL1A2 PE=1 SV=7	10	104	2369.233887	-12.913330	2	0		18.188999	15.698000	3.951221e-03	GEvglPGLSGPVGPPGNPGANGLTGAK	5.619899	18.189262	16.225674	1.963589	G(16.23)E(16.23)V(18.19)G(18.19)L(18.19)P(15.62)G(15.62)L(13.77)S(12.01)G(12.01)P(12.01)V(12.01)G(12.01)P(8.36)P(8.36)G(8.36)N(8.36)P(5.34)G(5.34)A(5.34)N(3.82)G(2.43)L(2.43)T(2.43)G(2.43)A(1.55)K(0.20)	nterm2^1;nterm3^1;nterm14^2;cterm2^1;cterm6^1;cterm7^1;cterm9^2;cterm10^2;cterm14^2;	1.22;2.18;2.73;2.41;25.17;3.05;3.83;32.22;7.09;
1252	3362.169922	18.088539	6	-1.000000	0	1	LPHLLLYGPPGTGKTSTILACAKQLYK	R	D	sp|P40937|RFC5_HUMAN Replication factor C subunit 5 OS=Homo sapiens GN=RFC5 PE=1 SV=1	6	104	2939.630615	422.539307	2	2	21C(57.02146)	13.673000	13.127000	8.606382e-01	LPHLLLYGPPGTGKTSTILACAkQLYK	10.448652	13.673239	13.181773	0.491466	L(5.25)P(5.25)H(5.25)L(5.25)L(5.25)L(5.25)Y(5.25)G(5.25)P(5.25)P(4.48)G(8.95)T(8.95)G(8.95)K(8.95)T(8.95)S(8.95)T(8.95)I(9.72)L(10.98)A(11.71)C(11.71)A(11.71)K(13.67)Q(11.71)L(13.18)Y(13.18)K(13.18)	nterm10^2;nterm19^2;cterm4^1;cterm18^2;	87.80;2.94;87.80;7.26;
1253	973.447266	18.092449	2	-1.000000	0	1	EAAEAGAEAR	R	L	sp|Q14160|SCRIB_HUMAN Protein scribble homolog OS=Homo sapiens GN=SCRIB PE=1 SV=4;tr|A0A0G2JMS7|A0A0G2JMS7_HUMAN Protein scribble homolog OS=Homo sapiens GN=SCRIB PE=1 SV=1	7	18	973.446411	0.000854	2	0		14.140000	14.102000	1.454342e+00							nterm2^1;nterm3^1;nterm4^2;nterm9^1;cterm1^1;cterm2^1;cterm3^1;cterm5^1;cterm6^1;cterm7^1;cterm8^1;	10.02;10.76;10.02;4.34;18.41;9.78;12.90;77.71;59.96;13.04;8.35;
1254	2252.196045	18.095825	3	-1.000000	0	1	VGARAAPGEESVRSIFIGEDDGK	R	Y	rev_sp|Q14160|SCRIB_HUMAN Protein scribble homolog OS=Homo sapiens GN=SCRIB PE=1 SV=4;rev_tr|A0A0G2JMS7|A0A0G2JMS7_HUMAN Protein scribble homolog OS=Homo sapiens GN=SCRIB PE=1 SV=1	10	88	2359.176758	-106.980713	2	2		17.683001	15.152000	1.365793e-01	VGARAAPGEESVRSIFIgEDDGK	14.847343	17.683208	16.105537	1.577671	V(5.20)G(5.20)A(6.61)R(6.61)A(6.61)A(8.26)P(6.31)G(8.62)E(8.62)E(10.19)S(10.19)V(11.70)R(13.35)S(13.35)I(13.35)F(15.99)I(15.99)G(17.68)E(16.11)D(16.11)D(16.11)G(14.27)K(16.07)	nterm7^1;nterm9^1;nterm11^1;nterm11^2;nterm12^1;nterm15^2;nterm22^2;cterm5^2;cterm17^2;	23.60;17.77;5.84;5.64;2.20;74.42;1.65;3.72;11.81;
1255	1810.036133	18.099680	3	-1.000000	0	1	YLRYLMEEVGQRVK	K	K	rev_sp|Q86XI2|CNDG2_HUMAN Condensin-2 complex subunit G2 OS=Homo sapiens GN=NCAPG2 PE=1 SV=1	7	52	1798.939819	11.096313	2	2	6M(15.9949)	14.929000	14.321000	2.809201e-01	YLRYlMEEVGQRVK	8.552078	14.929800	13.072121	1.857679	Y(12.33)L(12.33)R(10.58)Y(12.37)L(14.93)M(13.07)E(13.07)E(13.07)V(13.07)G(9.33)Q(7.60)R(6.03)V(6.03)K(4.81)	nterm3^1;nterm4^1;cterm5^1;	7.34;53.87;42.30;
1257	905.438965	18.124859	2	-1.000000	0	1	GAGTAVQMR	R	V	sp|Q14160|SCRIB_HUMAN Protein scribble homolog OS=Homo sapiens GN=SCRIB PE=1 SV=4;tr|A0A0G2JMS7|A0A0G2JMS7_HUMAN Protein scribble homolog OS=Homo sapiens GN=SCRIB PE=1 SV=1	7	16	905.438843	0.000122	2	0	8M(15.9949)	10.923000	8.155000	6.286135e-01							nterm3^1;nterm4^1;nterm5^1;nterm7^1;nterm8^1;cterm1^1;cterm4^1;cterm5^1;cterm7^1;cterm7^2;	1.01;5.89;10.74;1.66;0.64;1.28;20.19;19.63;2.08;21.28;
1258	2127.177490	18.128267	4	-1.000000	0	1	GNSSMDSAAGCSGTPPICR	K	Q	sp|P21359|NF1_HUMAN Neurofibromin OS=Homo sapiens GN=NF1 PE=1 SV=2	8	72	1939.782227	187.395264	2	0	5M(15.9949), 11C(57.02146), 18C(57.02146)	12.743000	12.673000	7.983899e-01	GNSSMDSAAgCSGTPPICR	7.533720	12.743729	10.875442	1.868287	G(6.45)N(6.45)S(6.45)S(6.45)M(7.85)D(10.88)S(10.88)A(10.88)A(10.88)G(12.74)C(9.91)S(8.77)G(8.77)T(8.77)P(8.77)P(7.36)I(6.56)C(6.56)R(5.29)	nterm5^1;cterm1^1;cterm4^2;cterm9^2;	5.92;3.22;0.47;48.94;
1259	2313.980225	18.132166	3	-1.000000	0	1	HSSGGGSRGGSSSGGGYGSGGGGSSSVK	K	G	P35908v2 SWISS-PROT:P35908 Tax_Id=9606 Gene_Symbol=KRT2 Keratin, type II cytoskeletal 2 epidermal	17	108	2312.996582	0.983643	2	1		36.049000	19.580999	9.823695e-06							nterm2^1;nterm15^1;cterm2^1;cterm3^1;cterm4^1;cterm5^1;cterm7^1;cterm8^1;cterm9^1;cterm10^1;cterm11^1;cterm12^1;cterm13^1;cterm13^2;cterm14^1;cterm14^2;cterm15^1;cterm16^2;cterm24^1;	2.08;2.58;1.58;4.81;15.42;15.75;19.06;29.12;60.61;34.06;100.00;19.45;9.54;13.59;12.68;10.37;10.09;32.16;3.00;
1260	927.419556	18.136034	2	-1.000000	0	1	IRGKGMSR	R	R	rev_sp|B2RTY4|MYO9A_HUMAN Unconventional myosin-IXa OS=Homo sapiens GN=MYO9A PE=1 SV=2	4	14	903.507263	23.912292	2	2		3.756000	2.840000	1.534617e+00	IRGKgmsr	3.756413	2.725366	1.031047	1.694319	I(1.03)R(0.00)G(0.00)K(0.00)G(2.73)M(2.73)S(2.73)R(2.73)	nterm2^1;nterm4^1;cterm1^1;cterm6^1;cterm7^1;	0.34;7.29;0.84;0.58;0.82;
1261	2422.289551	18.139381	3	-1.000000	0	1	EHAEDLIIVSFKTLNPDGLIHK	R	L	rev_tr|J3KSW6|J3KSW6_HUMAN Probable ATP-dependent RNA helicase DHX40 (Fragment) OS=Homo sapiens GN=DHX40 PE=1 SV=1	8	84	2488.332520	-66.042969	2	1		14.069000	13.512000	6.004086e-01	EHAEDLIIVSFkTLNPDGLIHK	7.269062	14.069569	12.779916	1.289653	E(7.07)H(7.07)A(7.07)E(7.07)D(7.07)L(7.07)I(8.71)I(8.71)V(8.71)S(10.20)F(12.13)K(14.07)T(12.78)L(10.69)N(10.69)P(10.69)D(10.69)G(8.92)L(8.92)I(8.92)H(7.33)K(7.33)	nterm9^1;cterm2^1;cterm5^2;cterm9^1;	11.99;4.70;4.70;10.54;
1262	3454.094238	18.143200	5	-1.000000	0	1	PENILLDEEGHIKITDFGLSKEAIDHDK	K	R	sp|Q15349|KS6A2_HUMAN Ribosomal protein S6 kinase alpha-2 OS=Homo sapiens GN=RPS6KA2 PE=1 SV=2	8	108	3175.603516	278.490723	2	2		16.353001	16.216000	2.455063e-01	PENILLdeeGHIKITDFGLSKEAIDHDK	12.895974	16.353308	14.393550	1.959758	P(13.99)E(13.99)N(13.99)I(13.99)L(13.99)L(13.82)D(16.35)E(16.35)E(16.35)G(14.35)H(14.35)I(12.90)K(12.90)I(12.90)T(12.90)D(14.39)F(11.16)G(11.16)L(11.16)S(11.16)K(11.16)E(9.79)A(9.79)I(9.79)D(9.79)H(8.96)D(8.96)K(8.96)	nterm2^1;nterm5^2;nterm6^1;cterm3^1;cterm7^1;cterm12^2;	1.41;2.79;100.00;1.82;4.47;100.00;
1263	2597.443848	18.147062	4	-1.000000	0	1	TALGVAELTVTDLFRAIDQEEKGK	K	I	sp|Q8NF37|PCAT1_HUMAN Lysophosphatidylcholine acyltransferase 1 OS=Homo sapiens GN=LPCAT1 PE=1 SV=2	9	92	2603.380615	-5.936768	2	2		16.141001	14.971000	5.908219e-01	TALGVAELTVTDlFRAIDQEEKGK	9.262060	16.141335	12.790739	3.350595	T(10.29)A(10.29)L(10.29)G(10.29)V(11.40)A(11.40)E(12.79)L(12.79)T(12.79)V(12.79)T(12.79)D(12.79)L(16.14)F(12.57)R(10.77)A(9.50)I(9.50)D(7.92)Q(7.92)E(7.92)E(6.27)K(6.27)G(6.27)K(6.27)	nterm4^1;nterm6^2;nterm12^2;cterm7^1;cterm9^1;cterm10^2;	1.35;0.83;10.27;10.07;3.17;10.28;
1264	1755.901855	18.150930	3	-1.000000	0	1	MCRIISGEFVDTMK	R	C	rev_sp|P42285|SK2L2_HUMAN Superkiller viralicidic activity 2-like 2 OS=Homo sapiens GN=SKIV2L2 PE=1 SV=3	9	52	1717.783569	38.118286	2	1	1M(15.9949), 2C(57.02146), 13M(15.9949)	16.546000	16.546000	3.935802e-01	mCRIISGEFVDTMK	11.863278	16.546501	12.801339	3.745162	M(16.55)C(12.80)R(12.80)I(10.57)I(10.57)S(9.36)G(7.10)E(7.10)F(7.10)V(4.51)D(4.51)T(0.00)M(3.40)K(3.40)	nterm12^2;cterm3^1;cterm8^1;cterm9^1;cterm11^2;cterm13^2;	30.11;5.18;2.14;0.89;10.87;20.21;
1265	2470.514404	18.154888	4	-1.000000	0	1	DMGHGLGAGMREMGAGGLRDIGPGMR	R	E	rev_tr|A0A087X0X3|A0A087X0X3_HUMAN Heterogeneous nuclear ribonucleoprotein M OS=Homo sapiens GN=HNRNPM PE=1 SV=1	8	100	2614.198242	-143.683838	2	2	25M(15.9949)	17.051001	14.979000	2.305481e-01	dmghglgaGMREMGAGGLRDIGPGMR	13.353397	17.051510	15.616721	1.434789	D(17.05)M(17.05)G(17.05)H(17.05)G(17.05)L(17.05)G(17.05)A(17.05)G(15.62)M(15.62)R(13.77)E(12.06)M(12.06)G(8.27)A(5.94)G(3.79)G(3.79)L(3.79)R(3.79)D(1.13)I(2.65)G(2.65)P(2.65)G(2.65)M(1.52)R(1.52)	nterm5^1;nterm20^2;cterm1^1;cterm2^1;cterm7^1;cterm11^2;cterm12^2;cterm15^2;cterm16^2;	20.30;4.56;2.96;3.09;18.93;41.48;100.00;18.75;9.59;
1267	2230.212402	18.179899	4	-1.000000	0	1	INPTSSLYKSLVSGSDKENQK	K	G	sp|O75665|OFD1_HUMAN Oral-facial-digital syndrome 1 protein OS=Homo sapiens GN=OFD1 PE=1 SV=1	9	80	2294.175293	-63.962891	2	2		15.021000	14.579000	1.497332e+00	INPTSSLYKSLVsgsdKENQK	15.021029	8.466351	7.923421	0.542930	I(7.92)N(7.92)P(6.99)T(6.30)S(6.30)S(6.30)L(6.30)Y(6.30)K(6.30)S(4.50)L(7.24)V(5.50)S(8.47)G(8.47)S(8.47)D(8.47)K(7.10)E(7.10)N(7.10)Q(7.10)K(7.10)	nterm2^1;nterm3^1;nterm10^2;nterm12^2;nterm16^1;cterm3^2;cterm5^1;cterm10^2;cterm12^2;cterm19^2;	0.59;0.60;7.14;42.39;0.27;0.24;7.67;7.14;7.67;0.30;
1268	2868.213135	18.183270	4	-1.000000	0	1	EMMAHLPELVEFMGKVNREGFYLR	R	S	rev_sp|P42345|MTOR_HUMAN Serine/threonine-protein kinase mTOR OS=Homo sapiens GN=MTOR PE=1 SV=1	10	92	2911.418213	-43.205078	2	2	2M(15.9949)	18.639999	18.639999	2.056320e+00	EMMAHlpELVEFMGKVNREGFYLR	9.029443	18.640020	16.716980	1.923040	E(13.57)M(15.27)M(15.27)A(15.27)H(16.72)L(18.64)P(18.64)E(16.57)L(16.57)V(14.76)E(14.76)F(13.62)M(10.58)G(10.58)K(8.90)V(7.32)N(7.32)R(7.32)E(7.32)G(7.32)F(5.13)Y(5.13)L(5.13)R(5.13)	nterm4^2;cterm3^2;cterm4^1;cterm9^1;cterm10^1;cterm17^2;	8.39;4.00;19.98;6.40;2.54;12.54;
1269	3362.168701	18.187191	7	-1.000000	0	1	GEDLFMCMDIQLVEALCGFQKPISTLDNR	R	T	sp|P31689|DNJA1_HUMAN DnaJ homolog subfamily A member 1 OS=Homo sapiens GN=DNAJA1 PE=1 SV=2	7	112	3415.592041	-53.423340	2	1	7C(57.02146), 8M(15.9949), 17C(57.02146)	13.307000	13.126000	1.177670e+00	GEDLFMCMDIQLVEALCGFQKPISTldnR	8.043674	13.307673	12.177521	1.130152	G(4.47)E(4.47)D(4.47)L(4.47)F(4.47)M(5.96)C(4.66)M(5.44)D(5.44)I(5.44)Q(5.44)L(5.44)V(5.44)E(5.44)A(6.63)L(6.63)C(8.04)G(8.04)F(10.84)Q(10.84)K(10.84)P(10.84)I(10.84)S(10.84)T(10.84)L(13.31)D(13.31)N(13.31)R(12.18)	nterm5^1;nterm7^1;nterm14^2;nterm16^2;cterm1^1;cterm2^1;	27.10;2.31;2.84;0.94;3.91;3.99;
1270	2868.214111	18.191195	5	-1.000000	0	1	ITKSDGIRGLYQGFSVSVQGIIIYR	K	A	sp|P12236|ADT3_HUMAN ADP/ATP translocase 3 OS=Homo sapiens GN=SLC25A6 PE=1 SV=4	7	96	2769.517578	98.696533	2	2		12.298000	12.184000	1.214320e+00	ITKsDGIRGLYQGFSVSVQGIIIYR	4.084141	12.298334	10.655863	1.642471	I(10.66)T(10.66)K(10.66)S(12.30)D(10.00)G(10.00)I(10.00)R(10.00)G(8.45)L(6.34)Y(5.16)Q(5.16)G(5.16)F(5.16)S(5.16)V(5.16)S(5.16)V(5.16)Q(5.16)G(5.16)I(5.16)I(1.63)I(1.63)Y(1.63)R(1.63)	nterm3^2;cterm1^1;cterm4^1;cterm15^2;	1.21;0.49;22.11;2.37;
1272	2386.313721	18.216393	4	-1.000000	0	1	DSVVAGFQWATKEGALCEENMR	K	G	sp|P13639|EF2_HUMAN Elongation factor 2 OS=Homo sapiens GN=EEF2 PE=1 SV=4	7	84	2513.131348	-126.817627	2	1	17C(57.02146), 21M(15.9949)	13.731000	13.713000	1.808420e+00	dsVVAGFQWATKEGALCEENMR	13.731220	8.257002	8.097799	0.159203	D(8.26)S(8.26)V(6.63)V(6.63)A(6.63)G(6.63)F(6.63)Q(6.63)W(6.63)A(6.63)T(6.63)K(4.52)E(3.35)G(7.95)A(8.10)L(8.10)C(8.10)E(8.10)E(5.47)N(5.47)M(5.47)R(5.47)	nterm13^2;nterm14^2;cterm1^1;cterm4^1;cterm5^2;cterm8^1;cterm11^2;cterm20^2;	100.00;19.23;1.50;13.79;1.17;0.40;16.42;0.43;
1273	2386.312500	18.219707	5	-1.000000	0	1	NRASYEVLNILLGLGLVRIDFR	R	Q	rev_sp|Q7Z5K2|WAPL_HUMAN Wings apart-like protein homolog OS=Homo sapiens GN=WAPL PE=1 SV=1	9	84	2530.438232	-144.125732	2	2		12.474000	12.325000	1.023808e+00	NRASYEVLNilLGLGLVRIDFR	7.744581	12.474410	10.608229	1.866181	N(5.47)R(5.47)A(5.47)S(5.47)Y(6.20)E(6.20)V(7.32)L(9.20)N(10.61)I(12.47)L(12.47)L(9.62)G(9.62)L(9.62)G(9.62)L(8.19)V(7.01)R(7.01)I(7.01)D(7.01)F(7.01)R(5.73)	nterm4^2;nterm6^2;nterm8^1;nterm9^2;cterm1^1;cterm6^1;cterm7^1;	1.26;0.95;0.58;10.01;1.00;0.16;0.10;
1274	1013.549255	18.223577	2	-1.000000	0	1	QLEKYLEGR	K	P	rev_sp|Q96GD4|AURKB_HUMAN Aurora kinase B OS=Homo sapiens GN=AURKB PE=1 SV=3	7	16	1134.603271	-121.054016	2	1		14.090000	14.061000	5.815518e-01	QLEKYLegR	8.277098	14.090481	12.922954	1.167527	Q(1.77)L(4.39)E(7.50)K(8.93)Y(12.92)L(12.92)E(14.09)G(14.09)R(12.63)	nterm2^1;nterm4^1;nterm6^1;cterm1^1;cterm3^2;cterm7^2;	3.82;100.00;7.41;5.89;1.13;20.19;
1275	2230.211914	18.226969	3	-1.000000	0	1	IVSPTVGLHLGVTGTVQPEPR	R	Q	rev_sp|O14773|TPP1_HUMAN Tripeptidyl-peptidase 1 OS=Homo sapiens GN=TPP1 PE=1 SV=2	9	80	2156.195313	74.016602	2	0		15.076000	15.015000	1.398224e+00	IVSPTVGLHLGVTGtvqPEPR	3.712852	15.076686	14.662573	0.414113	I(4.92)V(4.92)S(4.92)P(4.92)T(3.72)V(6.82)G(8.26)L(9.41)H(12.95)L(12.95)G(12.95)V(12.95)T(12.95)G(14.66)T(15.08)V(15.08)Q(15.08)P(11.52)E(11.52)P(11.52)R(11.52)	nterm5^1;nterm6^2;nterm7^2;cterm4^1;cterm6^1;	4.29;0.48;3.06;4.29;100.00;
1276	3816.389404	18.230791	5	-1.000000	0	1	QHLVEVRSMANPPAAVKLALESICLLLGESTTDWK	K	Q	sp|Q14204|DYHC1_HUMAN Cytoplasmic dynein 1 heavy chain 1 OS=Homo sapiens GN=DYNC1H1 PE=1 SV=5	9	136	3876.027588	-59.638184	2	2	24C(57.02146)	17.677000	17.603001	1.936777e+00	QHLVEVRSMANPPAAVKLALEsiclllGESTTDWK	17.677235	14.898655	13.114573	1.784082	Q(7.69)H(7.69)L(7.69)V(7.69)E(7.69)V(7.69)R(7.69)S(7.69)M(7.69)A(7.69)N(10.44)P(10.44)P(8.99)A(11.35)A(11.35)V(11.35)K(11.35)L(11.52)A(13.11)L(13.11)E(13.11)S(14.90)I(14.90)C(14.90)L(14.90)L(14.90)L(14.90)G(12.49)E(12.49)S(12.49)T(12.49)T(9.99)D(9.99)W(9.99)K(9.99)	nterm10^2;nterm13^2;nterm17^2;nterm18^2;nterm21^2;cterm4^1;cterm8^1;cterm18^2;	15.59;67.32;40.39;28.94;29.05;12.19;55.70;17.92;
1277	2868.215820	18.234587	3	-1.000000	0	1	MCLAHSAGVVPTSQSLADMQDHAPAIGR	R	Y	tr|J3KN16|J3KN16_HUMAN Proteasome-associated protein ECM29 homolog OS=Homo sapiens GN=KIAA0368 PE=1 SV=1	10	108	2935.373779	-67.157959	2	0	2C(57.02146), 19M(15.9949)	19.490999	18.104000	1.006868e+00	MCLAHSAGVVPTSQSLadMQDHAPAIGR	10.021674	19.491959	17.615105	1.876854	M(10.42)C(10.42)L(10.42)A(10.42)H(10.42)S(10.42)A(10.42)G(10.42)V(10.42)V(10.42)P(10.42)T(14.46)S(16.11)Q(16.11)S(16.11)L(17.62)A(19.49)D(19.49)M(17.36)Q(15.52)D(14.25)H(14.25)A(14.25)P(12.44)A(12.44)I(10.98)G(10.98)R(10.98)	nterm11^1;nterm15^2;cterm3^1;cterm5^1;cterm9^2;	55.34;21.05;5.12;14.92;4.52;
1278	1139.603516	18.238396	2	-1.000000	0	1	QLHHALMPHGK	R	G	sp|Q16795|NDUA9_HUMAN NADH dehydrogenase [ubiquinone] 1 alpha subcomplex subunit 9, mitochondrial OS=Homo sapiens GN=NDUFA9 PE=1 SV=2	7	20	1267.660767	-128.057251	2	0		13.983000	11.969000	3.158848e-02	qlhHALMPHGK	7.984179	13.983746	10.029003	3.954742	Q(13.98)L(13.98)H(13.98)H(10.03)A(8.02)L(6.82)M(6.82)P(1.28)H(1.28)G(0.00)K(0.00)	cterm4^1;cterm6^1;cterm7^1;cterm8^1;cterm8^2;cterm9^2;	14.37;9.39;35.49;63.01;10.80;47.77;
1279	1691.738281	18.241844	3	-1.000000	0	1	IPQEMLNMVEM	K	-	rev_sp|P14923|PLAK_HUMAN Junction plakoglobin OS=Homo sapiens GN=JUP PE=1 SV=3	6	40	1349.602783	342.135498	2	0	8M(15.9949)	13.433000	13.293000	1.055912e+00	IPqEMLNMVEM	6.364862	13.433371	12.256775	1.176596	I(11.72)P(11.72)Q(13.43)E(7.72)M(7.72)L(12.26)N(10.64)M(10.64)V(10.64)E(8.87)M(6.94)	nterm2^1;cterm8^2;	10.97;52.98;
1281	3362.169189	18.266762	5	-1.000000	0	1	ASLASLPPLHVAKLSHEGPGSELPAGALYR	K	K	sp|Q14203|DCTN1_HUMAN Dynactin subunit 1 OS=Homo sapiens GN=DCTN1 PE=1 SV=3	9	116	3037.634766	324.534424	2	1		18.125999	16.577999	2.726963e-01	asLASLPPLHVAKLSHEGPGSELPAGALYR	7.973547	18.126440	16.505415	1.621025	A(18.13)S(18.13)L(16.51)A(15.02)S(15.02)L(13.61)P(13.61)P(13.61)L(13.61)H(13.61)V(11.91)A(11.91)K(11.91)L(8.06)S(8.06)H(4.50)E(4.50)G(4.50)P(4.50)G(3.55)S(3.55)E(3.55)L(3.55)P(3.55)A(0.00)G(0.00)A(0.00)L(0.00)Y(0.00)R(0.00)	cterm6^1;cterm11^2;cterm15^2;cterm25^2;	34.92;10.23;73.02;2.80;
1283	814.430176	18.292009	2	-1.000000	0	1	VSPTGAAGR	K	D	sp|Q14160|SCRIB_HUMAN Protein scribble homolog OS=Homo sapiens GN=SCRIB PE=1 SV=4;tr|A0A0G2JMS7|A0A0G2JMS7_HUMAN Protein scribble homolog OS=Homo sapiens GN=SCRIB PE=1 SV=1	5	16	814.429688	0.000488	2	0		6.476000	5.630000	3.624986e+00							nterm2^1;nterm6^1;cterm5^1;cterm7^1;cterm7^2;cterm8^1;cterm8^2;	3.88;0.62;2.23;9.51;100.00;0.29;3.92;
1284	2386.312256	18.295309	3	-1.000000	0	1	DLGVPGLSSKVINAISAAAMVNQSR	K	I	rev_sp|P17987|TCPA_HUMAN T-complex protein 1 subunit alpha OS=Homo sapiens GN=TCP1 PE=1 SV=1	9	96	2497.332031	-111.019775	2	1		18.195999	18.195999	1.260976e+00	DLGVPGLSSKVINAISaaamvnqsR	14.719830	18.196394	17.525496	0.670898	D(11.37)L(11.37)G(11.37)V(8.86)P(10.30)G(11.71)L(13.40)S(13.40)S(13.40)K(13.40)V(11.72)I(13.04)N(14.71)A(17.18)I(17.53)S(17.53)A(18.20)A(18.20)A(18.20)M(18.20)V(18.20)N(18.20)Q(18.20)S(18.20)R(15.91)	nterm5^1;nterm6^1;nterm12^1;nterm14^2;nterm16^2;cterm11^2;	2.36;6.95;5.25;6.95;95.02;14.35;
1285	976.409302	18.299191	2	-1.000000	0	1	LPMRTLDPR	K	I	tr|A0A0U1RQK7|A0A0U1RQK7_HUMAN Eukaryotic translation initiation factor 4 gamma 3 OS=Homo sapiens GN=EIF4G3 PE=1 SV=1	4	16	1097.601440	-121.192139	2	1		9.716000	8.209000	2.195436e+00	LPMRTLDpr	4.325827	9.716496	6.855081	2.861414	L(0.00)P(0.00)M(0.00)R(2.27)T(5.39)L(5.39)D(6.86)P(9.72)R(9.72)	nterm5^1;nterm6^1;nterm7^1;cterm1^1;	10.21;4.33;33.49;2.94;
1286	1761.072998	18.302679	4	-1.000000	0	1	CQHVPFGVVQGMKTR	R	R	sp|Q5T160|SYRM_HUMAN Probable arginine--tRNA ligase, mitochondrial OS=Homo sapiens GN=RARS2 PE=1 SV=1	7	56	1758.865723	2.207275	2	1	1C(57.02146), 12M(15.9949)	9.991000	9.738000	1.797353e+00							nterm2^1;nterm4^1;nterm6^1;nterm13^2;cterm1^1;cterm6^1;cterm9^2;cterm10^2;cterm13^2;	1.87;5.65;1.78;1.16;1.18;1.05;12.41;17.67;1.05;
1287	3362.168701	18.306442	4	-1.000000	0	1	LAQMCGLHIVVHADELEELINYYQDR	R	G	tr|A0A087WVQ6|A0A087WVQ6_HUMAN Clathrin heavy chain OS=Homo sapiens GN=CLTC PE=1 SV=1	10	100	3128.505859	233.662842	2	0	5C(57.02146)	19.808001	19.780001	7.988313e-01	LAQMCGLHIVVHADELEELINYYQdr	17.131969	19.808460	17.600380	2.208080	L(2.99)A(2.99)Q(2.99)M(2.99)C(2.99)G(2.99)L(4.23)H(4.23)I(5.51)V(5.51)V(7.20)H(7.20)A(9.87)D(9.49)E(11.14)L(11.14)E(11.14)E(13.19)L(15.45)I(15.45)N(17.60)Y(17.60)Y(17.60)Q(17.60)D(19.81)R(19.81)	nterm6^1;nterm8^2;nterm10^1;nterm13^1;nterm17^2;nterm18^2;nterm20^2;nterm24^2;	14.43;6.91;14.43;2.28;11.75;18.69;5.13;0.82;
1288	2402.308350	18.310307	4	-1.000000	0	1	LVVLGIRPIRLQVQYR	R	M	sp|Q92900|RENT1_HUMAN Regulator of nonsense transcripts 1 OS=Homo sapiens GN=UPF1 PE=1 SV=2	10	60	1922.194092	480.114258	2	2		16.746000	16.058001	1.665428e-01	lVVLGIRPIRLQVQYR	12.549227	16.746849	14.781221	1.965628	L(16.75)V(14.78)V(12.85)L(11.10)G(9.89)I(9.89)R(8.87)P(6.05)I(4.61)R(4.61)L(1.97)Q(0.00)V(0.00)Q(0.00)Y(0.00)R(0.00)	nterm2^1;nterm4^2;cterm1^1;cterm6^1;cterm8^1;cterm9^2;cterm13^2;cterm14^2;cterm15^2;	1.54;1.54;0.69;6.38;2.86;31.40;6.38;7.14;1.09;
1290	932.444763	18.335430	2	-1.000000	0	1	GLYAEATEK	K	M	rev_sp|P11021|GRP78_HUMAN 78 kDa glucose-regulated protein OS=Homo sapiens GN=HSPA5 PE=1 SV=2	8	16	980.481445	-48.036682	2	0		13.787000	13.104000	7.096967e-02	GLyAEATEK	6.424078	13.787215	10.589998	3.197217	G(10.59)L(10.59)Y(13.79)A(10.32)E(6.86)A(5.72)T(6.84)E(6.84)K(5.32)	nterm2^1;cterm1^1;cterm2^1;cterm4^1;cterm5^1;cterm6^1;	21.97;0.98;1.34;4.55;7.21;12.95;
1291	2615.455566	18.338121	4	-1.000000	0	1	AMNKSFMESGGTVLSTNWSDVGKR	R	K	sp|Q9Y2Z0|SGT1_HUMAN Protein SGT1 homolog OS=Homo sapiens GN=SUGT1 PE=1 SV=3	8	92	2633.221191	-17.765625	2	2	2M(15.9949), 7M(15.9949)	15.932000	15.932000	3.468845e-01	AMNKSFMESGGTVLSTNWSDVgkr	9.339409	15.932547	14.317175	1.615372	A(1.54)M(1.54)N(1.54)K(2.44)S(2.44)F(2.44)M(2.44)E(1.86)S(3.71)G(3.71)G(3.71)T(3.71)V(3.71)L(7.22)S(7.22)T(11.68)N(11.68)W(12.92)S(14.32)D(14.32)V(14.32)G(15.93)K(15.93)R(15.93)	nterm3^1;nterm7^2;nterm15^2;nterm18^2;nterm21^2;	1.11;2.11;89.75;1.29;0.56;
1292	2127.177246	18.342083	5	-1.000000	0	1	EIFLRELISNASDALDKIR	K	Y	sp|P08238|HS90B_HUMAN Heat shock protein HSP 90-beta OS=Homo sapiens GN=HSP90AB1 PE=1 SV=4	8	72	2202.200684	-75.023438	2	2		14.849000	13.453000	3.529226e-01	EIFLRELISNASdALDKIR	10.208118	14.849319	13.460776	1.388543	E(3.40)I(4.10)F(4.10)L(4.10)R(9.12)E(9.12)L(9.86)I(9.86)S(12.34)N(12.34)A(13.45)S(13.45)D(14.85)A(13.46)L(13.46)D(13.46)K(9.44)I(9.44)R(9.44)	nterm1^1;nterm4^1;nterm8^2;cterm1^1;cterm3^1;cterm7^1;	0.61;49.53;100.00;1.71;30.11;0.67;
1293	915.404053	18.346039	2	-1.000000	0	1	DQFTDQQK	R	L	sp|O43795|MYO1B_HUMAN Unconventional myosin-Ib OS=Homo sapiens GN=MYO1B PE=1 SV=3	5	14	1008.451233	-93.047180	2	0		9.288000	8.291000	1.343412e+00	dQFTDQQK	9.288637	8.577424	6.804946	1.772478	D(8.58)Q(6.80)F(2.51)T(3.42)D(3.42)Q(3.42)Q(2.56)K(2.56)	nterm3^1;nterm5^1;cterm2^1;cterm5^1;cterm6^1;cterm7^1;	12.96;1.93;2.36;3.76;17.51;11.14;
1294	2331.083252	18.349356	3	-1.000000	0	1	SEEKMEQLDHTVDATGRLK	R	K	rev_sp|P11166|GTR1_HUMAN Solute carrier family 2, facilitated glucose transporter member 1 OS=Homo sapiens GN=SLC2A1 PE=1 SV=2	9	72	2202.058594	129.024658	2	2	5M(15.9949)	17.358000	17.274000	4.557081e-01	SEEKMEQLDHTvDATGRLK	13.730627	17.358326	15.785466	1.572860	S(4.86)E(4.86)E(4.86)K(4.86)M(6.56)E(7.60)Q(6.28)L(6.28)D(10.04)H(13.84)T(15.35)V(17.36)D(15.79)A(15.79)T(15.79)G(15.79)R(15.79)L(15.79)K(15.79)	nterm4^1;nterm5^2;nterm8^1;nterm9^1;nterm11^2;cterm7^1;cterm13^2;	5.47;2.31;16.52;15.59;19.53;34.38;30.04;
1296	2543.002441	18.374342	3	-1.000000	0	1	QIAFVLVEHIGESEEGILDPR	K	F	rev_sp|P61163|ACTZ_HUMAN Alpha-centractin OS=Homo sapiens GN=ACTR1A PE=1 SV=1	11	80	2350.216797	192.785645	2	0		21.292000	18.188999	8.187263e-03	QIAFVLVEHIGESEegILDPR	6.832989	21.292816	19.178345	2.114471	Q(8.81)I(8.81)A(8.81)F(8.81)V(8.81)L(8.81)V(10.71)E(10.71)H(14.73)I(15.72)G(15.80)E(19.00)S(19.00)E(19.00)E(21.29)G(21.29)I(19.18)L(17.10)D(17.10)P(15.09)R(13.05)	nterm6^1;nterm10^2;nterm14^2;	6.58;11.66;16.72;
1297	2127.176758	18.378477	3	-1.000000	0	1	QSLGHGQHGSGSGQSPSPSR	R	G	Q86YZ3 SWISS-PROT:Q86YZ3 Tax_Id=9606 Gene_Symbol=HRNR Hornerin	8	76	1946.894165	180.282593	2	0		16.671000	15.992000	1.530618e-01	QSlGHGQHGSGSGQSPSPSR	10.897619	16.671761	16.659033	0.012728	Q(14.26)S(14.26)L(16.67)G(14.66)H(14.66)G(16.66)Q(14.13)H(12.32)G(12.32)S(12.32)G(12.32)S(12.32)G(10.59)Q(10.59)S(13.04)P(11.38)S(9.94)P(11.35)S(11.35)R(7.28)	nterm14^1;cterm4^1;cterm5^2;cterm8^1;cterm13^1;cterm14^2;cterm17^2;	0.39;3.08;3.19;7.26;1.29;52.24;8.01;
1298	1321.698120	18.382347	2	-1.000000	0	1	AGQYSSDLRK	K	C	Q2UVX4 SWISS-PROT:Q2UVX4 (Bos taurus) Complement C3 precursor	6	18	1123.562134	198.135986	2	1		11.332000	10.802000	1.273744e+00	AGQYSSdLRK	4.367142	11.332420	10.132264	1.200156	A(1.44)G(1.44)Q(3.32)Y(5.65)S(9.12)S(9.12)D(11.33)L(10.13)R(10.13)K(10.13)	nterm4^1;nterm6^1;	10.15;29.26;
1299	1705.754395	18.385845	2	-1.000000	0	1	LIDDLQESTMDK	K	L	rev_sp|P05023|AT1A1_HUMAN Sodium/potassium-transporting ATPase subunit alpha-1 OS=Homo sapiens GN=ATP1A1 PE=1 SV=1	6	22	1406.659790	299.094604	2	0		13.783000	13.744000	7.466443e-01	liDDLQESTMDK	13.783716	12.780287	8.147888	4.632399	L(12.78)I(12.78)D(8.15)D(8.15)L(6.65)Q(4.04)E(2.16)S(0.00)T(0.00)M(0.00)D(0.00)K(3.98)	nterm11^1;cterm5^1;cterm6^1;cterm7^1;cterm8^1;cterm10^1;	53.63;8.68;19.77;100.00;15.56;6.53;
1301	2499.039551	18.411373	3	-1.000000	0	1	SGQSSYGQHSSGSSQSSGYGQHGSR	R	Q	sp|Q5D862|FILA2_HUMAN Filaggrin-2 OS=Homo sapiens GN=FLG2 PE=1 SV=1	28	96	2499.039551	0.000000	2	0		62.292999	22.853001	3.495786e-12							nterm3^1;nterm4^1;nterm11^1;nterm12^1;nterm13^1;nterm13^2;nterm14^1;nterm14^2;nterm15^1;nterm17^1;nterm18^1;nterm19^1;nterm22^2;nterm24^2;cterm3^1;cterm4^1;cterm5^1;cterm6^1;cterm7^1;cterm8^1;cterm8^2;cterm9^1;cterm10^1;cterm10^2;cterm11^1;cterm12^1;cterm12^2;cterm13^1;cterm13^2;cterm15^1;cterm16^2;cterm19^2;cterm20^2;cterm21^2;cterm22^2;	2.13;7.10;22.94;17.89;7.84;11.75;3.39;11.20;3.89;1.40;6.50;1.01;22.77;17.89;15.97;23.02;7.89;45.32;22.46;29.00;10.58;27.14;34.86;5.53;17.89;7.84;11.75;3.39;11.20;2.24;35.77;91.77;88.28;76.42;100.00;
1302	2521.023438	18.415218	3	-1.000000	0	1	SGQSSYGQHSSGSSQSSGYGQHGSR	R	Q	sp|Q5D862|FILA2_HUMAN Filaggrin-2 OS=Homo sapiens GN=FLG2 PE=1 SV=1	17	96	2499.039551	21.983887	2	0		35.485001	21.820000	2.782707e-06	SGQSSYGQHSSGsSQSSGYGQHGSR	19.766941	35.485226	34.817867	0.667358	S(23.34)G(23.34)Q(23.34)S(23.96)S(26.39)Y(26.39)G(28.85)Q(28.85)H(28.85)S(28.85)S(31.30)G(31.30)S(35.49)S(34.82)Q(30.59)S(28.11)S(25.82)G(28.02)Y(28.02)G(23.90)Q(21.46)H(19.43)G(15.88)S(15.88)R(15.88)	nterm12^2;nterm13^1;nterm17^1;nterm17^2;cterm3^1;cterm4^1;cterm5^1;cterm6^1;cterm7^1;cterm10^1;cterm11^2;cterm12^1;	8.09;3.39;1.56;41.13;4.59;20.69;100.00;35.33;27.58;69.48;8.09;3.39;
1303	2356.320313	18.419104	4	-1.000000	0	1	SSPGTQDLLGIQTGMMAPENK	K	V	sp|Q5SW79|CE170_HUMAN Centrosomal protein of 170 kDa OS=Homo sapiens GN=CEP170 PE=1 SV=1	7	80	2206.024414	150.295898	2	0	15M(15.9949), 16M(15.9949)	15.414000	13.354000	2.352354e-01	SSPGTQdllgIQTGMMAPENK	11.095936	15.414777	14.133560	1.281217	S(10.87)S(10.87)P(10.87)G(12.28)T(12.28)Q(13.91)D(15.41)L(15.41)L(15.41)G(15.41)I(14.13)Q(14.13)T(12.52)G(12.52)M(12.52)M(11.05)A(6.85)P(6.85)E(6.85)N(6.85)K(6.85)	nterm6^1;cterm5^1;cterm6^1;cterm9^1;	100.00;100.00;9.13;0.71;
1304	1447.753540	18.423019	3	-1.000000	0	1	HASFSDVRRFLGR	R	F	sp|Q8IZ69|TRM2A_HUMAN tRNA (uracil-5-)-methyltransferase homolog A OS=Homo sapiens GN=TRMT2A PE=1 SV=2	8	48	1546.811523	-99.057983	2	2		12.525000	11.997000	3.191138e-01	HASfsDVRRFLGR	7.131896	12.525478	11.873885	0.651593	H(9.95)A(9.95)S(11.87)F(12.53)S(12.53)D(10.85)V(10.76)R(9.02)R(6.56)F(6.56)L(6.56)G(6.56)R(5.68)	nterm2^1;nterm6^1;cterm1^1;cterm5^2;cterm10^2;	5.07;4.67;3.22;2.36;5.13;
1305	2331.084961	18.426641	4	-1.000000	0	1	GMPPPLRGGPGGPGGPGGPMGRMGGR	R	G	tr|C9JGE3|C9JGE3_HUMAN EWS RNA-binding protein variant 6 OS=Homo sapiens GN=EWSR1 PE=1 SV=2	9	100	2388.135986	-57.051025	2	2	2M(15.9949), 23M(15.9949)	13.462000	13.140000	4.230646e-01	GMPPPLrggpGGPGGPGGPMGRMGGR	7.872686	13.462008	11.923449	1.538559	G(10.30)M(10.30)P(10.30)P(10.30)P(10.30)L(11.76)R(13.46)G(13.46)G(13.46)P(13.46)G(11.70)G(11.70)P(11.70)G(11.92)G(9.83)P(9.83)G(6.24)G(7.87)P(6.24)M(6.24)G(5.00)R(5.00)M(5.00)G(5.00)G(5.00)R(5.00)	nterm5^1;nterm17^2;cterm6^2;cterm10^2;cterm12^2;cterm16^2;	1.59;3.84;1.01;1.59;5.92;1.55;
1306	937.386108	18.430523	2	-1.000000	0	1	SSASAPPTLR	R	P	sp|Q6EMB2|TTLL5_HUMAN Tubulin polyglutamylase TTLL5 OS=Homo sapiens GN=TTLL5 PE=1 SV=3	7	18	985.519226	-48.133118	2	0		9.942000	7.652000	1.706265e+00	sSASAPPTLR	9.942980	7.847419	6.065310	1.782109	S(7.85)S(6.07)A(4.79)S(3.56)A(2.43)P(0.28)P(0.28)T(0.28)L(0.28)R(2.10)	nterm2^1;nterm4^2;nterm9^1;cterm1^1;cterm3^2;cterm5^1;cterm6^1;cterm7^1;cterm8^1;cterm9^1;	1.32;1.43;2.74;1.32;1.67;8.56;4.69;1.95;2.74;3.38;
1307	970.392456	18.433899	2	-1.000000	0	1	LYVTQMAKK	R	L	rev_sp|O43913|ORC5_HUMAN Origin recognition complex subunit 5 OS=Homo sapiens GN=ORC5 PE=1 SV=1	5	16	1080.600098	-110.207642	2	1		11.427000	11.361000	3.441246e+00	LYVTqMAKK	11.427811	10.195969	7.430532	2.765436	L(7.43)Y(7.43)V(7.43)T(7.43)Q(10.20)M(7.32)A(7.32)K(7.32)K(5.15)	nterm4^1;nterm5^1;nterm5^2;cterm1^1;cterm4^1;cterm5^1;cterm5^2;	78.86;7.23;8.56;2.82;78.86;7.23;8.56;
1308	2651.432861	18.437263	4	-1.000000	0	1	LDLVHTAALMLDKNNLVKYDK	R	K	sp|O75643|U520_HUMAN U5 small nuclear ribonucleoprotein 200 kDa helicase OS=Homo sapiens GN=SNRNP200 PE=1 SV=2	7	80	2429.298584	222.134277	2	2	10M(15.9949)	16.485001	15.788000	1.012587e+00	LDLvhtaALMLDKNNLVKYDK	10.076607	16.485306	14.681777	1.803529	L(14.68)D(14.68)L(14.68)V(16.49)H(16.49)T(16.49)A(16.49)A(14.60)L(14.60)M(12.80)L(8.19)D(8.19)K(6.46)N(6.46)N(6.46)L(5.32)V(0.85)K(2.75)Y(2.75)D(2.75)K(2.75)	nterm14^2;cterm4^2;cterm5^1;cterm6^2;cterm9^2;cterm12^2;cterm14^2;	16.51;9.80;100.00;4.62;43.24;32.74;17.57;
1309	2186.093750	18.441364	3	-1.000000	0	1	SNMFLAEGYRTNLIKWK	K	D	rev_sp|Q9UKU6|TRHDE_HUMAN Thyrotropin-releasing hormone-degrading ectoenzyme OS=Homo sapiens GN=TRHDE PE=2 SV=1	8	64	2070.072021	116.021729	2	2		15.508000	15.252000	2.410580e+00	SNMFLAEGyrTNLIKWK	8.382343	15.508828	13.266807	2.242022	S(7.58)N(7.58)M(7.58)F(8.34)L(8.34)A(10.12)E(10.12)G(13.27)Y(15.51)R(15.51)T(12.12)N(12.12)L(10.71)I(10.71)K(10.71)W(9.58)K(9.58)	nterm3^1;nterm5^1;cterm2^1;cterm3^2;cterm5^2;cterm7^2;	2.46;35.74;2.46;4.73;2.95;4.12;
1311	2499.039307	18.466282	4	-1.000000	0	1	NGTKLALEQLVTTIASVADTIEEK	R	F	sp|O60518|RNBP6_HUMAN Ran-binding protein 6 OS=Homo sapiens GN=RANBP6 PE=1 SV=2	9	92	2543.369385	-44.330078	2	1		14.561000	14.517000	9.496974e-01	NGTKLALEQLVTTIAsvADTIEEK	11.038087	14.561682	12.906454	1.655228	N(4.40)G(4.40)T(4.40)K(7.08)L(7.08)A(7.08)L(10.37)E(10.37)Q(10.37)L(10.35)V(10.35)T(10.35)T(12.42)I(12.91)A(12.91)S(14.56)V(14.56)A(12.68)D(12.68)T(12.68)I(10.70)E(10.70)E(10.70)K(10.70)	nterm3^1;nterm6^1;nterm9^1;nterm13^2;cterm4^1;cterm7^1;cterm11^1;	1.13;20.63;0.88;23.98;5.40;3.72;0.15;
1312	905.438965	18.470219	2	-1.000000	0	1	GAGTAVQMR	R	V	sp|Q14160|SCRIB_HUMAN Protein scribble homolog OS=Homo sapiens GN=SCRIB PE=1 SV=4;tr|A0A0G2JMS7|A0A0G2JMS7_HUMAN Protein scribble homolog OS=Homo sapiens GN=SCRIB PE=1 SV=1	7	16	905.438843	0.000122	2	0	8M(15.9949)	10.912000	9.706000	1.881663e+00							nterm2^1;nterm3^1;nterm4^1;nterm5^1;nterm7^1;cterm1^1;cterm4^1;cterm5^1;cterm6^1;cterm7^1;cterm7^2;	0.45;0.78;4.68;11.00;1.38;1.76;18.50;15.29;0.76;1.43;14.51;
1313	2356.320801	18.473623	5	-1.000000	0	1	SKLAKWLAGPTAVLVDASPQR	R	S	rev_sp|Q9NUL7|DDX28_HUMAN Probable ATP-dependent RNA helicase DDX28 OS=Homo sapiens GN=DDX28 PE=1 SV=2	7	80	2207.242432	149.078369	2	2		15.200000	14.749000	5.590774e-01	SKLAKWlAGPTAVLVDASPQR	13.399961	15.200292	13.399961	1.800331	S(9.66)K(9.66)L(9.66)A(9.66)K(9.66)W(13.40)L(15.20)A(13.38)G(13.38)P(13.38)T(13.38)A(11.37)V(11.37)L(9.43)V(8.25)D(9.37)A(5.24)S(5.24)P(5.24)Q(5.24)R(5.24)	nterm5^1;cterm1^1;cterm5^1;cterm7^1;cterm8^2;cterm10^2;cterm14^2;	42.12;2.51;44.15;3.95;36.59;42.12;3.77;
1314	1321.698730	18.477554	3	-1.000000	0	1	QGMNLEKR	R	G	rev_sp|P11310|ACADM_HUMAN Medium-chain specific acyl-CoA dehydrogenase, mitochondrial OS=Homo sapiens GN=ACADM PE=1 SV=1	6	28	990.491638	331.207092	2	1	3M(15.9949)	10.298000	10.298000	1.248567e+00	QGmNLEKR	8.635500	10.298584	8.806042	1.492542	Q(8.81)G(8.60)M(10.30)N(7.12)L(7.12)E(3.65)K(3.77)R(3.77)	nterm1^1;nterm2^1;cterm1^1;cterm3^1;cterm5^2;cterm7^2;	2.42;3.37;3.84;32.12;16.74;32.12;
1315	1255.590698	18.481133	2	-1.000000	0	1	TVAEEQYSPR	K	P	rev_sp|O14773|TPP1_HUMAN Tripeptidyl-peptidase 1 OS=Homo sapiens GN=TPP1 PE=1 SV=2	6	18	1178.556641	77.034058	2	0		14.161000	14.145000	1.500584e-01	TVAeEQYSPR	9.177978	14.161785	12.759060	1.402725	T(10.68)V(10.68)A(10.68)E(14.16)E(12.76)Q(12.76)Y(11.65)S(11.65)P(8.84)R(9.54)	nterm3^1;nterm9^1;cterm2^1;cterm8^2;	69.37;0.42;69.37;3.63;
1316	1449.730713	18.484610	2	-1.000000	0	1	GSNTTSHLHQAVAK	R	A	sp|P22695|QCR2_HUMAN Cytochrome b-c1 complex subunit 2, mitochondrial OS=Homo sapiens GN=UQCRC2 PE=1 SV=3	13	26	1449.732422	-0.001709	2	0		25.172001	14.659000	1.676586e-05							nterm9^1;nterm10^1;nterm10^2;nterm11^1;nterm11^2;nterm12^1;nterm12^2;nterm13^1;cterm2^1;cterm4^1;cterm5^1;cterm6^1;cterm8^1;cterm9^1;cterm10^1;cterm11^1;cterm12^1;	23.86;10.72;24.17;17.85;49.48;33.65;61.33;3.14;5.39;11.21;18.09;100.00;14.54;34.88;14.45;2.34;2.78;
1317	1904.956055	18.488228	3	-1.000000	0	1	HVKALDGGPMVTPPR	R	N	rev_sp|A6NHL2|TBAL3_HUMAN Tubulin alpha chain-like 3 OS=Homo sapiens GN=TUBAL3 PE=1 SV=2	8	56	1589.834717	315.121338	2	1	10M(15.9949)	16.440001	15.923000	4.352780e-01	HVKaLDGGPMVTPPR	9.417023	16.440586	14.372659	2.067927	H(6.67)V(8.76)K(14.36)A(16.44)L(14.37)D(12.55)G(10.89)G(10.89)P(10.89)M(10.89)V(10.89)T(10.89)P(9.50)P(9.50)R(9.50)	nterm2^1;cterm3^2;cterm5^2;cterm9^1;cterm9^2;cterm10^1;cterm11^2;	15.65;0.30;1.47;8.25;6.23;4.08;20.11;
1318	2651.433105	18.492010	3	-1.000000	0	1	TSSSFAAAMARLGGAVLSFSEATSSVQK	R	G	sp|P27708|PYR1_HUMAN CAD protein OS=Homo sapiens GN=CAD PE=1 SV=3	9	108	2760.375244	-108.942139	2	1		15.995000	15.673000	2.499363e-01	TSssfaaAMARLGGAVLSFSEATSSVQK	3.654547	15.995018	14.775208	1.219810	T(14.78)S(14.78)S(16.00)S(16.00)F(16.00)A(16.00)A(16.00)A(12.11)M(10.45)A(10.45)R(10.45)L(10.45)G(9.03)G(9.03)A(7.76)V(7.76)L(7.76)S(6.88)F(6.88)S(2.82)E(2.82)A(2.82)T(0.91)S(0.91)S(0.91)V(0.91)Q(0.91)K(0.91)	nterm9^1;cterm6^1;cterm21^2;	53.71;5.88;13.45;
1320	1449.730347	18.517679	3	-1.000000	0	1	QQLAMTYKSVANR	K	Y	rev_sp|Q9UJX3|APC7_HUMAN Anaphase-promoting complex subunit 7 OS=Homo sapiens GN=ANAPC7 PE=1 SV=4	7	48	1524.771729	-75.041382	2	1	5M(15.9949)	14.141000	13.973000	6.050809e-01	QQlAMTYKSVANR	8.896218	14.141426	12.265508	1.875918	Q(12.18)Q(12.18)L(14.14)A(12.27)M(12.27)T(12.27)Y(12.27)K(12.27)S(10.17)V(10.17)A(4.54)N(3.32)R(2.40)	nterm5^1;nterm8^1;cterm1^1;cterm2^2;cterm3^1;cterm4^1;cterm5^1;cterm10^2;	5.04;1.32;2.08;1.42;2.91;16.83;35.31;4.40;
1321	2615.455078	18.521358	5	-1.000000	0	1	MESGPRAELGAGAPPAVVARTPPEPR	-	P	sp|Q3KQU3|MA7D1_HUMAN MAP7 domain-containing protein 1 OS=Homo sapiens GN=MAP7D1 PE=1 SV=1	7	100	2628.343994	-12.888916	2	2	1M(15.9949)	13.576000	12.434000	2.120082e-01	MESGPRAELGAGAPPavvartppepr	5.757133	13.576718	8.858036	4.718682	M(0.00)E(0.00)S(0.00)G(0.00)P(0.00)R(0.00)A(0.00)E(0.00)L(0.00)G(0.00)A(1.05)G(4.30)A(4.30)P(8.86)P(8.86)A(13.58)V(13.58)V(13.58)A(13.58)R(13.58)T(13.58)P(13.58)P(13.58)E(13.58)P(13.58)R(13.58)	nterm9^1;nterm11^2;nterm13^2;	0.21;12.63;39.90;
1322	2127.177246	18.525299	4	-1.000000	0	1	YPQKNLFRSFMTFAALPK	-	D	rev_sp|P10619|PPGB_HUMAN Lysosomal protective protein OS=Homo sapiens GN=CTSA PE=1 SV=2	7	68	2158.139648	-30.962402	2	2		12.467000	11.778000	2.493297e+00	YPQKNLFRsFMTFAALPK	12.467159	9.901419	9.537914	0.363504	Y(5.18)P(4.07)Q(4.07)K(4.07)N(6.62)L(6.62)F(6.62)R(7.37)S(9.90)F(8.08)M(9.54)T(9.54)F(7.29)A(7.29)A(7.29)L(7.29)P(7.29)K(7.29)	nterm4^1;nterm7^1;nterm8^2;nterm10^2;cterm6^1;cterm9^2;cterm17^2;	12.80;0.79;43.25;4.06;9.49;19.77;0.35;
1323	1199.589233	18.529228	3	-1.000000	0	1	HVLPSAQRHR	R	S	rev_tr|A0A087WYJ0|A0A087WYJ0_HUMAN Small conductance calcium-activated potassium channel protein 3 OS=Homo sapiens GN=KCNN3 PE=1 SV=1	6	36	1199.663452	-0.074219	2	1		12.280000	10.960000	1.218026e+00							nterm1^1;nterm2^1;nterm4^1;nterm8^1;nterm9^2;cterm1^1;cterm8^2;cterm9^2;	0.80;18.79;4.80;0.23;4.16;10.74;100.00;60.44;
1324	2037.008301	18.532787	4	-1.000000	0	1	AQLLQPTLEINPRHALIKK	R	L	tr|I3L0K7|I3L0K7_HUMAN Heat shock protein 75 kDa, mitochondrial OS=Homo sapiens GN=TRAP1 PE=1 SV=1	7	72	2182.294922	-145.286621	2	2		14.798000	14.617000	7.627308e-01	AQLlqPTLEINPRHALIKK	10.705121	14.798612	13.696351	1.102261	A(13.70)Q(13.70)L(13.70)L(14.80)Q(14.80)P(13.40)T(13.40)L(13.40)E(12.23)I(12.23)N(10.22)P(5.35)R(6.55)H(3.26)A(3.26)L(2.82)I(2.82)K(2.82)K(2.82)	nterm3^2;nterm12^2;cterm1^1;cterm4^2;cterm8^2;cterm11^2;cterm14^2;	0.61;7.77;1.11;1.56;100.00;7.77;1.50;
1325	2037.010742	18.536657	3	-1.000000	0	1	SSDPDYLAAVDKWLGVLLPK	R	M	sp|P16278|BGAL_HUMAN Beta-galactosidase OS=Homo sapiens GN=GLB1 PE=1 SV=2	8	76	2186.162109	-149.151367	2	1		13.360000	12.465000	4.501932e-01	SSDPDYLAAVDKWLGVllPK	5.034742	13.360153	12.236629	1.123524	S(0.66)S(0.66)D(0.66)P(0.66)D(1.31)Y(1.31)L(5.69)A(5.69)A(5.69)V(5.69)D(7.92)K(7.92)W(7.92)L(9.83)G(9.83)V(11.64)L(13.36)L(13.36)P(12.24)K(12.24)	nterm6^1;nterm6^2;nterm10^1;	75.82;0.71;1.01;
1326	1705.753052	18.540524	3	-1.000000	0	1	YGGHKEIMKSEHAAR	K	R	rev_sp|O95373|IPO7_HUMAN Importin-7 OS=Homo sapiens GN=IPO7 PE=1 SV=1	8	56	1712.841553	-7.088501	2	2		15.410000	15.007000	1.090900e+00	YGGHKEIMKSEHAar	6.491485	15.410039	9.185749	6.224290	Y(0.00)G(2.44)G(4.44)H(4.44)K(4.44)E(5.19)I(6.57)M(8.13)K(9.19)S(9.19)E(9.19)H(9.19)A(9.19)A(15.41)R(15.41)	nterm2^1;nterm8^1;nterm13^2;cterm1^1;	7.40;3.20;99.31;4.21;
1327	2597.443848	18.544359	4	-1.000000	0	1	TEPDKMVYATLGVASSGKGSTYQGR	R	P	rev_sp|P33991|MCM4_HUMAN DNA replication licensing factor MCM4 OS=Homo sapiens GN=MCM4 PE=1 SV=5	10	96	2618.264404	-20.820557	2	2	6M(15.9949)	17.072001	16.302999	6.369559e-01	TEPDKMVYATLgvASSGKGSTYQGR	9.356771	17.072739	15.673680	1.399058	T(11.77)E(11.77)P(11.77)D(11.77)K(11.77)M(11.77)V(13.58)Y(13.58)A(13.58)T(15.67)L(15.67)G(17.07)V(17.07)A(14.79)S(13.14)S(10.98)G(8.80)K(12.74)G(11.20)S(9.53)T(9.53)Y(9.53)Q(9.53)G(7.91)R(7.91)	nterm11^1;nterm17^2;cterm2^1;cterm6^2;cterm11^1;cterm12^2;	0.45;8.99;6.27;1.98;0.86;16.44;
1328	2058.990723	18.548536	3	-1.000000	0	1	FEDSIESMFSSIQKMLR	K	D	rev_sp|Q9Y678|COPG1_HUMAN Coatomer subunit gamma-1 OS=Homo sapiens GN=COPG1 PE=1 SV=1	7	64	2078.965088	-19.974365	2	1	8M(15.9949), 15M(15.9949)	13.254000	12.636000	4.867764e-01	FEDSIESMFSSIQKMLr	8.352111	13.254240	11.419540	1.834700	F(0.00)E(0.00)D(0.00)S(0.00)I(0.00)E(0.00)S(3.95)M(6.25)F(8.24)S(8.51)S(8.51)I(9.45)Q(9.45)K(9.45)M(11.42)L(11.42)R(13.25)	nterm7^2;nterm8^1;nterm9^1;nterm14^2;nterm16^2;	3.96;7.15;4.68;12.40;7.13;
1330	2386.313477	18.574183	4	-1.000000	0	1	NADMSEEMQQDSVECATQALEK	K	Y	sp|P63167|DYL1_HUMAN Dynein light chain 1, cytoplasmic OS=Homo sapiens GN=DYNLL1 PE=1 SV=1	9	84	2513.035645	-126.722168	2	0	15C(57.02146)	16.987000	16.761000	1.532279e-01	NADMSEEMQQDSVEcatQALEK	9.373457	16.987289	15.020026	1.967263	N(4.46)A(4.46)D(4.46)M(4.46)S(4.44)E(4.44)E(4.44)M(4.44)Q(4.44)Q(6.60)D(12.14)S(12.14)V(14.00)E(15.02)C(16.99)A(16.99)T(16.99)Q(14.64)A(14.64)L(12.83)E(12.83)K(12.83)	nterm5^2;nterm10^2;nterm13^2;cterm3^2;cterm5^1;cterm18^2;	5.84;48.91;19.01;0.35;11.60;2.50;
1331	2386.312500	18.577597	5	-1.000000	0	1	AAHVSVSAYILGAPMTTLKGM	K	-	rev_tr|A0A087WUX8|A0A087WUX8_HUMAN MICOS complex subunit OS=Homo sapiens GN=APOOL PE=1 SV=1	7	80	2133.096191	253.216309	2	1	21M(15.9949)	12.669000	12.346000	2.124130e+00	AAHVSVSAyilgapmtTLKGM	12.669970	10.205973	8.798207	1.407765	A(4.17)A(4.17)H(4.17)V(4.17)S(4.17)V(6.95)S(8.80)A(8.80)Y(10.21)I(10.21)L(10.21)G(10.21)A(10.21)P(10.21)M(10.21)T(10.21)T(8.50)L(8.50)K(8.50)G(8.50)M(8.50)	nterm2^1;nterm5^1;nterm6^1;nterm7^1;nterm8^1;nterm16^2;cterm5^1;cterm15^2;	0.26;7.82;29.43;2.41;0.81;2.80;29.43;2.80;
1332	2230.212402	18.581480	4	-1.000000	0	1	QEELSQKSTTIYEELKEIR	K	K	rev_sp|Q14683|SMC1A_HUMAN Structural maintenance of chromosomes protein 1A OS=Homo sapiens GN=SMC1A PE=1 SV=2	7	72	2323.190674	-92.978271	2	2		14.776000	14.211000	1.838123e-01	QEelSQKSTTIYEELKEIR	7.861397	14.776090	13.163328	1.612761	Q(13.16)E(13.16)E(14.78)L(14.78)S(13.16)Q(13.16)K(13.16)S(13.16)T(13.16)T(13.16)I(13.16)Y(11.77)E(6.47)E(6.47)L(2.65)K(0.00)E(0.00)I(0.00)R(0.00)	cterm1^1;cterm4^1;cterm5^1;cterm8^1;cterm15^2;	0.23;6.72;100.00;0.40;1.00;
1333	1013.550659	18.585388	2	-1.000000	0	1	RSVSDNDIR	R	K	sp|P55072|TERA_HUMAN Transitional endoplasmic reticulum ATPase OS=Homo sapiens GN=VCP PE=1 SV=4	6	16	1060.526001	-46.975342	2	1		12.400000	12.259000	4.643814e-01	RSVSDNDIr	9.082952	12.400696	10.493227	1.907469	R(4.25)S(4.25)V(7.99)S(9.14)D(9.14)N(7.22)D(8.67)I(10.49)R(12.40)	nterm2^1;nterm3^1;nterm6^1;nterm7^1;nterm8^1;cterm1^1;	21.35;3.29;10.53;19.29;18.91;1.47;
1334	1255.591064	18.588890	3	-1.000000	0	1	MSCNGGSHPR	-	I	sp|P15924|DESP_HUMAN Desmoplakin OS=Homo sapiens GN=DSP PE=1 SV=3	5	36	1101.444336	154.146729	2	0	3C(57.02146)	10.842000	10.021000	1.703282e+00	MSCNGGsHPR	9.018793	10.842361	10.140581	0.701780	M(4.41)S(4.41)C(4.41)N(4.41)G(9.72)G(9.72)S(10.84)H(10.14)P(6.07)R(4.61)	nterm4^1;cterm1^1;cterm2^1;	100.00;1.20;40.09;
1335	2230.211914	18.592382	3	-1.000000	0	1	EEVSIEVLKTYIQLLIREK	K	H	sp|P57740|NU107_HUMAN Nuclear pore complex protein Nup107 OS=Homo sapiens GN=NUP107 PE=1 SV=1	9	72	2302.314697	-72.102783	2	2		14.583000	14.572000	9.291954e-01	EEVSIEVLKtyIQLLIREK	7.322474	14.583637	13.127454	1.456183	E(7.11)E(7.11)V(8.62)S(8.62)I(10.20)E(10.20)V(11.89)L(11.89)K(13.13)T(14.58)Y(14.58)I(12.70)Q(10.89)L(8.71)L(8.71)I(8.71)R(10.38)E(8.42)K(8.42)	nterm2^1;nterm8^1;nterm9^2;nterm16^2;cterm7^1;cterm8^1;	3.82;4.82;2.71;6.00;4.82;4.51;
1336	1149.505371	18.596216	2	-1.000000	0	1	EGAQQIEQLNR	R	E	rev_sp|Q8N1F7|NUP93_HUMAN Nuclear pore complex protein Nup93 OS=Homo sapiens GN=NUP93 PE=1 SV=2	8	20	1284.642090	-135.136719	2	0		15.451000	15.323000	1.220449e-01	EGAQQieqLNR	5.685252	15.451583	13.847317	1.604266	E(2.48)G(2.79)A(4.57)Q(5.66)Q(10.81)I(15.45)E(15.45)Q(15.45)L(13.85)N(13.85)R(13.85)	nterm2^1;nterm3^1;nterm4^1;nterm5^1;cterm1^1;	7.06;5.78;12.04;31.26;0.74;
1337	3454.093994	18.599657	5	-1.000000	0	1	NIIGTALNLNTVQQTLLNIHSSPSYQRAAQK	R	E	rev_sp|Q6EMB2|TTLL5_HUMAN Tubulin polyglutamylase TTLL5 OS=Homo sapiens GN=TTLL5 PE=1 SV=3	9	120	3392.816406	61.277588	2	1		16.809999	16.208000	7.798626e-01	NIIGTALNLNTVQQTLLniHSSPSYQRAAQK	16.793041	16.810345	15.379830	1.430514	N(9.84)I(9.84)I(9.84)G(9.84)T(9.84)A(9.84)L(9.84)N(9.84)L(9.84)N(9.84)T(10.72)V(10.72)Q(10.72)Q(13.73)T(13.73)L(13.73)L(15.38)N(16.81)I(16.81)H(11.32)S(9.80)S(9.80)P(8.50)S(9.91)Y(9.91)Q(9.91)R(9.91)A(9.91)A(8.82)Q(8.82)K(8.82)	nterm7^1;nterm10^1;nterm13^2;nterm17^2;nterm23^2;cterm3^1;cterm9^1;cterm12^2;cterm18^2;	78.92;0.30;59.01;2.75;1.20;2.16;1.45;100.00;2.99;
1338	1471.713745	18.603691	2	-1.000000	0	1	FVIQGAGAKVDAVIR	R	K	sp|Q92616|GCN1_HUMAN eIF-2-alpha kinase activator GCN1 OS=Homo sapiens GN=GCN1 PE=1 SV=6	6	28	1542.888062	-71.174316	2	1		14.253000	13.905000	1.294740e+00	FVIQGAGaKVDAVIR	12.121685	14.253905	13.838605	0.415300	F(10.66)V(10.66)I(10.66)Q(12.16)G(13.84)A(12.12)G(12.12)A(14.25)K(12.12)V(7.73)D(7.73)A(9.46)V(7.73)I(7.73)R(7.73)	nterm3^1;nterm4^1;nterm7^1;nterm11^1;cterm6^1;	10.52;6.96;65.19;12.25;80.69;
1339	1971.076660	18.607317	3	-1.000000	0	1	ESVGATMSTVISMCRELR	R	E	rev_sp|Q68E01|INT3_HUMAN Integrator complex subunit 3 OS=Homo sapiens GN=INTS3 PE=1 SV=1	8	68	2057.954346	-86.877686	2	1	7M(15.9949), 13M(15.9949), 14C(57.02146)	16.086000	13.753000	2.309024e-01	ESVGATMSTVISMcRELR	5.659608	16.086914	13.691803	2.395111	E(7.95)S(7.95)V(7.95)G(9.58)A(9.58)T(9.58)M(9.58)S(9.58)T(9.58)V(9.68)I(11.33)S(13.16)M(13.05)C(16.09)R(13.69)E(11.84)L(11.84)R(11.84)	nterm9^1;cterm3^1;cterm6^1;cterm10^2;	8.73;7.70;8.73;57.07;
1340	1536.697021	18.611208	3	-1.000000	0	1	GDNLPQYRGVNIR	K	R	sp|Q9UKN1|MUC12_HUMAN Mucin-12 OS=Homo sapiens GN=MUC12 PE=1 SV=2	6	48	1500.779663	35.917358	2	1		13.260000	12.891000	3.085312e+00	gdnlpQYRGVNIR	13.260063	7.941757	7.856921	0.084836	G(7.94)D(7.94)N(7.94)L(7.94)P(7.94)Q(6.46)Y(7.86)R(7.13)G(7.13)V(7.18)N(7.18)I(7.18)R(5.77)	nterm7^1;nterm9^2;cterm1^1;cterm2^1;cterm4^1;cterm6^1;cterm8^2;	2.02;100.00;1.64;3.45;100.00;4.43;11.11;
1341	1277.575439	18.614868	2	-1.000000	0	1	ELIQYVEDK	K	N	rev_sp|P52732|KIF11_HUMAN Kinesin-like protein KIF11 OS=Homo sapiens GN=KIF11 PE=1 SV=2	6	16	1135.576050	141.999390	2	0		10.921000	10.520000	1.766634e+00	eLIQYVEDK	10.921440	5.697824	5.223616	0.474209	E(5.70)L(3.71)I(2.26)Q(4.30)Y(4.30)V(2.04)E(3.90)D(3.90)K(5.22)	nterm3^1;nterm6^1;nterm8^1;cterm4^1;cterm7^1;cterm8^1;	7.71;17.06;6.17;9.61;10.72;29.37;
1342	1904.957153	18.618322	2	-1.000000	0	1	MPDSWDKDVYPEPPRR	-	T	sp|O96000|NDUBA_HUMAN NADH dehydrogenase [ubiquinone] 1 beta subcomplex subunit 10 OS=Homo sapiens GN=NDUFB10 PE=1 SV=3	7	30	2028.936279	-123.979126	2	2	N-term(42.0106)	14.783000	13.623000	1.061388e-01	MPDSWDKDvYPEPPRR	7.659994	14.783653	14.321686	0.461967	M(10.61)P(12.43)D(14.32)S(14.32)W(14.32)D(14.32)K(14.32)D(12.25)V(14.78)Y(12.76)P(9.81)E(8.12)P(8.12)P(6.67)R(6.67)R(6.67)	cterm3^1;cterm5^1;cterm7^1;cterm9^1;cterm14^2;	8.30;11.23;39.41;29.46;43.04;
1344	914.445496	18.643181	2	-1.000000	0	1	VSEEGPAAR	R	A	sp|Q14160|SCRIB_HUMAN Protein scribble homolog OS=Homo sapiens GN=SCRIB PE=1 SV=4;tr|A0A0G2JMS7|A0A0G2JMS7_HUMAN Protein scribble homolog OS=Homo sapiens GN=SCRIB PE=1 SV=1	8	16	914.445740	-0.000244	2	0		17.660999	13.641000	2.414310e-02							nterm2^1;nterm4^1;nterm5^1;cterm1^1;cterm2^1;cterm3^2;cterm4^1;cterm4^2;cterm5^1;cterm6^1;cterm7^1;cterm7^2;cterm8^1;	17.77;41.86;33.52;13.24;8.84;8.30;42.19;4.69;100.00;56.26;41.80;26.22;14.81;
1345	2386.312500	18.646524	3	-1.000000	0	1	MADTTPNGPQGAGAVQFMMTNK	-	L	sp|P57088|TMM33_HUMAN Transmembrane protein 33 OS=Homo sapiens GN=TMEM33 PE=1 SV=2	9	84	2340.018555	46.293945	2	0	N-term(42.0106), 18M(15.9949), 19M(15.9949)	15.309000	14.687000	1.178836e+00	MADTTPNGPQGAGAVqfMMTNK	6.226473	15.309630	13.895054	1.414577	M(1.54)A(4.50)D(5.46)T(5.46)T(5.46)P(5.46)N(6.81)G(6.81)P(8.46)Q(10.89)G(10.89)A(10.89)G(12.65)A(13.90)V(13.90)Q(15.31)F(15.31)M(13.50)M(13.50)T(13.50)N(13.50)K(13.50)	nterm2^1;nterm6^2;nterm9^1;nterm12^1;	1.46;1.72;14.41;3.49;
1346	3362.169434	18.650366	4	-1.000000	0	1	TMGGVLIVEGIDSKSVEADQMAKQCPAITR	R	R	rev_sp|P38646|GRP75_HUMAN Stress-70 protein, mitochondrial OS=Homo sapiens GN=HSPA9 PE=1 SV=2	11	116	3219.593750	142.575684	2	2	2M(15.9949), 25C(57.02146)	20.396999	20.162001	2.240979e-01	TMGGVLIVEGIDSKSvEADQMAKQCPAITR	20.397896	16.632309	14.369092	2.263217	T(11.47)M(11.47)G(11.47)G(11.47)V(11.47)L(11.47)I(11.47)V(11.47)E(11.47)G(11.47)I(12.63)D(12.63)S(14.37)K(14.37)S(14.37)V(16.63)E(14.19)A(14.19)D(12.39)Q(10.69)M(9.37)A(9.37)K(8.93)Q(8.93)C(8.93)P(8.93)A(8.93)I(8.93)T(8.93)R(8.93)	nterm8^2;nterm10^2;nterm12^1;nterm15^2;nterm22^2;cterm8^2;cterm10^1;cterm11^2;cterm12^2;cterm14^2;cterm20^2;	0.77;10.00;9.59;28.58;14.05;10.00;8.70;15.44;17.56;66.95;14.05;
1347	2356.320557	18.654196	3	-1.000000	0	1	EHASGSGAQSEAAGRTEPTGPK	K	L	tr|A0A087WY61|A0A087WY61_HUMAN Nuclear mitotic apparatus protein 1 OS=Homo sapiens GN=NUMA1 PE=1 SV=1	11	84	2123.983154	232.337402	2	1		19.058001	15.739000	1.106292e-01	EHASGSGAQsEAAGRTEPTGPK	12.597804	19.058237	17.107655	1.950583	E(10.99)H(12.96)A(12.96)S(12.96)G(12.96)S(14.28)G(14.28)A(14.57)Q(14.57)S(19.06)E(17.11)A(17.04)A(13.69)G(13.69)R(11.99)T(11.99)E(11.99)P(11.99)T(9.96)G(9.96)P(9.96)K(12.13)	nterm5^1;nterm9^2;nterm21^2;cterm8^1;cterm10^2;cterm11^1;cterm12^1;	2.31;2.85;9.79;8.45;7.93;8.89;0.51;
1348	1245.680298	18.658072	2	-1.000000	0	1	YLQQAFEK	K	S	sp|Q9Y2X9|ZN281_HUMAN Zinc finger protein 281 OS=Homo sapiens GN=ZNF281 PE=1 SV=1	6	14	1025.518066	220.162231	2	0		11.854000	11.688000	2.415988e-01	YLQQAFek	7.253080	11.854082	10.837154	1.016928	Y(0.00)L(0.00)Q(1.19)Q(3.07)A(9.03)F(10.84)E(11.85)K(11.85)	nterm2^1;nterm3^1;nterm4^1;nterm5^1;	3.29;7.49;28.03;20.05;
1350	2615.455566	18.683102	4	-1.000000	0	1	AVQFEATKPNSIHVAKTASIDVGLK	R	D	rev_sp|Q9NSD9|SYFB_HUMAN Phenylalanine--tRNA ligase beta subunit OS=Homo sapiens GN=FARSB PE=1 SV=3	9	96	2623.433105	-7.977539	2	2		16.886000	16.063999	3.741835e-01	AVQFEATkpnsiHVAKTASIDVGLK	12.025339	16.886459	15.049365	1.837094	A(10.39)V(10.39)Q(11.80)F(12.95)E(12.95)A(12.95)T(15.05)K(16.89)P(16.89)N(16.89)S(16.89)I(16.89)H(14.85)V(14.85)A(13.45)K(13.45)T(13.45)A(12.03)S(12.03)I(8.73)D(8.73)V(8.73)G(8.73)L(6.20)K(6.20)	nterm3^1;nterm6^1;nterm7^1;cterm2^1;cterm6^1;cterm11^1;	2.35;42.52;21.41;6.55;62.75;0.67;
1351	2127.177490	18.686920	5	-1.000000	0	1	QATELAVQVQRAREVEAQR	R	L	rev_sp|Q15149|PLEC_HUMAN Plectin OS=Homo sapiens GN=PLEC PE=1 SV=3	5	72	2181.161377	-53.983887	2	2		11.885000	11.480000	1.526885e+00	qatELAVQVQRAREVEAQR	6.213067	11.885111	10.779020	1.106091	Q(11.89)A(11.89)T(11.89)E(10.78)L(10.78)A(9.71)V(9.71)Q(9.71)V(9.71)Q(9.71)R(5.11)A(5.11)R(5.11)E(4.22)V(4.22)E(0.00)A(0.00)Q(0.00)R(0.00)	cterm1^1;cterm4^1;cterm6^2;cterm16^2;	4.19;67.80;14.79;0.62;
1352	3362.168457	18.690868	7	-1.000000	0	1	LADQCTGLQGFLVFHSFGGGTGSGFTSLLMER	K	L	sp|P68363|TBA1B_HUMAN Tubulin alpha-1B chain OS=Homo sapiens GN=TUBA1B PE=1 SV=1;sp|Q71U36|TBA1A_HUMAN Tubulin alpha-1A chain OS=Homo sapiens GN=TUBA1A PE=1 SV=1;sp|Q9BQE3|TBA1C_HUMAN Tubulin alpha-1C chain OS=Homo sapiens GN=TUBA1C PE=1 SV=1	8	124	3405.612061	-43.443604	2	0	5C(57.02146), 30M(15.9949)	14.249000	14.040000	1.244593e+00	LAdqCTGLQGFLVFHSFGGGTGSGFTSLLMER	3.920317	14.249460	12.433901	1.815559	L(12.43)A(12.43)D(14.25)Q(14.25)C(12.43)T(12.43)G(12.43)L(12.43)Q(12.43)G(8.08)F(8.08)L(6.43)V(6.43)F(6.43)H(6.43)S(6.43)F(6.43)G(5.09)G(5.09)G(5.09)T(5.09)G(5.09)S(5.09)G(3.92)F(3.92)T(3.92)S(3.92)L(3.92)L(3.92)M(2.00)E(2.00)R(0.95)	nterm2^1;cterm1^1;cterm3^2;	2.58;2.86;6.93;
1353	3454.096436	18.694824	7	-1.000000	0	1	VHGSVNLLMAGQDVLHPRYEKYAVPMTVR	K	D	rev_sp|P22735|TGM1_HUMAN Protein-glutamine gamma-glutamyltransferase K OS=Homo sapiens GN=TGM1 PE=1 SV=4	6	112	3311.690430	142.406006	2	2	9M(15.9949), 26M(15.9949)	13.358000	13.358000	1.129782e+00	vhgsvnllmAGQDVLHPRYEKYAVPMTVR	12.152346	13.358324	12.152346	1.205978	V(13.36)H(13.36)G(13.36)S(13.36)V(13.36)N(13.36)L(13.36)L(13.36)M(13.36)A(9.55)G(9.55)Q(9.55)D(12.15)V(12.15)L(12.15)H(12.15)P(12.15)R(12.15)Y(12.15)E(12.15)K(12.15)Y(8.59)A(8.59)V(8.42)P(6.21)M(6.21)T(6.21)V(4.56)R(2.98)	nterm11^1;nterm12^2;cterm1^1;cterm2^1;cterm5^1;cterm6^1;cterm8^2;	0.45;6.33;2.08;2.59;7.81;4.07;100.00;
1354	1142.526611	18.698711	2	-1.000000	0	1	QDVDNASLAR	R	L	sp|P08670|VIME_HUMAN Vimentin OS=Homo sapiens GN=VIM PE=1 SV=4	7	18	1087.525757	55.000854	2	0		12.477000	11.436000	3.878228e-01	QDVDnasLAR	6.010098	12.477025	12.292295	0.184731	Q(1.12)D(3.59)V(6.49)D(8.32)N(12.48)A(12.48)S(12.48)L(12.29)A(12.29)R(12.29)	nterm2^1;nterm3^1;nterm4^1;nterm7^1;cterm3^1;cterm3^2;	3.43;4.37;11.90;6.86;3.06;2.13;
1355	973.445251	18.702175	2	-1.000000	0	1	EAAEAGAEAR	R	L	sp|Q14160|SCRIB_HUMAN Protein scribble homolog OS=Homo sapiens GN=SCRIB PE=1 SV=4;tr|A0A0G2JMS7|A0A0G2JMS7_HUMAN Protein scribble homolog OS=Homo sapiens GN=SCRIB PE=1 SV=1	7	18	973.446411	-0.001160	2	0		13.042000	11.922000	1.646367e+00							nterm2^1;nterm3^1;nterm4^2;nterm6^2;cterm1^1;cterm2^1;cterm3^1;cterm5^1;cterm6^1;cterm7^1;cterm8^1;cterm9^1;	15.46;7.63;15.46;8.13;5.44;7.21;12.22;33.59;32.32;2.38;3.51;2.16;
1356	1057.515381	18.705574	2	-1.000000	0	1	GVRVVNCAR	K	G	sp|O43175|SERA_HUMAN D-3-phosphoglycerate dehydrogenase OS=Homo sapiens GN=PHGDH PE=1 SV=4	4	16	1029.550171	27.965210	2	1	7C(57.02146)	10.607000	10.145000	2.695064e+00	gvRVVNCAR	10.607203	6.124438	5.523395	0.601043	G(6.12)V(6.12)R(4.96)V(4.96)V(4.96)N(5.52)C(5.52)A(5.52)R(4.48)	nterm5^1;cterm1^1;cterm4^1;cterm7^1;	88.48;2.83;68.37;4.95;
1358	1052.597290	18.730457	2	-1.000000	0	1	KIEISQHAK	K	Y	sp|P61513|RL37A_HUMAN 60S ribosomal protein L37a OS=Homo sapiens GN=RPL37A PE=1 SV=2	12	16	1052.597778	-0.000488	2	1		23.058001	14.025000	1.471638e-04							nterm2^1;nterm3^1;nterm5^1;nterm6^1;nterm7^1;nterm7^2;nterm8^1;cterm2^1;cterm3^1;cterm4^2;cterm5^1;cterm6^1;cterm7^1;cterm8^1;cterm8^2;	5.42;8.50;14.28;10.71;9.55;38.50;27.32;7.36;5.12;5.42;44.01;54.78;84.39;67.48;26.89;
1359	3362.169434	18.733883	5	-1.000000	0	1	DHNISPFKLETIESDPSSSGSRDSYTDR	-	P	rev_sp|P17812|PYRG1_HUMAN CTP synthase 1 OS=Homo sapiens GN=CTPS1 PE=1 SV=2	10	108	3139.432861	222.736572	2	2		18.858000	17.753000	7.493985e-01	DHNISPFKLETiESDPSSSGSRDSYTDR	6.570185	18.858360	17.358215	1.500145	D(14.39)H(14.39)N(14.39)I(14.39)S(14.39)P(16.23)F(16.23)K(17.36)L(17.36)E(17.36)T(17.36)I(18.86)E(15.76)S(15.76)D(13.72)P(13.72)S(11.78)S(11.78)S(11.78)G(10.06)S(10.06)R(11.63)D(10.10)S(6.44)Y(9.21)T(9.21)D(9.21)R(9.21)	nterm5^2;cterm5^1;cterm12^2;	4.97;36.35;35.40;
1360	2651.432861	18.737764	4	-1.000000	0	1	DKSMAAVADEHTAFEVDAEGTVR	K	G	rev_tr|E9PCY7|E9PCY7_HUMAN Heterogeneous nuclear ribonucleoprotein H OS=Homo sapiens GN=HNRNPH1 PE=1 SV=1	8	88	2464.117432	187.315430	2	1	4M(15.9949)	15.333000	15.042000	1.153691e+00	DKSMAAVADEHTAFEVDAEGtvr	10.941254	15.333948	13.445412	1.888536	D(0.00)K(0.00)S(0.00)M(0.00)A(0.00)A(3.09)V(3.09)A(3.86)D(6.46)E(8.05)H(9.92)T(11.65)A(11.65)F(11.65)E(11.65)V(11.65)D(11.65)A(11.65)E(13.45)G(13.45)T(15.33)V(15.33)R(15.33)	nterm5^1;nterm7^2;nterm9^1;nterm10^2;nterm11^1;nterm20^2;cterm8^2;	22.05;1.77;15.24;24.00;8.13;7.23;17.75;
1361	2615.455078	18.741613	3	-1.000000	0	1	LYVEWDTEPIEQDATFPYQQVR	R	C	rev_sp|P40938|RFC3_HUMAN Replication factor C subunit 3 OS=Homo sapiens GN=RFC3 PE=1 SV=2	11	84	2726.286377	-110.831299	2	0		19.030001	15.933000	5.377517e-02	LYVEWDTEPIEqDATFPYQQVR	5.519791	19.030910	18.858547	0.172363	L(5.52)Y(5.52)V(5.52)E(5.52)W(5.52)D(5.52)T(6.82)E(11.54)P(13.37)I(13.37)E(16.83)Q(19.03)D(17.38)A(17.38)T(16.93)F(16.93)P(18.86)Y(18.86)Q(17.06)Q(15.49)V(15.49)R(15.49)	nterm7^1;nterm10^2;nterm11^2;cterm4^1;cterm10^1;	2.19;3.84;12.44;6.85;2.25;
1362	2402.308105	18.745451	4	-1.000000	0	1	EVILSGEVGANKAITMAPIKLTR	K	K	rev_sp|P10809|CH60_HUMAN 60 kDa heat shock protein, mitochondrial OS=Homo sapiens GN=HSPD1 PE=1 SV=2	9	88	2426.356445	-24.048340	2	2	16M(15.9949)	16.045000	14.925000	2.703817e-01	EVILSGEvGANKAITMAPIKLTR	6.065098	16.045424	14.807617	1.237806	E(12.89)V(12.89)I(12.89)L(14.81)S(14.81)G(14.81)E(14.81)V(16.05)G(13.90)A(13.90)N(12.03)K(10.51)A(10.51)I(7.63)T(6.68)M(6.68)A(4.60)P(4.60)I(4.60)K(4.60)L(4.60)T(3.47)R(3.47)	nterm3^1;cterm3^2;cterm9^1;cterm10^2;	4.00;0.81;2.41;51.45;
1363	2127.176758	18.749310	3	-1.000000	0	1	EQSLAAESKTVLQELINVLK	K	T	sp|P52732|KIF11_HUMAN Kinesin-like protein KIF11 OS=Homo sapiens GN=KIF11 PE=1 SV=2	9	76	2212.231445	-85.054688	2	1		15.642000	14.916000	8.833141e-01	eQSLAAESKTVLQELINVLK	11.649071	15.642905	13.972371	1.670534	E(15.64)Q(13.97)S(13.85)L(12.30)A(12.30)A(12.30)E(10.67)S(12.16)K(13.95)T(13.95)V(11.88)L(11.88)Q(9.93)E(9.93)L(9.93)I(9.93)N(9.93)V(7.28)L(5.23)K(5.23)	nterm2^1;nterm8^1;cterm3^1;cterm8^1;cterm17^2;cterm18^2;cterm19^2;	0.63;7.88;3.66;19.67;13.43;16.08;3.33;
1364	1971.076538	18.753178	3	-1.000000	0	1	VLIIGSGGREHTLAWK	R	L	sp|P22102|PUR2_HUMAN Trifunctional purine biosynthetic protein adenosine-3 OS=Homo sapiens GN=GART PE=1 SV=1	7	60	1735.973267	235.103271	2	1		14.550000	14.448000	9.570288e-01	VLIIGSGGREHTLawk	8.265638	14.550517	12.901635	1.648882	V(2.08)L(0.00)I(0.00)I(0.00)G(0.00)S(3.37)G(4.39)G(8.43)R(10.61)E(10.61)H(11.77)T(12.90)L(12.90)A(14.55)W(14.55)K(14.55)	nterm6^2;nterm7^1;cterm15^2;	2.76;76.13;7.99;
1366	2356.320313	18.778570	4	-1.000000	0	1	LAMLEEQLTEYQMELDSK	K	E	rev_P35527 SWISS-PROT:P35527 Tax_Id=9606 Gene_Symbol=KRT9 Keratin, type I cytoskeletal 9	7	68	2186.012207	170.308105	2	0	13M(15.9949)	14.861000	13.285000	7.290750e-01	LAMLEEQltEYQMELDSK	14.861470	11.550775	10.842119	0.708655	L(7.88)A(7.88)M(7.88)L(7.88)E(7.88)E(10.84)Q(10.84)L(11.55)T(11.55)E(7.95)Y(9.86)Q(8.98)M(6.98)E(6.98)L(6.98)D(6.98)S(6.98)K(6.98)	nterm5^1;nterm7^1;nterm10^2;cterm2^1;cterm6^1;cterm7^1;cterm9^2;cterm13^2;	78.25;1.22;100.00;0.89;7.39;1.51;100.00;1.22;
1367	3362.169922	18.782471	6	-1.000000	0	1	MFQSTAGSGGVQEDALMAVSTLVEVLGGEFLK	R	Y	sp|Q14974|IMB1_HUMAN Importin subunit beta-1 OS=Homo sapiens GN=KPNB1 PE=1 SV=2	8	124	3286.609863	75.560059	2	0	1M(15.9949)	14.403000	14.401000	2.475960e+00	MFQSTAGSGGVQEDALMAVSTlVEVLGGEFLK	14.403125	13.005967	12.077542	0.928425	M(11.13)F(11.13)Q(11.13)S(11.13)T(11.13)A(11.13)G(10.94)S(10.94)G(10.94)G(10.94)V(12.08)Q(12.08)E(10.12)D(10.12)A(11.59)L(11.59)M(11.59)A(11.59)V(11.59)S(11.59)T(11.59)L(13.01)V(9.93)E(9.93)V(8.88)L(8.88)G(8.88)G(8.88)E(8.88)F(8.88)L(7.04)K(7.04)	nterm6^1;nterm10^1;nterm14^2;nterm21^2;cterm2^1;cterm8^1;cterm10^2;cterm26^2;	28.93;3.05;14.13;1.50;6.30;2.65;55.96;0.71;
1368	1134.614136	18.786354	2	-1.000000	0	1	PNAETTVASEIK	K	E	sp|Q7Z5K2|WAPL_HUMAN Wings apart-like protein homolog OS=Homo sapiens GN=WAPL PE=1 SV=1	8	22	1258.640381	-124.026245	2	0		14.454000	14.170000	1.645297e-01	pnAETTVASEIK	8.425920	14.454333	12.781141	1.673192	P(14.45)N(14.45)A(12.78)E(11.22)T(9.72)T(8.55)V(8.55)A(8.55)S(8.55)E(7.33)I(2.10)K(0.00)	cterm2^1;cterm7^1;cterm7^2;cterm8^1;cterm9^1;cterm10^1;	12.41;7.73;6.22;9.87;5.67;2.35;
1369	1096.561523	18.789795	2	-1.000000	0	1	GLGTRHVQLM	R	-	rev_sp|Q9UDR5|AASS_HUMAN Alpha-aminoadipic semialdehyde synthase, mitochondrial OS=Homo sapiens GN=AASS PE=1 SV=1	4	18	1110.596680	-14.035156	2	1		8.383000	8.373000	5.607457e+00	GLGTRHVqlM	5.329515	8.383910	7.257498	1.126412	G(2.52)L(2.52)G(2.52)T(2.52)R(2.52)H(5.42)V(7.26)Q(8.38)L(8.38)M(7.17)	nterm5^1;nterm7^1;cterm3^1;cterm3^2;	100.00;3.17;1.33;0.48;
1370	3816.389648	18.793190	5	-1.000000	0	1	QTRPVQSWLCDPDAMEQGETPLTMLQSQVPNIVK	K	A	sp|Q86VP6|CAND1_HUMAN Cullin-associated NEDD8-dissociated protein 1 OS=Homo sapiens GN=CAND1 PE=1 SV=2	9	132	3895.890625	-79.500977	2	1	10C(57.02146)	17.996000	17.596001	1.462286e+00	QTRPVQSWLCDPDAMeqgetPLTMLQSQVPNIVK	15.950310	17.996092	15.950310	2.045782	Q(8.83)T(8.83)R(8.83)P(8.83)V(10.10)Q(10.10)S(10.10)W(10.10)L(11.69)C(13.58)D(13.69)P(13.69)D(13.69)A(13.69)M(15.80)E(18.00)Q(18.00)G(18.00)E(18.00)T(18.00)P(15.95)L(15.95)T(15.95)M(14.04)L(11.43)Q(11.43)S(11.43)Q(11.43)V(11.43)P(11.43)N(11.43)I(11.43)V(11.43)K(11.43)	nterm3^1;nterm4^2;nterm8^2;nterm9^1;nterm10^2;nterm12^2;nterm14^2;nterm15^2;cterm10^1;cterm11^2;	6.47;6.87;10.14;17.53;32.24;100.00;29.84;31.79;13.49;32.24;
1372	3156.404785	18.818140	4	-1.000000	0	1	QDVEALWENMAVIDCFASDHAPHTLEEK	R	C	sp|P27708|PYR1_HUMAN CAD protein OS=Homo sapiens GN=CAD PE=1 SV=3	11	108	3254.464844	-98.060059	2	0	15C(57.02146)	21.563000	20.792999	2.308201e-01	QDVEALWENMAVIdcfaSDHAPHTLEEK	16.193821	21.563595	19.734140	1.829454	Q(4.01)D(4.01)V(5.83)E(5.83)A(5.83)L(10.91)W(10.91)E(10.91)N(12.58)M(15.00)A(17.00)V(19.13)I(19.13)D(21.56)C(21.56)F(21.56)A(21.56)S(19.73)D(19.73)H(19.73)A(19.73)P(19.73)H(19.73)T(19.73)L(17.53)E(17.53)E(17.53)K(15.44)	nterm2^1;nterm5^1;nterm5^2;nterm8^2;nterm9^2;nterm10^1;nterm13^2;cterm11^2;	2.81;69.12;11.37;4.54;69.12;8.75;44.43;10.41;
1373	2356.320557	18.822046	5	-1.000000	0	1	LAQQAGDTMSDAEDLIIIKHR	R	G	rev_sp|P35250|RFC2_HUMAN Replication factor C subunit 2 OS=Homo sapiens GN=RFC2 PE=1 SV=3	5	80	2340.174316	16.146240	2	1	9M(15.9949)	12.415000	12.097000	2.659307e+00	LAQQaGDTMSDAEDLIIIKHR	8.269173	12.415823	10.886326	1.529497	L(10.55)A(10.55)Q(10.55)Q(10.55)A(12.42)G(10.89)D(10.89)T(9.77)M(9.77)S(9.77)D(9.77)A(9.77)E(8.98)D(8.98)L(4.11)I(4.11)I(4.11)I(4.11)K(4.11)H(4.11)R(4.11)	nterm3^2;nterm4^1;cterm1^1;cterm7^2;cterm10^2;	1.21;40.59;5.19;96.12;4.57;
1374	3362.169434	18.825928	4	-1.000000	0	1	MAFRQALQLAACGLAGGSAAVLFSAVAVGK	-	P	sp|Q96HS1|PGAM5_HUMAN Serine/threonine-protein phosphatase PGAM5, mitochondrial OS=Homo sapiens GN=PGAM5 PE=1 SV=2	10	116	2934.557129	427.612305	2	1	12C(57.02146)	18.694000	17.882000	3.878509e-01	MAFRQALQLAACGLAGGSAAVLFsAVAVGK	12.635109	18.694572	17.134499	1.560074	M(8.26)A(8.26)F(8.26)R(8.26)Q(8.26)A(5.26)L(5.26)Q(5.26)L(5.26)A(6.93)A(6.93)C(8.59)G(8.59)L(8.59)A(8.59)G(8.59)G(8.59)S(11.10)A(13.09)A(13.40)V(13.40)L(15.29)F(17.13)S(18.69)A(16.83)V(16.83)A(16.83)V(15.18)G(15.18)K(15.18)	nterm11^1;nterm19^2;nterm21^2;nterm23^2;cterm3^1;cterm6^1;cterm11^1;	5.26;20.28;30.45;10.63;3.91;8.01;20.10;
1375	1904.956421	18.829775	3	-1.000000	0	1	AGSRGLSDPWADSVGVRPR	R	T	sp|Q9UKU6|TRHDE_HUMAN Thyrotropin-releasing hormone-degrading ectoenzyme OS=Homo sapiens GN=TRHDE PE=2 SV=1	7	72	1982.008057	-77.051636	2	2		15.601000	15.355000	2.342417e+00	agSRGLSDPWADSVGVRPR	15.601253	11.603565	9.793764	1.809801	A(11.60)G(11.60)S(9.79)R(9.79)G(9.79)L(7.94)S(7.94)D(6.46)P(4.45)W(4.45)A(4.45)D(1.76)S(5.75)V(4.00)G(4.00)V(4.00)R(4.00)P(4.00)R(4.00)	nterm12^2;cterm6^2;cterm8^1;cterm11^2;cterm12^1;cterm14^2;cterm17^2;	54.47;5.79;37.08;64.01;10.01;32.45;2.72;
1377	1074.579712	18.854511	2	-1.000000	0	1	QILSSGTIEK	K	L	rev_sp|Q86XI2|CNDG2_HUMAN Condensin-2 complex subunit G2 OS=Homo sapiens GN=NCAPG2 PE=1 SV=1	7	18	1074.592041	-0.012329	2	0		13.873000	11.365000	7.094549e-01							nterm2^1;nterm5^1;nterm7^1;nterm9^1;nterm9^2;cterm3^2;cterm7^1;cterm8^1;cterm9^1;cterm9^2;	2.38;100.00;2.66;7.35;25.29;1.48;2.99;37.23;25.22;71.14;
1378	1090.543823	18.857954	2	-1.000000	0	1	KILVPSPVR	K	K	rev_sp|Q5JTH9|RRP12_HUMAN RRP12-like protein OS=Homo sapiens GN=RRP12 PE=1 SV=2	6	16	1007.649109	82.894714	2	1		10.349000	10.262000	1.158584e+00	KILvPSPVR	2.769375	10.349762	9.237988	1.111774	K(6.53)I(7.82)L(9.24)V(10.35)P(6.19)S(6.19)P(2.61)V(2.61)R(3.87)	nterm3^1;nterm8^1;cterm1^1;cterm3^1;cterm7^2;	1.37;1.04;0.41;3.30;1.35;
1379	2101.004395	18.861382	3	-1.000000	0	1	NDTKEDVFVHQTAIKK	R	N	sp|P67809|YBOX1_HUMAN Nuclease-sensitive element-binding protein 1 OS=Homo sapiens GN=YBX1 PE=1 SV=3	10	60	1871.973999	229.030396	2	2		20.054001	17.632000	5.133677e-02	ndTKEDVFVHQTAIKK	9.481886	20.054630	15.696524	4.358107	N(20.05)D(20.05)T(15.70)K(15.70)E(14.98)D(14.98)V(14.98)F(13.85)V(12.46)H(10.96)Q(9.21)T(9.21)A(6.94)I(6.94)K(6.94)K(6.94)	nterm4^1;nterm12^1;cterm4^1;cterm6^1;cterm9^1;cterm12^1;cterm14^2;	7.41;3.72;7.41;39.15;3.96;3.72;100.00;
1380	835.467957	18.865303	2	-1.000000	0	1	YAVSLLNR	K	E	rev_sp|P27348|1433T_HUMAN 14-3-3 protein theta OS=Homo sapiens GN=YWHAQ PE=1 SV=1;rev_sp|P62258|1433E_HUMAN 14-3-3 protein epsilon OS=Homo sapiens GN=YWHAE PE=1 SV=1	5	14	934.523621	-99.055664	2	0		7.784000	6.617000	4.775293e-01	YAvSLLNR	5.863915	7.784275	4.950353	2.833922	Y(4.95)A(4.95)V(7.78)S(4.95)L(4.95)L(4.95)N(3.38)R(4.30)	nterm2^1;nterm7^1;cterm1^1;cterm2^1;cterm5^1;	6.75;1.67;5.74;6.09;4.37;
1381	2422.290039	18.868587	3	-1.000000	0	1	EMATISEDVIIVTSSLTKDMTGK	K	E	sp|Q9UBF2|COPG2_HUMAN Coatomer subunit gamma-2 OS=Homo sapiens GN=COPG2 PE=1 SV=1	7	88	2484.233887	-61.943848	2	1	2M(15.9949)	14.809000	14.216000	1.851353e+00	EMATISEDVIIVTSSLTKDmtgk	14.809660	11.472887	9.840555	1.632332	E(5.40)M(5.40)A(5.40)T(5.36)I(5.36)S(5.93)E(6.29)D(7.00)V(1.94)I(1.94)I(1.94)V(1.94)T(1.94)S(3.28)S(3.28)L(8.07)T(8.07)K(9.84)D(9.84)M(11.47)T(11.47)G(11.47)K(11.47)	nterm5^1;nterm6^2;nterm13^1;nterm15^2;nterm19^2;cterm15^2;cterm17^2;	1.76;0.94;0.73;100.00;2.40;100.00;6.41;
1382	2492.007324	18.872440	4	-1.000000	0	1	YNTPIGGMNYHVTPLVPIPEK	K	T	rev_sp|P31040|SDHA_HUMAN Succinate dehydrogenase [ubiquinone] flavoprotein subunit, mitochondrial OS=Homo sapiens GN=SDHA PE=1 SV=2	8	80	2355.193115	136.814209	2	0	8M(15.9949)	15.594000	14.541000	9.240095e-01	YNTPIGGMNYHvtplvPIPEK	11.861227	15.594671	13.753084	1.841587	Y(8.45)N(8.45)T(8.45)P(9.75)I(9.75)G(11.94)G(11.94)M(11.94)N(13.70)Y(13.70)H(12.10)V(15.59)T(15.59)P(15.59)L(15.59)V(15.59)P(13.75)I(13.00)P(11.11)E(11.11)K(11.11)	nterm3^1;nterm5^1;nterm8^1;nterm10^1;cterm4^1;cterm11^2;	2.56;16.40;5.05;3.71;6.49;100.00;
1383	1172.562744	18.876316	2	-1.000000	0	1	VTRAHGNSGMVR	K	A	sp|P18077|RL35A_HUMAN 60S ribosomal protein L35a OS=Homo sapiens GN=RPL35A PE=1 SV=2	4	22	1299.646484	-127.083740	2	1	10M(15.9949)	10.612000	9.895000	2.206468e+00	VTRAHgnSGMVR	10.612442	9.911694	5.306524	4.605170	V(5.31)T(5.31)R(5.31)A(5.31)H(5.31)G(9.91)N(9.91)S(4.61)G(4.61)M(4.61)V(5.31)R(5.31)	nterm5^1;nterm7^1;nterm10^1;cterm1^1;cterm5^1;cterm7^1;	100.00;2.19;0.76;0.82;100.00;2.19;
1385	1156.596680	18.900669	2	-1.000000	0	1	MNRLFKPDVGK	R	L	rev_sp|P47914|RL29_HUMAN 60S ribosomal protein L29 OS=Homo sapiens GN=RPL29 PE=1 SV=2	4	20	1303.707031	-147.110352	2	2		11.299000	11.025000	1.183399e+00	MNRLfKPDVGK	9.210340	11.299673	9.913380	1.386293	M(9.21)N(9.21)R(9.91)L(9.91)F(11.30)K(9.91)P(4.61)D(4.61)V(4.61)G(4.61)K(4.61)	nterm4^1;cterm5^1;	100.00;100.00;
1386	2615.455078	18.904181	5	-1.000000	0	1	MIESLGICVGQREDSKQSR	K	L	rev_sp|Q92616|GCN1_HUMAN eIF-2-alpha kinase activator GCN1 OS=Homo sapiens GN=GCN1 PE=1 SV=6	7	72	2208.062500	407.392578	2	2	1M(15.9949), 8C(57.02146)	13.232000	13.106000	5.883601e-01	MIESLGICVGQREDSKQsr	11.209231	13.232367	11.439310	1.793056	M(0.00)I(0.00)E(0.00)S(0.00)L(0.00)G(4.61)I(4.61)C(5.30)V(6.40)G(6.40)Q(6.40)R(7.80)E(7.80)D(7.80)S(11.44)K(11.44)Q(11.44)S(13.23)R(13.23)	nterm5^1;nterm7^2;nterm8^1;nterm11^2;nterm14^2;nterm17^2;	100.00;0.29;0.10;1.74;0.25;0.13;
1387	3069.373047	18.908066	4	-1.000000	0	1	KTTTIREQMTGMDTALTPQYGVASPIR	K	G	rev_sp|P06576|ATPB_HUMAN ATP synthase subunit beta, mitochondrial OS=Homo sapiens GN=ATP5B PE=1 SV=3	9	104	2981.494873	87.878174	2	2	12M(15.9949)	18.122999	17.968000	2.902454e+00	KTTTIREQMTGMDTAlTPQYGVASPIR	18.123734	17.046032	15.136852	1.909180	K(10.42)T(10.42)T(10.42)T(10.42)I(10.42)R(11.32)E(11.32)Q(11.32)M(11.32)T(11.26)G(11.26)M(12.76)D(12.76)T(15.14)A(15.14)L(17.05)T(14.96)P(14.07)Q(14.07)Y(14.07)G(14.07)V(14.07)A(11.85)S(13.69)P(13.69)I(13.69)R(13.69)	nterm5^1;nterm5^2;nterm9^2;nterm13^2;nterm15^2;cterm5^1;cterm5^2;cterm10^2;cterm18^2;	11.86;3.30;11.86;100.00;23.29;68.38;8.41;15.17;21.24;
1388	2127.177490	18.911949	4	-1.000000	0	1	ASSKGGGGYTCQSGSGWDEFTK	R	H	sp|P15924|DESP_HUMAN Desmoplakin OS=Homo sapiens GN=DSP PE=1 SV=3	6	84	2265.959717	-138.782227	2	1	11C(57.02146)	11.755000	11.544000	1.881555e+00	ASSKGGGGYTCqsGSGWDEFTK	11.755248	9.244507	7.971627	1.272880	A(7.53)S(7.53)S(7.53)K(7.53)G(6.14)G(6.14)G(6.14)G(6.14)Y(5.02)T(5.02)C(5.02)Q(9.24)S(9.24)G(7.97)S(7.97)G(7.97)W(7.97)D(7.97)E(4.22)F(4.22)T(4.22)K(4.22)	nterm2^1;nterm7^2;nterm11^1;nterm11^2;cterm4^1;cterm5^1;cterm9^1;cterm9^2;cterm14^2;cterm18^2;	0.79;0.67;0.57;33.40;42.52;8.38;0.57;33.40;1.46;0.53;
1389	1456.767212	18.915846	3	-1.000000	0	1	GVDSALLPGEIGAR	R	L	rev_sp|P18583|SON_HUMAN Protein SON OS=Homo sapiens GN=SON PE=1 SV=4	11	52	1353.725098	103.042114	2	0		20.056999	18.659000	7.784111e-03	GVDSALLPgEIGAR	7.001043	20.057003	18.322327	1.734676	G(9.55)V(10.79)D(13.43)S(13.43)A(15.05)L(15.05)L(18.32)P(18.32)G(20.06)E(16.47)I(16.47)G(15.05)A(16.97)R(12.37)	nterm2^1;nterm3^1;nterm6^2;nterm8^1;cterm1^1;cterm5^1;	2.50;3.00;3.00;4.90;16.59;18.14;
1390	2597.443604	18.919468	4	-1.000000	0	1	SAEAFGKIVAERPGTNSTGPAPMAPPR	K	A	sp|Q13263|TIF1B_HUMAN Transcription intermediary factor 1-beta OS=Homo sapiens GN=TRIM28 PE=1 SV=5	9	104	2708.370361	-110.926758	2	2		15.604000	14.838000	4.013861e-01	SAEAFGKIVAERPGTNstgpaPMAPPR	9.717730	15.604366	13.641298	1.963068	S(7.51)A(7.51)E(7.51)A(7.51)F(7.51)G(6.49)K(8.22)I(8.22)V(8.22)A(8.22)E(11.66)R(11.66)P(11.66)G(13.64)T(13.64)N(13.64)S(15.60)T(15.60)G(15.60)P(15.60)A(15.60)P(13.59)M(11.26)A(11.26)P(9.49)P(8.00)R(8.00)	nterm10^2;nterm16^2;cterm2^1;cterm3^1;cterm5^1;cterm6^2;	3.53;9.03;2.20;3.90;18.23;3.24;
1392	2386.313477	18.944120	4	-1.000000	0	1	MQLVELDVSRNDIPEIPESIK	-	F	tr|A0A0G2JMS7|A0A0G2JMS7_HUMAN Protein scribble homolog OS=Homo sapiens GN=SCRIB PE=1 SV=1	9	80	2424.256836	-37.943359	2	1		15.927000	15.822000	7.513794e-01	MQlvELDVSRNDIPEIPESIK	5.251387	15.927872	13.858290	2.069582	M(13.86)Q(13.86)L(15.93)V(15.93)E(12.68)L(12.68)D(10.46)V(10.46)S(10.46)R(8.38)N(8.38)D(8.38)I(8.38)P(5.66)E(5.66)I(4.14)P(4.14)E(2.82)S(2.01)I(2.01)K(2.01)	nterm2^1;cterm2^1;cterm7^1;cterm17^2;	7.45;7.45;0.94;11.87;
1393	2386.312500	18.947456	5	-1.000000	0	1	RSLAVQISAPGWPIFNALKR	K	E	rev_sp|P23258|TBG1_HUMAN Tubulin gamma-1 chain OS=Homo sapiens GN=TUBG1 PE=1 SV=2	7	76	2223.263916	163.048584	2	2		10.339000	10.339000	3.236005e+00	rslAVQISAPGWPIFNALKR	10.339008	10.339008	8.353017	1.985991	R(10.34)S(10.34)L(10.34)A(8.35)V(8.35)Q(8.35)I(5.78)S(7.71)A(7.71)P(7.71)G(5.55)W(5.55)P(3.87)I(3.87)F(3.87)N(1.84)A(0.69)L(0.69)K(0.69)R(0.00)	nterm2^1;cterm1^1;cterm4^2;cterm5^1;cterm8^1;cterm10^2;cterm14^2;cterm17^2;	0.43;0.23;0.43;0.94;0.16;0.94;3.19;0.24;
1394	3156.403809	18.951265	5	-1.000000	0	1	VCDIAAELARNLIDEDGNNQWPEGLK	K	F	tr|H0Y8C6|H0Y8C6_HUMAN Importin-5 (Fragment) OS=Homo sapiens GN=IPO5 PE=1 SV=1	10	100	2939.408203	216.995605	2	1	2C(57.02146)	19.322001	17.971001	5.446143e-01	VCDIAAELARNLiDEDGNNQWPEGLK	18.768028	19.322733	17.345531	1.977201	V(11.24)C(11.24)D(11.24)I(11.24)A(11.24)A(11.24)E(11.24)L(14.17)A(16.22)R(16.22)N(17.35)L(17.35)I(19.32)D(17.20)E(15.40)D(15.40)G(13.75)N(11.84)N(11.84)Q(11.84)W(13.26)P(10.94)E(8.74)G(8.74)L(8.74)K(8.74)	nterm7^1;nterm8^1;nterm10^1;nterm20^2;cterm4^1;cterm5^1;cterm5^2;cterm9^2;cterm10^1;cterm12^1;cterm13^2;	18.65;54.09;1.83;2.75;11.83;36.23;10.36;36.23;3.07;0.56;18.02;
1395	2230.212402	18.955158	4	-1.000000	0	1	MFNPTIGRYLGPIGEK	K	S	rev_sp|Q6NUK1|SCMC1_HUMAN Calcium-binding mitochondrial carrier protein SCaMC-1 OS=Homo sapiens GN=SLC25A24 PE=1 SV=2	7	60	1791.934082	438.278320	2	1		12.518000	12.395000	2.356212e+00	mfnPTIGRYLGPIGEK	12.518156	9.254078	9.120033	0.134045	M(9.25)F(9.25)N(9.25)P(7.31)T(4.77)I(4.77)G(4.77)R(4.77)Y(5.86)L(9.12)G(9.12)P(7.66)I(7.66)G(6.96)E(6.96)K(6.96)	nterm3^2;nterm9^2;cterm3^2;cterm5^1;cterm8^1;cterm12^2;cterm13^2;	0.24;12.84;0.41;17.71;1.45;42.54;24.95;
1396	1679.789917	18.959097	4	-1.000000	0	1	GRGAATPADVTSRPNK	R	I	rev_sp|Q99832|TCPH_HUMAN T-complex protein 1 subunit eta OS=Homo sapiens GN=CCT7 PE=1 SV=2	7	60	1596.833130	82.956787	2	2		11.550000	11.470000	2.700336e+00	GRGAATpadVTSRPNK	3.640163	11.550191	8.871576	2.678615	G(5.06)R(5.06)G(5.06)A(6.20)A(7.76)T(7.76)P(11.55)A(11.55)D(11.55)V(8.87)T(8.87)S(8.87)R(6.33)P(6.33)N(5.56)K(5.56)	nterm3^2;nterm4^1;cterm2^2;cterm7^1;	1.09;5.25;1.45;0.06;
1397	3178.393066	18.962780	3	-1.000000	0	1	FINAGTLSGDGGIVCLNTIGHQVLNYAAAR	R	R	rev_sp|P17858|PFKAL_HUMAN ATP-dependent 6-phosphofructokinase, liver type OS=Homo sapiens GN=PFKL PE=1 SV=6	12	116	3101.571533	76.821533	2	0	15C(57.02146)	22.855000	21.191000	8.553295e-02	FINAGTLSGDGGIVCLNTIGHQVLNYAaaR	22.855686	20.733509	18.488777	2.244732	F(10.10)I(10.10)N(10.10)A(10.10)G(8.16)T(8.42)L(9.90)S(11.82)G(11.82)D(11.82)G(13.14)G(13.14)I(10.92)V(13.29)C(15.55)L(16.88)N(16.88)T(16.88)I(14.90)G(14.90)H(14.90)Q(16.29)V(18.43)L(18.43)N(18.43)Y(18.43)A(18.43)A(20.73)A(20.73)R(18.49)	nterm5^1;nterm6^1;nterm7^2;nterm13^1;nterm13^2;nterm14^1;nterm21^2;nterm22^2;nterm27^2;cterm9^2;cterm18^2;cterm26^2;	4.97;1.23;4.60;13.78;1.67;11.37;60.05;6.60;12.30;4.97;27.25;32.27;
1398	2230.211914	18.966591	3	-1.000000	0	1	AVFPSIVGRPRHQGVMVGMGQK	R	D	sp|P60709|ACTB_HUMAN Actin, cytoplasmic 1 OS=Homo sapiens GN=ACTB PE=1 SV=1;sp|P68032|ACTC_HUMAN Actin, alpha cardiac muscle 1 OS=Homo sapiens GN=ACTC1 PE=1 SV=1	8	84	2366.246094	-136.034180	2	2	16M(15.9949)	14.824000	14.824000	7.675738e-01	AVFPSIVGRpRHQGVMVGMGQK	4.881210	14.824115	13.573557	1.250558	A(6.24)V(8.50)F(8.50)P(8.50)S(8.50)I(8.50)V(10.75)G(10.75)R(13.57)P(14.82)R(13.20)H(11.79)Q(10.64)G(10.64)V(10.64)M(9.18)V(9.18)G(9.18)M(9.18)G(9.18)Q(9.18)K(9.18)	nterm6^1;nterm9^1;nterm15^2;cterm11^1;cterm12^1;	9.76;11.17;6.40;0.96;0.91;
1399	1390.626831	18.970413	2	-1.000000	0	1	SMTSAHGSASVNSR	K	W	sp|Q5SW79|CE170_HUMAN Centrosomal protein of 170 kDa OS=Homo sapiens GN=CEP170 PE=1 SV=1	11	26	1390.625854	0.000977	2	0		20.789000	14.721000	4.986673e-03							nterm7^1;nterm8^1;nterm9^1;nterm12^1;cterm5^1;cterm7^1;cterm8^1;cterm8^2;cterm9^1;cterm9^2;cterm10^1;cterm11^1;cterm12^1;cterm12^2;	18.92;12.05;7.24;2.81;16.16;25.27;100.00;3.47;63.66;27.46;4.94;3.99;1.44;41.83;
1400	2500.026123	18.973944	3	-1.000000	0	1	TPGLSLNRLTNGATSSQVTSFASPR	R	N	rev_sp|Q9C0C7|AMRA1_HUMAN Activating molecule in BECN1-regulated autophagy protein 1 OS=Homo sapiens GN=AMBRA1 PE=1 SV=2	10	96	2561.319580	-61.293457	2	1		20.243999	18.424000	4.765952e-02	TPGLSLNRLTNGATSSQVTSFaSPR	13.707243	20.244055	19.242550	1.001505	T(11.01)P(11.01)G(11.01)L(11.01)S(13.60)L(15.27)N(15.27)R(17.16)L(17.16)T(17.16)N(17.16)G(15.97)A(15.97)T(14.16)S(17.27)S(19.24)Q(19.24)V(19.24)T(19.24)S(19.24)F(18.02)A(20.24)S(17.96)P(15.17)R(15.17)	nterm5^1;nterm7^2;nterm11^2;nterm15^1;nterm21^2;cterm5^1;cterm14^1;	10.36;15.48;11.75;5.53;28.54;4.66;3.63;
1401	2631.445313	18.978085	4	-1.000000	0	1	YGSALASAGDPGHPNHPLHASQNSAR	R	R	sp|O95071|UBR5_HUMAN E3 ubiquitin-protein ligase UBR5 OS=Homo sapiens GN=UBR5 PE=1 SV=2	9	100	2611.227539	20.217773	2	0		15.893000	14.777000	6.963243e-01	YGSALASAGDPGHPnhplhASQNSAR	14.606693	15.893751	14.777100	1.116652	Y(4.27)G(5.55)S(5.55)A(5.55)L(5.55)A(5.55)S(5.55)A(9.80)G(9.80)D(10.98)P(12.40)G(12.40)H(12.40)P(14.09)N(15.89)H(15.89)P(15.89)L(15.89)H(15.89)A(13.84)S(13.84)Q(14.26)N(12.96)S(14.78)A(14.78)R(14.78)	nterm7^1;nterm9^1;nterm10^2;nterm13^2;nterm14^1;nterm23^2;cterm4^1;cterm7^1;	100.00;8.53;3.11;10.25;1.40;2.88;3.11;9.04;
1403	885.455505	19.002890	2	-1.000000	0	1	VKEAMAPK	K	H	P02666 SWISS-PROT:P02666 Beta-casein - Bos taurus (Bovine).	8	14	888.473816	-3.018311	2	1	5M(15.9949)	15.488000	15.260000	1.032450e-01	VKEaMAPK	7.526394	15.488096	13.769165	1.718931	V(10.02)K(10.02)E(12.06)A(15.49)M(13.77)A(10.94)P(8.36)K(8.36)	nterm2^1;nterm3^1;cterm1^1;cterm2^1;cterm3^1;	40.77;15.07;2.85;36.65;24.97;
1404	1679.790283	19.005136	3	-1.000000	0	1	KGTNYLADVFEKK	K	D	sp|P31151|S10A7_HUMAN Protein S100-A7 OS=Homo sapiens GN=S100A7 PE=1 SV=4	10	48	1511.798340	167.991943	2	2		18.115999	16.054001	7.686649e-03	KGTNYLADvFEKK	7.281944	18.116137	16.314455	1.801682	K(7.28)G(10.12)T(11.54)N(11.54)Y(12.66)L(14.05)A(14.05)D(16.31)V(18.12)F(14.81)E(14.81)K(13.20)K(11.13)	nterm2^1;nterm7^1;nterm8^1;nterm9^2;cterm4^1;	0.48;17.58;0.36;1.74;13.16;
1405	914.445496	19.008883	2	-1.000000	0	1	VSEEGPAAR	R	A	sp|Q14160|SCRIB_HUMAN Protein scribble homolog OS=Homo sapiens GN=SCRIB PE=1 SV=4;tr|A0A0G2JMS7|A0A0G2JMS7_HUMAN Protein scribble homolog OS=Homo sapiens GN=SCRIB PE=1 SV=1	9	16	914.445740	-0.000244	2	0		18.469999	12.560000	7.654685e-03							nterm2^1;nterm4^1;nterm5^1;nterm8^1;cterm1^1;cterm2^1;cterm3^2;cterm4^1;cterm5^1;cterm5^2;cterm6^1;cterm7^1;cterm7^2;cterm8^1;	21.69;54.62;10.30;3.87;13.80;21.10;12.66;63.20;98.85;10.74;68.09;72.10;28.72;30.23;
1406	906.442078	19.012333	2	-1.000000	0	1	TPGPGAQSALR	K	A	sp|P62263|RS14_HUMAN 40S ribosomal protein S14 OS=Homo sapiens GN=RPS14 PE=1 SV=3	7	20	1053.556641	-147.114563	2	0		12.671000	12.194000	9.580638e-02	TPGPGAqSALR	4.188836	12.671793	10.854385	1.817408	T(7.72)P(9.00)G(10.85)P(10.85)G(10.85)A(10.85)Q(12.67)S(10.61)A(9.12)L(7.08)R(5.59)	cterm1^1;cterm4^1;	4.68;28.30;
1407	806.427979	19.015745	2	-1.000000	0	1	FSLPQEK	K	I	sp|Q8WUM0|NU133_HUMAN Nuclear pore complex protein Nup133 OS=Homo sapiens GN=NUP133 PE=1 SV=2	5	12	847.443909	-41.015930	2	0		12.031000	12.031000	5.817018e-01	FSLPQeK	7.549951	12.031276	10.862337	1.168939	F(2.12)S(2.12)L(8.92)P(8.92)Q(8.92)E(12.03)K(10.86)	nterm2^1;nterm5^1;cterm1^1;	62.45;51.76;8.32;
1408	1200.559937	19.019030	2	-1.000000	0	1	ARYTVRSFGIR	K	R	sp|P62913|RL11_HUMAN 60S ribosomal protein L11 OS=Homo sapiens GN=RPL11 PE=1 SV=2	4	20	1324.736328	-124.176392	2	2		8.440000	7.788000	2.371764e+00	ARYTVrSFGIR	7.566563	8.440035	5.858286	2.581748	A(5.84)R(5.84)Y(5.84)T(5.15)V(5.86)R(8.44)S(3.67)F(2.81)G(2.81)I(2.81)R(2.81)	nterm5^1;cterm1^1;cterm5^1;cterm8^1;	9.66;0.16;100.00;0.08;
1409	3069.376709	19.022482	3	-1.000000	0	1	DQQDALIKASSKADYFLESIEEVHEK	K	E	rev_sp|Q9Y265|RUVB1_HUMAN RuvB-like 1 OS=Homo sapiens GN=RUVBL1 PE=1 SV=1	11	100	2992.466309	76.910400	2	2		20.348000	19.868000	2.287186e-01	DQQDALIKASSKADYFLESIEEVHek	20.348961	13.207539	11.540258	1.667280	D(10.63)Q(8.75)Q(8.75)D(8.75)A(8.75)L(8.75)I(8.75)K(7.42)A(7.42)S(9.37)S(11.06)K(11.06)A(11.06)D(11.06)Y(9.62)F(8.31)L(9.41)E(9.41)S(10.48)I(10.48)E(11.54)E(11.54)V(11.54)H(11.54)E(13.21)K(13.21)	nterm7^1;nterm9^1;nterm16^1;nterm18^2;nterm24^2;cterm8^1;cterm11^1;cterm17^2;cterm19^2;	1.67;29.29;0.30;100.00;7.82;21.45;7.82;10.18;11.09;
1410	1679.790283	19.026268	2	-1.000000	0	1	KGYSPTHREEEYGK	R	N	sp|P20930|FILA_HUMAN Filaggrin OS=Homo sapiens GN=FLG PE=1 SV=3	11	26	1679.790283	0.000000	2	2		18.222000	11.802000	2.746128e-03							nterm3^1;nterm9^2;nterm10^1;nterm11^1;nterm12^2;nterm13^1;nterm13^2;cterm3^1;cterm4^1;cterm5^1;cterm7^1;cterm10^1;cterm11^1;cterm11^2;cterm13^1;cterm13^2;	1.89;3.80;9.72;6.41;38.99;1.53;25.60;6.04;2.43;6.39;3.78;11.22;3.18;7.49;1.65;100.00;
1411	2386.312744	19.029936	3	-1.000000	0	1	SSLIRDFASPTGGRQVHGLVTVR	K	T	rev_sp|P17858|PFKAL_HUMAN ATP-dependent 6-phosphofructokinase, liver type OS=Homo sapiens GN=PFKL PE=1 SV=6	11	88	2452.329834	-66.017090	2	2		20.987000	18.698999	1.321349e-02	SSLIRDFASpTGGRQVHGLVTVR	5.030464	20.987213	19.555767	1.431446	S(11.90)S(11.90)L(14.69)I(14.69)R(14.69)D(16.50)F(16.50)A(18.99)S(18.99)P(20.99)T(19.56)G(17.57)G(17.57)R(14.43)Q(12.70)V(12.70)H(12.70)G(12.70)L(12.70)V(11.22)T(11.22)V(11.22)R(7.78)	nterm5^2;nterm9^1;cterm10^1;cterm13^2;	0.89;3.37;2.42;6.58;
1412	2500.022705	19.034054	4	-1.000000	0	1	LTETVVTEYLNSGNANEAVNGVR	K	E	tr|D3DQV9|D3DQV9_HUMAN Eukaryotic translation initiation factor 4 gamma 2 (Fragment) OS=Homo sapiens GN=EIF4G2 PE=1 SV=1	9	88	2449.208496	50.814209	2	0		15.919000	15.329000	7.083728e-01	LTETVVTeylnsgnANEAVNGVR	12.660663	15.919875	15.309381	0.610495	L(10.65)T(10.65)E(10.65)T(12.28)V(15.31)V(15.31)T(15.31)E(15.92)Y(15.92)L(15.92)N(15.92)S(15.92)G(15.92)N(15.92)A(14.22)N(14.22)E(12.13)A(10.46)V(10.46)N(7.46)G(7.46)V(7.46)R(7.46)	nterm4^1;nterm7^1;nterm16^2;cterm4^1;cterm6^2;cterm7^1;cterm16^2;	1.90;40.31;3.77;1.90;1.62;40.31;3.77;
1413	1456.767822	19.037891	2	-1.000000	0	1	DSNTDVGAKNYR	K	H	sp|Q9NSD9|SYFB_HUMAN Phenylalanine--tRNA ligase beta subunit OS=Homo sapiens GN=FARSB PE=1 SV=3	4	22	1338.616333	118.151489	2	1		11.022000	10.173000	5.832418e-01	dSNTDVGAKNYR	6.417448	11.022617	9.918072	1.104546	D(11.02)S(9.92)N(9.92)T(9.21)D(9.21)V(4.61)G(4.61)A(0.00)K(3.20)N(3.20)Y(3.20)R(3.20)	cterm5^1;cterm9^1;cterm10^2;cterm11^1;	100.00;1.47;1.60;0.60;
1414	937.571106	19.041519	2	-1.000000	0	1	KAHLGTALK	K	A	sp|P62266|RS23_HUMAN 40S ribosomal protein S23 OS=Homo sapiens GN=RPS23 PE=1 SV=3	9	16	937.570862	0.000244	2	1		16.832001	11.486000	1.278139e-02							nterm2^1;nterm3^1;nterm7^1;nterm8^1;cterm1^1;cterm2^1;cterm5^1;cterm6^1;cterm7^1;cterm7^2;cterm8^1;cterm8^2;	5.19;10.01;8.00;29.63;7.79;4.92;33.21;30.40;27.89;69.25;37.90;34.73;
1415	1701.772583	19.044849	2	-1.000000	0	1	GAVLREAEVASKLVLEK	K	V	rev_sp|P04843|RPN1_HUMAN Dolichyl-diphosphooligosaccharide--protein glycosyltransferase subunit 1 OS=Homo sapiens GN=RPN1 PE=1 SV=1	7	32	1811.051514	-109.278931	2	2		12.348000	10.585000	4.072528e-01	gavlREAEVASKLVLEK	8.472485	12.348943	10.799741	1.549202	G(12.35)A(12.35)V(12.35)L(12.35)R(10.80)E(9.35)A(7.22)E(8.73)V(8.73)A(6.70)S(6.70)K(5.10)L(5.10)V(5.10)L(1.92)E(1.92)K(1.92)	nterm7^1;cterm3^1;cterm5^2;cterm10^2;cterm12^1;cterm13^1;	6.83;4.17;2.95;3.04;7.32;4.39;
1416	2356.320557	19.048546	3	-1.000000	0	1	AEASHAELEKLTQLMRDWAQR	R	Q	rev_sp|Q9BQG0|MBB1A_HUMAN Myb-binding protein 1A OS=Homo sapiens GN=MYBBP1A PE=1 SV=2	9	80	2498.233398	-141.912842	2	2	15M(15.9949)	17.915001	16.594999	1.328717e-01	AEASHAELEKLtqLMRDWAQR	7.705378	17.915077	16.477766	1.437311	A(7.20)E(7.20)A(8.99)S(10.84)H(10.84)A(10.84)E(10.84)L(12.16)E(14.71)K(16.27)L(16.27)T(17.92)Q(17.92)L(16.48)M(14.77)R(12.45)D(12.45)W(12.45)A(12.45)Q(12.45)R(12.45)	nterm7^1;nterm9^1;nterm11^2;cterm8^2;	26.25;24.08;5.91;6.58;
1418	1052.597168	19.073067	2	-1.000000	0	1	KIEISQHAK	K	Y	sp|P61513|RL37A_HUMAN 60S ribosomal protein L37a OS=Homo sapiens GN=RPL37A PE=1 SV=2	13	16	1052.597778	-0.000610	2	1		24.485001	15.795000	7.934757e-04							nterm2^1;nterm3^1;nterm4^1;nterm5^1;nterm6^1;nterm7^1;nterm7^2;nterm8^1;nterm8^2;cterm2^1;cterm3^1;cterm4^1;cterm4^2;cterm5^1;cterm6^1;cterm7^1;cterm8^1;cterm8^2;	5.48;7.13;6.92;8.69;6.46;11.86;14.53;12.47;33.15;5.95;8.84;5.25;5.48;34.93;25.51;85.99;39.79;33.89;
1419	1178.578369	19.075510	2	-1.000000	0	1	GVFGGVSGSGSGGYK	R	G	Q01546 SWISS-PROT:Q01546 Tax_Id=9606 Gene_Symbol=KRT76 Keratin, type II cytoskeletal 2 oral	6	28	1314.620361	-136.041992	2	0		9.836000	8.541000	1.689465e+00	GVFggVSGSGSGGYK	7.799943	9.836002	9.835110	0.000893	G(8.22)V(8.22)F(9.84)G(9.84)G(9.84)V(7.80)S(7.80)G(7.80)S(6.40)G(0.69)S(0.69)G(0.69)G(0.69)Y(0.69)K(0.69)	cterm6^1;cterm7^1;cterm10^1;cterm12^1;cterm13^2;	100.00;0.95;0.54;0.20;22.33;
1420	1148.520752	19.078527	2	-1.000000	0	1	ASNLQDLVYK	R	N	sp|O95347|SMC2_HUMAN Structural maintenance of chromosomes protein 2 OS=Homo sapiens GN=SMC2 PE=1 SV=2	7	18	1149.602905	-1.082153	2	0		14.036000	13.562000	4.155074e+00							nterm4^1;nterm5^1;nterm6^2;nterm7^1;nterm9^1;cterm4^1;cterm5^1;cterm6^1;	19.98;34.55;4.74;13.03;18.32;43.58;22.23;35.05;
1421	2615.455566	19.081976	4	-1.000000	0	1	SCRLLVEVVYLPDLEGSNPKVNSK	K	K	rev_sp|P42285|SK2L2_HUMAN Superkiller viralicidic activity 2-like 2 OS=Homo sapiens GN=SKIV2L2 PE=1 SV=3	8	92	2715.426514	-99.970947	2	2	2C(57.02146)	16.308001	15.509000	1.151603e+00	SCRLLVEVVYLPDLEgsNPKVNSK	11.057648	16.308325	14.305792	2.002533	S(7.95)C(7.95)R(7.95)L(9.56)L(9.56)V(9.56)E(9.56)V(9.56)V(11.40)Y(13.66)L(13.66)P(13.66)D(11.20)L(13.16)E(14.31)G(16.31)S(16.31)N(13.79)P(13.79)K(13.79)V(11.96)N(11.96)S(11.96)K(11.96)	nterm14^2;cterm4^1;cterm7^1;cterm10^1;cterm12^2;	22.35;2.27;46.56;1.28;68.14;
1422	1013.551208	19.085880	2	-1.000000	0	1	PQGPPQGQSPQ	R	-	sp|P02810|PRPC_HUMAN Salivary acidic proline-rich phosphoprotein 1/2 OS=Homo sapiens GN=PRH1 PE=1 SV=2	6	20	1119.530762	-105.979553	2	0		12.631000	12.402000	8.863133e-01	PQGPpqGQSPQ	6.576636	12.631214	10.116520	2.514694	P(8.96)Q(8.96)G(10.12)P(10.12)P(12.63)Q(12.63)G(9.96)Q(9.96)S(9.96)P(5.89)Q(5.89)	nterm2^1;nterm4^1;cterm1^1;cterm2^1;	7.77;3.91;1.12;30.72;
1423	1232.591919	19.089266	2	-1.000000	0	1	RMVWEILHRK	K	L	sp|Q9P0U3|SENP1_HUMAN Sentrin-specific protease 1 OS=Homo sapiens GN=SENP1 PE=1 SV=2	6	18	1366.765503	-134.173584	2	2		11.554000	10.489000	2.957091e-01	RMVweILHRK	6.249545	11.554947	9.131301	2.423646	R(7.99)M(7.99)V(9.13)W(11.55)E(11.55)I(9.08)L(6.78)H(6.04)R(6.04)K(6.04)	nterm2^1;nterm3^1;cterm4^1;cterm5^1;cterm9^2;	2.27;6.79;28.60;32.29;25.16;
1424	1276.554565	19.092752	2	-1.000000	0	1	VRMSFTNIDK	R	D	rev_sp|O00567|NOP56_HUMAN Nucleolar protein 56 OS=Homo sapiens GN=NOP56 PE=1 SV=4	4	18	1209.617554	66.937012	2	1		10.471000	10.264000	2.255193e+00	vRMSFTNIDK	10.471289	6.420705	5.314397	1.106308	V(6.42)R(5.31)M(5.31)S(5.31)F(5.31)T(4.53)N(4.53)I(4.05)D(4.05)K(4.05)	nterm3^2;nterm5^1;cterm3^1;cterm5^1;cterm9^1;	0.78;57.43;1.62;100.00;0.79;
1425	1211.626709	19.096291	2	-1.000000	0	1	QDPAATSDPK	R	Y	rev_sp|Q6AI08|HEAT6_HUMAN HEAT repeat-containing protein 6 OS=Homo sapiens GN=HEATR6 PE=1 SV=1	6	18	1028.477417	183.149292	2	0		11.988000	10.968000	2.582467e-01	QDPAATsdPK	6.808487	11.988502	10.146836	1.841665	Q(5.79)D(6.66)P(8.60)A(8.60)A(10.15)T(10.15)S(11.99)D(11.99)P(9.41)K(9.41)	nterm2^1;nterm6^1;cterm2^1;	9.06;100.00;9.06;
1426	2127.176758	19.099754	3	-1.000000	0	1	RQNIGVATFIGLDKMAVWAK	K	K	sp|Q9NTJ3|SMC4_HUMAN Structural maintenance of chromosomes protein 4 OS=Homo sapiens GN=SMC4 PE=1 SV=2	9	76	2217.209229	-90.032471	2	2		15.628000	15.540000	8.975313e-01	RQNIGVATFIGLDKMAvwak	13.924238	15.628880	15.540572	0.088307	R(5.36)Q(5.36)N(6.78)I(6.78)G(6.78)V(8.40)A(8.40)T(10.41)F(9.25)I(9.25)G(9.25)L(11.13)D(10.85)K(15.47)M(15.54)A(13.69)V(15.63)W(15.63)A(15.63)K(15.63)	nterm2^1;nterm5^2;nterm11^1;nterm13^2;nterm14^2;nterm16^2;cterm8^1;cterm12^1;	1.06;1.06;1.51;28.42;3.37;5.56;16.12;2.78;
1427	2651.432861	19.103874	4	-1.000000	0	1	ERDKVLTAEELNAAQTSVAYGCIK	K	Y	sp|P54136|SYRC_HUMAN Arginine--tRNA ligase, cytoplasmic OS=Homo sapiens GN=RARS PE=1 SV=2	10	92	2665.338135	-13.905273	2	2	22C(57.02146)	18.587000	16.306000	1.506481e-01	ERDKVLTAEELNAAQTSvaygcik	18.587067	17.216228	16.422905	0.793324	E(7.37)R(7.37)D(7.18)K(8.57)V(10.46)L(10.46)T(12.23)A(10.31)E(12.07)E(12.07)L(13.93)N(16.42)A(16.42)A(16.40)Q(15.02)T(15.02)S(15.02)V(17.22)A(17.22)Y(17.22)G(17.22)C(17.22)I(17.22)K(17.22)	nterm2^1;nterm4^1;nterm6^2;nterm8^2;nterm10^1;nterm11^2;nterm13^2;nterm17^2;cterm9^2;cterm10^1;cterm10^2;cterm22^2;	3.48;29.08;12.73;10.64;5.13;56.95;15.26;16.83;7.52;4.96;18.06;4.80;
1428	1292.523315	19.107731	2	-1.000000	0	1	LIAEGNGDNIPVR	K	T	rev_Q2UVX4 SWISS-PROT:Q2UVX4 (Bos taurus) Complement C3 precursor	4	24	1366.720337	-74.197021	2	0		10.647000	10.629000	2.129445e+00	LIAEGNgdNIPVR	10.647591	9.940619	5.935688	4.004932	L(5.31)I(4.61)A(4.61)E(4.61)G(4.61)N(5.94)G(9.94)D(9.94)N(5.34)I(5.34)P(5.34)V(5.34)R(5.34)	nterm5^1;nterm6^1;cterm4^1;cterm5^1;cterm12^1;	3.78;100.00;3.78;100.00;1.39;
1430	1134.614136	19.131466	2	-1.000000	0	1	RATPHPSELK	R	V	sp|Q14160|SCRIB_HUMAN Protein scribble homolog OS=Homo sapiens GN=SCRIB PE=1 SV=4;tr|A0A0G2JMS7|A0A0G2JMS7_HUMAN Protein scribble homolog OS=Homo sapiens GN=SCRIB PE=1 SV=1	11	18	1134.614502	-0.000366	2	1		20.083000	14.840000	4.019987e-03							nterm3^1;nterm5^2;nterm6^1;nterm7^1;nterm7^2;nterm8^1;nterm8^2;nterm9^1;nterm9^2;cterm2^1;cterm3^1;cterm5^1;cterm6^1;cterm7^1;cterm9^1;	11.28;3.58;7.36;3.87;7.15;58.13;100.00;19.07;77.20;24.87;6.60;16.38;4.21;6.89;2.26;
1431	1077.592529	19.133406	2	-1.000000	0	1	VPQAEGPPKR	R	V	sp|Q14160|SCRIB_HUMAN Protein scribble homolog OS=Homo sapiens GN=SCRIB PE=1 SV=4;tr|A0A0G2JMS7|A0A0G2JMS7_HUMAN Protein scribble homolog OS=Homo sapiens GN=SCRIB PE=1 SV=1	11	18	1077.593018	-0.000488	2	1		19.236000	10.621000	4.724112e-04							nterm2^1;nterm3^1;nterm4^1;nterm5^1;nterm9^1;cterm1^1;cterm4^1;cterm5^1;cterm6^1;cterm7^1;cterm8^1;cterm8^2;cterm9^1;cterm9^2;	1.21;1.44;4.08;12.27;4.30;3.68;14.91;18.23;10.47;22.94;14.28;8.71;1.05;100.00;
1433	855.339966	19.157667	2	-1.000000	0	1	MMMQSGRK	R	G	sp|P05141|ADT2_HUMAN ADP/ATP translocase 2 OS=Homo sapiens GN=SLC25A5 PE=1 SV=7;sp|P12235|ADT1_HUMAN ADP/ATP translocase 1 OS=Homo sapiens GN=SLC25A4 PE=1 SV=4;sp|P12236|ADT3_HUMAN ADP/ATP translocase 3 OS=Homo sapiens GN=SLC25A6 PE=1 SV=4	6	14	983.435059	-128.095093	2	1	2M(15.9949)	10.632000	10.570000	2.506933e-01	MMMqSGRK	5.715321	10.632073	9.673780	0.958293	M(2.74)M(4.17)M(8.86)Q(10.63)S(9.67)G(9.67)R(9.67)K(8.24)	nterm2^1;nterm3^1;nterm4^1;nterm7^2;cterm1^1;cterm4^1;	8.62;5.92;1.14;4.55;1.63;6.15;
1434	2249.993652	19.160988	3	-1.000000	0	1	NNPLYHAGAVAFSISAGIPK	R	V	sp|O95071|UBR5_HUMAN E3 ubiquitin-protein ligase UBR5 OS=Homo sapiens GN=UBR5 PE=1 SV=2	11	76	2026.063477	223.930176	2	0		23.023001	19.469000	3.079248e-03	NNPLYHAGaVAFSISAGIPK	10.964760	23.023472	20.939865	2.083607	N(19.45)N(19.45)P(19.45)L(19.45)Y(17.45)H(17.45)A(20.81)G(20.81)A(23.02)V(20.94)A(20.94)F(16.41)S(16.20)I(16.20)S(16.20)A(14.51)G(10.74)I(10.74)P(10.74)K(9.32)	nterm6^1;nterm8^1;cterm4^1;cterm6^2;cterm9^1;	70.52;40.76;29.86;1.80;100.00;
1435	1664.860840	19.164898	3	-1.000000	0	1	DRVCKACMSGGYAR	R	S	rev_sp|P49207|RL34_HUMAN 60S ribosomal protein L34 OS=Homo sapiens GN=RPL34 PE=1 SV=3	9	52	1629.717407	35.143433	2	2	4C(57.02146), 7C(57.02146)	18.280001	17.589001	1.047562e-01	DRVCkacMSGGYAR	12.037902	18.280851	16.565563	1.715288	D(14.77)R(14.77)V(16.57)C(16.57)K(18.28)A(18.28)C(18.28)M(15.19)S(11.16)G(9.19)G(9.19)Y(8.14)A(8.14)R(7.26)	nterm4^1;cterm1^1;cterm5^1;cterm6^1;cterm7^1;	48.20;6.01;49.35;82.03;8.75;
1436	1198.529907	19.168686	3	-1.000000	0	1	SRVSVSPGRTSGK	K	V	sp|Q8IYB3|SRRM1_HUMAN Serine/arginine repetitive matrix protein 1 OS=Homo sapiens GN=SRRM1 PE=1 SV=2	4	48	1316.715942	-118.186035	2	2		11.070000	9.233000	5.662958e-01	SRVSVSPGrtSGK	4.605170	11.070253	9.964790	1.105463	S(0.00)R(0.00)V(0.00)S(0.00)V(5.31)S(5.31)P(6.47)G(6.47)R(11.07)T(11.07)S(9.96)G(9.96)K(9.96)	nterm8^2;cterm3^1;	100.00;0.73;
1437	3454.094482	19.172165	5	-1.000000	0	1	ALSDHHIYLEGTLLKPNMVTPGHACTQK	K	F	tr|J3KPS3|J3KPS3_HUMAN Fructose-bisphosphate aldolase OS=Homo sapiens GN=ALDOA PE=1 SV=1	8	108	3146.563965	307.530518	2	1	18M(15.9949), 25C(57.02146)	13.840000	13.369000	1.668076e+00	ALSDhhiylegTLLKPNMVTPGHACTQK	13.840162	11.263090	10.782263	0.480827	A(10.19)L(10.19)S(10.19)D(10.19)H(11.26)H(11.26)I(11.26)Y(11.26)L(11.26)E(11.26)G(11.26)T(9.64)L(9.64)L(9.64)K(10.65)P(10.78)N(7.02)M(7.02)V(7.02)T(7.02)P(7.02)G(5.77)H(5.77)A(5.77)C(4.31)T(8.27)Q(8.27)K(8.27)	nterm4^1;nterm6^2;nterm14^2;nterm15^2;cterm4^1;cterm7^1;cterm12^2;cterm14^2;cterm17^2;	0.90;2.73;8.07;3.48;4.28;3.19;100.00;4.96;1.94;
1438	1096.561523	19.176016	2	-1.000000	0	1	GSGVNAAGDGTIR	R	E	sp|P22735|TGM1_HUMAN Protein-glutamine gamma-glutamyltransferase K OS=Homo sapiens GN=TGM1 PE=1 SV=4	6	24	1173.573730	-77.012207	2	0		10.500000	10.387000	3.624776e+00	gsGVNAAGDGTIR	6.031589	10.500848	8.991939	1.508909	G(10.50)S(10.50)G(8.99)V(8.99)N(7.75)A(6.25)A(6.25)G(6.25)D(3.09)G(3.09)T(3.09)I(1.31)R(0.00)	cterm1^1;cterm2^1;cterm3^2;cterm8^1;cterm9^1;cterm11^1;	1.95;5.91;1.38;7.37;2.07;2.00;
1439	2615.455566	19.179438	3	-1.000000	0	1	PGMTVAVADALLDVGQLMLARADAGFK	K	V	rev_sp|P10809|CH60_HUMAN 60 kDa heat shock protein, mitochondrial OS=Homo sapiens GN=HSPD1 PE=1 SV=2	9	104	2745.419189	-129.963623	2	1	3M(15.9949)	17.046000	15.649000	1.449849e+00	PGMTVAVADalLDVGQLMLARADAGFK	17.046213	15.893448	13.092269	2.801179	P(10.57)G(10.57)M(10.57)T(10.57)V(10.57)A(10.57)V(10.57)A(10.57)D(11.45)A(15.89)L(15.89)L(13.09)D(10.89)V(10.89)G(9.45)Q(9.45)L(8.08)M(8.08)L(8.08)A(7.97)R(6.47)A(6.47)D(6.47)A(6.47)G(6.47)F(6.47)K(6.47)	nterm6^2;nterm8^2;nterm9^1;nterm19^2;cterm7^2;cterm8^2;cterm11^1;cterm15^2;cterm16^2;	0.95;2.42;100.00;5.70;4.44;3.43;2.47;8.85;34.43;
1440	1270.540039	19.183268	2	-1.000000	0	1	AADEEALQRQR	R	K	rev_sp|Q15149|PLEC_HUMAN Plectin OS=Homo sapiens GN=PLEC PE=1 SV=3	4	20	1285.637329	-15.097290	2	1		11.074000	11.074000	1.460903e+00	AADEEAlQRQR	9.925543	11.074374	7.312553	3.761821	A(6.27)A(6.27)D(6.27)E(6.27)E(7.31)A(7.31)L(11.07)Q(6.47)R(6.47)Q(5.32)R(5.32)	nterm4^1;nterm6^1;cterm4^1;	2.23;100.00;100.00;
1441	1240.492065	19.186768	2	-1.000000	0	1	TSGIMLNIGAASPR	R	S	rev_sp|Q08211|DHX9_HUMAN ATP-dependent RNA helicase A OS=Homo sapiens GN=DHX9 PE=1 SV=4	7	26	1386.728882	-146.236816	2	0		8.653000	7.872000	1.591903e-01	TSGIMLNIGAaSPR	3.905246	8.653517	6.900770	1.752747	T(1.75)S(3.00)G(3.00)I(4.75)M(5.08)L(5.08)N(5.08)I(5.08)G(5.08)A(6.90)A(8.65)S(6.76)P(4.92)R(4.92)	nterm4^1;nterm7^2;nterm9^1;cterm2^1;cterm3^1;cterm9^2;	1.39;1.39;2.91;1.50;1.39;2.53;
1443	1172.562744	19.211340	2	-1.000000	0	1	VPPPSSSTQPAR	R	P	rev_sp|Q8IYB3|SRRM1_HUMAN Serine/arginine repetitive matrix protein 1 OS=Homo sapiens GN=SRRM1 PE=1 SV=2	4	22	1222.630493	-50.067749	2	0		7.909000	7.907000	3.375341e+00	VPPPSSsTQPAR	7.909057	6.396596	5.303852	1.092744	V(2.61)P(2.61)P(1.79)P(1.79)S(1.79)S(1.79)S(6.40)T(4.61)Q(5.30)P(5.30)A(5.30)R(5.30)	nterm6^1;nterm6^2;nterm8^1;cterm5^1;cterm10^1;	100.00;0.22;0.56;6.00;0.77;
1444	905.439026	19.214869	2	-1.000000	0	1	GTQVYSPEK	K	G	sp|O75643|U520_HUMAN U5 small nuclear ribonucleoprotein 200 kDa helicase OS=Homo sapiens GN=SNRNP200 PE=1 SV=2	5	16	1007.492371	-102.053345	2	0		9.552000	9.108000	9.480256e-01	GTQVYspek	7.280261	9.552071	7.558733	1.993338	G(0.47)T(0.47)Q(0.47)V(5.31)Y(7.56)S(9.55)P(9.55)E(9.55)K(9.55)	nterm2^1;nterm3^1;nterm4^1;nterm5^1;cterm3^2;cterm6^1;	0.74;5.78;14.12;17.23;0.50;1.60;
1445	978.524292	19.218246	2	-1.000000	0	1	PQIAADGTLAK	R	I	rev_sp|O43824|GTPB6_HUMAN Putative GTP-binding protein 6 OS=Homo sapiens GN=GTPBP6 PE=2 SV=3	6	20	1083.592285	-105.067993	2	0		12.161000	10.699000	1.862312e-01	PQIAADGTlaK	7.679853	12.161587	10.739664	1.421923	P(2.57)Q(1.55)I(6.21)A(6.21)A(6.21)D(9.67)G(9.67)T(9.67)L(12.16)A(12.16)K(10.74)	nterm2^1;nterm5^1;nterm8^1;cterm6^1;cterm10^1;	5.67;100.00;23.99;23.14;2.78;
1446	1099.574707	19.221643	2	-1.000000	0	1	GPSGDAGKPGADGR	K	D	rev_sp|P02452|CO1A1_HUMAN Collagen alpha-1(I) chain OS=Homo sapiens GN=COL1A1 PE=1 SV=5	8	26	1240.579468	-141.004761	2	1		15.689000	13.198000	4.032553e-02	GPSGDAGkpGADGR	10.729630	15.689897	13.922672	1.767224	G(12.35)P(12.35)S(12.35)G(13.77)D(12.36)A(12.36)G(13.86)K(15.69)P(15.69)G(13.92)A(11.54)D(8.87)G(8.87)R(6.83)	nterm3^1;nterm7^1;cterm1^1;cterm3^1;cterm4^1;cterm5^1;cterm8^2;	3.61;60.58;45.81;5.37;32.87;21.07;5.07;
1447	2660.044434	19.225092	4	-1.000000	0	1	GRHGSGSGHSSSYGQHGSGSGWSSSSGR	R	H	Q86YZ3 SWISS-PROT:Q86YZ3 Tax_Id=9606 Gene_Symbol=HRNR Hornerin	9	108	2689.136230	-29.091797	2	1		16.749001	16.224001	1.837156e+00	grhgsgsghsSSYGQHGSGSGWSSSSGR	16.749012	16.156792	13.850987	2.305804	G(16.16)R(16.16)H(16.16)G(16.16)S(16.16)G(16.16)S(16.16)G(16.16)H(16.16)S(16.16)S(13.85)S(11.39)Y(11.39)G(11.39)Q(11.39)H(11.39)G(9.47)S(7.80)G(7.80)S(6.22)G(3.89)W(3.89)S(3.89)S(2.05)S(0.00)S(0.00)G(0.00)R(0.59)	nterm27^2;cterm4^1;cterm5^1;cterm6^1;cterm8^1;cterm9^1;cterm11^1;cterm12^1;cterm17^2;cterm18^2;	1.81;7.76;16.65;47.11;59.32;18.44;5.85;14.37;83.19;52.22;
1448	3454.092773	19.228935	5	-1.000000	0	1	LATGLGTMNYPTILPSGVGSGKGSTSPGPKGK	R	W	sp|O95180|CAC1H_HUMAN Voltage-dependent T-type calcium channel subunit alpha-1H OS=Homo sapiens GN=CACNA1H PE=1 SV=4	9	124	3045.580322	408.512451	2	2	8M(15.9949)	16.040001	14.509000	1.424252e+00	LATGLGTMNYPTILPSGVGSGKGStsPGPKGK	16.040859	13.599895	13.178400	0.421495	L(5.79)A(5.79)T(5.79)G(5.79)L(5.79)G(7.16)T(7.16)M(7.16)N(9.15)Y(9.15)P(9.15)T(8.01)I(8.01)L(8.01)P(9.75)S(11.42)G(11.42)V(8.83)G(8.83)S(8.83)G(10.11)K(11.77)G(11.77)S(11.77)T(13.60)S(13.60)P(13.18)G(13.18)P(13.18)K(13.18)G(13.18)K(13.18)	nterm5^1;nterm8^1;nterm14^2;nterm15^2;nterm21^2;nterm24^2;cterm6^1;cterm15^2;cterm21^2;	3.93;10.42;12.70;9.00;1.87;1.46;7.91;44.79;1.71;
1449	1459.638428	19.232771	2	-1.000000	0	1	DIQQTLTQNMER	R	I	sp|Q9HAV4|XPO5_HUMAN Exportin-5 OS=Homo sapiens GN=XPO5 PE=1 SV=1	8	22	1475.703735	-16.065308	2	0		13.763000	11.865000	3.390025e-02	DIQQTLTQnMER	5.675095	13.763838	11.865843	1.897995	D(4.11)I(4.11)Q(5.60)Q(6.80)T(6.80)L(6.80)T(9.97)Q(9.97)N(13.76)M(11.87)E(10.22)R(8.79)	nterm2^1;nterm6^1;nterm8^1;cterm7^2;cterm9^2;	1.08;42.21;5.30;3.80;8.23;
1451	1156.596558	19.257355	2	-1.000000	0	1	VGSTAVQVTSAER	K	T	sp|P21359|NF1_HUMAN Neurofibromin OS=Homo sapiens GN=NF1 PE=1 SV=2	5	24	1303.673096	-147.076538	2	0		11.732000	11.722000	8.137919e-01	VGSTAVQVTSAer	6.420822	11.732618	10.620668	1.111950	V(0.00)G(0.00)S(0.31)T(0.31)A(0.31)V(0.31)Q(4.91)V(9.92)T(9.92)S(9.92)A(10.62)E(11.73)R(11.73)	nterm6^1;nterm8^2;nterm10^1;nterm11^1;cterm5^2;	100.00;0.40;1.06;1.36;0.32;
1452	2615.454590	19.259914	5	-1.000000	0	1	PVHKGAGTESFFTNFSDDGGGITK	R	D	rev_sp|P68363|TBA1B_HUMAN Tubulin alpha-1B chain OS=Homo sapiens GN=TUBA1B PE=1 SV=1;rev_sp|Q71U36|TBA1A_HUMAN Tubulin alpha-1A chain OS=Homo sapiens GN=TUBA1A PE=1 SV=1;rev_sp|Q9BQE3|TBA1C_HUMAN Tubulin alpha-1C chain OS=Homo sapiens GN=TUBA1C PE=1 SV=1	8	92	2468.160645	147.293945	2	1		13.937000	13.773000	6.924775e-01	PVHKGAGtESFFTNFSDDGGGITK	10.937187	13.937888	12.324066	1.613822	P(5.21)V(5.21)H(5.21)K(5.21)G(5.21)A(7.30)G(12.32)T(13.94)E(12.32)S(10.94)F(10.94)F(10.94)T(10.94)N(10.94)F(7.12)S(6.42)D(6.42)D(6.42)G(6.42)G(9.92)G(9.92)I(9.92)T(9.92)K(9.92)	nterm5^2;nterm6^1;nterm7^2;cterm7^2;cterm9^1;cterm10^2;	2.19;100.00;0.61;0.61;0.29;14.29;
1453	2475.052246	19.263824	4	-1.000000	0	1	RDVEGFVIDQTGIIAVVDALMHGK	-	S	rev_sp|O75306|NDUS2_HUMAN NADH dehydrogenase [ubiquinone] iron-sulfur protein 2, mitochondrial OS=Homo sapiens GN=NDUFS2 PE=1 SV=2	9	92	2624.363037	-149.310791	2	1	N-term(42.0106)	16.045000	14.594000	3.085876e-01	RDVEGFVIDQTGIIavvdaLMHGK	8.143044	16.045197	14.222346	1.822850	R(9.64)D(11.46)V(11.46)E(10.16)G(10.16)F(10.16)V(10.16)I(7.44)D(7.44)Q(11.71)T(13.52)G(11.69)I(11.69)I(11.75)A(16.05)V(16.05)V(16.05)D(16.05)A(16.05)L(14.22)M(11.45)H(10.06)G(10.06)K(10.06)	nterm1^1;nterm10^1;nterm14^2;cterm4^1;cterm11^1;cterm16^2;cterm21^2;	0.40;0.13;78.18;0.50;0.24;1.06;0.47;
1454	2475.052734	19.267691	3	-1.000000	0	1	VMNEIDDKSLGGSSQIVIQQER	K	G	rev_sp|P38646|GRP75_HUMAN Stress-70 protein, mitochondrial OS=Homo sapiens GN=HSPA9 PE=1 SV=2	14	84	2445.216797	29.835938	2	1		25.469999	22.396000	8.101955e-03	VMNEIDDKSLGGSSqIVIQQER	5.457236	25.470917	24.064236	1.406681	V(4.30)M(6.24)N(8.21)E(8.21)I(8.21)D(11.01)D(11.01)K(11.01)S(14.99)L(16.94)G(20.59)G(22.83)S(22.83)S(22.83)Q(25.47)I(24.06)V(22.96)I(20.63)Q(18.41)Q(18.41)E(18.41)R(18.41)	nterm8^1;nterm10^2;cterm4^1;cterm5^2;cterm15^2;	22.43;2.28;1.18;1.20;5.41;
1455	1447.662842	19.271555	3	-1.000000	0	1	AEHTPMAPGGSTHR	R	R	tr|J3QRU8|J3QRU8_HUMAN ARF GTPase-activating protein GIT1 OS=Homo sapiens GN=GIT1 PE=1 SV=1	13	52	1447.662598	0.000244	2	0		22.291000	11.376000	6.552675e-05							nterm6^1;nterm7^1;nterm7^2;nterm10^1;nterm10^2;nterm11^1;nterm13^2;cterm1^1;cterm2^2;cterm4^1;cterm5^1;cterm5^2;cterm6^1;cterm7^1;cterm7^2;cterm8^2;cterm9^1;cterm10^1;cterm10^2;cterm11^2;cterm12^2;	3.19;18.95;2.59;0.50;5.84;0.12;1.97;1.22;0.26;2.16;4.19;0.72;9.72;14.09;100.00;6.20;0.13;0.32;5.40;6.21;3.97;
1456	2127.176758	19.275232	5	-1.000000	0	1	QPSSSAGRRVPPPSSSTQPAR	R	P	rev_sp|Q8IYB3|SRRM1_HUMAN Serine/arginine repetitive matrix protein 1 OS=Homo sapiens GN=SRRM1 PE=1 SV=2	8	80	2149.098633	-21.921875	2	2		14.080000	13.287000	5.957376e-01	QPSSSAGRRVPPPssSTQPAR	8.361776	14.080770	12.556008	1.524761	Q(3.48)P(3.48)S(6.30)S(6.30)S(6.30)A(6.30)G(6.30)R(6.30)R(6.30)V(6.30)P(8.24)P(11.14)P(11.14)S(14.08)S(14.08)S(12.56)T(12.56)Q(11.15)P(11.15)A(11.15)R(10.01)	nterm1^1;nterm2^1;nterm5^2;nterm10^2;nterm13^2;cterm1^1;cterm6^1;cterm6^2;	3.17;7.86;4.14;11.06;3.15;3.22;3.15;12.95;
1457	1368.608765	19.279131	2	-1.000000	0	1	THSQGGYGSQGYK	R	Y	sp|Q9Y285|SYFA_HUMAN Phenylalanine--tRNA ligase alpha subunit OS=Homo sapiens GN=FARSA PE=1 SV=3	9	24	1368.605713	0.003052	2	0		16.358000	11.689000	2.016891e-02							nterm2^1;nterm3^1;nterm6^1;nterm11^1;nterm12^1;cterm6^1;cterm8^1;cterm8^2;cterm9^1;cterm10^1;cterm11^1;	35.42;6.62;7.00;6.42;6.65;26.15;12.88;23.24;23.01;35.78;67.56;
1458	1447.661377	19.282656	2	-1.000000	0	1	AEHTPMAPGGSTHR	R	R	tr|J3QRU8|J3QRU8_HUMAN ARF GTPase-activating protein GIT1 OS=Homo sapiens GN=GIT1 PE=1 SV=1	6	26	1447.662598	-0.001221	2	0		12.143000	11.274000	3.694109e+00							nterm3^1;nterm4^1;cterm7^1;cterm9^1;cterm10^1;cterm11^1;cterm11^2;cterm12^2;	3.06;30.13;29.68;5.71;76.34;6.18;2.39;9.39;
1459	1254.570313	19.286234	2	-1.000000	0	1	TTLEDGPPGGFPK	R	L	rev_tr|J3QRU8|J3QRU8_HUMAN ARF GTPase-activating protein GIT1 OS=Homo sapiens GN=GIT1 PE=1 SV=1	5	24	1314.645508	-60.075195	2	0		8.580000	8.547000	9.240766e-01	TTLEDGPPggfpk	4.422449	8.580612	6.294251	2.286361	T(0.00)T(0.43)L(1.87)E(1.87)D(3.87)G(3.87)P(6.29)P(6.29)G(8.58)G(8.58)F(8.58)P(8.58)K(8.58)	nterm4^1;nterm6^1;	7.41;34.24;
1460	2497.033936	19.290022	3	-1.000000	0	1	PQFYTFTIDPRTLNGYEEGYR	K	R	rev_sp|Q76LX8|ATS13_HUMAN A disintegrin and metalloproteinase with thrombospondin motifs 13 OS=Homo sapiens GN=ADAMTS13 PE=1 SV=1	10	80	2566.212646	-69.178711	2	1		19.521000	19.327000	4.278909e-01	PQFYTFTiDPRTLNGYEEGYR	10.351859	19.521000	19.115490	0.405510	P(12.64)Q(14.33)F(14.33)Y(19.12)T(19.12)F(19.12)T(19.12)I(19.52)D(17.45)P(17.45)R(17.45)T(17.45)L(15.63)N(14.17)G(14.17)Y(12.42)E(12.42)E(12.42)G(9.96)Y(9.96)R(9.96)	nterm3^1;nterm5^1;cterm3^1;cterm6^1;cterm9^1;cterm13^2;	29.78;19.42;2.87;17.56;4.73;18.67;
1461	1298.538452	19.293913	2	-1.000000	0	1	RLEKLIIEDK	K	A	tr|A0A0U1RQK7|A0A0U1RQK7_HUMAN Eukaryotic translation initiation factor 4 gamma 3 OS=Homo sapiens GN=EIF4G3 PE=1 SV=1	6	18	1255.749878	42.788574	2	2		12.159000	11.575000	1.289114e+00	RLEKLIIedk	4.879750	12.159886	12.129800	0.030087	R(3.32)L(4.73)E(6.14)K(8.18)L(8.18)I(10.62)I(12.13)E(12.16)D(12.16)K(12.16)	nterm5^1;nterm7^2;cterm3^1;	57.59;3.10;2.29;
1463	2386.313721	19.318214	4	-1.000000	0	1	TLITFAGMIPYRTSGDTNAR	R	L	sp|Q8N1F7|NUP93_HUMAN Nuclear pore complex protein Nup93 OS=Homo sapiens GN=NUP93 PE=1 SV=2	9	76	2200.094482	186.219238	2	1	8M(15.9949)	16.105000	16.000000	6.406490e-01	TLITFAGMIPYRTsgDTNAR	11.418539	16.105513	14.681131	1.424381	T(4.24)L(4.24)I(5.37)T(5.37)F(6.77)A(11.38)G(11.38)M(14.21)I(14.21)P(14.21)Y(14.21)R(14.21)T(14.68)S(16.11)G(16.11)D(12.32)T(12.32)N(12.32)A(12.32)R(12.32)	nterm2^1;nterm4^2;nterm5^1;nterm7^1;cterm1^1;cterm5^1;cterm8^1;	0.83;0.83;21.90;59.45;1.20;21.90;0.94;
1464	1121.557007	19.321604	2	-1.000000	0	1	SSDGSQEENR	R	T	rev_sp|P20930|FILA_HUMAN Filaggrin OS=Homo sapiens GN=FLG PE=1 SV=3	7	18	1107.442749	14.114258	2	0		8.328000	8.178000	4.020541e-01	SSDGsqEENR	4.349994	8.328043	6.680205	1.647838	S(4.35)S(4.35)D(6.68)G(6.68)S(8.33)Q(8.33)E(5.35)E(3.25)N(3.25)R(0.88)	nterm2^1;nterm4^1;cterm1^1;cterm3^1;cterm4^1;	0.54;0.78;0.54;1.85;10.52;
1465	2386.312500	19.325108	5	-1.000000	0	1	GDMFGKPIANPTLIEYRQR	K	F	rev_sp|P35580|MYH10_HUMAN Myosin-10 OS=Homo sapiens GN=MYH10 PE=1 SV=3	8	72	2221.131104	165.181396	2	2	3M(15.9949)	10.052000	9.708000	1.640800e+00	GDMFGKPIANPTLIeYRQR	6.095121	10.052500	8.621170	1.431330	G(0.00)D(0.00)M(0.00)F(0.79)G(0.79)K(2.90)P(3.81)I(3.81)A(3.81)N(4.91)P(6.89)T(8.62)L(8.62)I(8.62)E(10.05)Y(8.07)R(8.07)Q(8.07)R(8.07)	nterm5^1;nterm5^2;nterm6^1;nterm9^1;nterm10^2;cterm1^1;cterm4^1;	8.22;0.47;1.98;0.06;8.22;0.62;0.98;
1466	864.445190	19.328875	2	-1.000000	0	1	AKFKFPGR	R	Q	sp|P27635|RL10_HUMAN 60S ribosomal protein L10 OS=Homo sapiens GN=RPL10 PE=1 SV=4	5	14	949.549744	-85.104553	2	2		8.775000	8.205000	2.002132e+00	AKfkFPGR	8.775740	6.506283	6.465186	0.041097	A(6.47)K(6.47)F(6.51)K(6.51)F(2.80)P(2.80)G(3.95)R(2.31)	nterm2^1;nterm6^1;cterm1^1;cterm4^1;cterm6^1;	3.18;1.86;5.14;100.00;1.92;
1467	1170.503052	19.332188	2	-1.000000	0	1	EALIAASETLK	K	E	sp|Q9NTJ3|SMC4_HUMAN Structural maintenance of chromosomes protein 4 OS=Homo sapiens GN=SMC4 PE=1 SV=2	7	20	1144.633789	25.869263	2	0		11.922000	11.879000	2.248029e-01	EALiAASETLK	5.808917	11.922647	10.506922	1.415726	E(10.51)A(10.51)L(10.51)I(11.92)A(10.44)A(10.44)S(7.15)E(5.20)T(3.96)L(2.93)K(0.51)	cterm4^1;cterm5^1;cterm7^1;	4.14;46.01;5.39;
1468	2356.320313	19.335682	5	-1.000000	0	1	WAIPCGHSKSGKEGTYVVIER	K	I	sp|Q8NFU7|TET1_HUMAN Methylcytosine dioxygenase TET1 OS=Homo sapiens GN=TET1 PE=1 SV=2	8	80	2373.189941	-16.869629	2	2	5C(57.02146)	16.145000	15.585000	5.969951e-01	WAIPCGhSKSGKEGTYVVIER	7.818241	16.145624	14.340395	1.805229	W(14.28)A(14.28)I(14.28)P(14.28)C(14.28)G(14.28)H(16.15)S(14.34)K(10.95)S(10.95)G(10.95)K(10.95)E(6.89)G(8.42)T(8.42)Y(6.72)V(6.72)V(5.50)I(5.50)E(5.50)R(2.97)	nterm6^1;nterm8^2;nterm13^2;cterm1^1;cterm9^2;	7.74;59.47;1.96;12.55;51.51;
1469	2055.936035	19.339624	4	-1.000000	0	1	LQGAQVAGELSQYIGKSR	K	N	rev_sp|Q15149|PLEC_HUMAN Plectin OS=Homo sapiens GN=PLEC PE=1 SV=3	9	68	1904.011475	151.924561	2	1		16.857000	16.673000	1.945564e+00	LQGAQvageLSQYIGKSR	11.032038	16.857594	15.204280	1.653314	L(10.80)Q(10.80)G(12.94)A(14.44)Q(14.44)V(16.86)A(16.86)G(16.86)E(16.86)L(15.20)S(13.71)Q(13.71)Y(11.85)I(11.68)G(11.68)K(10.50)S(10.50)R(8.25)	nterm2^1;nterm5^1;cterm1^1;cterm5^1;cterm6^2;	25.08;58.44;24.91;10.77;26.01;
1470	1293.703735	19.343506	2	-1.000000	0	1	VLSTVHTHSSVK	R	S	tr|F8W950|F8W950_HUMAN Aminoacyl tRNA synthase complex-interacting multifunctional protein 2 OS=Homo sapiens GN=AIMP2 PE=1 SV=1	6	22	1293.703979	-0.000244	2	0		11.097000	10.807000	6.654096e+00							nterm2^1;nterm11^1;cterm4^1;cterm5^1;cterm7^1;cterm8^1;cterm9^2;cterm10^1;cterm10^2;	7.01;3.58;17.48;21.06;60.73;29.91;11.76;21.83;98.91;
1471	1407.781738	19.346994	2	-1.000000	0	1	FTFRTARQVPR	R	L	sp|Q9NPH2|INO1_HUMAN Inositol-3-phosphate synthase 1 OS=Homo sapiens GN=ISYNA1 PE=1 SV=1	7	20	1377.762817	30.018921	2	2		10.514000	10.188000	2.636356e+00	FTfrtARQVPR	0.417730	10.514275	8.692387	1.821888	F(8.69)T(8.69)F(10.51)R(10.51)T(10.51)A(7.15)R(5.09)Q(2.96)V(1.31)P(1.31)R(0.03)	nterm2^1;cterm4^1;cterm7^1;	1.03;1.47;2.26;
1472	2230.212158	19.350855	3	-1.000000	0	1	KEVQALIAEGIALVWESYK	K	L	sp|Q14204|DYHC1_HUMAN Cytoplasmic dynein 1 heavy chain 1 OS=Homo sapiens GN=DYNC1H1 PE=1 SV=5	9	72	2146.167236	84.044922	2	1		17.518999	15.660000	4.185137e-01	KEVQALIAEGiALVWESYK	5.878186	17.519054	16.353775	1.165279	K(3.12)E(2.69)V(4.45)Q(4.45)A(6.27)L(7.99)I(7.99)A(11.00)E(13.18)G(15.29)I(17.52)A(15.40)L(16.35)V(16.35)W(16.35)E(16.35)S(14.38)Y(14.38)K(14.38)	nterm10^1;nterm12^1;cterm3^1;cterm8^2;	9.33;2.79;3.07;4.30;
1473	1764.834473	19.354698	2	-1.000000	0	1	GSGGGSSGGSIGGRGSSSGGVK	R	S	sp|P04264|K2C1_HUMAN Keratin, type II cytoskeletal 1 OS=Homo sapiens GN=KRT1 PE=1 SV=6	12	42	1750.819336	14.015137	2	1		21.923000	16.181000	6.949857e-04	GSGGGSSGGSIggrGSSSGGVK	7.069357	21.923376	19.621445	2.301931	G(12.24)S(12.24)G(12.24)G(12.24)G(12.24)S(13.98)S(13.98)G(13.98)G(15.62)S(17.56)I(19.62)G(21.92)G(21.92)R(21.92)G(17.71)S(17.71)S(13.72)S(11.91)G(10.25)G(10.25)V(10.25)K(9.31)	nterm4^1;nterm5^1;cterm4^1;cterm6^1;cterm8^1;cterm14^2;	1.73;4.92;5.17;11.74;22.92;15.76;
1474	1555.806519	19.358389	2	-1.000000	0	1	SNMGHPEPASGLAALAK	K	V	tr|A0A0U1RQF0|A0A0U1RQF0_HUMAN Fatty acid synthase OS=Homo sapiens GN=FASN PE=1 SV=1	7	32	1649.819458	-94.012939	2	0		9.790000	9.431000	2.196851e+00	SNMGHPEpASGLAALAK	4.270061	9.790201	8.134489	1.655712	S(8.13)N(8.13)M(8.13)G(8.13)H(8.13)P(8.13)E(8.13)P(9.79)A(7.57)S(7.57)G(6.09)L(3.31)A(4.30)A(4.30)L(1.30)A(1.30)K(1.30)	nterm12^1;cterm3^1;cterm6^1;cterm9^1;	0.89;1.75;1.31;8.86;
1475	973.446228	19.362041	2	-1.000000	0	1	EAAEAGAEAR	R	L	sp|Q14160|SCRIB_HUMAN Protein scribble homolog OS=Homo sapiens GN=SCRIB PE=1 SV=4;tr|A0A0G2JMS7|A0A0G2JMS7_HUMAN Protein scribble homolog OS=Homo sapiens GN=SCRIB PE=1 SV=1	7	18	973.446411	-0.000183	2	0		12.979000	12.149000	1.770927e+00							nterm2^1;nterm3^1;nterm4^2;cterm1^1;cterm2^1;cterm3^1;cterm5^1;cterm6^1;cterm7^1;cterm8^1;	5.18;14.88;5.18;6.86;8.40;15.45;28.14;19.32;3.07;4.77;
1477	881.471619	19.385744	2	-1.000000	0	1	GLNVDHK	R	M	rev_sp|Q6P2Q9|PRP8_HUMAN Pre-mRNA-processing-splicing factor 8 OS=Homo sapiens GN=PRPF8 PE=1 SV=2	5	12	781.408264	100.063354	2	0		8.144000	7.532000	1.616428e+00	GLNVDhK	3.925991	8.144375	6.953281	1.191094	G(0.45)L(0.45)N(2.13)V(3.07)D(5.61)H(8.14)K(6.95)	nterm3^1;nterm4^1;cterm1^1;cterm6^2;	2.55;13.58;1.57;20.49;
1478	1143.537842	19.388775	2	-1.000000	0	1	SSFGGRSSFGGR	R	S	rev_Q7RTT2 TREMBL:Q7RTT2 Tax_Id=9606 Gene_Symbol=KRT78 Keratin-78	7	22	1200.563477	-57.025635	2	1		12.265000	11.606000	1.251229e+00	SSFGGrssFGGR	3.532390	12.265874	11.931328	0.334546	S(5.84)S(5.84)F(8.61)G(10.10)G(8.61)R(12.27)S(12.27)S(12.27)F(8.80)G(8.80)G(11.93)R(8.80)	nterm2^1;nterm10^1;nterm10^2;cterm1^1;cterm8^1;	1.97;1.61;2.97;1.97;0.41;
1479	937.571106	19.392273	2	-1.000000	0	1	KAHLGTALK	K	A	sp|P62266|RS23_HUMAN 40S ribosomal protein S23 OS=Homo sapiens GN=RPS23 PE=1 SV=3	6	16	937.570862	0.000244	2	1		12.362000	12.253000	3.302817e+00							nterm2^1;nterm5^2;nterm8^1;cterm1^1;cterm5^1;cterm6^1;cterm7^1;cterm7^2;cterm8^1;cterm8^2;	4.47;4.89;23.55;4.62;22.78;17.93;17.19;61.51;20.22;24.39;
1480	1764.833496	19.395670	3	-1.000000	0	1	GSGGGSSGGSIGGRGSSSGGVK	R	S	sp|P04264|K2C1_HUMAN Keratin, type II cytoskeletal 1 OS=Homo sapiens GN=KRT1 PE=1 SV=6	9	84	1750.819336	14.014160	2	1		16.320000	15.187000	2.325154e-01	GSGGGSSGGSIGGRGSSsggvk	4.467631	16.320747	14.513738	1.807010	G(0.00)S(0.00)G(3.79)G(4.96)G(6.73)S(6.73)S(7.99)G(9.89)G(11.39)S(11.39)I(12.83)G(14.51)G(14.51)R(14.51)G(14.51)S(14.51)S(14.51)S(16.32)G(16.32)G(16.32)V(16.32)K(16.32)	nterm4^1;nterm5^1;nterm6^1;nterm10^2;	5.89;2.69;4.45;4.19;
1481	914.445435	19.399490	2	-1.000000	0	1	IALMRKSR	K	C	rev_sp|P83881|RL36A_HUMAN 60S ribosomal protein L36a OS=Homo sapiens GN=RPL36A PE=1 SV=2;rev_sp|Q969Q0|RL36L_HUMAN 60S ribosomal protein L36a-like OS=Homo sapiens GN=RPL36AL PE=1 SV=3	6	14	989.580383	-75.134949	2	2	4M(15.9949)	12.897000	12.392000	3.261014e-01	IALMRKSr	7.809067	12.897417	11.305231	1.592186	I(0.00)A(0.00)L(0.00)M(3.01)R(7.19)K(8.47)S(11.31)R(12.90)	nterm3^1;nterm5^1;nterm6^1;nterm6^2;nterm7^1;cterm1^1;	20.36;16.44;46.73;41.57;19.10;11.44;
1482	1469.644897	19.402809	2	-1.000000	0	1	VGSLYPEMSAHER	K	S	sp|Q14203|DCTN1_HUMAN Dynactin subunit 1 OS=Homo sapiens GN=DCTN1 PE=1 SV=3	7	24	1490.682251	-21.037354	2	0	8M(15.9949)	12.603000	12.056000	8.771512e-01	VGSLYPEMSAheR	6.297458	12.603177	11.298077	1.305100	V(7.89)G(7.89)S(8.95)L(8.95)Y(10.12)P(9.14)E(9.14)M(9.83)S(11.30)A(11.30)H(12.60)E(12.60)R(10.21)	nterm5^1;nterm10^1;cterm8^1;cterm12^2;	4.07;8.81;21.10;32.38;
1483	2422.290039	19.406370	3	-1.000000	0	1	GERGLPGVAGAVGEPGPLGIAGPPGAR	R	G	sp|P08123|CO1A2_HUMAN Collagen alpha-2(I) chain OS=Homo sapiens GN=COL1A2 PE=1 SV=7	10	104	2408.292236	13.997803	2	1		17.857000	17.857000	6.972706e-01	gergLPGVAGAVGEPGPLGIAGPPGAR	16.013870	17.857121	15.690619	2.166501	G(17.86)E(17.86)R(17.86)G(17.86)L(15.69)P(15.69)G(15.69)V(12.05)A(12.05)G(12.03)A(10.38)V(10.38)G(10.38)E(10.38)P(10.38)G(9.92)P(8.00)L(7.10)G(5.66)I(5.66)A(5.66)G(4.41)P(4.41)P(7.34)G(7.34)A(7.34)R(7.34)	nterm23^2;cterm6^1;cterm9^2;cterm11^1;cterm17^1;cterm18^2;cterm20^2;cterm23^2;	18.81;6.52;3.00;18.81;2.45;33.53;11.91;18.81;
1485	1148.520874	19.431454	2	-1.000000	0	1	ASNLQDLVYK	R	N	sp|O95347|SMC2_HUMAN Structural maintenance of chromosomes protein 2 OS=Homo sapiens GN=SMC2 PE=1 SV=2	7	18	1149.602905	-1.082031	2	0		13.987000	13.253000	1.541332e+00							nterm4^1;nterm5^1;nterm6^2;nterm7^1;nterm9^1;cterm4^1;cterm5^1;cterm6^1;	20.68;32.74;3.66;10.99;13.23;35.91;27.01;43.27;
1486	860.377258	19.435007	2	-1.000000	0	1	GGSGGSYGR	R	G	P35527 SWISS-PROT:P35527 Tax_Id=9606 Gene_Symbol=KRT9 Keratin, type I cytoskeletal 9	7	16	796.346375	64.030884	2	0		12.700000	10.732000	8.273101e-02	gGSGGSYGR	10.735772	12.700785	10.779694	1.921091	G(12.70)G(10.78)S(9.02)G(5.27)G(3.37)S(0.73)Y(0.73)G(0.73)R(0.00)	cterm1^1;cterm2^1;cterm3^1;cterm4^1;cterm5^1;cterm6^1;cterm7^1;cterm8^1;	2.08;3.12;11.81;12.42;18.05;15.53;8.03;7.75;
1487	2615.455566	19.438364	4	-1.000000	0	1	WKSHQFTSLRDLLWGNAVYLK	K	E	tr|Q4R9M9|Q4R9M9_HUMAN Kinesin family member 1Bbeta isoform II OS=Homo sapiens GN=KIF1Bbeta PE=1 SV=1	9	80	2561.354248	54.101318	2	2		17.872000	16.968000	3.747200e-01	wkSHQFTSLRDLLWGNAVYLK	13.484777	17.872314	15.925344	1.946971	W(17.87)K(17.87)S(15.93)H(15.93)Q(11.54)F(9.74)T(9.74)S(9.74)L(7.72)R(7.72)D(5.76)L(4.41)L(4.41)W(4.41)G(5.64)N(5.64)A(2.64)V(2.64)Y(2.64)L(1.75)K(1.75)	nterm1^1;cterm2^1;cterm5^1;cterm10^2;cterm11^2;cterm13^2;cterm16^2;cterm19^2;	0.81;1.25;39.74;11.82;41.49;47.00;1.10;0.15;
1488	1013.550659	19.442270	2	-1.000000	0	1	LKYKSSAPK	K	R	rev_sp|Q9Y5Q8|TF3C5_HUMAN General transcription factor 3C polypeptide 5 OS=Homo sapiens GN=GTF3C5 PE=1 SV=2	8	16	1020.596741	-7.046082	2	2		14.919000	14.901000	1.960264e-01	LKyKSSAPK	6.893195	14.919247	13.199430	1.719816	L(9.93)K(11.34)Y(14.92)K(13.20)S(13.20)S(13.20)A(10.45)P(6.01)K(6.01)	nterm2^1;cterm2^1;cterm3^1;cterm5^1;cterm5^2;cterm6^1;	3.50;31.07;4.91;33.07;4.84;11.00;
1489	2127.177490	19.445709	4	-1.000000	0	1	ASSKGGGGYTCQSGSGWDEFTK	R	H	sp|P15924|DESP_HUMAN Desmoplakin OS=Homo sapiens GN=DSP PE=1 SV=3	6	84	2265.959717	-138.782227	2	1	11C(57.02146)	12.813000	12.488000	1.773886e+00	assKGGGGYTCQSGSGWDEFTK	12.813746	10.033688	9.807098	0.226589	A(10.03)S(10.03)S(10.03)K(8.42)G(8.42)G(7.03)G(6.35)G(6.35)Y(6.35)T(6.35)C(6.35)Q(9.81)S(9.81)G(8.31)S(8.31)G(8.31)W(8.31)D(8.31)E(3.45)F(3.45)T(3.45)K(3.45)	nterm2^1;nterm11^2;cterm3^2;cterm4^1;cterm9^2;cterm17^2;cterm19^2;	0.72;31.58;0.79;63.49;31.58;0.80;0.25;
1490	2386.312744	19.449589	3	-1.000000	0	1	AVSLIEEKSMVESINYSEDER	K	G	rev_tr|A0A0B4J1V9|A0A0B4J1V9_HUMAN Helicase, lymphoid-specific, isoform CRA_b OS=Homo sapiens GN=HELLS PE=1 SV=1	10	80	2427.147461	-40.834717	2	1		17.117001	17.114000	1.124187e-01	AVSLIEeKSMVESINYSEDER	9.237122	17.117775	15.391384	1.726391	A(13.57)V(13.57)S(13.57)L(13.57)I(15.20)E(15.20)E(17.12)K(15.39)S(15.39)M(15.39)V(14.05)E(12.15)S(10.99)I(9.08)N(6.90)Y(6.90)S(5.05)E(5.05)D(5.05)E(5.05)R(3.11)	nterm4^1;nterm6^1;cterm4^1;cterm8^2;cterm9^1;cterm11^1;cterm14^2;	1.51;9.65;3.14;6.77;3.98;2.90;5.53;
1491	3362.169922	19.453426	5	-1.000000	0	1	RRFLALLSYQFSTFSPSLALNIIQNR	R	N	sp|Q9H0A0|NAT10_HUMAN RNA cytidine acetyltransferase OS=Homo sapiens GN=NAT10 PE=1 SV=2	9	100	3054.676514	307.493408	2	2		16.518999	16.363001	4.520051e-01	RRFLALLsYQFSTFSPSLALNIIQNR	14.759942	16.519375	15.052708	1.466667	R(8.91)R(8.91)F(8.91)L(8.91)A(10.81)L(13.35)L(15.05)S(16.52)Y(14.86)Q(14.86)F(14.86)S(14.86)T(14.73)F(14.73)S(14.73)P(14.73)S(14.73)L(14.73)A(12.86)L(11.53)N(10.08)I(10.08)I(10.08)Q(11.47)N(11.47)R(11.47)	nterm4^1;nterm5^1;nterm7^2;nterm23^2;cterm7^2;cterm8^1;cterm14^2;cterm18^2;	12.85;59.15;6.49;0.87;6.49;19.74;26.91;3.12;
1492	3362.169922	19.457260	4	-1.000000	0	1	KIGSGFLSGGGGTGSSGGSGSGGGGSGGGGGGGSSGRR	M	A	sp|Q9Y2X9|ZN281_HUMAN Zinc finger protein 281 OS=Homo sapiens GN=ZNF281 PE=1 SV=1	11	148	2970.352295	391.817627	2	2		20.620001	20.105000	1.385159e-01	KIGSGFLSGGGGTGSSGGSGsGGGGSGGGGGGGSSGRR	15.223432	20.620441	20.394875	0.225567	K(13.27)I(13.27)G(13.27)S(13.27)G(13.27)F(13.27)L(13.27)S(13.27)G(14.92)G(14.92)G(16.72)G(18.48)T(18.48)G(20.39)S(20.39)S(18.24)G(18.24)G(18.24)S(18.24)G(18.24)S(20.62)G(18.86)G(16.93)G(16.93)G(16.72)S(16.72)G(15.02)G(13.23)G(13.23)G(11.34)G(11.34)G(11.34)G(11.34)S(11.34)S(11.34)G(11.34)R(11.34)R(11.34)	nterm2^1;nterm8^1;nterm10^1;nterm13^2;nterm20^2;cterm9^1;cterm11^1;cterm14^2;cterm17^2;	2.35;18.99;17.01;12.99;62.67;18.99;17.01;17.10;10.44;
1493	1052.597290	19.461399	2	-1.000000	0	1	KIEISQHAK	K	Y	sp|P61513|RL37A_HUMAN 60S ribosomal protein L37a OS=Homo sapiens GN=RPL37A PE=1 SV=2	7	16	1052.597778	-0.000488	2	1		13.337000	11.806000	1.183366e+00							nterm2^1;nterm7^1;nterm8^1;cterm3^1;cterm4^2;cterm6^1;cterm7^1;cterm8^1;	14.98;8.46;14.16;9.76;14.98;16.31;57.96;30.47;
1494	1631.667725	19.464804	2	-1.000000	0	1	DEAGEESYVMSVFAR	R	N	rev_sp|Q14683|SMC1A_HUMAN Structural maintenance of chromosomes protein 1A OS=Homo sapiens GN=SMC1A PE=1 SV=2	8	28	1704.729980	-73.062256	2	0	10M(15.9949)	16.031000	15.879000	8.698671e-02	DEAGEESYVMSVFaR	8.269255	16.031620	14.407142	1.624478	D(0.90)E(0.90)A(0.90)G(2.60)E(2.60)E(2.60)S(2.60)Y(9.24)V(12.89)M(14.41)S(14.41)V(14.41)F(14.41)A(16.03)R(14.41)	nterm7^1;nterm8^1;nterm9^1;nterm13^1;	95.21;45.28;19.31;2.78;
1495	1255.492676	19.468493	2	-1.000000	0	1	TVLRGGYKR	R	E	rev_tr|A0A087WWK8|A0A087WWK8_HUMAN IQ motif and SEC7 domain-containing protein 1 OS=Homo sapiens GN=IQSEC1 PE=1 SV=1	4	16	1048.614014	206.878662	2	2		10.890000	10.483000	1.744092e+00	TVLRGGYkr	10.890257	7.378832	5.936841	1.441991	T(5.66)V(5.66)L(5.66)R(5.35)G(2.15)G(2.15)Y(5.94)K(7.38)R(7.38)	nterm6^1;nterm7^1;cterm5^1;cterm6^1;	43.99;49.03;97.13;47.07;
1497	1077.592651	19.492451	2	-1.000000	0	1	VPQAEGPPKR	R	V	sp|Q14160|SCRIB_HUMAN Protein scribble homolog OS=Homo sapiens GN=SCRIB PE=1 SV=4;tr|A0A0G2JMS7|A0A0G2JMS7_HUMAN Protein scribble homolog OS=Homo sapiens GN=SCRIB PE=1 SV=1	13	18	1077.593018	-0.000366	2	1		22.246000	9.445000	1.070478e-05							nterm2^1;nterm3^1;nterm4^1;nterm5^1;nterm6^1;nterm8^1;nterm9^1;cterm1^1;cterm4^1;cterm5^1;cterm6^1;cterm7^1;cterm8^1;cterm8^2;cterm9^1;cterm9^2;	1.00;1.70;3.61;8.74;2.40;0.17;3.20;2.34;12.20;20.16;8.15;15.44;7.28;5.60;0.57;100.00;
1498	1134.614014	19.494368	2	-1.000000	0	1	ALVFQPVAELK	R	D	sp|P08237|PFKAM_HUMAN ATP-dependent 6-phosphofructokinase, muscle type OS=Homo sapiens GN=PFKM PE=1 SV=2	5	20	1213.706909	-79.092896	2	0		12.418000	12.155000	1.074494e+00	ALVFQpVAELK	12.418186	11.732774	7.813016	3.919758	A(7.81)L(7.81)V(6.43)F(6.43)Q(6.43)P(11.73)V(7.08)A(7.08)E(5.31)L(4.61)K(4.61)	nterm5^1;cterm2^1;cterm3^1;cterm5^1;cterm9^1;	100.00;0.40;2.55;100.00;0.07;
1499	915.520142	19.496876	2	-1.000000	0	1	VSEEGPAAR	R	A	sp|Q14160|SCRIB_HUMAN Protein scribble homolog OS=Homo sapiens GN=SCRIB PE=1 SV=4;tr|A0A0G2JMS7|A0A0G2JMS7_HUMAN Protein scribble homolog OS=Homo sapiens GN=SCRIB PE=1 SV=1	7	16	914.445740	1.074402	2	0		13.174000	12.115000	4.879608e+00							nterm2^1;nterm5^1;cterm1^1;cterm2^1;cterm3^2;cterm5^1;cterm6^1;cterm7^1;cterm7^2;cterm8^1;	6.13;16.43;4.87;7.71;3.98;32.40;30.63;19.36;16.03;7.22;
1500	1200.559937	19.500244	2	-1.000000	0	1	CSDESATRKLR	K	N	rev_sp|P15924|DESP_HUMAN Desmoplakin OS=Homo sapiens GN=DSP PE=1 SV=3	5	20	1321.640747	-121.080811	2	2	1C(57.02146)	9.176000	9.150000	1.492854e+00	CSDESATRKlR	9.176351	8.274515	7.574661	0.699854	C(3.87)S(3.87)D(3.87)E(2.65)S(4.56)A(7.57)T(7.57)R(7.57)K(7.57)L(8.27)R(7.49)	nterm5^1;nterm9^1;cterm1^1;cterm6^1;cterm8^1;	100.00;0.67;0.88;6.17;0.95;
1501	1211.626831	19.503771	2	-1.000000	0	1	RSSLSSRGTPTR	R	M	sp|Q8WUM0|NU133_HUMAN Nuclear pore complex protein Nup133 OS=Homo sapiens GN=NUP133 PE=1 SV=2	6	22	1303.695557	-92.068726	2	2		12.338000	11.822000	4.006957e-01	RSSLSSrGTPTR	3.308140	12.338943	11.694470	0.644472	R(5.48)S(6.48)S(8.99)L(9.79)S(9.79)S(11.69)R(12.34)G(9.37)T(9.37)P(9.37)T(9.37)R(9.37)	nterm2^1;nterm3^1;cterm1^1;cterm6^1;	28.17;3.44;1.88;7.95;
1502	2055.935547	19.507271	3	-1.000000	0	1	VAVLISGTGSNLQALIDSTR	R	E	sp|P22102|PUR2_HUMAN Trifunctional purine biosynthetic protein adenosine-3 OS=Homo sapiens GN=GART PE=1 SV=1	7	76	2014.105713	41.829834	2	0		15.466000	15.170000	1.033875e+00	vavLISGTGSNLQALIDSTR	12.169222	15.466600	14.363809	1.102792	V(15.47)A(15.47)V(15.47)L(14.36)I(12.73)S(11.31)G(11.31)T(11.31)G(8.69)S(8.69)N(8.69)L(8.69)Q(7.47)A(7.47)L(3.44)I(1.31)D(1.31)S(1.31)T(1.31)R(1.31)	nterm3^1;cterm5^1;cterm8^2;cterm12^2;cterm16^1;cterm17^1;	3.70;8.43;5.94;51.54;1.67;2.87;
1503	2824.691406	19.511108	4	-1.000000	0	1	MNTSKLIHQLYDNLDVMNTNVTVK	K	N	rev_sp|P53618|COPB_HUMAN Coatomer subunit beta OS=Homo sapiens GN=COPB1 PE=1 SV=3	8	92	2806.399170	18.292236	2	1	17M(15.9949)	15.349000	15.143000	4.866844e-01	MNTSKLIHQLYDNLDVMNTNVtvk	10.548374	15.349175	15.346942	0.002234	M(2.59)N(2.59)T(2.59)S(3.93)K(3.93)L(3.93)I(6.67)H(7.89)Q(7.89)L(7.89)Y(7.89)D(11.45)N(11.45)L(11.45)D(12.90)V(12.90)M(12.90)N(12.90)T(15.35)N(15.35)V(15.35)T(15.35)V(15.35)K(15.35)	nterm3^1;nterm6^1;nterm7^1;cterm3^1;cterm18^2;	3.81;100.00;12.90;3.81;2.87;
1505	962.529358	19.535664	2	-1.000000	0	1	SFQIPRK	R	S	sp|Q9UK61|TASOR_HUMAN Protein TASOR OS=Homo sapiens GN=FAM208A PE=1 SV=3	5	12	874.502441	88.026917	2	1		10.918000	10.392000	5.731899e-01	SFQIPRk	6.075718	10.918062	9.186958	1.731104	S(2.15)F(2.15)Q(7.80)I(9.19)P(9.19)R(7.82)K(10.92)	nterm2^1;nterm3^1;nterm6^1;	18.91;9.14;44.47;
1506	2615.455566	19.539152	6	-1.000000	0	1	SSAMHDGHAKQIQLTREIK	R	Q	rev_sp|Q9UHI6|DDX20_HUMAN Probable ATP-dependent RNA helicase DDX20 OS=Homo sapiens GN=DDX20 PE=1 SV=2	8	72	2165.101074	450.354492	2	2	4M(15.9949)	14.716000	13.770000	2.051891e+00	SSAMHDghAKQIQLTREIK	14.716906	12.287432	12.214684	0.072747	S(11.25)S(11.25)A(11.25)M(11.25)H(11.25)D(12.21)G(12.29)H(12.29)A(10.62)K(10.62)Q(11.72)I(11.72)Q(11.72)L(10.39)T(7.92)R(9.32)E(9.32)I(7.74)K(7.74)	nterm5^1;nterm6^1;nterm10^1;nterm15^2;cterm2^1;cterm5^1;cterm6^1;cterm13^2;	22.61;71.93;0.28;1.37;4.85;23.78;7.57;8.25;
1507	1407.636719	19.543388	3	-1.000000	0	1	QEYEQLIAKNRK	R	D	P35527 SWISS-PROT:P35527 Tax_Id=9606 Gene_Symbol=KRT9 Keratin, type I cytoskeletal 9	9	44	1518.815308	-111.178589	2	2		16.129999	15.290000	8.296897e-02	QeYEQLIAKNRK	5.936496	16.130415	14.611677	1.518738	Q(14.61)E(16.13)Y(13.94)E(13.94)Q(12.26)L(12.26)I(12.26)A(10.77)K(10.77)N(7.61)R(6.91)K(2.19)	nterm7^2;cterm1^1;cterm3^2;cterm10^2;	33.81;3.66;19.75;39.70;
1508	3816.391602	19.546984	5	-1.000000	0	1	GCGIPGELLVANQSAVAMALTQLSKCVSEVLVYSR	K	L	rev_sp|Q9NU22|MDN1_HUMAN Midasin OS=Homo sapiens GN=MDN1 PE=1 SV=2	10	136	3719.904785	96.486816	2	1	2C(57.02146), 26C(57.02146)	18.792000	16.061001	3.573571e-01	gcgipgellvANQSAVAMALTQLSKCVSEVLVYSR	15.606232	18.792145	17.082489	1.709656	G(18.79)C(18.79)G(18.79)I(18.79)P(18.79)G(18.79)E(18.79)L(18.79)L(18.79)V(18.79)A(17.08)N(17.08)Q(14.78)S(14.78)A(14.78)V(14.78)A(14.78)M(14.78)A(14.70)L(12.64)T(13.34)Q(11.45)L(11.45)S(11.45)K(10.90)C(9.73)V(9.73)S(8.14)E(8.14)V(8.14)L(7.43)V(7.43)Y(7.43)S(7.43)R(7.43)	nterm20^2;nterm24^2;cterm5^1;cterm8^1;cterm11^2;cterm14^2;cterm16^2;cterm17^2;	21.74;5.00;22.27;20.36;30.39;26.70;34.19;21.74;
1509	2127.176758	19.550842	3	-1.000000	0	1	HLEKLLKMALSFNNQK	K	R	rev_sp|P78527|PRKDC_HUMAN DNA-dependent protein kinase catalytic subunit OS=Homo sapiens GN=PRKDC PE=1 SV=3	8	60	1913.055542	214.121216	2	2		15.877000	14.698000	7.102937e-01	HLEKlLKMALSFNNQK	5.681966	15.877852	13.910851	1.967002	H(12.15)L(12.15)E(13.91)K(13.91)L(15.88)L(12.76)K(12.76)M(11.28)A(8.89)L(8.89)S(4.66)F(4.66)N(4.66)N(4.66)Q(4.66)K(4.66)	cterm4^2;cterm8^2;cterm9^1;	10.58;29.76;8.50;
1510	1701.711426	19.554665	2	-1.000000	0	1	GEPGSPGENGAPGQMGPR	K	G	sp|P02452|CO1A1_HUMAN Collagen alpha-1(I) chain OS=Homo sapiens GN=COL1A1 PE=1 SV=5	8	34	1709.742554	-8.031128	2	0	15M(15.9949)	12.709000	11.553000	6.510779e-02	GEPGSPGENGAPGQMGpr	4.270480	12.709721	11.553022	1.156698	G(0.00)E(0.00)P(0.00)G(1.54)S(1.54)P(6.84)G(6.84)E(8.41)N(8.41)G(8.41)A(8.41)P(10.48)G(11.55)Q(11.55)M(11.55)G(11.55)P(12.71)R(12.71)	nterm4^1;nterm5^1;nterm12^1;nterm16^1;	1.44;7.71;3.54;0.67;
1511	1765.722046	19.558317	2	-1.000000	0	1	QGSSAGSSSSYGQHGSGSR	R	Q	Q86YZ3 SWISS-PROT:Q86YZ3 Tax_Id=9606 Gene_Symbol=HRNR Hornerin	11	36	1782.751587	-17.029541	2	0		21.527000	20.010000	3.105241e-03	QGSSaGSSSSYGQHGSGSR	15.795780	21.527317	19.266006	2.261311	Q(19.27)G(19.27)S(19.27)S(19.27)A(21.53)G(17.81)S(15.67)S(15.67)S(13.65)S(13.65)Y(11.71)G(9.69)Q(7.78)H(7.31)G(5.74)S(5.74)G(3.66)S(3.66)R(3.66)	nterm7^2;nterm10^2;cterm5^1;cterm6^1;cterm7^1;cterm8^1;cterm9^1;cterm11^1;cterm11^2;cterm13^1;cterm13^2;cterm14^1;	5.19;7.70;11.81;26.20;34.07;42.29;20.23;11.25;16.89;9.79;24.20;24.05;
1513	978.524292	19.583115	2	-1.000000	0	1	VSTENGDAPR	K	E	sp|Q9Y6D5|BIG2_HUMAN Brefeldin A-inhibited guanine nucleotide-exchange protein 2 OS=Homo sapiens GN=ARFGEF2 PE=1 SV=3	6	18	1044.483521	-65.959229	2	0		11.154000	10.288000	1.441864e+00	VSteNGDAPR	11.154814	9.522528	9.259895	0.262632	V(9.26)S(9.26)T(9.52)E(9.52)N(8.04)G(8.04)D(5.05)A(3.28)P(1.89)R(1.89)	nterm2^1;cterm2^1;cterm3^1;cterm4^1;cterm6^1;cterm8^1;	6.65;3.98;7.74;65.98;7.89;1.98;
1514	1099.574829	19.586521	2	-1.000000	0	1	VDKSAADGPR	R	V	sp|Q9Y285|SYFA_HUMAN Phenylalanine--tRNA ligase alpha subunit OS=Homo sapiens GN=FARSA PE=1 SV=3	7	18	1014.509399	85.065430	2	1		13.761000	13.367000	6.437296e-02	VDKSAaDGPR	10.303033	13.761934	12.680367	1.081567	V(11.05)D(12.68)K(12.68)S(12.68)A(12.68)A(13.76)D(11.70)G(10.16)P(8.95)R(3.35)	nterm5^1;cterm1^1;cterm2^1;cterm3^1;cterm4^1;	26.56;22.25;2.84;4.31;17.39;
1515	1666.838623	19.589981	3	-1.000000	0	1	PPLHFRGDPLGPIGR	R	R	rev_sp|P27708|PYR1_HUMAN CAD protein OS=Homo sapiens GN=CAD PE=1 SV=3	10	56	1627.894531	38.944092	2	1		19.693001	16.452000	8.055905e-02	PPLHFRGDPlGPIGR	12.420308	19.693607	18.297548	1.396059	P(7.78)P(7.78)L(7.78)H(10.11)F(10.11)R(11.94)G(15.77)D(15.77)P(18.30)L(19.69)G(17.49)P(16.05)I(14.42)G(14.42)R(13.03)	nterm3^1;nterm6^1;nterm9^1;cterm1^1;cterm3^1;cterm3^2;cterm5^1;	1.07;100.00;1.05;1.03;1.96;2.39;63.98;
1516	1407.638184	19.593689	2	-1.000000	0	1	HVAMPTTACR	R	R	rev_sp|O95071|UBR5_HUMAN E3 ubiquitin-protein ligase UBR5 OS=Homo sapiens GN=UBR5 PE=1 SV=2	7	18	1158.527344	249.110840	2	0	4M(15.9949), 9C(57.02146)	13.663000	13.663000	2.919706e-01	HVAmpTTACR	3.689279	13.663552	11.465682	2.197870	H(4.43)V(6.48)A(10.98)M(13.66)P(13.66)T(11.47)T(11.47)A(10.05)C(10.05)R(10.05)	nterm2^1;nterm3^1;	16.71;3.30;
1517	1666.839600	19.597324	4	-1.000000	0	1	MDVGELLSYQPNR	-	G	sp|Q8WYA6|CTBL1_HUMAN Beta-catenin-like protein 1 OS=Homo sapiens GN=CTNNBL1 PE=1 SV=1	8	48	1562.739868	104.099731	2	0	N-term(42.0106)	10.167000	9.934000	5.826896e+00	MDVGELLsyqpNR	10.167981	7.372213	6.797449	0.574764	M(3.37)D(3.37)V(4.41)G(5.98)E(5.98)L(5.98)L(5.98)S(7.37)Y(7.37)Q(7.37)P(7.37)N(6.80)R(6.80)	nterm1^1;nterm2^2;nterm3^1;nterm7^1;nterm11^2;cterm1^1;cterm2^2;cterm11^2;	0.32;4.18;2.67;0.05;0.25;0.42;4.18;0.25;
1518	1200.599487	19.601192	3	-1.000000	0	1	STIIGNFIANLK	R	E	sp|Q5T160|SYRM_HUMAN Probable arginine--tRNA ligase, mitochondrial OS=Homo sapiens GN=RARS2 PE=1 SV=1	8	44	1289.734253	-89.134766	2	0		13.020000	12.866000	6.533156e-01	STIIGNFIANlk	5.690373	13.020175	7.770891	5.249284	S(0.00)T(0.00)I(1.66)I(2.36)G(3.48)N(3.48)F(3.48)I(3.48)A(3.48)N(7.77)L(13.02)K(13.02)	nterm7^1;nterm9^2;nterm10^2;	0.07;5.07;44.20;
1519	1538.590454	19.604662	2	-1.000000	0	1	NELNLKADLSIIK	K	G	rev_sp|P07814|SYEP_HUMAN Bifunctional glutamate/proline--tRNA ligase OS=Homo sapiens GN=EPRS PE=1 SV=5	6	24	1469.845215	68.745239	2	1		10.901000	10.897000	7.147101e-01	NELNLKADLsiiK	7.824232	10.901333	9.285170	1.616163	N(0.00)E(0.00)L(1.03)N(1.03)L(1.03)K(1.03)A(6.41)D(6.41)L(9.28)S(10.90)I(10.90)I(10.90)K(9.29)	nterm2^1;nterm6^1;nterm8^1;nterm9^1;	0.69;100.00;2.05;1.45;
1520	1899.800049	19.608355	4	-1.000000	0	1	IKNPFLSLAACVMPSRLK	R	A	sp|Q92616|GCN1_HUMAN eIF-2-alpha kinase activator GCN1 OS=Homo sapiens GN=GCN1 PE=1 SV=6	9	68	2044.132446	-144.332397	2	2	11C(57.02146)	17.079000	16.575001	1.074107e-01	IKNPFlslaacVMPSRLK	11.972428	17.079727	14.663330	2.416397	I(10.63)K(10.63)N(12.27)P(12.27)F(13.30)L(17.08)S(17.08)L(17.08)A(17.08)A(17.08)C(17.08)V(14.66)M(12.87)P(9.24)S(7.90)R(7.90)L(7.90)K(7.90)	nterm4^2;nterm5^1;cterm4^2;cterm5^1;cterm6^2;cterm7^1;cterm7^2;	7.15;26.75;5.50;26.75;10.63;2.04;54.42;
1521	1339.639038	19.612183	2	-1.000000	0	1	DGGRGGRFMGGPGGR	R	D	rev_tr|C9JGE3|C9JGE3_HUMAN EWS RNA-binding protein variant 6 OS=Homo sapiens GN=EWSR1 PE=1 SV=2	9	28	1432.674072	-93.035034	2	2		17.482000	17.482000	3.335952e-02	DGGRGGRfmGGPGGR	6.359874	17.482929	15.546719	1.936211	D(9.21)G(9.21)G(9.21)R(9.21)G(9.21)G(13.83)R(15.23)F(17.48)M(17.48)G(15.55)G(12.25)P(12.25)G(12.25)G(10.82)R(9.52)	nterm5^1;nterm7^1;cterm5^1;cterm8^1;	5.35;48.70;5.35;16.56;
1522	927.420532	19.616064	2	-1.000000	0	1	FKQKWDGK	R	F	rev_sp|O75830|SPI2_HUMAN Serpin I2 OS=Homo sapiens GN=SERPINI2 PE=1 SV=1	5	14	1035.550049	-108.129517	2	2		6.101000	6.001000	2.193703e+00	FKQKWDGk	2.500780	6.101375	4.535118	1.566257	F(0.00)K(0.00)Q(2.70)K(2.70)W(3.60)D(3.67)G(4.54)K(6.10)	nterm2^1;nterm5^1;nterm6^1;nterm7^1;	4.16;1.08;0.20;0.76;
1523	2615.456299	19.619406	3	-1.000000	0	1	GQCIKEAHLPPGAMAAVGLSWEECK	R	Q	tr|A0A0U1RQF0|A0A0U1RQF0_HUMAN Fatty acid synthase OS=Homo sapiens GN=FASN PE=1 SV=1	9	96	2754.292725	-138.836426	2	1	3C(57.02146), 14M(15.9949), 24C(57.02146)	16.402000	16.355000	2.421308e+00	GQCIKEAHLPPGAMaavgLSWEECK	6.676543	16.402847	14.425667	1.977180	G(7.14)Q(7.14)C(7.14)I(5.35)K(5.35)E(5.35)A(6.83)H(6.83)L(9.90)P(11.93)P(13.84)G(13.84)A(13.84)M(14.31)A(16.40)A(16.40)V(16.40)G(16.40)L(14.43)S(14.43)W(11.61)E(11.61)E(11.61)C(11.61)K(11.61)	nterm10^2;cterm5^2;cterm7^1;	9.89;3.64;3.06;
1524	2651.432617	19.623196	3	-1.000000	0	1	VQKAVDDLNLHSYSNLPIWVNK	R	L	sp|Q14204|DYHC1_HUMAN Cytoplasmic dynein 1 heavy chain 1 OS=Homo sapiens GN=DYNC1H1 PE=1 SV=5	10	84	2552.338623	99.093994	2	1		20.115999	19.615000	2.491783e-01	VQKAVDDLNlHSYSNLPIWVNK	16.582344	20.116825	18.685917	1.430908	V(13.27)Q(13.27)K(13.27)A(13.27)V(13.27)D(13.27)D(13.27)L(16.53)N(18.69)L(20.12)H(18.20)S(18.20)Y(18.20)S(18.20)N(16.55)L(14.24)P(11.10)I(11.10)W(10.03)V(10.03)N(10.03)K(10.03)	nterm4^1;nterm7^1;nterm8^1;nterm9^2;cterm4^1;cterm6^1;cterm7^1;cterm8^2;cterm12^1;	10.23;24.50;100.00;7.00;13.19;24.50;100.00;7.00;23.33;
1525	1494.755981	19.627087	3	-1.000000	0	1	GQQQVFKGLNDKVK	R	K	sp|P40939|ECHA_HUMAN Trifunctional enzyme subunit alpha, mitochondrial OS=Homo sapiens GN=HADHA PE=1 SV=2	8	52	1587.873169	-93.117188	2	2		15.796000	13.046000	1.077319e-01	GQQQVfkGLNDKVK	12.556264	15.796413	14.611145	1.185268	G(11.45)Q(11.45)Q(11.45)Q(13.09)V(14.61)F(15.80)K(15.80)G(14.07)L(14.07)N(12.56)D(9.04)K(7.43)V(5.63)K(5.63)	nterm4^1;nterm5^2;cterm1^1;cterm2^1;cterm4^1;cterm5^1;cterm7^2;	43.65;6.99;2.62;5.59;85.19;12.77;13.24;
1527	1080.486206	19.651686	2	-1.000000	0	1	STMQELNSR	K	L	P35527 SWISS-PROT:P35527 Tax_Id=9606 Gene_Symbol=KRT9 Keratin, type I cytoskeletal 9	12	16	1080.486816	-0.000610	2	0	3M(15.9949)	21.551001	13.613000	2.563802e-03							nterm2^1;nterm3^1;nterm5^1;nterm6^1;nterm7^1;nterm8^1;cterm1^1;cterm2^1;cterm3^1;cterm4^1;cterm5^1;cterm6^1;cterm7^1;cterm7^2;cterm8^2;	1.99;3.12;15.01;4.96;5.03;0.38;1.99;11.14;23.00;35.00;22.83;33.17;11.15;100.00;8.52;
1528	1200.599976	19.654613	2	-1.000000	0	1	LGNDFHTNKR	R	V	sp|P08708|RS17_HUMAN 40S ribosomal protein S17 OS=Homo sapiens GN=RPS17 PE=1 SV=2	13	18	1200.599854	0.000122	2	1		24.062000	13.394000	6.282450e-05							nterm2^1;nterm3^1;nterm4^1;nterm6^1;nterm7^1;nterm8^1;nterm9^1;cterm1^1;cterm2^1;cterm3^1;cterm4^1;cterm5^1;cterm5^2;cterm6^1;cterm6^2;cterm7^1;cterm7^2;cterm8^1;cterm8^2;cterm9^2;	0.23;3.45;23.62;13.56;6.36;2.11;8.25;5.80;2.49;9.62;34.56;45.81;3.18;43.84;17.79;5.68;6.91;1.58;30.83;44.73;
1529	1102.468262	19.657740	2	-1.000000	0	1	RLSYNTASNK	R	T	sp|P49207|RL34_HUMAN 60S ribosomal protein L34 OS=Homo sapiens GN=RPL34 PE=1 SV=3	4	18	1152.588623	-50.120361	2	1		10.609000	9.150000	9.062626e-01	RLSYnTASNK	9.210340	10.609591	5.306514	5.303077	R(4.61)L(4.61)S(5.31)Y(5.31)N(10.61)T(5.30)A(5.30)S(5.30)N(4.61)K(4.61)	nterm4^1;cterm4^2;cterm5^1;	100.00;0.40;100.00;
1530	1222.582764	19.661200	2	-1.000000	0	1	SSEASHGHGAR	R	D	rev_sp|P20930|FILA_HUMAN Filaggrin OS=Homo sapiens GN=FLG PE=1 SV=3	6	20	1094.485229	128.097534	2	0		13.865000	13.791000	1.331354e-01	SSeasHGHGAR	5.352613	13.865303	11.657679	2.207624	S(9.96)S(9.96)E(13.87)A(13.87)S(13.87)H(11.66)G(11.66)H(10.16)G(8.97)A(8.97)R(7.58)	nterm2^1;nterm10^1;nterm10^2;cterm1^1;cterm9^1;cterm9^2;	10.81;6.20;6.30;10.81;6.20;6.30;
1531	1666.839600	19.664661	2	-1.000000	0	1	TATAVAHCKRGNGLIK	K	V	sp|P62249|RS16_HUMAN 40S ribosomal protein S16 OS=Homo sapiens GN=RPS16 PE=1 SV=2	12	30	1695.920166	-29.080566	2	2	8C(57.02146)	23.302000	18.954000	2.640835e-04	TATAVAHCKRGNGlik	10.730923	23.302496	21.638784	1.663712	T(1.17)A(1.17)T(2.77)A(2.95)V(4.55)A(9.30)H(13.00)C(17.17)K(17.17)R(17.17)G(17.17)N(21.64)G(21.64)L(23.30)I(23.30)K(23.30)	nterm5^1;nterm6^1;nterm6^2;nterm7^1;nterm11^1;nterm11^2;nterm13^1;cterm13^1;	7.87;6.09;4.60;23.17;74.76;15.10;6.24;3.23;
1532	2615.455078	19.668411	5	-1.000000	0	1	EPSSVLVQPLRELRSNVVSPTK	K	N	sp|Q71RC2|LARP4_HUMAN La-related protein 4 OS=Homo sapiens GN=LARP4 PE=1 SV=3	11	84	2434.354248	181.100830	2	2		16.039000	13.815000	1.545454e-01	EPSSVLVQPLRELRSNVVSPtk	4.451739	16.039310	14.049853	1.989457	E(0.00)P(0.00)S(0.00)S(0.00)V(0.00)L(0.00)V(0.00)Q(1.69)P(2.53)L(3.63)R(3.63)E(3.63)L(3.63)R(3.63)S(7.57)N(7.57)V(7.57)V(10.53)S(14.05)P(14.05)T(16.04)K(16.04)	nterm6^1;nterm7^1;nterm8^1;nterm17^2;nterm18^2;	4.90;2.72;0.42;0.20;0.24;
1533	1244.563721	19.672287	2	-1.000000	0	1	FAGQMAALCSR	R	D	sp|Q9NXE4|NSMA3_HUMAN Sphingomyelin phosphodiesterase 4 OS=Homo sapiens GN=SMPD4 PE=1 SV=2	7	20	1226.553467	18.010254	2	0	5M(15.9949), 9C(57.02146)	12.701000	12.088000	1.886384e+00	FAgqMAALCSR	6.482415	12.701550	11.255445	1.446105	F(11.26)A(11.26)G(12.70)Q(12.70)M(8.85)A(8.85)A(8.85)L(8.85)C(3.94)S(3.94)R(1.90)	nterm7^2;nterm8^1;cterm1^1;cterm2^1;cterm3^1;cterm7^1;	1.17;2.40;0.16;0.76;29.11;16.19;
1534	1087.515625	19.675787	2	-1.000000	0	1	SFFVKDVVAR	R	E	rev_sp|P28288|ABCD3_HUMAN ATP-binding cassette sub-family D member 3 OS=Homo sapiens GN=ABCD3 PE=1 SV=1	6	18	1166.644653	-79.129028	2	1		10.641000	10.247000	8.863912e-01	SFFVkdVVAR	7.285803	10.641041	9.322616	1.318425	S(6.74)F(6.74)F(8.05)V(8.05)K(10.64)D(10.64)V(9.32)V(7.30)A(5.86)R(5.14)	nterm4^1;cterm1^1;cterm2^1;cterm3^1;	55.79;2.94;3.38;9.70;
1535	1688.822388	19.679184	2	-1.000000	0	1	GPPAGSSVGAQSRR	R	A	rev_tr|A0A087WY61|A0A087WY61_HUMAN Nuclear mitotic apparatus protein 1 OS=Homo sapiens GN=NUMA1 PE=1 SV=1	8	26	1325.679932	363.142456	2	1		15.709000	14.310000	3.519130e-02	GPPAGSSVGAQsRR	6.865149	15.709523	14.310684	1.398839	G(3.05)P(3.05)P(3.94)A(3.94)G(3.94)S(3.94)S(5.21)V(5.21)G(2.94)A(2.94)Q(10.20)S(15.71)R(14.31)R(13.20)	nterm5^1;nterm10^1;nterm11^1;cterm6^1;	1.62;100.00;5.24;4.55;
[truncated: 16,197 more rows]
