# Supplementary material for: An Ultrafast GPU-Enabled MGVB
Source: Proteomes. 2026 Jul 7;14(3):34. doi: 10.3390/proteomes14030034 (PMC13397894; doi:10.3390/proteomes14030034)
Supplement: Supplementary file 1 [file proteomes-14-00034-s001.zip › Table_S10_MSFragger_tp53.txt]

scannum	precursor_neutral_mass	retention_time	charge	ion_mobility	compensation_voltage	hit_rank	peptide	peptide_prev_aa	peptide_next_aa	proteins	num_matched_ions	tot_num_ions	calc_neutral_pep_mass	massdiff	num_tol_term	num_missed_cleavages	modification_info	hyperscore	nextscore	expectscore	best_locs	score_without_delta_mass	best_score_with_delta_mass	second_best_score_with_delta_mass	delta_score	localization_scores	fragments	fragment_intensities
3441	2724.466309	12.946434	2	-1.000000	0	1	SSSFSSSSAGSSQRYDRAGFGGSFR	R	S	rev_tr|A0A0D9SG12|A0A0D9SG12_HUMAN ATP-dependent RNA helicase DDX3X OS=Homo sapiens GN=DDX3X PE=1 SV=1	4	48	2574.148193	150.318115	2	2		10.581000	0.000000	9.544428e-01	SSSFSSSSAGssQRYDRAGFGGSFR	8.825294	10.581713	9.464951	1.116762	S(9.46)S(9.46)S(9.46)F(9.46)S(9.46)S(9.46)S(9.46)S(9.46)A(9.46)G(9.46)S(10.58)S(10.58)Q(8.83)R(8.83)Y(8.83)D(7.63)R(7.63)A(7.63)G(7.63)F(3.59)G(3.59)G(3.59)S(3.59)F(3.59)R(3.59)	nterm10^1;cterm6^1;cterm10^1;	36.41;56.47;36.97;
4024	1117.501709	13.553955	2	-1.000000	0	1	HGNSHQGEPR	K	D	P13645 SWISS-PROT:P13645 Tax_Id=9606 Gene_Symbol=KRT10 Keratin, type I cytoskeletal 10	14	18	1117.501221	0.000488	2	0		27.518999	0.000000	3.127881e-05							nterm2^1;nterm3^1;nterm4^1;nterm5^1;nterm6^1;nterm8^1;cterm1^1;cterm2^1;cterm4^1;cterm5^1;cterm6^1;cterm7^1;cterm8^1;cterm9^1;	36.42;9.54;3.82;9.76;9.62;48.64;5.48;100.00;17.13;15.19;18.52;19.06;35.66;50.42;
4027	839.533813	13.563529	2	-1.000000	0	1	GKKAAATSAK	K	K	sp|P19338|NUCL_HUMAN Nucleolin OS=Homo sapiens GN=NCL PE=1 SV=3	4	18	931.545044	-92.011230	2	2		7.967000	7.934000	4.297838e-01	GKKAAAtsak	3.983934	7.967868	5.908767	2.059102	G(0.00)K(0.00)K(0.00)A(3.00)A(3.98)A(5.91)T(7.97)S(7.97)A(7.97)K(7.97)	nterm3^1;nterm4^1;	20.01;6.85;
4135	778.408325	13.704851	2	-1.000000	0	1	AHSSHLK	R	S	sp|P04637|P53_HUMAN Cellular tumor antigen p53 OS=Homo sapiens GN=TP53 PE=1 SV=4	11	12	778.408569	-0.000244	2	0		21.511999	10.125000	2.137654e-03							nterm2^1;nterm3^1;nterm4^1;nterm5^1;nterm6^1;cterm1^1;cterm2^1;cterm3^1;cterm4^1;cterm5^1;cterm6^1;	89.64;8.92;4.60;25.31;7.67;33.99;22.31;11.52;12.51;100.00;6.79;
4142	3983.945313	13.719696	4	-1.000000	0	1	GEAGDAGPTMGLMPISPSDTAWPPAPPPGQTVRPGVK	K	E	sp|P35499|SCN4A_HUMAN Sodium channel protein type 4 subunit alpha OS=Homo sapiens GN=SCN4A PE=1 SV=4	4	72	3638.785889	345.159424	2	1		10.453000	0.000000	5.777633e-01	geagdaGPTMGLMPISPSDTAWPPAPPPGQTVRPGVK	5.669833	10.453049	8.934332	1.518717	G(10.45)E(10.45)A(10.45)G(10.45)D(10.45)A(10.45)G(8.93)P(5.67)T(5.67)M(5.67)G(5.67)L(5.67)M(5.67)P(5.67)I(5.67)S(5.67)P(5.67)S(5.67)D(5.67)T(5.67)A(3.81)W(3.81)P(3.81)P(3.81)A(3.81)P(3.81)P(3.81)P(3.81)G(3.81)Q(0.00)T(0.00)V(0.00)R(0.00)P(0.00)G(0.00)V(0.00)K(0.00)	cterm8^1;	45.20;
4215	1118.488403	13.817785	2	-1.000000	0	1	HGNSHQGEPR	K	D	P13645 SWISS-PROT:P13645 Tax_Id=9606 Gene_Symbol=KRT10 Keratin, type I cytoskeletal 10	7	18	1117.501221	0.987183	2	0		15.970000	10.536000	1.198886e-01							nterm2^1;cterm1^1;cterm2^1;cterm4^1;cterm5^1;cterm6^1;cterm7^1;	52.47;6.17;100.00;19.51;14.55;23.68;64.56;
4550	827.414001	14.247887	2	-1.000000	0	1	HAVSEGTK	K	A	sp|P23527|H2B1O_HUMAN Histone H2B type 1-O OS=Homo sapiens GN=HIST1H2BO PE=1 SV=3;tr|U3KQK0|U3KQK0_HUMAN Histone H2B OS=Homo sapiens GN=HIST1H2BN PE=1 SV=1	9	14	827.413696	0.000305	2	0		18.594999	10.336000	1.295892e-06							nterm2^1;nterm3^1;nterm6^1;cterm1^1;cterm2^1;cterm3^1;cterm5^1;cterm6^1;cterm7^1;	86.58;13.05;26.12;23.18;9.90;26.27;27.20;60.45;72.22;
4764	903.477051	14.525553	2	-1.000000	0	1	KDISENK	K	R	sp|P11142|HSP7C_HUMAN Heat shock cognate 71 kDa protein OS=Homo sapiens GN=HSPA8 PE=1 SV=1	8	12	832.429016	71.048035	2	1		16.190001	16.174999	1.139896e-02	KDisENK	9.111464	16.190502	14.788024	1.402478	K(11.26)D(14.66)I(16.19)S(16.19)E(14.79)N(11.73)K(8.75)	nterm1^1;nterm4^1;cterm1^1;cterm2^1;	88.60;46.86;31.72;19.40;
4833	3654.437500	14.610004	3	-1.000000	0	1	EEAAEIMQGVVGPEAAGDAAKKLGWGDNAWDDVIR	R	R	rev_sp|P27824|CALX_HUMAN Calnexin OS=Homo sapiens GN=CANX PE=1 SV=2	4	68	3683.752441	-29.314941	2	2	7M(15.9949)	10.717000	0.000000	4.963065e-01	EEAAEIMQGVVGPEAAGDAAKKLGWgDNAWDDVIR	9.118896	10.717052	9.191790	1.525262	E(8.75)E(8.75)A(8.75)A(8.75)E(8.75)I(8.75)M(8.75)Q(8.75)G(8.75)V(8.75)V(5.12)G(5.12)P(9.12)E(9.12)A(9.12)A(9.12)G(9.12)D(9.12)A(9.12)A(9.12)K(9.12)K(9.12)L(9.12)G(9.12)W(9.12)G(10.72)D(9.19)N(9.19)A(9.19)W(9.19)D(7.99)D(7.99)V(7.99)I(7.99)R(7.99)	cterm5^1;cterm9^1;	35.69;47.77;
5283	2277.305908	15.181016	2	-1.000000	0	1	GILSGCQTAPVVLRLTVPPR	K	S	rev_sp|Q15365|PCBP1_HUMAN Poly(rC)-binding protein 1 OS=Homo sapiens GN=PCBP1 PE=1 SV=2	4	38	2133.209229	144.096680	2	1	6C(57.02146)	10.194000	0.000000	6.706562e-01	GILSGCQTAPVVLRltvppr	5.148366	10.194265	8.950529	1.243736	G(0.00)I(0.00)L(0.00)S(0.00)G(0.00)C(0.00)Q(0.00)T(0.00)A(0.00)P(0.00)V(4.06)V(5.15)L(5.15)R(8.95)L(10.19)T(10.19)V(10.19)P(10.19)P(10.19)R(10.19)	nterm10^1;nterm11^1;	58.18;27.90;
5328	1184.517578	15.238103	2	-1.000000	0	1	SSSSGSVGESSSK	K	G	P13645 SWISS-PROT:P13645 Tax_Id=9606 Gene_Symbol=KRT10 Keratin, type I cytoskeletal 10	7	24	1184.515625	0.001953	2	0		12.152000	6.707000	6.870683e-02							nterm2^1;cterm4^1;cterm7^1;cterm8^1;cterm9^1;cterm10^1;cterm11^1;	5.26;3.63;7.48;5.07;11.58;12.52;9.77;
5426	1192.594604	15.365212	3	-1.000000	0	1	DTHKSEIAHR	R	F	P02769 SWISS-PROT:P02769 (Bos taurus) Bovine serum albumin precursor	13	18	1192.594849	-0.000244	2	1		24.754999	12.040000	7.760970e-10							nterm2^1;nterm3^1;nterm4^1;nterm5^1;nterm6^1;cterm1^1;cterm2^1;cterm3^1;cterm4^1;cterm5^1;cterm6^1;cterm7^1;cterm8^1;	6.38;8.02;13.53;4.30;10.49;36.30;39.95;100.00;27.56;9.36;32.31;11.35;16.02;
5428	1165.484863	15.367607	3	-1.000000	0	1	CCTKPESER	R	M	P02769 SWISS-PROT:P02769 (Bos taurus) Bovine serum albumin precursor	10	16	1165.485596	-0.000732	2	1	1C(57.02146), 2C(57.02146)	18.490000	9.641000	4.215545e-03							nterm2^1;nterm3^1;cterm1^1;cterm2^1;cterm3^1;cterm4^1;cterm5^1;cterm6^1;cterm7^1;cterm8^1;	4.73;2.68;11.85;3.60;26.94;18.15;100.00;7.74;2.74;8.63;
5429	4633.754883	15.368748	5	-1.000000	0	1	VFPGSTTEDYNLIVIERGAAAAATGQPGTAPAGTPGAPPLAGMAIVK	K	E	sp|Q13263|TIF1B_HUMAN Transcription intermediary factor 1-beta OS=Homo sapiens GN=TRIM28 PE=1 SV=5	4	92	4521.321777	112.433105	2	1	43M(15.9949)	10.994000	0.000000	2.379578e-01	VFPGSTTEDYNLIVIERGAAAaatgqpgtapagtpgapplAGMAIVK	7.848004	10.994138	9.596973	1.397164	V(3.52)F(3.52)P(3.52)G(3.52)S(3.52)T(3.52)T(3.52)E(3.52)D(7.85)Y(7.85)N(7.85)L(7.85)I(9.56)V(9.56)I(9.56)E(9.56)R(9.56)G(9.56)A(9.56)A(9.56)A(9.56)A(10.99)A(10.99)T(10.99)G(10.99)Q(10.99)P(10.99)G(10.99)T(10.99)A(10.99)P(10.99)A(10.99)G(10.99)T(10.99)P(10.99)G(10.99)A(10.99)P(10.99)P(10.99)L(10.99)A(9.60)G(9.60)M(9.60)A(9.60)I(9.60)V(9.60)K(9.60)	nterm8^1;cterm7^1;	75.75;33.80;
5500	1171.558105	15.455606	3	-1.000000	0	1	DAQAGKEPGGSR	K	A	sp|P04637|P53_HUMAN Cellular tumor antigen p53 OS=Homo sapiens GN=TP53 PE=1 SV=4	12	22	1171.558105	0.000000	2	1		22.462999	10.231000	5.530894e-06							nterm2^1;nterm3^1;nterm7^1;cterm1^1;cterm2^1;cterm3^1;cterm4^1;cterm5^1;cterm6^1;cterm7^1;cterm8^1;cterm9^1;	8.90;3.97;2.08;3.69;1.35;6.24;22.65;100.00;23.08;2.53;8.42;7.14;
5568	793.431946	15.545757	2	-1.000000	0	1	AAEELSQK	K	H	rev_sp|P15924|DESP_HUMAN Desmoplakin OS=Homo sapiens GN=DSP PE=1 SV=3	5	14	874.439575	-81.007629	2	0		12.242000	10.512000	1.160112e-01	AAEelSQK	7.042569	12.242211	10.713841	1.528370	A(3.50)A(5.05)E(10.51)E(12.24)L(12.24)S(10.71)Q(10.71)K(10.71)	nterm2^1;cterm3^1;	34.42;33.24;
5580	902.461365	15.564466	2	-1.000000	0	1	TVYQHQK	K	A	P02663 SWISS-PROT:P02663 Alpha-S2-casein [Contains: Casocidin-1 - Bos taurus (Bovine).	4	12	902.460999	0.000366	2	0		8.648000	0.000000	7.298050e-01							nterm2^1;cterm2^1;cterm3^1;cterm4^1;cterm5^1;	10.64;7.48;25.88;5.11;55.94;
5585	823.418701	15.570393	2	-1.000000	0	1	LTDHNPK	K	T	sp|Q8IWT3|CUL9_HUMAN Cullin-9 OS=Homo sapiens GN=CUL9 PE=1 SV=2	6	12	823.418823	-0.000122	2	0		13.339000	0.000000	6.169501e-02							nterm2^1;cterm2^1;cterm3^1;cterm4^1;cterm5^1;cterm6^1;	18.02;26.13;27.36;71.01;62.96;100.00;
5603	787.443115	15.591439	2	-1.000000	0	1	QSLEEAAK	K	T	sp|P15924|DESP_HUMAN Desmoplakin OS=Homo sapiens GN=DSP PE=1 SV=3	4	14	874.439575	-86.996460	2	0		10.681000	10.590000	9.929380e-01	qsLEEAAK	6.075898	10.681068	6.075898	4.605171	Q(10.68)S(10.68)L(6.08)E(4.12)E(2.84)A(2.84)A(2.84)K(0.00)	cterm1^1;cterm4^1;cterm5^1;	17.15;13.49;41.90;
5612	857.434570	15.602098	2	-1.000000	0	1	SKGAGGQGK	K	V	tr|Q5HY54|Q5HY54_HUMAN Filamin-A OS=Homo sapiens GN=FLNA PE=1 SV=1	4	16	788.414001	69.020569	2	1		9.730000	0.000000	4.926065e-01	SKGAGGQgk	4.865317	9.730635	6.509736	3.220899	S(0.00)K(0.00)G(0.00)A(4.09)G(4.09)G(5.73)Q(6.51)G(9.73)K(9.73)	nterm5^1;nterm7^1;	5.18;59.68;
5651	1140.600464	15.652952	3	-1.000000	0	1	KGAQQAQR	-	R	rev_sp|P84090|ERH_HUMAN Enhancer of rudimentary homolog OS=Homo sapiens GN=ERH PE=1 SV=1	4	14	885.478027	255.122437	2	1		11.548000	10.565000	9.983419e-01	KgaqqAQR	11.548138	11.548138	9.797661	1.750477	K(6.94)G(11.55)A(11.55)Q(11.55)Q(11.55)A(9.80)Q(8.44)R(4.61)	nterm1^1;cterm1^1;cterm2^1;cterm3^1;	100.00;46.33;43.63;82.68;
5693	798.459595	15.710093	2	-1.000000	0	1	IANIYQK	K	A	rev_sp|Q15149|PLEC_HUMAN Plectin OS=Homo sapiens GN=PLEC PE=1 SV=3	6	12	848.475586	-50.015991	2	0		12.452000	12.452000	4.148763e-01	IANiyqK	5.895385	12.452491	11.031523	1.420968	I(1.92)A(5.36)N(10.15)I(12.45)Y(12.45)Q(12.45)K(11.03)	nterm2^1;nterm3^1;cterm1^1;	23.25;3.50;6.79;
5731	860.432312	15.755672	2	-1.000000	0	1	SLEDTKNR	K	Y	sp|P35527|K1C9_HUMAN Keratin, type I cytoskeletal 9 OS=Homo sapiens GN=KRT9 PE=1 SV=3	4	14	961.482849	-101.050537	2	1		9.401000	0.000000	4.856207e+00	SLeDTKNR	9.401226	9.401226	8.202431	1.198795	S(5.79)L(5.79)E(9.40)D(6.71)T(8.20)K(6.71)N(6.71)R(5.29)	nterm2^1;cterm1^1;cterm3^1;cterm5^1;	37.18;5.73;5.32;43.21;
5740	777.423157	15.771500	2	-1.000000	0	1	LDLDAAK	R	T	sp|Q9Y371|SHLB1_HUMAN Endophilin-B1 OS=Homo sapiens GN=SH3GLB1 PE=1 SV=1	5	12	744.401733	33.021423	2	0		11.198000	11.198000	1.444562e+00	lDLDAAK	6.834146	11.198619	7.216683	3.981936	L(11.20)D(7.22)L(6.83)D(6.83)A(5.62)A(3.63)K(0.00)	cterm1^1;cterm2^1;cterm3^1;	37.84;100.00;17.00;
5747	839.387756	15.779727	2	-1.000000	0	1	LRNGGPER	R	R	rev_sp|P49327|FAS_HUMAN Fatty acid synthase OS=Homo sapiens GN=FASN PE=1 SV=3	4	14	897.478027	-58.090271	2	1		7.712000	0.000000	1.303166e+01	lrNGGPER	4.999129	7.712764	6.003081	1.709683	L(7.71)R(7.71)N(6.00)G(4.30)G(4.30)P(4.30)E(1.59)R(0.00)	cterm1^1;cterm5^1;cterm6^1;	4.89;8.52;11.30;
5751	801.434021	15.784316	2	-1.000000	0	1	REQQEIK	R	V	sp|Q08554|DSC1_HUMAN Desmocollin-1 OS=Homo sapiens GN=DSC1 PE=1 SV=2	9	12	929.492981	-128.058960	2	1		16.767000	16.763000	1.679506e-03	REqQEIK	10.266005	16.767895	15.344088	1.423807	R(13.64)E(13.64)Q(16.77)Q(15.34)E(15.26)I(11.25)K(6.16)	nterm2^1;nterm3^1;nterm4^1;cterm1^1;cterm2^1;cterm4^1;	4.92;13.84;1.32;29.18;6.64;3.94;
5767	1159.518066	15.802978	3	-1.000000	0	1	KFNSPSK	K	R	sp|O15151|MDM4_HUMAN Protein Mdm4 OS=Homo sapiens GN=MDM4 PE=1 SV=2	5	12	806.428650	353.089417	2	1		11.358000	11.268000	2.975753e+00	KfNSPSK	11.358242	10.557686	9.247906	1.309780	K(5.95)F(10.56)N(9.25)S(9.25)P(9.25)S(8.70)K(5.41)	nterm1^1;nterm5^1;cterm1^1;cterm2^1;cterm5^1;	100.00;11.34;26.93;24.99;12.21;
5804	1980.766113	15.851421	2	-1.000000	0	1	RRMYLEHNGMCLQLIR	R	K	rev_tr|E7EQR4|E7EQR4_HUMAN Ezrin OS=Homo sapiens GN=EZR PE=1 SV=3	4	30	2105.044434	-124.278320	2	2	3M(15.9949), 11C(57.02146)	8.861000	8.861000	2.568917e+00	RRMYLEHNgmCLQLIR	5.878066	8.861779	7.401296	1.460484	R(2.86)R(2.86)M(2.86)Y(2.86)L(2.86)E(7.24)H(7.24)N(7.24)G(8.86)M(8.86)C(7.40)L(7.40)Q(7.40)L(7.40)I(7.40)R(7.40)	nterm5^1;cterm6^1;	20.48;17.43;
5809	1051.443115	15.861809	2	-1.000000	0	1	SGGGGGGYGGR	R	G	rev_sp|P51991|ROA3_HUMAN Heterogeneous nuclear ribonucleoprotein A3 OS=Homo sapiens GN=HNRNPA3 PE=1 SV=2	10	20	880.378723	171.064392	2	0		21.347000	9.401000	6.141154e-04	SGGGGGGYGGr	11.071321	21.347588	19.110018	2.237570	S(8.46)G(6.69)G(6.47)G(8.63)G(8.97)G(10.74)G(12.68)Y(14.63)G(16.94)G(19.11)R(21.35)	nterm3^1;cterm7^1;cterm8^1;cterm9^1;cterm10^1;	13.65;34.62;54.45;44.95;62.21;
5822	780.486023	15.877248	2	-1.000000	0	1	PAAKTPAK	K	A	rev_sp|P83731|RL24_HUMAN 60S ribosomal protein L24 OS=Homo sapiens GN=RPL24 PE=1 SV=1	11	14	782.465027	-1.979004	2	1		19.698000	17.858000	3.250883e-04	PAAKtPAK	9.021149	19.698622	17.965050	1.733572	P(6.64)A(8.55)A(12.29)K(15.69)T(19.70)P(17.97)A(16.05)K(12.82)	nterm2^1;nterm3^1;nterm4^1;cterm1^1;cterm2^1;	11.45;7.76;7.29;11.70;14.33;
5832	805.382019	15.888962	2	-1.000000	0	1	ESKKIDR	R	H	sp|P84098|RL19_HUMAN 60S ribosomal protein L19 OS=Homo sapiens GN=RPL19 PE=1 SV=1	4	12	874.487183	-69.105164	2	2		11.158000	11.060000	3.911598e+00	ESKkidR	8.413342	11.158967	9.573816	1.585151	E(3.81)S(4.90)K(6.55)K(11.16)I(11.16)D(11.16)R(9.57)	nterm3^1;cterm1^1;	100.00;45.07;
5846	817.436157	15.905257	2	-1.000000	0	1	KLKGINK	K	G	sp|O15050|TRNK1_HUMAN TPR and ankyrin repeat-containing protein 1 OS=Homo sapiens GN=TRANK1 PE=2 SV=4	6	12	799.527954	17.908203	2	2		12.999000	12.991000	2.613132e-01	KLKginK	6.057542	12.999502	11.589742	1.409760	K(0.71)L(6.43)K(11.57)G(13.00)I(13.00)N(13.00)K(11.59)	nterm1^1;nterm2^1;cterm1^1;	100.00;5.51;2.03;
5847	883.450623	15.909608	2	-1.000000	0	1	HGLYEKK	R	K	sp|P62847|RS24_HUMAN 40S ribosomal protein S24 OS=Homo sapiens GN=RPS24 PE=1 SV=1	4	12	873.470825	9.979797	2	1		9.755000	9.755000	1.535501e+00	HGLyekK	7.708814	9.755199	8.763104	0.992095	H(2.87)G(4.91)L(8.61)Y(9.76)E(9.76)K(9.76)K(8.76)	nterm2^1;nterm3^1;cterm1^1;	40.29;23.09;17.58;
5848	1140.550415	15.912616	3	-1.000000	0	1	KVIKIDR	K	L	rev_sp|P50991|TCPD_HUMAN T-complex protein 1 subunit delta OS=Homo sapiens GN=CCT4 PE=1 SV=4	4	12	870.565063	269.985352	2	2		11.147000	11.037000	5.105541e+00	KviKIDR	11.147024	11.147024	9.600101	1.546923	K(7.05)V(11.15)I(11.15)K(9.60)I(9.60)D(8.48)R(4.10)	nterm1^1;cterm1^1;cterm2^1;cterm4^1;	60.31;79.70;42.72;69.25;
5850	902.481995	15.914900	2	-1.000000	0	1	YLNFFTK	R	A	sp|P12004|PCNA_HUMAN Proliferating cell nuclear antigen OS=Homo sapiens GN=PCNA PE=1 SV=1	5	12	931.480347	-28.998352	2	0		11.914000	11.846000	4.430983e-01	ylNFFTK	6.644009	11.914503	8.993196	2.921307	Y(11.91)L(11.91)N(8.99)F(8.99)F(8.99)T(3.43)K(0.00)	cterm1^1;cterm2^1;cterm5^1;	30.77;24.66;72.60;
5857	791.395813	15.923066	2	-1.000000	0	1	KGTANAR	R	M	sp|P84098|RL19_HUMAN 60S ribosomal protein L19 OS=Homo sapiens GN=RPL19 PE=1 SV=1	5	12	716.392883	75.002930	2	1		11.528000	10.375000	1.944283e+00	KGTANAr	11.528460	10.459788	10.263540	0.196248	K(4.53)G(9.14)T(10.26)A(10.26)N(10.26)A(10.26)R(10.46)	nterm1^1;nterm2^1;nterm6^1;cterm1^1;cterm5^1;	100.00;28.06;53.62;23.97;22.62;
5873	1194.781006	15.941854	3	-1.000000	0	1	KAEPAAK	K	Q	rev_sp|P19338|NUCL_HUMAN Nucleolin OS=Homo sapiens GN=NCL PE=1 SV=3	6	12	713.407166	481.373840	2	1		12.656000	11.802000	2.252123e+00	KAePAAK	12.656545	12.656545	11.735347	0.921198	K(7.26)A(11.74)E(12.66)P(9.85)A(8.51)A(7.02)K(5.40)	nterm1^1;nterm2^1;cterm1^1;cterm2^1;cterm3^1;cterm4^1;	87.98;22.54;5.09;6.16;3.08;44.83;
5875	886.498596	15.944163	2	-1.000000	0	1	KQEKTPK	R	D	sp|P06748|NPM_HUMAN Nucleophosmin OS=Homo sapiens GN=NPM1 PE=1 SV=2;sp|Q9NYF8|BCLF1_HUMAN Bcl-2-associated transcription factor 1 OS=Homo sapiens GN=BCLAF1 PE=1 SV=2	5	12	857.497009	29.001587	2	2		10.205000	10.205000	3.747572e-01	KQektPK	7.660769	10.205925	8.793711	1.412214	K(5.08)Q(8.79)E(10.21)K(10.21)T(10.21)P(7.20)K(4.88)	nterm1^1;cterm1^1;cterm2^1;	13.21;11.85;68.55;
5876	1099.500732	15.945294	2	-1.000000	0	1	GPGASVHDR	R	N	sp|P46379|BAG6_HUMAN Large proline-rich protein BAG6 OS=Homo sapiens GN=BAG6 PE=1 SV=2	4	16	894.430725	205.070007	2	0		10.578000	10.553000	4.954596e-01	GPGASvhdR	5.663761	10.578262	9.434614	1.143648	G(2.13)P(2.13)G(2.13)A(8.74)S(8.74)V(10.58)H(10.58)D(10.58)R(9.43)	nterm3^1;cterm1^1;	34.09;8.45;
5885	1194.707764	15.955736	3	-1.000000	0	1	TAAAKKGVLPK	K	K	rev_sp|P36578|RL4_HUMAN 60S ribosomal protein L4 OS=Homo sapiens GN=RPL4 PE=1 SV=5	10	20	1082.681030	112.026733	2	2		18.417000	15.939000	8.830820e-03	TAAAKKgvlpK	6.449024	18.417866	16.440887	1.976978	T(1.56)A(3.34)A(8.04)A(10.39)K(13.48)K(16.44)G(18.42)V(18.42)L(18.42)P(18.42)K(16.44)	nterm2^1;nterm3^1;nterm4^1;cterm1^1;	17.59;3.11;1.33;4.78;
5886	885.468384	15.960084	2	-1.000000	0	1	TVGWGDPK	K	S	rev_sp|Q93088|BHMT1_HUMAN Betaine--homocysteine S-methyltransferase 1 OS=Homo sapiens GN=BHMT PE=1 SV=2	5	14	858.423523	27.044861	2	0		11.391000	10.599000	1.893433e-01	tVGWGDPK	4.866734	11.391890	10.184118	1.207771	T(11.39)V(10.18)G(10.18)W(10.18)G(10.18)D(9.47)P(2.00)K(0.00)	cterm1^1;cterm2^1;	7.39;57.55;
5888	1287.652832	15.963873	3	-1.000000	0	1	KAATLSSAHPAR	R	A	rev_tr|H7C177|H7C177_HUMAN Trinucleotide repeat-containing gene 18 protein (Fragment) OS=Homo sapiens GN=TNRC18 PE=1 SV=8	4	22	1208.662476	78.990356	2	1		9.560000	9.560000	1.687782e+00	KAatlssahpAR	7.706321	9.560719	7.929999	1.630721	K(4.52)A(7.71)A(9.56)T(9.56)L(9.56)S(9.56)S(9.56)A(9.56)H(9.56)P(9.56)A(7.93)R(7.13)	nterm1^1;cterm1^1;cterm2^1;	24.12;5.59;40.47;
5893	963.408264	15.969790	2	-1.000000	0	1	MSASQDSR	-	S	sp|P60842|IF4A1_HUMAN Eukaryotic initiation factor 4A-I OS=Homo sapiens GN=EIF4A1 PE=1 SV=1	6	14	896.365723	67.042542	2	0	1M(15.9949)	13.379000	11.842000	1.072136e-01	MSASQDsr	4.560654	13.379731	11.842197	1.537534	M(0.00)S(4.26)A(9.27)S(11.84)Q(11.84)D(11.84)S(13.38)R(13.38)	nterm2^1;nterm3^1;	30.92;16.90;
5925	1252.546265	16.010406	2	-1.000000	0	1	SCQAQPTTMAR	K	H	P02668 SWISS-PROT:P02668 Kappa-casein [Contains: Casoxin C; Casoxin 6; Casoxin A; Casoxin B; Casoplatelin] - Bos taurus (Bovine).	7	20	1265.549194	-13.002930	2	0	2C(57.02146), 9M(15.9949)	12.659000	12.490000	1.051311e-01	SCQAQptTMAR	6.637243	12.659025	11.260386	1.398640	S(1.89)C(1.89)Q(1.89)A(7.67)Q(11.19)P(12.66)T(12.66)T(11.26)M(11.26)A(11.26)R(10.14)	nterm3^1;nterm4^1;nterm5^1;cterm1^1;cterm4^1;	8.27;4.97;5.94;1.92;1.40;
5928	1019.525208	16.015554	2	-1.000000	0	1	GGSSGGGGGGSGGR	R	Y	rev_sp|P04264|K2C1_HUMAN Keratin, type II cytoskeletal 1 OS=Homo sapiens GN=KRT1 PE=1 SV=6	4	26	1005.422363	14.102844	2	0		10.668000	10.668000	5.105049e-03	GGSSggggggsggr	5.300755	10.668896	8.087253	2.581643	G(0.00)G(0.00)S(0.00)S(8.09)G(10.67)G(10.67)G(10.67)G(10.67)G(10.67)G(10.67)S(10.67)G(10.67)G(10.67)R(10.67)	nterm3^1;nterm4^1;	58.74;41.51;
5932	831.372192	16.020229	2	-1.000000	0	1	DAISFGPR	K	G	rev_sp|P62913|RL11_HUMAN 60S ribosomal protein L11 OS=Homo sapiens GN=RPL11 PE=1 SV=2	4	14	861.434448	-30.062256	2	0		7.943000	7.273000	1.098696e+00	DAISFgPR	5.398823	7.943130	6.520633	1.422497	D(5.40)A(5.40)I(6.52)S(6.52)F(6.52)G(7.94)P(4.64)R(2.61)	cterm1^1;cterm2^1;	10.57;100.00;
5935	1187.580933	16.023724	3	-1.000000	0	1	KSPEIHR	K	R	sp|Q9Y2W1|TR150_HUMAN Thyroid hormone receptor-associated protein 3 OS=Homo sapiens GN=THRAP3 PE=1 SV=2	6	12	865.476990	322.103943	2	1		14.898000	14.524000	1.132489e-01	KsPEIHR	14.898900	14.898900	13.075641	1.823259	K(10.61)S(14.90)P(13.08)E(11.56)I(9.92)H(8.36)R(4.29)	nterm1^1;cterm1^1;cterm2^1;cterm3^1;cterm4^1;cterm5^1;	72.91;58.51;80.63;100.00;33.56;65.01;
5936	1277.817871	16.024857	3	-1.000000	0	1	AAPEAKKQK	K	V	sp|P19338|NUCL_HUMAN Nucleolin OS=Homo sapiens GN=NCL PE=1 SV=3	5	16	969.560669	308.257202	2	2		10.490000	10.090000	1.005773e-01	AAPeakKQK	5.384970	10.490084	8.995632	1.494452	A(3.06)A(4.15)P(9.00)E(10.49)A(10.49)K(10.49)K(8.95)Q(8.95)K(8.95)	nterm2^1;cterm3^1;	10.20;21.39;
5941	859.414734	16.030695	2	-1.000000	0	1	EEAEREAR	K	R	sp|Q15149|PLEC_HUMAN Plectin OS=Homo sapiens GN=PLEC PE=1 SV=3	5	14	988.457336	-129.042603	2	1		8.941000	7.907000	4.362646e-01	EEAEReAR	5.956164	8.941297	5.956164	2.985132	E(5.96)E(5.96)A(5.96)E(5.96)R(5.96)E(8.94)A(5.96)R(4.83)	nterm5^1;cterm1^1;cterm2^1;	8.50;7.97;14.75;
5949	1201.514038	16.040148	3	-1.000000	0	1	KQKDQAK	K	N	rev_tr|E7EQS8|E7EQS8_HUMAN Methylcytosine dioxygenase TET2 OS=Homo sapiens GN=TET2 PE=1 SV=1	4	12	844.476624	357.037415	2	2		10.741000	8.169000	1.140842e+00	KQKDQaK	10.741160	10.741160	9.124153	1.617007	K(3.82)Q(8.21)K(8.21)D(9.12)Q(9.12)A(10.74)K(6.93)	nterm1^1;nterm3^1;nterm5^1;cterm1^1;	80.76;20.30;68.65;45.39;
5982	1009.506714	16.083412	2	-1.000000	0	1	VYVTFEVFK	R	N	sp|O15050|TRNK1_HUMAN TPR and ankyrin repeat-containing protein 1 OS=Homo sapiens GN=TRANK1 PE=2 SV=4	6	16	1130.601074	-121.094360	2	0		11.991000	10.457000	5.153441e-02	VYvtfeVFK	3.971732	11.991932	10.679448	1.312484	V(5.13)Y(7.94)V(11.99)T(11.99)F(11.99)E(11.99)V(10.68)F(9.25)K(8.12)	nterm2^1;cterm1^1;	12.89;4.12;
6005	1243.626953	16.115051	3	-1.000000	0	1	LQEQASGHHNR	R	S	rev_sp|P20930|FILA_HUMAN Filaggrin OS=Homo sapiens GN=FLG PE=1 SV=3	4	20	1275.606812	-31.979858	2	0		8.131000	0.000000	3.910661e+00	LQeqasGHHNR	4.932659	8.131498	6.655464	1.476035	L(4.93)Q(6.53)E(8.13)Q(8.13)A(8.13)S(8.13)G(6.66)H(6.66)H(6.66)N(6.66)R(4.97)	cterm1^1;cterm5^1;	57.22;12.16;
6019	991.439392	16.131268	2	-1.000000	0	1	AEAEAAREK	K	Q	sp|Q15149|PLEC_HUMAN Plectin OS=Homo sapiens GN=PLEC PE=1 SV=3	7	16	973.482849	17.956543	2	1		15.753000	15.753000	4.861272e-02	AEAEAArek	5.397502	15.753078	14.046649	1.706429	A(0.00)E(0.00)A(8.69)E(10.82)A(12.49)A(14.05)R(15.75)E(15.75)K(15.75)	nterm2^1;nterm3^1;	77.46;32.97;
6041	938.445251	16.156855	2	-1.000000	0	1	YVDEASKK	K	E	sp|P62249|RS16_HUMAN 40S ribosomal protein S16 OS=Homo sapiens GN=RPS16 PE=1 SV=2	8	14	938.470886	-0.025635	2	1		14.700000	9.444000	1.099822e-02							nterm2^1;cterm1^1;cterm2^1;cterm3^1;cterm4^1;cterm5^1;cterm6^1;cterm7^1;	5.29;13.87;4.23;4.08;5.45;4.95;49.45;8.96;
6042	815.426270	16.161205	2	-1.000000	0	1	IARDEGGK	K	A	sp|P05141|ADT2_HUMAN ADP/ATP translocase 2 OS=Homo sapiens GN=SLC25A5 PE=1 SV=7	5	14	844.440247	-29.013977	2	1		10.242000	10.028000	9.129545e+00	IARDEGgK	4.874549	10.242377	8.737365	1.505013	I(2.19)A(2.19)R(6.14)D(6.14)E(7.67)G(7.67)G(10.24)K(8.74)	nterm2^1;cterm1^1;	14.70;8.91;
6043	811.418762	16.164055	2	-1.000000	0	1	LSPDAIPGK	K	W	sp|P49327|FAS_HUMAN Fatty acid synthase OS=Homo sapiens GN=FASN PE=1 SV=3	5	16	896.496704	-85.077942	2	0		10.427000	10.417000	1.475029e-01	LSpdaiPGK	8.578382	10.427748	8.508890	1.918858	L(5.90)S(5.90)P(10.43)D(10.43)A(10.43)I(10.43)P(8.51)G(7.24)K(6.26)	nterm2^1;cterm1^1;cterm2^1;cterm3^1;	14.51;12.07;8.93;40.05;
6044	973.494446	16.165190	2	-1.000000	0	1	NALGSSFIAAR	R	N	sp|P25705|ATPA_HUMAN ATP synthase subunit alpha, mitochondrial OS=Homo sapiens GN=ATP5A1 PE=1 SV=1	4	20	1105.587891	-132.093445	2	0		10.588000	9.292000	5.294812e-01	NALGSSFiaaR	7.293358	10.588991	9.239006	1.349985	N(2.69)A(2.69)L(2.69)G(2.69)S(2.69)S(4.65)F(5.98)I(10.59)A(10.59)A(10.59)R(9.24)	nterm7^1;cterm1^1;	100.00;14.71;
6045	965.394836	16.166325	2	-1.000000	0	1	SGGGGGGYGGR	R	G	rev_sp|P51991|ROA3_HUMAN Heterogeneous nuclear ribonucleoprotein A3 OS=Homo sapiens GN=HNRNPA3 PE=1 SV=2	8	20	880.378723	85.016113	2	0		14.935000	10.896000	1.384363e-02	sGGGGGGYGGR	11.465561	14.935658	11.379931	3.555726	S(14.94)G(11.38)G(9.41)G(7.78)G(5.13)G(1.51)G(1.51)Y(1.51)G(1.51)G(1.51)R(1.51)	nterm2^1;cterm6^1;cterm7^1;cterm8^1;cterm9^1;cterm10^1;	4.52;37.42;32.67;49.18;23.39;33.19;
6046	845.424133	16.167536	2	-1.000000	0	1	KDRVAQK	K	K	sp|P46777|RL5_HUMAN 60S ribosomal protein L5 OS=Homo sapiens GN=RPL5 PE=1 SV=3	5	12	843.492615	1.931519	2	2		10.938000	10.245000	1.747978e+00							nterm1^1;nterm2^1;cterm1^1;cterm2^1;cterm3^1;	64.86;25.28;21.97;12.20;17.90;
6049	774.417419	16.171038	2	-1.000000	0	1	VTGGAASK	K	L	sp|P42766|RL35_HUMAN 60S ribosomal protein L35 OS=Homo sapiens GN=RPL35 PE=1 SV=2	7	14	689.370789	85.046631	2	0		12.615000	10.712000	2.997933e-01	VTGgAASK	6.754488	12.615611	10.750170	1.865441	V(4.85)T(6.73)G(10.75)G(12.62)A(10.74)A(8.97)S(8.97)K(7.41)	nterm2^1;cterm1^1;cterm3^1;cterm4^1;	6.73;7.72;8.40;5.14;
6080	846.439758	16.207136	2	-1.000000	0	1	KLEDSTR	R	E	sp|P15924|DESP_HUMAN Desmoplakin OS=Homo sapiens GN=DSP PE=1 SV=3	6	12	847.439941	-1.000183	2	1		14.463000	10.506000	1.007343e-01							nterm1^1;cterm1^1;cterm3^1;cterm4^1;cterm5^1;cterm6^1;	96.87;20.52;9.44;10.05;56.26;68.16;
6081	972.462891	16.211485	2	-1.000000	0	1	PAGAAPR	R	P	sp|P62854|RS26_HUMAN 40S ribosomal protein S26 OS=Homo sapiens GN=RPS26 PE=1 SV=3	5	12	638.349976	334.112915	2	0		11.157000	10.456000	8.291492e-02	PAGAapR	6.062743	11.157724	10.021654	1.136070	P(1.79)A(1.79)G(7.27)A(9.26)A(11.16)P(11.16)R(10.02)	nterm2^1;nterm3^1;cterm1^1;	9.86;26.14;5.97;
6089	781.419128	16.222754	2	-1.000000	0	1	HQARVER	R	M	sp|Q16543|CDC37_HUMAN Hsp90 co-chaperone Cdc37 OS=Homo sapiens GN=CDC37 PE=1 SV=1	7	12	894.478394	-113.059265	2	1		13.660000	11.170000	8.246054e-03	HQArVER	7.578296	13.660995	12.032710	1.628285	H(3.72)Q(6.14)A(11.07)R(13.66)V(12.03)E(12.03)R(10.52)	nterm2^1;nterm3^1;cterm1^1;cterm3^1;	19.44;4.33;17.76;2.80;
6099	787.420898	16.234560	2	-1.000000	0	1	KNALDAK	R	N	rev_sp|P61020|RAB5B_HUMAN Ras-related protein Rab-5B OS=Homo sapiens GN=RAB5B PE=1 SV=1	5	12	758.428650	28.992249	2	1		12.891000	11.751000	7.987404e-01	KNaldAK	9.026783	12.891611	11.395132	1.496479	K(4.43)N(10.59)A(12.89)L(12.89)D(12.89)A(11.40)K(10.12)	nterm1^1;cterm1^1;cterm2^1;	98.93;24.62;17.44;
6103	922.389587	16.239206	2	-1.000000	0	1	SGGGGGGYGGR	R	G	rev_sp|P51991|ROA3_HUMAN Heterogeneous nuclear ribonucleoprotein A3 OS=Homo sapiens GN=HNRNPA3 PE=1 SV=2	8	20	880.378723	42.010864	2	0		14.397000	10.289000	5.222754e-05	sGGGGGGYGGR	14.397302	14.397302	12.240391	2.156911	S(14.40)G(12.24)G(10.15)G(8.27)G(6.35)G(4.44)G(2.35)Y(2.35)G(0.65)G(0.65)R(0.00)	cterm1^1;cterm3^1;cterm5^1;cterm6^1;cterm7^1;cterm8^1;cterm9^1;cterm10^1;	1.92;3.31;8.86;9.86;8.73;2.81;5.57;3.31;
6112	1251.585938	16.249748	3	-1.000000	0	1	KLKFEEVR	K	A	rev_sp|P48735|IDHP_HUMAN Isocitrate dehydrogenase [NADP], mitochondrial OS=Homo sapiens GN=IDH2 PE=1 SV=2	5	14	1047.607544	203.978394	2	2		11.583000	11.508000	4.092192e+00	KlkfEEVR	11.583253	11.583253	9.854618	1.728635	K(8.15)L(11.58)K(11.58)F(11.58)E(9.85)E(8.50)V(7.27)R(3.44)	nterm1^1;cterm1^1;cterm2^1;cterm3^1;cterm4^1;	31.05;46.21;33.01;23.01;41.73;
6118	945.500610	16.256643	2	-1.000000	0	1	TSRSTAR	M	P	sp|P61020|RAB5B_HUMAN Ras-related protein Rab-5B OS=Homo sapiens GN=RAB5B PE=1 SV=1	5	12	819.419922	126.080688	2	1	N-term(42.0106)	10.217000	10.155000	5.473753e-01	TSRsTAR	6.065676	10.217623	8.604513	1.613110	T(7.74)S(7.74)R(7.74)S(10.22)T(8.60)A(7.13)R(5.25)	nterm3^1;cterm1^1;	10.83;39.78;
6119	909.466492	16.260990	2	-1.000000	0	1	EGIHAQQK	K	E	P02662 SWISS-PROT:P02662 Alpha-S1-casein - Bos taurus (Bovine).	10	14	909.466797	-0.000305	2	0		18.896000	11.965000	6.632449e-05							nterm2^1;nterm4^1;nterm5^1;nterm6^1;nterm7^1;cterm1^1;cterm2^1;cterm3^1;cterm4^1;cterm5^1;	6.46;14.59;15.66;16.00;9.62;25.28;14.43;7.31;67.57;64.65;
6120	765.377563	16.264023	2	-1.000000	0	1	DSFFSSK	R	G	rev_tr|A0A0D9SG12|A0A0D9SG12_HUMAN ATP-dependent RNA helicase DDX3X OS=Homo sapiens GN=DDX3X PE=1 SV=1	6	12	816.365356	-50.987793	2	0		12.008000	11.673000	8.646392e-02	DSFfsSK	4.687938	12.008610	11.021241	0.987369	D(3.62)S(5.39)F(10.11)F(12.01)S(12.01)S(11.02)K(9.59)	nterm2^1;cterm1^1;	12.12;8.97;
6122	1135.707520	16.266375	3	-1.000000	0	1	AAAPGQLRR	R	A	tr|H0YLU7|H0YLU7_HUMAN Electron transfer flavoprotein subunit alpha, mitochondrial (Fragment) OS=Homo sapiens GN=ETFA PE=1 SV=1	8	16	938.540955	197.166565	2	1		14.326000	14.326000	4.044237e-02	AAAPgqlrR	8.430714	14.326739	12.316760	2.009979	A(4.08)A(4.92)A(8.94)P(11.32)G(14.33)Q(14.33)L(14.33)R(14.33)R(12.32)	nterm2^1;nterm3^1;nterm4^1;cterm1^1;	8.57;1.88;2.51;58.94;
6132	1059.500977	16.278135	2	-1.000000	0	1	GLVLMSRAK	K	H	sp|P27824|CALX_HUMAN Calnexin OS=Homo sapiens GN=CANX PE=1 SV=2	6	16	989.569153	69.931824	2	1	5M(15.9949)	13.287000	13.287000	4.304786e-03	GLVlmsrAK	8.500766	13.287952	11.621746	1.666206	G(9.27)L(9.27)V(11.62)L(13.29)M(13.29)S(13.29)R(13.29)A(9.30)K(7.96)	nterm2^1;cterm1^1;cterm2^1;	20.56;19.62;100.00;
6139	759.419434	16.286364	2	-1.000000	0	1	KSVGVTR	K	G	rev_sp|P62269|RS18_HUMAN 40S ribosomal protein S18 OS=Homo sapiens GN=RPS18 PE=1 SV=3	5	12	745.444641	13.974792	2	1		11.420000	10.241000	1.084243e+00	KSVGvtR	11.420060	9.257953	8.479799	0.778153	K(6.65)S(8.48)V(7.72)G(7.72)V(9.26)T(9.26)R(4.77)	nterm1^1;nterm4^1;cterm1^1;cterm5^1;cterm6^1;	25.31;33.66;88.93;6.22;33.64;
6156	757.456787	16.306210	2	-1.000000	0	1	YSKQTVR	K	I	rev_P05787 SWISS-PROT:P05787 Tax_Id=9606 Gene_Symbol=KRT8 Keratin, type II cytoskeletal 8	7	12	880.476624	-123.019836	2	1		13.666000	12.817000	1.151736e-01	yskQTVR	7.862008	13.666106	10.815615	2.850492	Y(13.67)S(13.67)K(13.67)Q(10.82)T(8.65)V(4.27)R(0.00)	cterm1^1;cterm2^1;cterm3^1;cterm4^1;	71.28;4.69;7.77;24.46;
6157	1443.676392	16.310556	3	-1.000000	0	1	KNHEEEMKDLR	K	N	P13645 SWISS-PROT:P13645 Tax_Id=9606 Gene_Symbol=KRT10 Keratin, type I cytoskeletal 10	16	20	1443.677490	-0.001099	2	2	7M(15.9949)	31.236000	25.992001	3.058338e-08							nterm1^1;nterm2^1;nterm3^1;nterm4^1;nterm5^1;nterm6^1;nterm9^1;cterm1^1;cterm2^1;cterm3^1;cterm4^1;cterm5^1;cterm6^1;cterm7^1;cterm8^1;cterm9^1;cterm10^1;	30.37;4.35;5.34;3.64;6.43;7.25;14.63;9.42;100.00;21.05;16.87;10.24;3.03;5.61;6.84;20.85;17.38;
6158	932.492432	16.313337	2	-1.000000	0	1	GTAAAAAAAAAAK	K	V	sp|P50914|RL14_HUMAN 60S ribosomal protein L14 OS=Homo sapiens GN=RPL14 PE=1 SV=4	6	24	1014.545776	-82.053345	2	0		12.659000	12.614000	8.427899e-01	GTAAaaaaaAAAK	10.205709	12.659675	10.920002	1.739673	G(7.50)T(7.50)A(7.50)A(10.21)A(12.66)A(12.66)A(12.66)A(12.66)A(12.66)A(10.92)A(9.37)A(8.11)K(7.31)	nterm3^1;nterm4^1;cterm1^1;cterm2^1;cterm3^1;cterm4^1;	14.96;5.40;11.22;19.17;23.55;21.41;
6160	824.425720	16.315634	2	-1.000000	0	1	SGATAGAAGGR	R	G	sp|P50991|TCPD_HUMAN T-complex protein 1 subunit delta OS=Homo sapiens GN=CCT4 PE=1 SV=4	6	20	874.425659	-49.999939	2	0		13.496000	12.812000	7.996201e-02	SGAtagaAGGR	10.903698	13.496444	10.730162	2.766282	S(8.82)G(8.82)A(8.82)T(13.50)A(13.50)G(13.50)A(13.50)A(10.73)G(9.35)G(9.35)R(8.39)	nterm3^1;cterm1^1;cterm3^1;cterm4^1;	76.68;17.50;24.39;76.30;
6161	831.372864	16.316776	2	-1.000000	0	1	GHGHSVHGR	R	L	rev_sp|P46776|RL27A_HUMAN 60S ribosomal protein L27a OS=Homo sapiens GN=RPL27A PE=1 SV=2	5	16	942.453247	-111.080383	2	0		10.142000	9.148000	2.035801e+00	ghghSVHGR	10.142657	10.142657	8.116814	2.025844	G(10.14)H(10.14)G(10.14)H(10.14)S(8.12)V(6.64)H(5.06)G(4.08)R(0.00)	cterm1^1;cterm2^1;cterm3^1;cterm4^1;cterm5^1;	59.39;19.74;48.42;12.05;72.10;
6165	1130.627686	16.321438	3	-1.000000	0	1	KMEESKAK	K	F	sp|P08238|HS90B_HUMAN Heat shock protein HSP 90-beta OS=Homo sapiens GN=HSP90AB1 PE=1 SV=4	7	14	965.485107	165.142578	2	2	2M(15.9949)	14.976000	14.976000	1.304494e-01	KmEESKAK	14.159815	14.976727	12.468683	2.508044	K(12.13)M(14.98)E(12.47)E(10.64)S(10.64)K(9.09)A(7.44)K(4.61)	nterm1^1;cterm1^1;cterm2^1;cterm3^1;cterm5^1;cterm6^1;	100.00;16.98;27.19;25.29;38.90;9.22;
6173	1672.782227	16.330832	4	-1.000000	0	1	AQKHHSGQRGGTSTGTR	R	G	rev_sp|P20930|FILA_HUMAN Filaggrin OS=Homo sapiens GN=FLG PE=1 SV=3	4	32	1764.872681	-92.090454	2	2		10.653000	9.574000	9.156933e-01	AQKHHSGQRggtstgtR	6.999958	10.653821	9.386381	1.267440	A(3.41)Q(3.41)K(3.41)H(5.49)H(7.07)S(7.07)G(7.07)Q(7.07)R(7.07)G(10.65)G(10.65)T(10.65)S(10.65)T(10.65)G(10.65)T(10.65)R(9.39)	nterm9^1;cterm1^1;	36.10;30.37;
6219	1135.743286	16.389263	3	-1.000000	0	1	KGGKTLR	K	K	rev_sp|P61247|RS3A_HUMAN 40S ribosomal protein S3a OS=Homo sapiens GN=RPS3A PE=1 SV=2	5	12	758.476257	377.267029	2	2		12.115000	11.408000	4.218480e+00	KGGktLR	12.115669	12.115669	10.916128	1.199541	K(5.84)G(9.96)G(10.92)K(12.12)T(12.12)L(10.55)R(6.28)	nterm1^1;nterm2^1;nterm3^1;cterm1^1;cterm2^1;	61.66;18.40;8.50;71.93;100.00;
6220	1244.648560	16.390398	3	-1.000000	0	1	KQVDSVQR	R	I	rev_sp|Q13263|TIF1B_HUMAN Transcription intermediary factor 1-beta OS=Homo sapiens GN=TRIM28 PE=1 SV=5	5	14	958.519592	286.128967	2	1		10.801000	10.035000	2.342678e+00	KqVDSVQR	10.801348	8.850763	8.097252	0.753511	K(5.44)Q(8.85)V(6.93)D(6.93)S(6.93)V(8.10)Q(8.10)R(5.36)	nterm1^1;nterm2^1;nterm5^1;cterm1^1;cterm6^1;	30.23;2.76;2.44;15.46;100.00;
6234	994.474792	16.406773	2	-1.000000	0	1	QLTNFLSK	K	S	rev_sp|Q9P0W8|SPAT7_HUMAN Spermatogenesis-associated protein 7 OS=Homo sapiens GN=SPATA7 PE=1 SV=3	7	14	949.523254	44.951538	2	0		13.394000	13.034000	4.778761e-03	QLTNFlsK	6.326082	13.394822	11.987885	1.406938	Q(0.94)L(0.94)T(8.76)N(10.82)F(11.99)L(13.39)S(13.39)K(11.99)	nterm2^1;nterm3^1;nterm4^1;cterm1^1;	31.19;2.87;2.41;2.56;
6235	1376.577148	16.411119	3	-1.000000	0	1	SQERSSGHHNR	R	S	rev_sp|P20930|FILA_HUMAN Filaggrin OS=Homo sapiens GN=FLG PE=1 SV=3	4	20	1293.592163	82.984985	2	1		10.154000	9.720000	6.718181e+00	SQERSsghhNR	10.154596	10.154596	8.797660	1.356936	S(4.63)Q(4.63)E(4.63)R(4.63)S(7.88)S(10.15)G(10.15)H(10.15)H(10.15)N(8.80)R(5.53)	nterm4^1;nterm5^1;cterm1^1;cterm2^1;	25.98;100.00;26.27;24.75;
6236	793.406738	16.413458	2	-1.000000	0	1	VEDPLDK	R	I	rev_sp|Q5H9R7|PP6R3_HUMAN Serine/threonine-protein phosphatase 6 regulatory subunit 3 OS=Homo sapiens GN=PPP6R3 PE=1 SV=2	6	12	814.407227	-21.000488	2	0		12.151000	12.151000	1.607286e+00	vedPLDK	8.545776	12.151382	8.348011	3.803371	V(12.15)E(12.15)D(12.15)P(8.35)L(7.07)D(5.16)K(0.00)	cterm1^1;cterm2^1;cterm3^1;cterm4^1;	28.40;67.66;18.31;100.00;
6237	816.456299	16.414587	2	-1.000000	0	1	SLTTTLVK	K	S	Q05B55 TREMBL:Q05B55 (Bos taurus) Similar to Ig kappa chain C region	7	14	861.517151	-45.060852	2	0		12.150000	12.065000	9.414299e-02	SLTTTLvK	6.327981	12.150582	10.690600	1.459982	S(1.02)L(1.02)T(6.13)T(8.42)T(8.42)L(8.42)V(12.15)K(10.69)	nterm2^1;nterm3^1;nterm6^1;cterm1^1;	9.69;3.24;20.84;2.76;
6238	1123.525879	16.415720	2	-1.000000	0	1	KEVNKEAQK	K	R	rev_sp|P40429|RL13A_HUMAN 60S ribosomal protein L13a OS=Homo sapiens GN=RPL13A PE=1 SV=2	9	16	1072.587524	50.938354	2	2		18.622999	16.733000	9.316444e-03	KEvnkEAQK	9.876724	18.623055	16.746428	1.876627	K(13.59)E(16.73)V(18.62)N(18.62)K(18.62)E(16.75)A(14.99)Q(11.62)K(8.04)	nterm1^1;nterm2^1;cterm1^1;cterm2^1;	42.31;30.37;38.93;28.05;
6239	778.407959	16.416851	2	-1.000000	0	1	GFSANSAR	R	L	P02538 SWISS-PROT:P02538 Tax_Id=9606 Gene_Symbol=KRT6A Keratin, type II cytoskeletal 6A;P48668 SWISS-PROT:P48668 Tax_Id=9606 Gene_Symbol=KRT6C Keratin, type II cytoskeletal 6C;sp|P04259|K2C6B_HUMAN Keratin, type II cytoskeletal 6B OS=Homo sapiens GN=KRT6B PE=1 SV=5	4	14	808.382751	-29.974792	2	0		11.030000	10.155000	1.297972e+00	gfSANSAR	5.515395	11.030790	8.977718	2.053072	G(11.03)F(11.03)S(8.98)A(8.98)N(6.77)S(5.43)A(5.43)R(3.06)	cterm1^1;cterm3^1;	92.35;31.89;
6241	1373.635010	16.419168	3	-1.000000	0	1	NTKHEISEMNR	R	M	P13647 SWISS-PROT:P13647 Tax_Id=9606 Gene_Symbol=KRT5 Keratin, type II cytoskeletal 5;Q5XQN5 SWISS-PROT:Q5XQN5 (Bos taurus) Keratin, type II cytoskeletal 5	13	20	1373.635620	-0.000610	2	1	9M(15.9949)	26.395000	16.476999	1.124894e-08							nterm2^1;nterm4^1;nterm5^1;cterm1^1;cterm2^1;cterm3^1;cterm4^1;cterm5^1;cterm6^1;cterm7^1;cterm8^1;cterm9^1;cterm10^1;	2.41;7.97;35.81;8.36;7.76;22.70;22.61;100.00;22.12;22.03;38.63;21.14;23.78;
6245	830.461975	16.423746	2	-1.000000	0	1	KSDAVKR	K	V	rev_sp|P62333|PRS10_HUMAN 26S protease regulatory subunit 10B OS=Homo sapiens GN=PSMC6 PE=1 SV=1	7	12	802.466064	27.995911	2	2		14.314000	12.641000	9.469561e-02	KSDaVKR	7.875691	14.314149	13.164456	1.149693	K(4.23)S(10.25)D(11.57)A(14.31)V(13.16)K(13.16)R(11.65)	nterm1^1;nterm3^1;cterm1^1;	54.67;4.54;22.23;
6247	812.375000	16.426035	2	-1.000000	0	1	YYDGKMK	R	L	rev_sp|P63104|1433Z_HUMAN 14-3-3 protein zeta/delta OS=Homo sapiens GN=YWHAZ PE=1 SV=1	4	12	919.410889	-107.035889	2	1	6M(15.9949)	7.823000	0.000000	1.476556e+00	YYdgkMK	4.333650	7.823761	6.137809	1.685952	Y(4.33)Y(6.14)D(7.82)G(7.82)K(7.82)M(6.12)K(4.88)	cterm1^1;cterm2^1;	10.06;28.06;
6249	912.514954	16.428349	2	-1.000000	0	1	KIGVNQPK	K	R	sp|P78371|TCPB_HUMAN T-complex protein 1 subunit beta OS=Homo sapiens GN=CCT2 PE=1 SV=4	4	14	882.528687	29.986267	2	1		10.995000	10.995000	4.229120e-01	KIgvnqPK	8.193659	10.995287	9.896746	1.098541	K(8.75)I(9.90)G(11.00)V(11.00)N(11.00)Q(11.00)P(7.50)K(7.50)	nterm1^1;cterm2^1;cterm6^1;	56.47;64.07;28.27;
6273	981.426025	16.456306	2	-1.000000	0	1	FSSSGGGGGGGR	R	F	sp|P35527|K1C9_HUMAN Keratin, type I cytoskeletal 9 OS=Homo sapiens GN=KRT9 PE=1 SV=3	11	22	981.426392	-0.000366	2	0		24.066000	13.260000	8.346144e-05							nterm2^1;nterm3^1;nterm4^1;cterm1^1;cterm3^1;cterm4^1;cterm5^1;cterm6^1;cterm7^1;cterm8^1;cterm9^1;cterm10^1;cterm11^1;	21.18;5.93;2.49;2.11;1.69;4.75;10.64;18.57;42.60;82.26;60.83;100.00;44.86;
6274	1514.712524	16.460653	4	-1.000000	0	1	KNHEEEMKDLR	K	N	P13645 SWISS-PROT:P13645 Tax_Id=9606 Gene_Symbol=KRT10 Keratin, type I cytoskeletal 10	4	20	1443.677490	71.035034	2	2	7M(15.9949)	9.950000	9.950000	2.458865e+00	KnheeemkDLR	9.950260	9.950260	8.565115	1.385145	K(6.53)N(9.95)H(9.95)E(9.95)E(9.95)E(9.95)M(9.95)K(9.95)D(8.57)L(6.63)R(3.42)	nterm1^1;cterm1^1;cterm2^1;cterm3^1;	30.50;24.87;61.12;28.53;
6275	776.368774	16.463230	2	-1.000000	0	1	VEDPLDK	R	I	rev_sp|Q5H9R7|PP6R3_HUMAN Serine/threonine-protein phosphatase 6 regulatory subunit 3 OS=Homo sapiens GN=PPP6R3 PE=1 SV=2	4	12	814.407227	-38.038452	2	0		8.311000	8.311000	3.794946e+01	vedPLDK	8.311378	8.311378	6.477440	1.833939	V(8.31)E(8.31)D(8.31)P(6.48)L(5.25)D(3.60)K(0.00)	cterm1^1;cterm2^1;cterm3^1;cterm4^1;	36.63;58.88;12.87;61.20;
6277	800.450073	16.465515	2	-1.000000	0	1	AKQDLAR	K	L	P02538 SWISS-PROT:P02538 Tax_Id=9606 Gene_Symbol=KRT6A Keratin, type II cytoskeletal 6A;P04259 SWISS-PROT:P04259 Tax_Id=9606 Gene_Symbol=KRT6B Keratin, type II cytoskeletal 6B;P48668 SWISS-PROT:P48668 Tax_Id=9606 Gene_Symbol=KRT6C Keratin, type II cytoskeletal 6C;sp|P04259|K2C6B_HUMAN Keratin, type II cytoskeletal 6B OS=Homo sapiens GN=KRT6B PE=1 SV=5	6	12	800.450439	-0.000366	2	1		11.884000	10.682000	1.748322e+00							nterm2^1;cterm1^1;cterm2^1;cterm3^1;cterm4^1;cterm5^1;	12.49;25.69;5.76;9.96;12.66;42.68;
6278	772.385925	16.466661	2	-1.000000	0	1	KAYAASR	K	N	rev_sp|P31948|STIP1_HUMAN Stress-induced-phosphoprotein 1 OS=Homo sapiens GN=STIP1 PE=1 SV=1	4	12	765.413269	6.972656	2	1		10.557000	10.510000	1.672569e+00	KaYAASR	9.552574	10.557529	10.510555	0.046974	K(10.51)A(10.56)Y(9.55)A(8.72)A(8.72)S(8.72)R(4.11)	nterm1^1;cterm1^1;cterm4^1;	61.03;100.00;15.37;
6282	1181.589233	16.471323	3	-1.000000	0	1	KGRGHVQPIR	K	C	sp|P62854|RS26_HUMAN 40S ribosomal protein S26 OS=Homo sapiens GN=RPS26 PE=1 SV=3	4	18	1146.673340	34.915894	2	2		11.149000	11.002000	1.202427e+00	KGRGHVqpIR	9.839077	11.149157	9.839077	1.310080	K(5.23)G(9.84)R(9.84)G(9.84)H(9.84)V(9.84)Q(11.15)P(11.15)I(9.81)R(7.70)	nterm1^1;cterm1^1;cterm2^1;	100.00;68.69;25.08;
6312	904.451233	16.506195	2	-1.000000	0	1	DKDEEKEK	K	S	rev_sp|Q13200|PSMD2_HUMAN 26S proteasome non-ATPase regulatory subunit 2 OS=Homo sapiens GN=PSMD2 PE=1 SV=3	6	14	1019.477051	-115.025818	2	2		12.226000	11.747000	1.389442e+00	DKdEEKEK	8.864767	12.226765	11.642213	0.584552	D(11.64)K(11.64)D(12.23)E(8.86)E(8.86)K(8.86)E(7.71)K(6.85)	nterm2^1;cterm1^1;cterm2^1;cterm5^1;	9.47;18.24;6.30;100.00;
6313	1319.633179	16.510546	3	-1.000000	0	1	QAHLTNQYMQR	R	M	tr|A0A087WTT1|A0A087WTT1_HUMAN Polyadenylate-binding protein OS=Homo sapiens GN=PABPC1 PE=1 SV=1	5	20	1388.661865	-69.028687	2	0		10.192000	10.192000	2.583711e-01	QAHltnqymqR	5.307582	10.192537	9.047508	1.145029	Q(1.84)A(1.84)H(6.01)L(10.19)T(10.19)N(10.19)Q(10.19)Y(10.19)M(10.19)Q(10.19)R(9.05)	nterm2^1;nterm3^1;cterm1^1;	5.29;10.77;6.29;
6317	802.423645	16.516630	2	-1.000000	0	1	KDAESIK	K	G	rev_tr|A0A0G2JIW1|A0A0G2JIW1_HUMAN Heat shock 70 kDa protein 1B OS=Homo sapiens GN=HSPA1B PE=1 SV=1	6	12	789.423218	13.000427	2	1		13.432000	13.064000	7.543504e-01	KDaesIK	10.213097	13.432844	12.008780	1.424065	K(10.29)D(12.01)A(13.43)E(13.43)S(13.43)I(10.67)K(5.38)	nterm1^1;nterm2^1;cterm1^1;cterm2^1;	100.00;8.38;51.22;11.66;
6322	1200.679565	16.522455	3	-1.000000	0	1	KKGGAQQQGQR	K	A	rev_sp|Q00839|HNRPU_HUMAN Heterogeneous nuclear ribonucleoprotein U OS=Homo sapiens GN=HNRNPU PE=1 SV=6	4	20	1184.637329	16.042236	2	2		10.760000	10.743000	1.739546e+00	KKGGAqqqGQR	9.127937	10.760181	9.400829	1.359352	K(4.52)K(9.13)G(9.13)G(9.13)A(9.13)Q(10.76)Q(10.76)Q(10.76)G(9.40)Q(9.40)R(8.09)	nterm1^1;cterm1^1;cterm3^1;	100.00;28.03;18.02;
6328	848.415833	16.529432	2	-1.000000	0	1	GLMMLTAAR	R	N	rev_sp|Q99615|DNJC7_HUMAN DnaJ homolog subfamily C member 7 OS=Homo sapiens GN=DNAJC7 PE=1 SV=2	5	16	994.493958	-146.078125	2	0	3M(15.9949), 4M(15.9949)	10.618000	0.000000	3.511210e+01	GLMMLTaaR	7.929320	10.618581	8.996418	1.622163	G(3.43)L(3.43)M(7.37)M(7.37)L(7.37)T(7.37)A(10.62)A(10.62)R(9.00)	nterm2^1;nterm6^1;cterm1^1;	12.46;32.46;30.91;
6333	1276.605469	16.535326	3	-1.000000	0	1	KGQSEEIQKK	K	R	sp|P83731|RL24_HUMAN 60S ribosomal protein L24 OS=Homo sapiens GN=RPL24 PE=1 SV=1	4	18	1173.635254	102.970215	2	2		6.915000	6.915000	1.400393e+00	KGqseeiQKK	6.915144	6.915144	5.945839	0.969306	K(3.74)G(5.95)Q(6.92)S(6.92)E(6.92)E(6.92)I(6.92)Q(4.84)K(4.84)K(3.18)	nterm1^1;nterm2^1;cterm1^1;cterm3^1;	9.08;2.89;5.30;15.75;
6351	962.445740	16.556211	2	-1.000000	0	1	YHSTAKTSK	K	S	rev_sp|O15050|TRNK1_HUMAN TPR and ankyrin repeat-containing protein 1 OS=Homo sapiens GN=TRANK1 PE=2 SV=4	8	16	1021.519226	-59.073486	2	1		16.033001	14.303000	1.945998e-03	YHstakTSK	10.025604	16.033184	12.984515	3.048669	Y(9.04)H(10.57)S(16.03)T(16.03)A(16.03)K(16.03)T(12.98)S(10.77)K(9.55)	nterm2^1;cterm1^1;cterm2^1;cterm3^1;	73.35;12.33;11.57;27.45;
6352	819.379639	16.560558	2	-1.000000	0	1	AMESAAEK	R	M	rev_sp|Q8IWT3|CUL9_HUMAN Cullin-9 OS=Homo sapiens GN=CUL9 PE=1 SV=2	9	14	851.369446	-31.989807	2	0	2M(15.9949)	16.708000	12.730000	9.481530e-03	AMESAAeK	7.212990	16.708332	14.860907	1.847425	A(2.45)M(3.44)E(8.72)S(8.72)A(11.31)A(14.29)E(16.71)K(14.86)	nterm2^1;nterm4^1;nterm5^1;cterm1^1;	13.86;3.02;2.68;11.56;
6353	995.514160	16.562927	2	-1.000000	0	1	GEHALKDAR	R	N	P35908 SWISS-PROT:P35908 Tax_Id=9606 Gene_Symbol=KRT2 Keratin, type II cytoskeletal 2 epidermal;P35908v2 SWISS-PROT:P35908 Tax_Id=9606 Gene_Symbol=KRT2 Keratin, type II cytoskeletal 2 epidermal	9	16	995.514832	-0.000671	2	1		16.909000	11.610000	4.993761e-03							nterm3^1;nterm4^1;nterm5^1;nterm7^1;cterm1^1;cterm2^1;cterm3^1;cterm4^1;cterm5^1;cterm6^1;	19.13;11.58;11.32;15.40;4.35;60.66;8.87;5.55;20.79;38.69;
6354	1249.598877	16.564064	3	-1.000000	0	1	MLYHQALDSIGK	R	E	rev_sp|P49368|TCPG_HUMAN T-complex protein 1 subunit gamma OS=Homo sapiens GN=CCT3 PE=1 SV=4	7	22	1390.691406	-141.092529	2	0	1M(15.9949)	13.409000	12.616000	1.091587e+00	MLYHqALDSIGK	9.749443	13.409728	11.655641	1.754087	M(5.42)L(5.42)Y(5.42)H(9.19)Q(13.41)A(11.66)L(11.66)D(11.66)S(11.66)I(11.66)G(10.21)K(8.59)	nterm3^1;nterm4^1;cterm1^1;cterm2^1;cterm7^1;	7.30;30.55;23.95;3.92;9.88;
6355	1010.489319	16.565203	2	-1.000000	0	1	TVQDNTADR	K	N	rev_sp|O75874|IDHC_HUMAN Isocitrate dehydrogenase [NADP] cytoplasmic OS=Homo sapiens GN=IDH1 PE=1 SV=2	4	16	1018.467957	-7.978638	2	0		10.878000	10.347000	1.243929e+00	TVqdNTADR	10.878057	10.878057	9.252020	1.626037	T(6.64)V(6.64)Q(10.88)D(10.88)N(9.25)T(8.02)A(8.02)D(8.02)R(4.24)	nterm2^1;cterm1^1;cterm4^1;cterm5^1;	69.49;43.95;31.06;52.10;
6356	1212.718750	16.566339	3	-1.000000	0	1	SAATIKKAPVK	K	A	rev_sp|P50914|RL14_HUMAN 60S ribosomal protein L14 OS=Homo sapiens GN=RPL14 PE=1 SV=4	9	20	1112.691650	100.027100	2	2		18.125999	14.490000	4.231504e-06	SAATIKKApvK	9.971322	18.126274	16.481750	1.644524	S(1.96)A(4.14)A(9.95)T(12.82)I(12.82)K(12.82)K(12.82)A(16.43)P(18.13)V(18.13)K(16.48)	nterm2^1;nterm3^1;nterm7^1;nterm8^1;cterm1^1;	26.65;15.15;50.44;33.42;7.10;
6357	1129.482666	16.567549	3	-1.000000	0	1	KPAASPHAGR	K	E	sp|Q12799|TCP10_HUMAN T-complex protein 10A homolog OS=Homo sapiens GN=TCP10 PE=2 SV=3	4	18	990.535889	138.946777	2	1		9.314000	9.314000	2.850854e+00	KpaasphAGR	9.314425	9.314425	8.065264	1.249161	K(5.08)P(9.31)A(9.31)A(9.31)S(9.31)P(9.31)H(9.31)A(8.07)G(6.92)R(4.23)	nterm1^1;cterm1^1;cterm2^1;cterm3^1;	68.69;14.78;8.38;3.76;
6364	957.470032	16.575623	2	-1.000000	0	1	TATAVAHCK	K	R	sp|P62249|RS16_HUMAN 40S ribosomal protein S16 OS=Homo sapiens GN=RPS16 PE=1 SV=2	7	16	957.470215	-0.000183	2	0	8C(57.02146)	16.066000	0.000000	2.282969e-02							nterm2^1;cterm1^1;cterm2^1;cterm3^1;cterm4^1;cterm5^1;cterm6^1;cterm7^1;	39.62;20.43;40.89;27.35;64.10;51.96;55.47;100.00;
6366	762.412720	16.577930	2	-1.000000	0	1	KGTANAR	R	M	sp|P84098|RL19_HUMAN 60S ribosomal protein L19 OS=Homo sapiens GN=RPL19 PE=1 SV=1	5	12	716.392883	46.019836	2	1		11.850000	11.827000	4.553942e-01	KgtaNAR	9.100167	11.850351	10.373317	1.477035	K(8.19)G(11.85)T(11.85)A(11.85)N(10.37)A(9.23)R(8.38)	nterm1^1;cterm1^1;cterm2^1;cterm3^1;	43.46;17.50;5.20;11.65;
6386	914.516663	16.601477	2	-1.000000	0	1	KEDLYLK	K	P	sp|P13639|EF2_HUMAN Elongation factor 2 OS=Homo sapiens GN=EEF2 PE=1 SV=4	4	12	907.501465	7.015198	2	1		10.840000	10.840000	8.222426e-01	KEDlylK	9.268553	10.840677	9.716833	1.123844	K(3.54)E(9.72)D(9.72)L(10.84)Y(10.84)L(10.84)K(9.61)	nterm1^1;nterm3^1;cterm1^1;	100.00;53.83;34.45;
6390	1222.713867	16.605915	3	-1.000000	0	1	TAAAKKGVLPK	K	K	rev_sp|P36578|RL4_HUMAN 60S ribosomal protein L4 OS=Homo sapiens GN=RPL4 PE=1 SV=5	8	20	1082.681030	140.032837	2	2		14.777000	14.263000	4.902444e-02	TAAAKkgvlpk	5.037160	14.777545	11.942929	2.834616	T(0.00)A(1.93)A(6.76)A(9.04)K(11.94)K(14.78)G(14.78)V(14.78)L(14.78)P(14.78)K(14.78)	nterm2^1;nterm3^1;nterm4^1;	18.07;5.91;1.69;
6391	936.439453	16.610264	2	-1.000000	0	1	KDISQNK	K	R	tr|A0A0G2JIW1|A0A0G2JIW1_HUMAN Heat shock 70 kDa protein 1B OS=Homo sapiens GN=HSPA1B PE=1 SV=1	4	12	831.445007	104.994446	2	1		7.389000	7.349000	8.781332e+00	KdiSQNK	7.389218	7.389218	5.653966	1.735252	K(4.80)D(7.39)I(7.39)S(5.65)Q(5.65)N(3.99)K(2.59)	nterm1^1;cterm1^1;cterm2^1;cterm4^1;	13.29;4.07;6.67;9.56;
6392	1127.546631	16.612873	3	-1.000000	0	1	KPAASPHAGR	K	E	sp|Q12799|TCP10_HUMAN T-complex protein 10A homolog OS=Homo sapiens GN=TCP10 PE=2 SV=3	4	18	990.535889	137.010742	2	1		8.785000	8.785000	1.154489e+00	KpaasphAGR	8.785095	8.785095	7.493243	1.291852	K(4.73)P(8.79)A(8.79)A(8.79)S(8.79)P(8.79)H(8.79)A(7.49)G(6.14)R(4.05)	nterm1^1;nterm9^1;cterm1^1;cterm2^1;cterm3^1;	57.53;2.48;8.06;7.55;3.33;
6393	1231.542480	16.614008	2	-1.000000	0	1	QQATGEALQR	R	Q	rev_sp|Q15149|PLEC_HUMAN Plectin OS=Homo sapiens GN=PLEC PE=1 SV=3	8	18	1100.557373	130.985107	2	0		14.917000	14.733000	3.032154e-02	QQATGEalqR	8.479211	14.917164	13.491720	1.425444	Q(2.09)Q(2.50)A(4.56)T(10.16)G(13.33)E(13.33)A(14.92)L(14.92)Q(14.92)R(13.49)	nterm1^1;nterm2^1;nterm3^1;nterm4^1;cterm1^1;	1.50;4.39;13.96;4.98;8.08;
6394	1148.584229	16.615145	3	-1.000000	0	1	ATGYPLAYVAAK	K	L	sp|P27708|PYR1_HUMAN CAD protein OS=Homo sapiens GN=CAD PE=1 SV=3	8	22	1223.654907	-75.070679	2	0		14.790000	12.954000	3.536944e-01	ATGYPLAYvAAK	9.858383	14.790586	12.954003	1.836582	A(6.44)T(6.44)G(6.44)Y(6.44)P(6.44)L(6.44)A(10.11)Y(12.95)V(14.79)A(12.63)A(12.22)K(9.59)	nterm6^1;nterm7^1;cterm1^1;cterm2^1;cterm3^1;	9.41;5.91;35.28;31.89;36.80;
6395	931.497192	16.616282	2	-1.000000	0	1	KTPATLAPK	K	E	sp|E9PAV3|NACAM_HUMAN Nascent polypeptide-associated complex subunit alpha, muscle-specific form OS=Homo sapiens GN=NACA PE=1 SV=1	6	16	925.559631	5.937561	2	1		14.413000	12.681000	9.356164e-01	KTPatlaPK	9.166599	14.413693	12.681788	1.731905	K(4.72)T(10.57)P(12.61)A(14.41)T(14.41)L(14.41)A(14.41)P(12.68)K(11.04)	nterm1^1;cterm1^1;cterm2^1;	85.08;35.72;20.53;
6396	816.410889	16.617416	2	-1.000000	0	1	VRSAFSAAR	R	S	rev_sp|Q8IWT3|CUL9_HUMAN Cullin-9 OS=Homo sapiens GN=CUL9 PE=1 SV=2	5	16	963.524963	-147.114075	2	1		10.953000	10.705000	2.669070e+00	VRSAfSAAR	10.953474	10.953474	9.469184	1.484290	V(6.67)R(6.67)S(6.67)A(6.67)F(10.95)S(9.47)A(7.84)A(6.95)R(4.29)	nterm3^1;nterm4^1;cterm1^1;cterm2^1;cterm3^1;cterm4^1;	3.30;72.64;14.34;3.13;12.26;3.06;
6397	1159.616211	16.618553	3	-1.000000	0	1	SSTPEEVKKR	K	K	tr|G3V1A4|G3V1A4_HUMAN Cofilin 1 (Non-muscle), isoform CRA_a OS=Homo sapiens GN=CFL1 PE=1 SV=1	7	18	1159.619629	-0.003418	2	2		14.625000	11.237000	2.585048e-01							nterm2^1;cterm1^1;cterm2^1;cterm3^1;cterm4^1;cterm5^1;cterm6^1;cterm7^1;	10.20;95.85;18.54;13.35;14.54;42.00;36.29;100.00;
6398	1030.449707	16.619686	2	-1.000000	0	1	HEISEMNR	K	M	P13647 SWISS-PROT:P13647 Tax_Id=9606 Gene_Symbol=KRT5 Keratin, type II cytoskeletal 5;Q5XQN5 SWISS-PROT:Q5XQN5 (Bos taurus) Keratin, type II cytoskeletal 5	11	14	1030.450073	-0.000366	2	0	6M(15.9949)	21.061001	11.705000	1.478465e-04							nterm1^1;nterm2^1;nterm3^1;nterm6^1;nterm7^1;cterm1^1;cterm2^1;cterm3^1;cterm5^1;cterm6^1;cterm7^1;	2.06;74.90;13.94;2.75;2.79;4.95;2.88;2.91;29.74;77.11;50.73;
6399	1190.712891	16.620823	3	-1.000000	0	1	AAPAPKAQKGQK	K	A	sp|P50914|RL14_HUMAN 60S ribosomal protein L14 OS=Homo sapiens GN=RPL14 PE=1 SV=4	8	22	1193.687988	-2.975098	2	2		14.226000	14.226000	2.327124e-01	AAPAPKAqkgqK	11.507756	14.226248	12.623711	1.602537	A(2.46)A(2.46)P(3.83)A(6.93)P(8.24)K(8.24)A(11.04)Q(14.23)K(14.23)G(14.23)Q(14.23)K(12.62)	nterm2^1;nterm3^1;nterm4^1;nterm6^1;nterm7^1;cterm1^1;	3.95;39.64;10.53;4.23;12.40;11.72;
6400	1055.464600	16.621960	2	-1.000000	0	1	HAVESKHADR	R	R	rev_tr|A0A0C4DGB6|A0A0C4DGB6_HUMAN Serum albumin OS=Homo sapiens GN=ALB PE=1 SV=1	6	18	1148.568604	-93.104004	2	1		14.526000	13.681000	4.102675e-02	HAVESkhADR	8.802095	14.526442	12.850667	1.675775	H(4.66)A(6.82)V(12.85)E(12.85)S(12.85)K(14.53)H(14.53)A(12.76)D(12.76)R(11.31)	nterm2^1;cterm1^1;cterm3^1;	63.10;13.12;39.56;
6401	901.487305	16.623093	2	-1.000000	0	1	RAEEKIK	R	S	sp|P46776|RL27A_HUMAN 60S ribosomal protein L27a OS=Homo sapiens GN=RPL27A PE=1 SV=2	5	12	872.507935	28.979370	2	2		12.617000	12.617000	1.573785e-01	rAEEKIK	8.556204	12.617818	6.550689	6.067129	R(12.62)A(6.55)E(4.87)E(3.12)K(3.12)I(3.12)K(0.00)	cterm1^1;cterm4^1;cterm5^1;cterm6^1;	22.60;42.87;51.15;100.00;
6403	830.451843	16.625408	2	-1.000000	0	1	KAEEADR	K	F	rev_P34955 SWISS-PROT:P34955 (Bos taurus) Alpha-1-antiproteinase precursor	9	12	817.392944	13.058899	2	1		17.444000	14.964000	2.052940e-02	KAEEAdR	9.434544	17.444586	15.786535	1.658051	K(4.19)A(10.32)E(11.66)E(14.36)A(15.79)D(17.44)R(14.28)	nterm1^1;nterm3^1;nterm4^1;nterm5^1;cterm1^1;	61.39;5.84;3.26;3.98;7.00;
6404	928.461304	16.626541	2	-1.000000	0	1	EVPATPSSR	K	R	sp|E9PAV3|NACAM_HUMAN Nascent polypeptide-associated complex subunit alpha, muscle-specific form OS=Homo sapiens GN=NACA PE=1 SV=1	4	16	942.477051	-14.015747	2	0		9.432000	9.363000	3.674752e-01	EVPaTPSSR	5.221233	9.432917	8.241171	1.191746	E(2.32)V(2.32)P(7.94)A(9.43)T(8.24)P(8.24)S(8.24)S(8.24)R(8.24)	nterm2^1;cterm5^1;	18.25;10.15;
6405	790.381348	16.627674	2	-1.000000	0	1	KGTDVPK	R	W	sp|P07355|ANXA2_HUMAN Annexin A2 OS=Homo sapiens GN=ANXA2 PE=1 SV=2	4	12	743.417725	46.963623	2	1		11.063000	0.000000	1.916691e+01	KgtdvPK	11.063749	9.857737	7.815651	2.042086	K(5.25)G(9.86)T(9.86)D(9.86)V(9.86)P(7.82)K(5.81)	nterm1^1;nterm6^1;cterm1^1;cterm2^1;	100.00;67.01;24.79;70.74;
6406	1249.632202	16.628807	3	-1.000000	0	1	KMSAAEAVKEK	K	W	sp|P15924|DESP_HUMAN Desmoplakin OS=Homo sapiens GN=DSP PE=1 SV=3	8	20	1206.627686	43.004517	2	2	2M(15.9949)	15.863000	14.249000	1.064768e-01	KMSAaEAVKEK	12.647831	15.863430	14.199850	1.663580	K(10.15)M(12.72)S(14.20)A(14.20)A(15.86)E(12.93)A(10.27)V(10.27)K(10.27)E(10.27)K(6.59)	nterm1^1;nterm2^1;nterm4^1;cterm1^1;cterm5^1;cterm6^1;	100.00;13.16;7.95;39.85;24.68;6.82;
6409	978.408020	16.632294	2	-1.000000	0	1	KFGAVMMK	K	D	rev_sp|Q00839|HNRPU_HUMAN Heterogeneous nuclear ribonucleoprotein U OS=Homo sapiens GN=HNRNPU PE=1 SV=6	4	14	910.476868	67.931152	2	1		10.322000	0.000000	4.399190e+00	KfGAVMMK	10.322903	10.322903	7.165859	3.157044	K(6.40)F(10.32)G(7.17)A(6.13)V(6.13)M(6.13)M(6.13)K(3.92)	nterm1^1;cterm1^1;cterm5^1;cterm6^1;	50.52;9.08;3.73;87.55;
6419	980.499878	16.643995	2	-1.000000	0	1	FSSSGGGGGGGR	R	F	sp|P35527|K1C9_HUMAN Keratin, type I cytoskeletal 9 OS=Homo sapiens GN=KRT9 PE=1 SV=3	8	22	981.426392	-0.926514	2	0		14.797000	9.177000	1.412453e-03							nterm2^1;cterm1^1;cterm6^1;cterm7^1;cterm8^1;cterm9^1;cterm10^1;cterm11^1;	5.14;3.49;6.67;13.58;24.17;14.48;22.57;18.00;
6424	855.371826	16.649761	2	-1.000000	0	1	EFRSGSSR	R	V	sp|P60842|IF4A1_HUMAN Eukaryotic initiation factor 4A-I OS=Homo sapiens GN=EIF4A1 PE=1 SV=1	5	14	924.441284	-69.069458	2	1		8.019000	7.106000	1.503132e+00	EfrsGSSR	6.361012	8.019955	6.361012	1.658942	E(6.36)F(8.02)R(8.02)S(8.02)G(5.36)S(3.49)S(2.04)R(0.20)	cterm1^1;cterm2^1;cterm3^1;cterm4^1;	2.62;1.63;3.37;16.50;
6425	1844.371216	16.650894	2	-1.000000	0	1	PNVDDSKEYFSK	K	H	sp|P32119|PRDX2_HUMAN Peroxiredoxin-2 OS=Homo sapiens GN=PRDX2 PE=1 SV=5	4	22	1427.656738	416.714478	2	1		9.322000	0.000000	3.503484e-01	pnvDDSKEYFSK	4.494328	9.322433	8.389997	0.932436	P(9.32)N(9.32)V(9.32)D(8.39)D(4.49)S(3.43)K(0.00)E(0.00)Y(0.00)F(0.00)S(0.00)K(0.00)	cterm6^1;cterm7^1;	30.81;13.95;
6426	858.419617	16.652061	2	-1.000000	0	1	FSNISAAK	R	A	sp|P50991|TCPD_HUMAN T-complex protein 1 subunit delta OS=Homo sapiens GN=CCT4 PE=1 SV=4	4	14	836.439209	21.980408	2	0		6.928000	6.928000	1.389953e+00	fsnisaAK	6.928939	3.515419	3.413521	0.101897	F(3.52)S(3.52)N(3.52)I(3.52)S(3.52)A(3.52)A(3.13)K(3.41)	nterm6^1;nterm7^1;cterm1^1;cterm2^1;	5.70;9.49;4.01;12.80;
6430	977.539001	16.656620	2	-1.000000	0	1	TIAATLTTK	K	G	rev_sp|P49411|EFTU_HUMAN Elongation factor Tu, mitochondrial OS=Homo sapiens GN=TUFM PE=1 SV=2	11	16	918.538574	59.000427	2	0		19.316000	17.851000	4.922772e-05	TIaaTLTTK	7.204897	19.316021	17.457981	1.858040	T(11.94)I(13.47)A(19.32)A(19.32)T(17.46)L(15.70)T(12.57)T(9.84)K(7.81)	nterm2^1;cterm1^1;cterm2^1;cterm3^1;	11.98;8.13;7.66;2.95;
6431	1196.553101	16.660971	3	-1.000000	0	1	QRTDSLKAR	R	G	tr|A0A0U1RR07|A0A0U1RR07_HUMAN Synaptotagmin-like protein 2 OS=Homo sapiens GN=SYTL2 PE=1 SV=1	5	16	1073.594116	122.958984	2	2		11.803000	10.736000	2.457934e+00	QRTDSlkaR	11.803740	11.803740	10.047463	1.756276	Q(3.67)R(4.67)T(4.67)D(8.57)S(10.05)L(11.80)K(11.80)A(11.80)R(8.13)	nterm1^1;nterm3^1;nterm4^1;nterm5^1;cterm1^1;	2.73;64.46;30.68;43.82;39.34;
6432	789.404114	16.663265	2	-1.000000	0	1	VKEAMAPK	K	H	P02666 SWISS-PROT:P02666 Beta-casein - Bos taurus (Bovine).	7	14	888.473816	-99.069702	2	1	5M(15.9949)	15.604000	13.802000	5.267483e-02	vkEAMAPK	10.122339	15.604053	11.143787	4.460265	V(15.60)K(15.60)E(11.14)A(9.51)M(9.51)A(8.26)P(3.58)K(0.00)	cterm1^1;cterm2^1;cterm3^1;cterm5^1;cterm6^1;	35.72;60.04;16.03;31.32;64.34;
6433	947.466858	16.664421	2	-1.000000	0	1	QALEASNR	K	I	sp|P15924|DESP_HUMAN Desmoplakin OS=Homo sapiens GN=DSP PE=1 SV=3	4	14	887.446045	60.020813	2	0		8.558000	8.558000	3.168994e+00	qALEASNR	6.679685	8.558538	5.333810	3.224729	Q(8.56)A(5.33)L(1.28)E(1.28)A(1.28)S(1.28)N(1.28)R(0.00)	cterm1^1;cterm6^1;cterm7^1;	3.61;100.00;29.07;
6434	802.425354	16.665564	2	-1.000000	0	1	TTAQLGPR	R	R	sp|Q12931|TRAP1_HUMAN Heat shock protein 75 kDa, mitochondrial OS=Homo sapiens GN=TRAP1 PE=1 SV=3	5	14	842.460999	-40.035645	2	0		10.689000	10.689000	8.121890e-01	TTAqlgpR	5.573596	10.689791	9.148046	1.541745	T(3.21)T(4.36)A(9.09)Q(10.69)L(10.69)G(10.69)P(10.69)R(9.15)	nterm2^1;cterm1^1;	10.62;24.79;
6436	759.375854	16.667933	2	-1.000000	0	1	TVDGPSGK	K	L	sp|P04406|G3P_HUMAN Glyceraldehyde-3-phosphate dehydrogenase OS=Homo sapiens GN=GAPDH PE=1 SV=3	8	14	759.376282	-0.000427	2	0		15.188000	8.922000	4.633392e-04							nterm2^1;cterm1^1;cterm2^1;cterm3^1;cterm4^1;cterm5^1;cterm6^1;cterm7^1;	6.54;2.24;8.74;3.81;13.26;34.46;52.83;4.33;
6437	876.490906	16.669071	2	-1.000000	0	1	KLGEVLK	R	P	rev_sp|P13639|EF2_HUMAN Elongation factor 2 OS=Homo sapiens GN=EEF2 PE=1 SV=4	5	12	785.501038	90.989868	2	1		12.364000	10.927000	8.847938e-01	KLGEvlK	6.211180	12.364333	10.925648	1.438685	K(1.80)L(6.21)G(9.77)E(10.91)V(12.36)L(12.36)K(10.93)	nterm1^1;nterm2^1;cterm1^1;	82.73;4.44;6.02;
6452	844.476257	16.686613	2	-1.000000	0	1	KIAEAADK	K	T	rev_sp|O75874|IDHC_HUMAN Isocitrate dehydrogenase [NADP] cytoplasmic OS=Homo sapiens GN=IDH1 PE=1 SV=2	4	14	844.465393	0.010864	2	1		10.765000	10.660000	1.658024e+00							nterm1^1;cterm1^1;cterm6^1;cterm7^1;	71.06;34.86;27.61;48.58;
6469	1188.598145	16.706375	3	-1.000000	0	1	KQEVEAM	K	-	rev_sp|P62841|RS15_HUMAN 40S ribosomal protein S15 OS=Homo sapiens GN=RPS15 PE=1 SV=2	10	12	849.390137	339.208008	2	1	7M(15.9949)	20.327999	20.327999	8.670550e-03	KQEVEAm	10.046064	20.328526	16.567402	3.761124	K(0.00)Q(4.39)E(6.19)V(9.48)E(12.58)A(16.57)M(20.33)	nterm1^1;nterm3^1;nterm4^1;nterm5^1;nterm6^1;	80.50;97.89;6.39;4.88;2.55;
6471	896.444824	16.713213	2	-1.000000	0	1	QALEASNR	K	I	sp|P15924|DESP_HUMAN Desmoplakin OS=Homo sapiens GN=DSP PE=1 SV=3	5	14	887.446045	8.998779	2	0		13.124000	11.589000	1.623199e-02	qALEASNR	8.688903	13.124139	11.249487	1.874652	Q(13.12)A(11.25)L(4.64)E(2.87)A(2.87)S(2.87)N(2.87)R(0.00)	cterm1^1;cterm5^1;cterm6^1;cterm7^1;	17.68;34.11;100.00;95.57;
6472	762.412231	16.714357	2	-1.000000	0	1	SGFGAGAGR	R	G	rev_tr|F8W1S1|F8W1S1_HUMAN Keratin, type II cytoskeletal 74 OS=Homo sapiens GN=KRT74 PE=1 SV=1	5	16	778.372131	-15.959900	2	0		12.951000	12.951000	3.952261e-01	sgFGAGAGR	8.346769	12.951940	6.534263	6.417677	S(12.95)G(12.95)F(6.53)G(6.53)A(4.78)G(3.70)A(3.70)G(3.70)R(0.00)	cterm1^1;cterm4^1;cterm5^1;cterm7^1;	40.36;19.38;54.98;60.97;
6473	1513.777344	16.715498	4	-1.000000	0	1	QSQHMTEVVRR	K	C	sp|P04637|P53_HUMAN Cellular tumor antigen p53 OS=Homo sapiens GN=TP53 PE=1 SV=4	10	20	1385.683228	128.094116	2	1	5M(15.9949)	17.469000	12.106000	1.071993e-03	QSqHMTEVVRR	15.971885	17.469353	15.715199	1.754154	Q(14.57)S(15.72)Q(17.47)H(13.98)M(12.11)T(10.10)E(8.27)V(6.64)V(5.85)R(5.85)R(2.47)	nterm1^1;nterm2^1;cterm1^1;cterm3^1;cterm4^1;cterm5^1;cterm6^1;cterm7^1;cterm8^1;	1.68;4.24;29.25;3.19;22.74;30.54;41.78;11.34;5.98;
6474	1260.593750	16.716640	3	-1.000000	0	1	ESTSRSEEEAR	K	A	rev_sp|Q15149|PLEC_HUMAN Plectin OS=Homo sapiens GN=PLEC PE=1 SV=3	4	20	1279.563965	-18.970215	2	1		8.908000	8.816000	2.230937e+00	ESTSRseeEAR	8.908540	8.908540	7.625581	1.282959	E(5.22)S(5.22)T(5.22)S(5.22)R(5.22)S(8.91)E(8.91)E(8.91)E(7.63)A(6.23)R(3.69)	nterm5^1;cterm1^1;cterm2^1;cterm3^1;	39.95;12.75;12.91;5.19;
6475	773.399658	16.717773	2	-1.000000	0	1	KANKGNK	K	A	rev_sp|P19338|NUCL_HUMAN Nucleolin OS=Homo sapiens GN=NCL PE=1 SV=3	5	12	758.439880	14.959778	2	2		11.379000	10.523000	4.714719e+00	KaNKGNK	11.379376	10.532385	9.238579	1.293806	K(8.09)A(10.53)N(9.24)K(9.24)G(9.24)N(9.11)K(5.45)	nterm1^1;nterm5^1;cterm1^1;cterm2^1;cterm5^1;	100.00;16.63;38.64;12.79;11.09;
6476	783.424255	16.718906	2	-1.000000	0	1	QEVKDAK	R	K	rev_sp|Q99832|TCPH_HUMAN T-complex protein 1 subunit eta OS=Homo sapiens GN=CCT7 PE=1 SV=2	6	12	816.434082	-33.009827	2	1		13.198000	13.153000	1.904389e-01	qeVKDAK	6.444815	13.198166	9.023443	4.174723	Q(13.20)E(13.20)V(9.02)K(6.02)D(6.02)A(2.78)K(0.00)	cterm1^1;cterm4^1;cterm5^1;	16.07;32.36;56.48;
6477	1222.553711	16.720043	3	-1.000000	0	1	GQRIMKLTQK	K	Y	rev_sp|P62888|RL30_HUMAN 60S ribosomal protein L30 OS=Homo sapiens GN=RPL30 PE=1 SV=2	5	18	1217.691284	4.862427	2	2	5M(15.9949)	11.705000	10.900000	8.040642e-01	GQRIMklTQK	9.975213	11.705692	9.739120	1.966572	G(5.37)Q(5.37)R(5.37)I(5.37)M(5.37)K(11.71)L(11.71)T(9.74)Q(8.44)K(7.29)	nterm5^1;cterm1^1;cterm2^1;cterm3^1;	100.00;8.40;5.17;22.24;
6478	1266.616699	16.721182	3	-1.000000	0	1	EAQEKLEQAEK	K	K	sp|P07951|TPM2_HUMAN Tropomyosin beta chain OS=Homo sapiens GN=TPM2 PE=1 SV=1	4	20	1301.646240	-35.029541	2	1		7.595000	0.000000	2.993988e+00	EAQekLEQAEK	5.806882	7.595431	6.300807	1.294624	E(4.12)A(4.12)Q(5.81)E(7.60)K(7.60)L(6.30)E(6.30)Q(6.30)A(6.30)E(6.30)K(5.11)	nterm2^1;cterm1^1;cterm5^1;cterm6^1;	5.38;19.93;7.84;10.96;
6479	1210.578857	16.722315	3	-1.000000	0	1	LHDMREFSAK	R	L	rev_sp|P15924|DESP_HUMAN Desmoplakin OS=Homo sapiens GN=DSP PE=1 SV=3	4	18	1232.597046	-22.018188	2	1		9.984000	9.984000	1.985705e+00	lhdmrEFSAK	5.829481	9.984419	5.829481	4.154938	L(9.98)H(9.98)D(9.98)M(9.98)R(9.98)E(5.83)F(5.83)S(4.23)A(2.89)K(0.00)	cterm1^1;cterm2^1;cterm3^1;	17.92;16.36;22.42;
6480	777.399414	16.723452	2	-1.000000	0	1	TSSIQSR	K	P	sp|P56945|BCAR1_HUMAN Breast cancer anti-estrogen resistance protein 1 OS=Homo sapiens GN=BCAR1 PE=1 SV=2	6	12	777.398071	0.001343	2	0		12.461000	8.112000	1.902670e-02							nterm2^1;cterm1^1;cterm2^1;cterm4^1;cterm5^1;cterm6^1;	11.32;13.16;12.24;27.18;100.00;37.50;
6482	766.465454	16.725740	2	-1.000000	0	1	KAPTAAAK	K	K	rev_sp|P19338|NUCL_HUMAN Nucleolin OS=Homo sapiens GN=NCL PE=1 SV=3	5	14	756.449341	10.016113	2	1		12.436000	12.436000	1.038126e+00	KaptAAAK	12.436327	12.436327	10.845832	1.590495	K(7.83)A(12.44)P(12.44)T(12.44)A(10.85)A(9.44)A(8.08)K(4.61)	nterm1^1;cterm1^1;cterm2^1;cterm3^1;cterm4^1;	100.00;32.35;30.78;22.40;19.38;
6488	858.481140	16.732698	2	-1.000000	0	1	KTLDSVAK	R	E	sp|P02545|LMNA_HUMAN Prelamin-A/C OS=Homo sapiens GN=LMNA PE=1 SV=1	4	14	860.496704	-2.015564	2	1		8.325000	8.325000	4.176905e+00	KtldsVAK	8.325723	8.325723	7.124989	1.200734	K(5.69)T(8.33)L(8.33)D(8.33)S(8.33)V(7.12)A(4.78)K(2.64)	nterm1^1;cterm1^1;cterm2^1;cterm3^1;	13.99;8.53;35.87;4.77;
6499	975.473572	16.745516	2	-1.000000	0	1	KAFRMNR	K	L	rev_sp|P47914|RL29_HUMAN 60S ribosomal protein L29 OS=Homo sapiens GN=RPL29 PE=1 SV=2	4	12	921.496643	53.976929	2	2		10.329000	10.313000	1.962230e+00	KAfRMNR	10.329397	10.329397	9.394827	0.934570	K(4.79)A(9.39)F(10.33)R(9.04)M(9.04)N(9.04)R(5.54)	nterm1^1;nterm2^1;cterm1^1;cterm4^1;	100.00;27.31;33.18;26.95;
6503	1214.582031	16.750164	3	-1.000000	0	1	GNFSVHSAVVPR	K	K	tr|F8W1S1|F8W1S1_HUMAN Keratin, type II cytoskeletal 74 OS=Homo sapiens GN=KRT74 PE=1 SV=1	4	22	1268.662476	-54.080444	2	0		11.094000	10.948000	1.306148e+00	GNFSVHSAVVpR	8.164154	11.094152	9.609316	1.484837	G(3.69)N(3.69)F(3.69)S(3.69)V(5.04)H(5.04)S(6.62)A(6.62)V(6.62)V(6.62)P(11.09)R(9.61)	nterm10^1;cterm1^1;	87.47;40.16;
6509	788.438416	16.756950	2	-1.000000	0	1	ASQGSVQAK	R	A	rev_sp|P41250|SYG_HUMAN Glycine--tRNA ligase OS=Homo sapiens GN=GARS PE=1 SV=3	6	16	874.450806	-86.012390	2	0		12.668000	12.651000	8.873094e-01	ASQGSVqAK	7.404899	12.668803	10.976485	1.692318	A(4.44)S(4.44)Q(9.22)G(10.92)S(10.92)V(10.92)Q(12.67)A(10.98)K(9.30)	nterm2^1;cterm1^1;cterm2^1;	19.40;31.52;10.86;
6510	1256.573975	16.761299	3	-1.000000	0	1	AVDIDYLKK	K	V	rev_sp|P62750|RL23A_HUMAN 60S ribosomal protein L23a OS=Homo sapiens GN=RPL23A PE=1 SV=1	7	16	1063.591309	192.982666	2	1		13.918000	13.918000	5.706382e-03	AVDIDYLkk	6.483263	13.918631	12.469198	1.449432	A(0.00)V(1.93)D(6.58)I(8.88)D(8.88)Y(8.88)L(12.47)K(13.92)K(13.92)	nterm2^1;nterm3^1;nterm6^1;	7.09;1.92;100.00;
6512	807.380005	16.765066	2	-1.000000	0	1	INFMAPAK	R	V	rev_sp|P61247|RS3A_HUMAN 40S ribosomal protein S3a OS=Homo sapiens GN=RPS3A PE=1 SV=2	7	14	906.463257	-99.083252	2	0	4M(15.9949)	14.485000	13.457000	2.362755e-01	INfMAPAK	7.244993	14.485222	12.602778	1.882443	I(9.98)N(12.44)F(14.49)M(12.60)A(12.60)P(10.92)A(6.68)K(5.47)	cterm1^1;cterm2^1;cterm3^1;cterm5^1;	14.97;16.12;11.98;15.31;
6513	874.356934	16.766203	2	-1.000000	0	1	FHEEGLDK	K	F	rev_P02769 SWISS-PROT:P02769 (Bos taurus) Bovine serum albumin precursor	4	14	973.450500	-99.093567	2	0		10.272000	10.272000	3.605786e-01	FHEegldk	7.136087	10.272156	8.583856	1.688300	F(2.30)H(2.30)E(8.58)E(10.27)G(10.27)L(10.27)D(10.27)K(10.27)	nterm2^1;nterm3^1;cterm6^1;	56.20;6.60;10.00;
6514	1466.700317	16.767412	3	-1.000000	0	1	KTEEEKSLTK	K	I	rev_sp|P84098|RL19_HUMAN 60S ribosomal protein L19 OS=Homo sapiens GN=RPL19 PE=1 SV=1	5	18	1191.634521	275.065796	2	2		11.060000	10.566000	4.956139e-01	KTEEEKSlTK	6.700607	11.060679	9.601659	1.459021	K(3.12)T(8.24)E(8.24)E(8.24)E(8.24)K(8.24)S(8.24)L(11.06)T(9.60)K(8.41)	nterm1^1;cterm1^1;cterm2^1;	35.82;6.16;5.19;
6516	814.419434	16.769739	2	-1.000000	0	1	AGRGIANAK	K	W	rev_sp|O14818|PSA7_HUMAN Proteasome subunit alpha type-7 OS=Homo sapiens GN=PSMA7 PE=1 SV=1	5	16	856.487854	-42.068420	2	1		10.056000	9.851000	9.985434e+00	AGRGIanaK	5.062846	10.056406	8.492474	1.563932	A(3.34)G(3.34)R(6.06)G(6.06)I(7.81)A(10.06)N(10.06)A(10.06)K(8.49)	nterm2^1;cterm1^1;	5.61;28.15;
6519	1041.479980	16.773209	2	-1.000000	0	1	KGQSEEIQK	K	K	sp|P83731|RL24_HUMAN 60S ribosomal protein L24 OS=Homo sapiens GN=RPL24 PE=1 SV=1	4	16	1045.540283	-4.060303	2	1		8.195000	7.741000	3.769208e-01	KGQSEeiqK	5.165579	8.195818	6.754961	1.440856	K(2.45)G(6.55)Q(6.55)S(6.55)E(6.55)E(8.20)I(8.20)Q(8.20)K(6.75)	nterm1^1;cterm1^1;	15.07;11.62;
6520	1141.475220	16.774347	3	-1.000000	0	1	KVNGIECR	K	I	rev_tr|F8W1S1|F8W1S1_HUMAN Keratin, type II cytoskeletal 74 OS=Homo sapiens GN=KRT74 PE=1 SV=1	6	14	974.496765	166.978455	2	1	7C(57.02146)	14.111000	12.344000	6.038365e-02	KvnGIECR	14.111409	14.111409	12.344007	1.767403	K(9.65)V(14.11)N(14.11)G(12.34)I(10.80)E(8.95)C(7.50)R(4.46)	nterm1^1;cterm1^1;cterm2^1;cterm3^1;cterm4^1;cterm5^1;	86.52;20.99;23.58;49.98;16.01;18.92;
6530	830.469971	16.786049	2	-1.000000	0	1	RTMTNALR	R	K	sp|O43242|PSMD3_HUMAN 26S proteasome non-ATPase regulatory subunit 3 OS=Homo sapiens GN=PSMD3 PE=1 SV=2	6	14	961.512756	-131.042786	2	1		13.156000	13.156000	1.279589e-01	RTmTNALR	6.491194	13.156036	11.443276	1.712760	R(9.77)T(11.44)M(13.16)T(11.44)N(11.44)A(11.44)L(6.65)R(4.67)	cterm1^1;cterm2^1;cterm5^1;	75.49;18.39;16.01;
6535	944.390991	16.791862	2	-1.000000	0	1	YGEPTLRR	R	A	sp|Q13200|PSMD2_HUMAN 26S proteasome non-ATPase regulatory subunit 2 OS=Homo sapiens GN=PSMD2 PE=1 SV=3	4	14	990.524658	-46.133667	2	1		9.453000	7.601000	1.081288e+00	YGEPTLrR	5.196281	9.453885	8.266510	1.187375	Y(1.91)G(1.91)E(4.64)P(6.17)T(6.17)L(6.17)R(9.45)R(8.27)	nterm6^1;cterm1^1;	26.64;6.78;
6548	784.456726	16.806870	2	-1.000000	0	1	QPNSAIR	K	K	sp|P62266|RS23_HUMAN 40S ribosomal protein S23 OS=Homo sapiens GN=RPS23 PE=1 SV=3	6	12	784.419128	0.037598	2	0		11.614000	10.361000	2.244187e+00							cterm1^1;cterm2^1;cterm3^1;cterm4^1;cterm5^1;cterm6^1;	10.44;1.48;2.37;10.38;29.00;100.00;
6549	877.431335	16.811218	2	-1.000000	0	1	NMKGSVDK	R	D	rev_tr|A0A0A0MSM0|A0A0A0MSM0_HUMAN Heat shock protein 105 kDa OS=Homo sapiens GN=HSPH1 PE=1 SV=1	5	14	877.432739	-0.001404	2	1		10.138000	10.045000	4.835317e+00							nterm4^1;nterm6^1;nterm7^1;cterm1^1;cterm2^1;cterm5^1;	3.52;19.53;28.32;24.59;16.45;2.86;
6551	816.470520	16.814840	2	-1.000000	0	1	KPVGAAK	K	K	sp|P16403|H12_HUMAN Histone H1.2 OS=Homo sapiens GN=HIST1H1C PE=1 SV=2	7	12	669.417297	147.053223	2	1		15.032000	14.273000	1.749533e-01	KpVGAAK	11.825229	15.032895	13.412292	1.620604	K(8.41)P(15.03)V(13.41)G(11.75)A(11.75)A(9.85)K(8.98)	nterm1^1;cterm1^1;cterm2^1;cterm4^1;cterm5^1;	87.72;17.58;8.98;36.62;1.73;
6558	887.507385	16.822968	2	-1.000000	0	1	VKEAMAPK	K	H	P02666 SWISS-PROT:P02666 Beta-casein - Bos taurus (Bovine).	4	14	888.473816	-0.966431	2	1	5M(15.9949)	5.913000	0.000000	1.402006e+00							cterm2^1;cterm5^1;cterm6^1;cterm7^1;	1.96;2.09;9.94;1.42;
6575	839.426941	16.842957	2	-1.000000	0	1	KFSEQGK	K	S	rev_sp|P06748|NPM_HUMAN Nucleophosmin OS=Homo sapiens GN=NPM1 PE=1 SV=2	5	12	822.423523	17.003418	2	1		9.376000	8.617000	4.589900e+00	KFseQGK	9.376972	7.880002	6.935059	0.944943	K(3.62)F(6.94)S(7.88)E(7.88)Q(6.69)G(6.69)K(5.76)	nterm1^1;nterm2^1;nterm6^1;cterm1^1;cterm3^1;	27.66;7.92;17.41;11.33;7.25;
6588	782.451111	16.861099	2	-1.000000	0	1	GNCRPIR	R	F	sp|Q92545|TM131_HUMAN Transmembrane protein 131 OS=Homo sapiens GN=TMEM131 PE=1 SV=3	7	12	871.444641	-88.993530	2	1	3C(57.02146)	14.914000	13.263000	4.216141e-02	GNcRPIR	8.915741	14.914757	13.114302	1.800455	G(12.95)N(12.95)C(14.91)R(13.11)P(9.78)I(8.61)R(3.13)	nterm2^1;cterm1^1;cterm3^1;	22.85;62.96;100.00;
6589	837.445129	16.863264	2	-1.000000	0	1	AGAHLQGGAK	K	R	sp|P04406|G3P_HUMAN Glyceraldehyde-3-phosphate dehydrogenase OS=Homo sapiens GN=GAPDH PE=1 SV=3	13	18	908.482788	-71.037659	2	0		25.480000	17.896000	9.429214e-07	AGaHLQGGAK	16.138603	25.480776	23.314278	2.166498	A(23.31)G(23.31)A(25.48)H(23.31)L(18.55)Q(14.67)G(12.76)G(9.71)A(9.77)K(6.82)	nterm8^1;cterm1^1;cterm2^1;cterm3^1;cterm4^1;cterm5^1;cterm6^1;cterm7^1;	10.05;27.26;11.96;8.77;23.35;30.95;80.97;18.34;
6590	802.393250	16.864416	2	-1.000000	0	1	GVGQGDTGR	K	Y	sp|Q08554|DSC1_HUMAN Desmocollin-1 OS=Homo sapiens GN=DSC1 PE=1 SV=2	7	16	845.399109	-43.005859	2	0		14.518000	13.962000	8.276992e-02	gvGQGDTGR	12.036945	14.518263	12.170789	2.347474	G(14.52)V(14.52)G(12.17)Q(7.87)G(7.87)D(6.34)T(4.44)G(3.53)R(0.00)	cterm1^1;cterm2^1;cterm3^1;cterm4^1;cterm6^1;cterm7^1;	34.18;8.22;51.80;15.25;25.10;100.00;
6591	1142.591309	16.865553	3	-1.000000	0	1	KAAALEAMK	R	D	sp|P31948|STIP1_HUMAN Stress-induced-phosphoprotein 1 OS=Homo sapiens GN=STIP1 PE=1 SV=1	4	16	947.510925	195.080383	2	1	8M(15.9949)	10.515000	10.515000	4.082580e+01	KAAAleamK	7.906725	10.515276	9.662801	0.852475	K(2.47)A(7.08)A(7.91)A(7.91)L(10.52)E(10.52)A(10.52)M(10.52)K(9.66)	nterm1^1;nterm2^1;cterm1^1;	100.00;14.37;11.87;
6592	907.479370	16.866762	2	-1.000000	0	1	AGAHLQGGAK	K	R	sp|P04406|G3P_HUMAN Glyceraldehyde-3-phosphate dehydrogenase OS=Homo sapiens GN=GAPDH PE=1 SV=3	16	18	908.482788	-1.003418	2	0		31.542000	19.610001	5.370473e-10							nterm2^1;nterm4^1;nterm5^1;nterm6^1;nterm7^1;nterm8^1;nterm9^1;cterm1^1;cterm2^1;cterm3^1;cterm4^1;cterm5^1;cterm6^1;cterm7^1;cterm8^1;cterm9^1;	7.29;32.10;22.81;9.80;8.69;22.74;16.28;25.88;9.05;4.19;30.79;29.11;83.86;28.00;10.37;6.99;
6593	1314.736328	16.867899	3	-1.000000	0	1	NMKGSVDK	R	D	rev_tr|A0A0A0MSM0|A0A0A0MSM0_HUMAN Heat shock protein 105 kDa OS=Homo sapiens GN=HSPH1 PE=1 SV=1	5	14	877.432739	437.303589	2	1		9.819000	8.726000	3.169818e+00	NMKGSVdK	9.819672	6.823642	5.682906	1.140736	N(4.14)M(4.14)K(4.14)G(4.14)S(5.27)V(5.27)D(6.82)K(5.68)	nterm4^1;nterm6^1;nterm7^1;cterm1^1;cterm2^1;	3.11;21.04;24.83;19.04;12.26;
6594	949.428345	16.869040	2	-1.000000	0	1	QDMARLLR	K	E	P13647 SWISS-PROT:P13647 Tax_Id=9606 Gene_Symbol=KRT5 Keratin, type II cytoskeletal 5;Q5XQN5 SWISS-PROT:Q5XQN5 (Bos taurus) Keratin, type II cytoskeletal 5	5	14	1017.538879	-68.110535	2	1	3M(15.9949)	11.686000	11.686000	3.846515e-02	QDMArllR	7.940448	11.686749	10.435417	1.251331	Q(3.17)D(5.47)M(10.21)A(10.21)R(11.69)L(11.69)L(11.69)R(10.44)	nterm1^1;nterm2^1;cterm1^1;	9.96;49.13;23.77;
6595	971.551453	16.870174	2	-1.000000	0	1	KRPSSLER	R	R	sp|P20930|FILA_HUMAN Filaggrin OS=Homo sapiens GN=FLG PE=1 SV=3	4	14	971.551208	0.000244	2	2		9.359000	0.000000	1.540018e+00							nterm1^1;nterm2^1;nterm7^1;cterm1^1;cterm6^1;	12.58;22.18;12.17;27.47;56.06;
6597	794.399109	16.872496	2	-1.000000	0	1	LTKYKDR	R	G	rev_tr|E7EQR4|E7EQR4_HUMAN Ezrin OS=Homo sapiens GN=EZR PE=1 SV=3	4	12	922.523560	-128.124451	2	2		8.908000	8.667000	3.034117e+00	LTkYKDR	8.908908	8.908908	7.346396	1.562512	L(6.37)T(6.37)K(8.91)Y(7.35)K(7.35)D(5.93)R(2.54)	nterm2^1;cterm1^1;cterm2^1;cterm4^1;	12.69;29.72;31.35;36.05;
6598	861.444519	16.873632	2	-1.000000	0	1	RTGCIGAK	R	H	sp|P62913|RL11_HUMAN 60S ribosomal protein L11 OS=Homo sapiens GN=RPL11 PE=1 SV=2	7	14	861.449097	-0.004578	2	1	4C(57.02146)	15.314000	11.073000	1.281383e-01							nterm4^1;nterm5^1;nterm6^1;nterm7^1;cterm1^1;cterm2^1;cterm3^1;	60.08;16.63;92.07;89.77;67.25;20.91;32.12;
6601	774.389526	16.877102	2	-1.000000	0	1	KQAEGGR	K	R	sp|Q5H9R7|PP6R3_HUMAN Serine/threonine-protein phosphatase 6 regulatory subunit 3 OS=Homo sapiens GN=PPP6R3 PE=1 SV=2	5	12	744.387817	30.001709	2	1		11.144000	9.218000	1.555519e+00	KqaEGGR	11.144587	11.144587	9.022949	2.121637	K(7.87)Q(11.14)A(11.14)E(9.02)G(6.55)G(5.64)R(3.27)	nterm1^1;cterm1^1;cterm2^1;cterm3^1;cterm4^1;	26.38;10.63;2.60;39.16;56.91;
6603	1187.557007	16.879379	3	-1.000000	0	1	EKVLASSAR	R	Q	P02769 SWISS-PROT:P02769 (Bos taurus) Bovine serum albumin precursor	5	16	959.539978	228.017029	2	1		9.918000	9.898000	2.220387e+00	EKvlASSAR	9.918103	9.918103	8.022243	1.895860	E(6.55)K(8.02)V(9.92)L(9.92)A(7.72)S(7.72)S(6.78)A(6.78)R(3.37)	nterm1^1;nterm2^1;cterm1^1;cterm3^1;cterm5^1;	4.37;10.18;30.39;8.23;77.66;
6606	1016.488892	16.882851	2	-1.000000	0	1	LGTGEEVMSR	R	D	rev_sp|Q15149|PLEC_HUMAN Plectin OS=Homo sapiens GN=PLEC PE=1 SV=3	4	18	1077.512329	-61.023438	2	0		10.171000	10.111000	1.986087e+00	LGTGEEVMSr	7.023932	10.171881	7.944654	2.227227	L(3.18)G(4.95)T(4.95)G(4.95)E(4.95)E(6.38)V(7.94)M(7.94)S(7.94)R(10.17)	nterm9^1;cterm1^1;	46.65;24.08;
6610	1212.577271	16.887465	3	-1.000000	0	1	VKEAMAPK	K	H	P02666 SWISS-PROT:P02666 Beta-casein - Bos taurus (Bovine).	6	14	888.473816	324.103455	2	1	5M(15.9949)	10.489000	9.805000	3.500879e+00	vkEAMAPK	10.489192	10.489192	8.398005	2.091187	V(10.49)K(10.49)E(8.40)A(6.69)M(5.18)A(3.81)P(1.10)K(0.00)	cterm1^1;cterm2^1;cterm3^1;cterm4^1;cterm5^1;cterm6^1;	3.01;19.57;6.92;4.10;3.38;12.91;
6622	1221.521118	16.901524	3	-1.000000	0	1	KEKQDMR	K	W	sp|I6L899|GOG8R_HUMAN Golgin subfamily A member 8R OS=Homo sapiens GN=GOLGA8R PE=3 SV=1	4	12	949.465027	272.056091	2	2	6M(15.9949)	9.329000	8.484000	5.816603e+00	KekqDMR	9.329239	9.329239	7.970279	1.358960	K(5.91)E(9.33)K(9.33)Q(9.33)D(7.97)M(6.18)R(3.42)	nterm1^1;cterm1^1;cterm2^1;cterm3^1;	30.69;15.76;31.39;14.02;
6627	1004.452576	16.907234	2	-1.000000	0	1	AGEVQEPELR	R	G	sp|P25311|ZA2G_HUMAN Zinc-alpha-2-glycoprotein OS=Homo sapiens GN=AZGP1 PE=1 SV=2	6	18	1126.561768	-122.109192	2	0		12.517000	11.393000	3.143384e-02	AGEVqepelR	7.055336	12.517627	11.393223	1.124404	A(1.45)G(1.45)E(4.36)V(9.32)Q(12.52)E(12.52)P(12.52)E(12.52)L(12.52)R(11.39)	nterm2^1;nterm3^1;nterm4^1;cterm1^1;	18.46;23.18;3.78;4.25;
6628	771.411804	16.911583	2	-1.000000	0	1	EQQGETVK	R	Q	rev_sp|Q13263|TIF1B_HUMAN Transcription intermediary factor 1-beta OS=Homo sapiens GN=TRIM28 PE=1 SV=5	10	14	917.445374	-146.033569	2	0		18.697001	13.892000	7.924912e-02	EqqGETVK	10.883226	18.697208	17.038071	1.659138	E(17.04)Q(18.70)Q(18.70)G(14.33)E(11.30)T(7.98)V(4.85)K(1.21)	nterm1^1;cterm1^1;cterm2^1;cterm3^1;cterm4^1;cterm5^1;	3.34;38.42;14.20;15.43;4.69;60.22;
6629	766.422302	16.913967	2	-1.000000	0	1	EGVEEKK	M	K	sp|P18124|RL7_HUMAN 60S ribosomal protein L7 OS=Homo sapiens GN=RPL7 PE=1 SV=1	4	12	817.418091	-50.995789	2	1		9.851000	9.851000	6.811401e+00	egVEEKK	5.246750	9.851921	5.246750	4.605171	E(9.85)G(9.85)V(5.25)E(5.25)E(3.87)K(2.10)K(0.00)	cterm1^1;cterm2^1;cterm3^1;	8.19;15.85;7.62;
6630	757.444824	16.915110	2	-1.000000	0	1	EGPEKLR	K	E	rev_tr|F5H7E4|F5H7E4_HUMAN DNA polymerase epsilon catalytic subunit A OS=Homo sapiens GN=POLE PE=1 SV=1	6	12	827.450073	-70.005249	2	1		12.449000	12.044000	1.045638e+00	eGPEKLR	9.826916	12.449408	10.749022	1.700385	E(12.45)G(10.75)P(10.75)E(6.43)K(5.15)L(4.30)R(0.00)	cterm1^1;cterm2^1;cterm3^1;cterm4^1;cterm6^1;	73.58;12.47;17.04;37.87;13.42;
6631	808.430603	16.916250	2	-1.000000	0	1	QALEASNR	K	I	sp|P15924|DESP_HUMAN Desmoplakin OS=Homo sapiens GN=DSP PE=1 SV=3	6	14	887.446045	-79.015442	2	0		13.334000	13.155000	7.430352e-02	QALeasNR	9.196079	13.334741	11.798925	1.535815	Q(4.41)A(4.41)L(10.56)E(13.33)A(13.33)S(13.33)N(11.80)R(10.64)	nterm2^1;nterm3^1;cterm1^1;cterm2^1;	55.16;4.48;11.33;30.00;
6632	773.366150	16.917387	2	-1.000000	0	1	QVEEAER	R	L	sp|Q15149|PLEC_HUMAN Plectin OS=Homo sapiens GN=PLEC PE=1 SV=3	7	12	859.403503	-86.037354	2	0		12.904000	12.530000	1.826633e-01	QVEEaeR	4.801564	12.904993	11.258579	1.646414	Q(2.04)V(5.09)E(9.36)E(11.11)A(12.90)E(12.90)R(11.26)	nterm1^1;nterm2^1;cterm1^1;	3.66;4.26;7.69;
6633	1346.624878	16.918528	3	-1.000000	0	1	KQPVKSGGGPASR	K	K	rev_sp|P06748|NPM_HUMAN Nucleophosmin OS=Homo sapiens GN=NPM1 PE=1 SV=2	4	24	1267.699585	78.925293	2	2		11.109000	0.000000	3.592900e+01	KqpvksGGGPASR	11.109258	11.109258	9.508472	1.600785	K(6.50)Q(11.11)P(11.11)V(11.11)K(11.11)S(11.11)G(9.51)G(9.51)G(7.73)P(7.73)A(7.73)S(7.73)R(4.61)	nterm1^1;cterm1^1;cterm5^1;cterm7^1;	100.00;22.72;44.65;43.94;
6635	1154.567505	16.920839	3	-1.000000	0	1	PSRTTESPSR	K	V	sp|Q5U623|MCAF2_HUMAN Activating transcription factor 7-interacting protein 2 OS=Homo sapiens GN=ATF7IP2 PE=1 SV=2	6	18	1116.552246	38.015259	2	1		13.217000	12.775000	1.637759e+00	PSrttESPSR	8.048189	13.217001	13.137190	0.079811	P(13.14)S(11.68)R(13.22)T(13.22)T(13.22)E(11.31)S(10.00)P(7.27)S(7.27)R(3.14)	nterm2^1;cterm1^1;cterm3^1;	23.18;61.70;5.77;
6636	815.449646	16.921974	2	-1.000000	0	1	KPVGAAK	K	K	sp|P16403|H12_HUMAN Histone H1.2 OS=Homo sapiens GN=HIST1H1C PE=1 SV=2	5	12	669.417297	146.032349	2	1		12.122000	10.638000	1.575347e+00	KpVGAAK	12.122226	12.122226	10.638443	1.483783	K(7.52)P(12.12)V(10.64)G(8.94)A(8.94)A(7.89)K(4.61)	nterm1^1;cterm1^1;cterm2^1;cterm4^1;cterm5^1;	100.00;26.79;11.37;31.36;7.12;
6642	1180.572632	16.928970	3	-1.000000	0	1	SGNVHHQFQK	R	L	sp|P29508|SPB3_HUMAN Serpin B3 OS=Homo sapiens GN=SERPINB3 PE=1 SV=2	6	18	1180.573730	-0.001099	2	0		10.801000	9.818000	1.017865e+01							nterm2^1;cterm1^1;cterm2^1;cterm3^1;cterm4^1;cterm5^1;cterm6^1;	7.20;16.84;4.06;5.83;8.45;15.08;10.67;
6650	1001.490662	16.938358	2	-1.000000	0	1	AQEREQIK	R	V	P35908 SWISS-PROT:P35908 Tax_Id=9606 Gene_Symbol=KRT2 Keratin, type II cytoskeletal 2 epidermal;P35908v2 SWISS-PROT:P35908 Tax_Id=9606 Gene_Symbol=KRT2 Keratin, type II cytoskeletal 2 epidermal;tr|F8W1S1|F8W1S1_HUMAN Keratin, type II cytoskeletal 74 OS=Homo sapiens GN=KRT74 PE=1 SV=1	10	14	1000.530090	0.960571	2	1		19.587999	10.690000	9.193149e-05							nterm2^1;nterm4^1;nterm5^1;nterm6^1;nterm7^1;cterm1^1;cterm2^1;cterm3^1;cterm4^1;cterm5^1;cterm6^1;	15.08;5.63;17.59;100.00;58.20;53.12;16.33;4.67;3.06;8.89;30.62;
6655	1181.604248	16.944138	3	-1.000000	0	1	KELNYFAK	K	A	sp|P00558|PGK1_HUMAN Phosphoglycerate kinase 1 OS=Homo sapiens GN=PGK1 PE=1 SV=3	5	14	1011.538879	170.065369	2	1		11.451000	10.518000	2.161618e+00	KELNYfAK	11.451408	11.451408	10.376507	1.074902	K(4.40)E(9.01)L(9.79)N(9.79)Y(9.79)F(11.45)A(10.38)K(7.05)	nterm1^1;nterm2^1;nterm5^1;cterm1^1;cterm2^1;	100.00;9.93;82.33;27.82;12.93;
6657	751.387817	16.946426	2	-1.000000	0	1	AVQHASR	R	G	rev_sp|P14618|KPYM_HUMAN Pyruvate kinase PKM OS=Homo sapiens GN=PKM PE=1 SV=4;rev_tr|B4DNK4|B4DNK4_HUMAN Pyruvate kinase OS=Homo sapiens GN=PKM PE=1 SV=1;rev_tr|H3BR70|H3BR70_HUMAN Pyruvate kinase OS=Homo sapiens GN=PKM PE=1 SV=1;rev_tr|H3BTN5|H3BTN5_HUMAN Pyruvate kinase (Fragment) OS=Homo sapiens GN=PKM PE=1 SV=1	5	12	767.403809	-16.015991	2	0		9.653000	0.000000	9.631626e-01	AVQHAsR	9.653234	8.622056	8.177832	0.444224	A(4.23)V(4.23)Q(4.23)H(6.40)A(8.18)S(8.62)R(5.42)	nterm3^1;nterm4^1;nterm5^1;cterm1^1;cterm2^1;	8.78;17.10;11.84;24.54;9.87;
6666	1154.520142	16.956734	3	-1.000000	0	1	QTESEDKYR	R	T	ENSEMBL:ENSBTAP00000024462 (Bos taurus) 47 kDa protein	7	16	1154.520264	-0.000122	2	1		14.593000	12.900000	8.782529e-01							cterm1^1;cterm2^1;cterm3^1;cterm4^1;cterm5^1;cterm6^1;cterm7^1;	97.30;100.00;64.62;72.13;23.70;59.68;14.60;
6667	922.406250	16.961082	2	-1.000000	0	1	ALNEETR	R	C	rev_tr|E7EQS8|E7EQS8_HUMAN Methylcytosine dioxygenase TET2 OS=Homo sapiens GN=TET2 PE=1 SV=1	5	12	831.408630	90.997620	2	0		7.682000	7.682000	1.192441e-01	ALNEetr	2.478721	7.682750	6.307536	1.375214	A(0.00)L(0.00)N(4.45)E(6.31)E(7.68)T(7.68)R(7.68)	nterm2^1;nterm3^1;	4.27;1.70;
6668	800.359619	16.963486	2	-1.000000	0	1	AQPPTPR	R	A	rev_sp|P46379|BAG6_HUMAN Large proline-rich protein BAG6 OS=Homo sapiens GN=BAG6 PE=1 SV=2	5	12	765.413330	34.946289	2	0		11.285000	11.285000	1.063511e-01	aqpPTPR	8.323599	11.285981	6.063762	5.222219	A(11.29)Q(11.29)P(11.29)P(6.06)T(4.89)P(2.78)R(0.00)	cterm1^1;cterm2^1;cterm3^1;cterm4^1;	16.08;50.09;5.50;100.00;
6669	1336.609619	16.964621	3	-1.000000	0	1	KNESIDKK	R	H	rev_sp|P11142|HSP7C_HUMAN Heat shock cognate 71 kDa protein OS=Homo sapiens GN=HSPA8 PE=1 SV=1	4	14	960.523987	376.085632	2	2		4.376000	3.952000	1.909853e+00	kNESIDKK	4.376245	3.297835	2.887354	0.410481	K(3.30)N(2.89)E(2.89)S(2.89)I(2.89)D(2.89)K(1.66)K(1.08)	nterm1^1;cterm1^1;cterm2^1;cterm7^1;	2.94;1.79;1.27;1.46;
6670	878.418030	16.965757	2	-1.000000	0	1	EMLQQSK	R	I	sp|P07900|HS90A_HUMAN Heat shock protein HSP 90-alpha OS=Homo sapiens GN=HSP90AA1 PE=1 SV=5;sp|P08238|HS90B_HUMAN Heat shock protein HSP 90-beta OS=Homo sapiens GN=HSP90AB1 PE=1 SV=4	6	12	878.416687	0.001343	2	0	2M(15.9949)	12.956000	10.174000	1.862515e+00							nterm2^1;cterm1^1;cterm2^1;cterm3^1;cterm4^1;cterm5^1;	15.29;32.23;36.86;28.88;32.99;100.00;
6671	1000.529602	16.966963	2	-1.000000	0	1	AQEREQIK	R	V	P35908 SWISS-PROT:P35908 Tax_Id=9606 Gene_Symbol=KRT2 Keratin, type II cytoskeletal 2 epidermal;P35908v2 SWISS-PROT:P35908 Tax_Id=9606 Gene_Symbol=KRT2 Keratin, type II cytoskeletal 2 epidermal;tr|F8W1S1|F8W1S1_HUMAN Keratin, type II cytoskeletal 74 OS=Homo sapiens GN=KRT74 PE=1 SV=1	11	14	1000.530090	-0.000488	2	1		21.385000	10.752000	5.594124e-05							nterm2^1;nterm3^1;nterm5^1;nterm6^1;nterm7^1;cterm1^1;cterm2^1;cterm3^1;cterm5^1;cterm6^1;cterm7^1;	14.26;3.66;16.44;100.00;69.19;44.08;20.49;4.85;7.75;30.18;2.87;
6672	1097.521240	16.968098	2	-1.000000	0	1	QSSSASAMEQK	R	S	rev_sp|P09651|ROA1_HUMAN Heterogeneous nuclear ribonucleoprotein A1 OS=Homo sapiens GN=HNRNPA1 PE=1 SV=5	4	20	1152.508057	-54.986816	2	0		9.072000	8.699000	5.706186e-01	QSssasAMEQK	3.235851	9.072362	7.729653	1.342709	Q(1.26)S(2.53)S(9.07)S(9.07)A(9.07)S(9.07)A(7.73)M(7.73)E(7.73)Q(7.73)K(7.73)	nterm1^1;nterm2^1;	2.76;9.95;
6674	872.434326	16.970415	2	-1.000000	0	1	KVISSANR	K	A	sp|P62917|RL8_HUMAN 60S ribosomal protein L8 OS=Homo sapiens GN=RPL8 PE=1 SV=2	6	14	873.503174	-1.068848	2	1		11.798000	9.650000	6.521103e-01							nterm1^1;cterm1^1;cterm4^1;cterm5^1;cterm6^1;cterm7^1;	24.61;4.60;2.32;6.00;22.49;9.64;
6676	844.386475	16.972729	2	-1.000000	0	1	HGGKAPLR	K	V	tr|Q5HY54|Q5HY54_HUMAN Filamin-A OS=Homo sapiens GN=FLNA PE=1 SV=1	4	14	834.482361	9.904114	2	1		10.050000	10.050000	1.295687e+00	HGGkaplR	7.520993	10.050184	8.300832	1.749352	H(4.61)G(5.80)G(5.80)K(10.05)A(10.05)P(10.05)L(10.05)R(8.30)	nterm3^1;cterm1^1;	18.46;100.00;
6677	929.492493	16.973871	2	-1.000000	0	1	KDVNSELK	K	T	rev_sp|Q9UHG0|DCDC2_HUMAN Doublecortin domain-containing protein 2 OS=Homo sapiens GN=DCDC2 PE=1 SV=2	4	14	931.497437	-2.004944	2	1		11.281000	11.281000	6.378961e-01	KDVNseLK	8.670446	11.281284	9.894093	1.387192	K(9.60)D(9.60)V(9.60)N(9.60)S(11.28)E(11.28)L(9.89)K(4.61)	nterm4^1;cterm1^1;	100.00;58.28;
6679	863.450195	16.976187	2	-1.000000	0	1	KIAEAADK	K	T	rev_sp|O75874|IDHC_HUMAN Isocitrate dehydrogenase [NADP] cytoplasmic OS=Homo sapiens GN=IDH1 PE=1 SV=2	5	14	844.465393	18.984802	2	1		10.509000	0.000000	1.117901e+01	KiaEAADK	10.509823	10.509823	8.930983	1.578840	K(6.99)I(10.51)A(10.51)E(8.93)A(7.32)A(6.23)D(6.23)K(3.52)	nterm1^1;cterm1^1;cterm3^1;cterm4^1;cterm5^1;	33.78;15.11;7.21;15.01;7.92;
6684	915.467041	16.981998	2	-1.000000	0	1	LLVVTDPR	R	A	sp|P08865|RSSA_HUMAN 40S ribosomal protein SA OS=Homo sapiens GN=RPSA PE=1 SV=4	4	14	911.544006	3.923035	2	0		9.463000	9.463000	1.140522e+01	llVVTDPR	6.767203	9.463450	5.552913	3.910537	L(9.46)L(9.46)V(5.55)V(5.55)T(5.55)D(5.55)P(3.37)R(0.00)	cterm1^1;cterm2^1;cterm6^1;	28.99;100.00;15.82;
6689	1326.627563	16.987806	3	-1.000000	0	1	LSLTMGGVQAR	R	E	sp|O75815|BCAR3_HUMAN Breast cancer anti-estrogen resistance protein 3 OS=Homo sapiens GN=BCAR3 PE=1 SV=1	7	20	1147.601807	179.025757	2	0	5M(15.9949)	14.434000	11.763000	1.831049e-03	LSLTMGGvqAR	10.437635	14.434926	12.962633	1.472293	L(3.86)S(6.39)L(8.71)T(8.71)M(8.71)G(10.18)G(11.51)V(14.43)Q(14.43)A(12.96)R(11.70)	nterm2^1;nterm6^1;nterm7^1;cterm1^1;cterm2^1;	10.15;9.07;100.00;14.93;8.92;
6691	1245.581909	16.990118	3	-1.000000	0	1	VREMQTGVRR	R	R	rev_sp|O15050|TRNK1_HUMAN TPR and ankyrin repeat-containing protein 1 OS=Homo sapiens GN=TRANK1 PE=2 SV=4	5	18	1230.661499	14.920410	2	2		7.724000	7.348000	1.681231e+01	VREMQtgVRR	5.098053	7.724826	6.347253	1.377573	V(5.12)R(6.35)E(6.35)M(6.35)Q(6.35)T(7.72)G(7.72)V(6.33)R(5.14)R(2.46)	nterm5^1;cterm1^1;cterm2^1;	3.79;19.33;2.26;
6698	777.423645	16.998283	2	-1.000000	0	1	RCGVVYR	R	P	rev_sp|P62333|PRS10_HUMAN 26S protease regulatory subunit 10B OS=Homo sapiens GN=PSMC6 PE=1 SV=1	6	12	908.465027	-131.041382	2	1	2C(57.02146)	13.251000	11.373000	1.381584e-01	RcgvVYR	6.286523	13.251881	11.373564	1.878317	R(11.37)C(13.25)G(13.25)V(13.25)V(10.79)Y(5.58)R(4.04)	cterm1^1;cterm2^1;cterm3^1;	75.01;7.65;6.89;
6705	861.409302	17.006424	2	-1.000000	0	1	TVAKKSGK	K	K	rev_sp|P23527|H2B1O_HUMAN Histone H2B type 1-O OS=Homo sapiens GN=HIST1H2BO PE=1 SV=3;rev_tr|U3KQK0|U3KQK0_HUMAN Histone H2B OS=Homo sapiens GN=HIST1H2BN PE=1 SV=1	5	14	817.502136	43.907166	2	2		10.178000	10.178000	1.706939e+00	TVakksGK	6.478576	10.178298	8.523247	1.655051	T(3.90)V(5.15)A(10.18)K(10.18)K(10.18)S(10.18)G(8.52)K(7.34)	nterm2^1;cterm1^1;cterm2^1;	13.20;5.08;19.58;
6709	760.371216	17.015356	2	-1.000000	0	1	IAETYHK	K	M	rev_sp|P31948|STIP1_HUMAN Stress-induced-phosphoprotein 1 OS=Homo sapiens GN=STIP1 PE=1 SV=1	6	12	860.439209	-100.067993	2	0		12.704000	12.629000	8.049614e-01	IAEtyHK	7.293438	12.704760	11.020153	1.684607	I(4.74)A(6.52)E(10.90)T(12.70)Y(12.70)H(11.02)K(9.40)	nterm2^1;cterm1^1;cterm2^1;	12.84;41.80;15.48;
6711	1191.659424	17.017624	3	-1.000000	0	1	KSPSNFKK	R	C	rev_sp|O15151|MDM4_HUMAN Protein Mdm4 OS=Homo sapiens GN=MDM4 PE=1 SV=2	7	14	934.523560	257.135864	2	2		13.781000	12.681000	7.928822e-01	KSPSnfKK	8.634176	13.781441	12.124469	1.656972	K(6.78)S(7.92)P(10.27)S(11.98)N(13.78)F(13.78)K(12.12)K(10.36)	nterm1^1;nterm2^1;cterm1^1;cterm2^1;	100.00;2.55;11.88;1.82;
6712	784.455261	17.018759	2	-1.000000	0	1	KAYAASR	K	N	rev_sp|P31948|STIP1_HUMAN Stress-induced-phosphoprotein 1 OS=Homo sapiens GN=STIP1 PE=1 SV=1	4	12	765.413269	19.041992	2	1		9.708000	8.787000	4.935007e+00	KAyaaSR	9.708422	9.708422	8.947950	0.760471	K(4.58)A(8.95)Y(9.71)A(9.71)A(9.71)S(8.67)R(5.13)	nterm1^1;nterm2^1;cterm1^1;cterm2^1;	79.12;5.51;34.37;14.24;
6727	801.433105	17.036203	2	-1.000000	0	1	KTAMAAAK	K	A	sp|P83731|RL24_HUMAN 60S ribosomal protein L24 OS=Homo sapiens GN=RPL24 PE=1 SV=1	4	14	790.437073	10.996033	2	1		10.962000	10.846000	8.500033e+00	KtamaaAK	10.962006	9.783161	9.723635	0.059526	K(5.18)T(9.78)A(9.78)M(9.78)A(9.78)A(9.78)A(9.72)K(5.78)	nterm1^1;nterm6^1;nterm7^1;cterm1^1;cterm2^1;	100.00;62.53;93.81;51.40;37.26;
6744	858.398682	17.055931	2	-1.000000	0	1	PRGTEPR	R	S	rev_sp|Q9NQ39|RS10L_HUMAN Putative 40S ribosomal protein S10-like OS=Homo sapiens GN=RPS10P5 PE=5 SV=1	5	12	811.429993	46.968689	2	1		10.846000	10.667000	1.556543e-01	prGTEPR	6.488451	10.846723	4.673357	6.173366	P(10.85)R(10.85)G(4.67)T(4.67)E(4.67)P(2.00)R(0.00)	cterm1^1;cterm2^1;cterm5^1;	7.41;6.57;95.60;
6745	1200.536255	17.060278	3	-1.000000	0	1	QQRLDDESR	R	K	rev_sp|P15924|DESP_HUMAN Desmoplakin OS=Homo sapiens GN=DSP PE=1 SV=3	4	16	1145.542480	54.993774	2	1		10.784000	10.133000	1.655004e+00	QQRLDdesR	10.784834	10.784834	9.470930	1.313904	Q(4.10)Q(4.10)R(4.10)L(8.05)D(9.47)D(10.78)E(10.78)S(10.78)R(6.68)	nterm3^1;nterm4^1;nterm5^1;cterm1^1;	51.65;55.46;25.73;60.58;
6746	860.436340	17.062365	2	-1.000000	0	1	LSGDENR	K	L	rev_sp|O15050|TRNK1_HUMAN TPR and ankyrin repeat-containing protein 1 OS=Homo sapiens GN=TRANK1 PE=2 SV=4	6	12	789.361694	71.074646	2	0		11.413000	10.658000	1.122230e+00	LSgDENR	8.019562	11.413798	9.336659	2.077139	L(5.46)S(7.12)G(11.41)D(9.34)E(7.71)N(7.71)R(6.21)	nterm2^1;cterm1^1;cterm3^1;cterm4^1;	12.89;9.62;7.81;21.87;
6747	783.433899	17.063511	2	-1.000000	0	1	KGSLPGAR	K	S	rev_tr|J3KTA4|J3KTA4_HUMAN Probable ATP-dependent RNA helicase DDX5 OS=Homo sapiens GN=DDX5 PE=1 SV=1	4	14	784.455505	-1.021606	2	1		8.010000	0.000000	2.344369e+01							nterm1^1;cterm1^1;cterm3^1;cterm7^1;	9.60;36.88;7.69;7.74;
6748	959.503113	17.064646	2	-1.000000	0	1	IVEMSTSK	K	T	tr|I3L397|I3L397_HUMAN Eukaryotic translation initiation factor 5A (Fragment) OS=Homo sapiens GN=EIF5A PE=1 SV=8	5	14	893.452820	66.050293	2	0		12.065000	9.114000	2.284284e-01	IVEMSTSk	6.652099	12.065842	8.667955	3.397886	I(0.00)V(0.00)E(7.11)M(7.11)S(7.11)T(7.11)S(8.67)K(12.07)	nterm2^1;nterm6^1;nterm7^1;	12.24;16.83;100.00;
6753	1426.646240	17.070522	3	-1.000000	0	1	YHPDKNPNEGEK	K	F	sp|P31689|DNJA1_HUMAN DnaJ homolog subfamily A member 1 OS=Homo sapiens GN=DNAJA1 PE=1 SV=2	7	22	1426.647583	-0.001343	2	1		16.535000	8.509000	3.099203e-02							nterm2^1;cterm1^1;cterm6^1;cterm7^1;cterm8^1;cterm9^1;cterm10^1;	100.00;12.56;67.11;24.16;11.69;15.75;79.59;
6755	903.501282	17.072836	2	-1.000000	0	1	KAPATSAPK	K	G	sp|E9PAV3|NACAM_HUMAN Nascent polypeptide-associated complex subunit alpha, muscle-specific form OS=Homo sapiens GN=NACA PE=1 SV=1	9	16	869.497009	34.004272	2	1		16.212000	14.256000	1.258379e-02	KaPATSAPK	10.604589	16.212784	14.550184	1.662600	K(14.02)A(16.21)P(14.55)A(14.55)T(11.35)S(7.89)A(4.36)P(4.36)K(3.77)	nterm1^1;cterm1^1;cterm3^1;cterm4^1;cterm5^1;	43.18;1.82;8.57;23.86;4.66;
6759	852.336792	17.077438	2	-1.000000	0	1	MLGFVGR	-	V	sp|P06576|ATPB_HUMAN ATP synthase subunit beta, mitochondrial OS=Homo sapiens GN=ATP5B PE=1 SV=3	4	12	778.415955	73.920837	2	0		8.185000	8.041000	2.530458e+01	MlgfVGR	8.185292	8.185292	6.431234	1.754058	M(6.43)L(8.19)G(8.19)F(8.19)V(5.84)G(4.97)R(1.75)	nterm1^1;cterm1^1;cterm2^1;cterm3^1;	5.78;24.85;4.83;73.82;
6763	945.513672	17.082064	2	-1.000000	0	1	KTLSNALR	R	D	rev_tr|F8VPL6|F8VPL6_HUMAN Zinc finger protein Eos OS=Homo sapiens GN=IKZF4 PE=1 SV=1	5	14	901.534485	43.979187	2	1		12.146000	12.146000	9.473026e-01	KTlsnaLR	9.932259	12.146860	10.841236	1.305624	K(4.58)T(8.97)L(12.15)S(12.15)N(12.15)A(12.15)L(10.84)R(9.96)	nterm1^1;nterm2^1;cterm1^1;cterm2^1;	80.90;24.72;20.91;27.81;
6764	906.406982	17.083195	2	-1.000000	0	1	MAQILPIR	-	F	tr|A0A087WVQ6|A0A087WVQ6_HUMAN Clathrin heavy chain OS=Homo sapiens GN=CLTC PE=1 SV=1	5	14	982.563416	-76.156433	2	0	N-term(42.0106)	11.447000	10.620000	1.053671e+00	MAQILPiR	9.950417	11.447372	10.160706	1.286667	M(3.58)A(3.58)Q(7.74)I(7.74)L(7.74)P(9.85)I(11.45)R(10.16)	nterm2^1;nterm5^1;nterm6^1;cterm1^1;	14.34;45.00;37.89;35.94;
6782	1208.626343	17.104134	3	-1.000000	0	1	KCIPCSAGAK	K	K	rev_sp|O15151|MDM4_HUMAN Protein Mdm4 OS=Homo sapiens GN=MDM4 PE=1 SV=2	4	18	1090.526245	118.100098	2	1	2C(57.02146), 5C(57.02146)	11.031000	11.031000	8.051363e+00	KcipcSAGAK	11.031097	11.031097	9.447771	1.583326	K(6.51)C(11.03)I(11.03)P(11.03)C(11.03)S(9.45)A(9.45)G(9.45)A(8.25)K(4.52)	nterm1^1;cterm1^1;cterm2^1;cterm5^1;	91.56;41.73;27.51;43.19;
6784	1509.727783	17.106255	3	-1.000000	0	1	HGQSGHGQSTQTGSR	R	T	sp|Q5D862|FILA2_HUMAN Filaggrin-2 OS=Homo sapiens GN=FLG2 PE=1 SV=1	6	28	1523.682495	-13.954712	2	0		13.466000	13.466000	3.692049e-01	HGQsghgqstqtgSR	9.325228	13.466790	11.971592	1.495198	H(3.97)G(3.97)Q(10.52)S(13.47)G(13.47)H(13.47)G(13.47)Q(13.47)S(13.47)T(13.47)Q(13.47)T(13.47)G(13.47)S(11.97)R(10.77)	nterm2^1;nterm3^1;cterm1^1;cterm2^1;	87.61;18.00;12.19;14.36;
6785	787.442444	17.110603	2	-1.000000	0	1	KITAASK	K	K	sp|P50914|RL14_HUMAN 60S ribosomal protein L14 OS=Homo sapiens GN=RPL14 PE=1 SV=4	5	12	717.438477	70.003967	2	1		11.613000	10.456000	9.303373e-01	KItaaSK	8.783813	11.613911	10.456316	1.157595	K(4.51)I(8.05)T(11.61)A(11.61)A(11.61)S(10.46)K(9.63)	nterm1^1;nterm2^1;cterm1^1;cterm2^1;	100.00;4.50;10.56;5.05;
6786	928.533630	17.112791	2	-1.000000	0	1	AASGEAKPK	K	V	sp|P16403|H12_HUMAN Histone H1.2 OS=Homo sapiens GN=HIST1H1C PE=1 SV=2	5	16	857.460632	71.072998	2	1		12.221000	11.142000	3.713215e-01	aASGEAKPK	7.250396	12.221361	9.379116	2.842245	A(12.22)A(9.38)S(9.38)G(8.00)E(8.00)A(8.00)K(8.00)P(8.00)K(0.00)	cterm1^1;cterm6^1;cterm8^1;	68.18;66.60;100.00;
6787	902.409302	17.113930	2	-1.000000	0	1	LEGNLLK	K	Y	rev_sp|O15050|TRNK1_HUMAN TPR and ankyrin repeat-containing protein 1 OS=Homo sapiens GN=TRANK1 PE=2 SV=4	7	12	785.464661	116.944641	2	0		13.419000	13.400000	3.710993e-02	LEGNllK	3.935884	13.419859	11.801251	1.618608	L(0.44)E(4.76)G(9.56)N(11.78)L(13.42)L(13.42)K(11.80)	nterm2^1;nterm3^1;cterm1^1;	14.93;1.55;1.55;
6788	1279.831787	17.115070	3	-1.000000	0	1	AAAARLVGAAASR	R	G	sp|P38646|GRP75_HUMAN Stress-70 protein, mitochondrial OS=Homo sapiens GN=HSPA9 PE=1 SV=2	6	24	1183.678467	96.153320	2	1		8.372000	8.268000	1.117592e+00	AAAarlvgaaASR	2.366962	8.372129	6.716944	1.655186	A(2.01)A(3.68)A(6.23)A(8.37)R(8.37)L(8.37)V(8.37)G(8.37)A(8.37)A(8.37)A(6.72)S(6.72)R(5.22)	nterm2^1;cterm1^1;cterm3^1;	1.43;2.60;1.13;
6789	910.458923	17.116203	2	-1.000000	0	1	HLTSNSPR	K	L	sp|P14923|PLAK_HUMAN Junction plakoglobin OS=Homo sapiens GN=JUP PE=1 SV=3	5	14	910.462097	-0.003174	2	0		12.136000	0.000000	1.091333e-01							nterm2^1;cterm1^1;cterm5^1;cterm6^1;cterm7^1;	45.17;6.57;15.46;100.00;50.11;
6790	1143.587036	17.117336	3	-1.000000	0	1	AILHQMR	R	V	rev_sp|P14618|KPYM_HUMAN Pyruvate kinase PKM OS=Homo sapiens GN=PKM PE=1 SV=4;rev_tr|B4DNK4|B4DNK4_HUMAN Pyruvate kinase OS=Homo sapiens GN=PKM PE=1 SV=1;rev_tr|H3BR70|H3BR70_HUMAN Pyruvate kinase OS=Homo sapiens GN=PKM PE=1 SV=1;rev_tr|H3BTN5|H3BTN5_HUMAN Pyruvate kinase (Fragment) OS=Homo sapiens GN=PKM PE=1 SV=1	5	12	883.469788	260.117249	2	0	6M(15.9949)	10.465000	10.083000	5.737860e-01	ailHQMR	4.151134	10.465216	8.749865	1.715351	A(10.47)I(10.47)L(10.47)H(8.75)Q(5.46)M(3.29)R(0.00)	cterm1^1;cterm3^1;	26.98;4.78;
6791	792.345276	17.118469	2	-1.000000	0	1	MADADTLR	K	K	rev_sp|P25705|ATPA_HUMAN ATP synthase subunit alpha, mitochondrial OS=Homo sapiens GN=ATP5A1 PE=1 SV=1	6	14	907.406860	-115.061584	2	0	1M(15.9949)	11.805000	11.734000	1.216253e-01	MADAdtlR	7.053092	11.805478	10.315472	1.490006	M(3.75)A(3.75)D(7.42)A(10.32)D(11.81)T(11.81)L(11.81)R(10.19)	nterm2^1;nterm3^1;cterm1^1;	5.86;7.81;42.33;
6792	777.396667	17.119604	2	-1.000000	0	1	IAEAADK	K	T	rev_sp|O75874|IDHC_HUMAN Isocitrate dehydrogenase [NADP] cytoplasmic OS=Homo sapiens GN=IDH1 PE=1 SV=2	4	12	716.370422	61.026245	2	0		10.684000	10.520000	2.000628e+00	iAEAADK	5.287994	10.684700	7.623918	3.060782	I(10.68)A(7.62)E(7.62)A(7.62)A(6.84)D(4.50)K(0.00)	cterm1^1;cterm3^1;	89.98;8.99;
6797	932.445862	17.125368	2	-1.000000	0	1	TVEVFEAK	K	P	rev_P02769 SWISS-PROT:P02769 (Bos taurus) Bovine serum albumin precursor	5	14	921.480713	10.965149	2	0		10.510000	10.437000	3.583871e+00	TVEVFEaK	9.167758	10.510775	9.079245	1.431530	T(2.33)V(2.33)E(6.30)V(6.30)F(6.30)E(7.56)A(10.51)K(9.08)	nterm2^1;nterm5^1;nterm6^1;cterm1^1;	52.83;40.10;62.23;10.29;
6810	760.418518	17.140379	2	-1.000000	0	1	SPPSPVER	K	E	sp|Q02952|AKA12_HUMAN A-kinase anchor protein 12 OS=Homo sapiens GN=AKAP12 PE=1 SV=4	6	14	867.445007	-107.026489	2	0		13.211000	12.984000	8.825802e-02	SPpSPVER	6.721220	13.211548	11.788139	1.423409	S(11.79)P(11.79)P(13.21)S(10.71)P(9.93)V(7.42)E(5.94)R(1.51)	nterm2^1;cterm1^1;cterm4^1;	4.54;83.92;7.49;
6811	800.396240	17.141508	2	-1.000000	0	1	KAEKAAR	K	I	rev_sp|P83731|RL24_HUMAN 60S ribosomal protein L24 OS=Homo sapiens GN=RPL24 PE=1 SV=1	5	12	772.455505	27.940735	2	2		12.378000	11.103000	3.244297e+00	KaEKAAR	12.378507	11.393956	10.822336	0.571620	K(6.94)A(11.39)E(10.82)K(9.97)A(9.97)A(9.97)R(5.44)	nterm1^1;nterm2^1;cterm1^1;cterm4^1;cterm5^1;	86.37;29.22;92.66;15.76;62.90;
6824	853.441345	17.156347	2	-1.000000	0	1	RGPPSKER	R	D	rev_sp|Q12799|TCP10_HUMAN T-complex protein 10A homolog OS=Homo sapiens GN=TCP10 PE=2 SV=3	5	14	925.509338	-72.067993	2	2		11.545000	11.545000	2.073182e-01	rgpPSKER	7.875156	11.545031	4.056539	7.488492	R(11.55)G(11.55)P(11.55)P(4.06)S(2.26)K(1.21)E(1.21)R(0.00)	cterm1^1;cterm3^1;cterm4^1;cterm5^1;	3.35;1.46;4.82;100.00;
6825	803.439514	17.160696	2	-1.000000	0	1	SEEEARAK	R	S	rev_sp|Q15149|PLEC_HUMAN Plectin OS=Homo sapiens GN=PLEC PE=1 SV=3	7	14	918.440613	-115.001099	2	1		13.916000	12.904000	3.015958e-01	SEEearAK	8.533480	13.916625	12.133358	1.783267	S(4.09)E(5.35)E(11.12)E(13.92)A(13.92)R(13.92)A(12.13)K(10.60)	nterm2^1;nterm3^1;cterm1^1;cterm2^1;	32.13;10.46;12.56;17.27;
6826	1005.444214	17.162924	2	-1.000000	0	1	LDGNQDLIR	K	F	sp|P48735|IDHP_HUMAN Isocitrate dehydrogenase [NADP], mitochondrial OS=Homo sapiens GN=IDH2 PE=1 SV=2	6	16	1042.540649	-37.096436	2	0		13.007000	11.493000	5.057850e-01	LDGNqdlIR	8.156984	13.007537	11.289081	1.718456	L(5.42)D(6.89)G(11.29)N(11.29)Q(13.01)D(13.01)L(13.01)I(10.86)R(9.38)	nterm2^1;cterm1^1;cterm2^1;	15.41;13.14;100.00;
6831	812.450195	17.168724	2	-1.000000	0	1	KPANPDK	R	G	rev_sp|Q08945|SSRP1_HUMAN FACT complex subunit SSRP1 OS=Homo sapiens GN=SSRP1 PE=1 SV=1;rev_tr|Q5T7C4|Q5T7C4_HUMAN High mobility group protein B1 OS=Homo sapiens GN=HMGB1 PE=1 SV=1	7	12	768.412964	44.037231	2	1		14.923000	13.936000	7.838806e-02	KpANPDK	9.266169	14.923856	13.443266	1.480590	K(11.78)P(14.92)A(13.44)N(13.44)P(13.44)D(10.90)K(7.37)	nterm1^1;cterm1^1;cterm2^1;	75.01;55.98;14.51;
6836	1311.585449	17.174555	3	-1.000000	0	1	LIVSAGNEQR	R	S	rev_tr|E9PI39|E9PI39_HUMAN Elongation factor 1-delta (Fragment) OS=Homo sapiens GN=EEF1D PE=1 SV=1	4	18	1085.582886	226.002563	2	0		8.718000	0.000000	2.789330e+00	LivsAGNEQR	6.900278	8.718168	6.909699	1.808469	L(6.90)I(8.72)V(8.72)S(8.72)A(6.91)G(6.91)N(5.56)E(5.56)Q(5.56)R(4.49)	cterm1^1;cterm4^1;cterm6^1;	40.54;37.17;87.72;
6839	1302.622559	17.178022	3	-1.000000	0	1	KKDAESIK	K	G	rev_tr|A0A0G2JIW1|A0A0G2JIW1_HUMAN Heat shock 70 kDa protein 1B OS=Homo sapiens GN=HSPA1B PE=1 SV=1	5	14	917.518127	385.104431	2	2		11.693000	11.660000	6.646268e-01	KKDAEsik	8.520039	11.693708	10.211979	1.481730	K(0.00)K(3.85)D(7.02)A(8.86)E(10.21)S(11.69)I(11.69)K(11.69)	nterm1^1;nterm3^1;nterm4^1;nterm5^1;	46.87;100.00;43.04;19.02;
6842	960.489990	17.181471	2	-1.000000	0	1	SLEDTKNR	K	Y	sp|P35527|K1C9_HUMAN Keratin, type I cytoskeletal 9 OS=Homo sapiens GN=KRT9 PE=1 SV=3	7	14	961.482849	-0.992859	2	1		14.687000	8.051000	6.613245e-04							nterm2^1;cterm1^1;cterm2^1;cterm3^1;cterm4^1;cterm5^1;cterm6^1;	17.15;5.22;5.08;7.25;27.65;48.57;100.00;
6845	752.346191	17.184883	2	-1.000000	0	1	KGTANAR	R	M	sp|P84098|RL19_HUMAN 60S ribosomal protein L19 OS=Homo sapiens GN=RPL19 PE=1 SV=1	4	12	716.392883	35.953308	2	1		9.263000	0.000000	1.187904e+00	KGtanAR	9.263889	9.263889	8.343584	0.920305	K(5.01)G(8.34)T(9.26)A(9.26)N(9.26)A(8.09)R(4.25)	nterm1^1;nterm2^1;cterm1^1;cterm2^1;	28.04;7.15;46.37;28.57;
6851	809.340942	17.191856	2	-1.000000	0	1	LCFEGLR	R	S	sp|Q15149|PLEC_HUMAN Plectin OS=Homo sapiens GN=PLEC PE=1 SV=3	4	12	893.442932	-84.101990	2	0	2C(57.02146)	9.803000	9.488000	4.476416e+00	LCFEglR	6.467990	9.803070	8.464079	1.338991	L(2.55)C(4.58)F(4.58)E(4.58)G(9.80)L(9.80)R(8.46)	nterm4^1;cterm1^1;cterm2^1;	50.34;12.80;4.62;
6858	1000.529602	17.199993	2	-1.000000	0	1	GAQVNQTER	K	Y	sp|O75815|BCAR3_HUMAN Breast cancer anti-estrogen resistance protein 3 OS=Homo sapiens GN=BCAR3 PE=1 SV=1	8	16	1001.489014	-0.959412	2	0		16.240000	9.265000	5.197898e-03							nterm2^1;nterm3^1;cterm1^1;cterm3^1;cterm4^1;cterm5^1;cterm6^1;cterm7^1;	13.31;17.74;18.73;13.69;13.59;100.00;93.14;13.78;
6864	907.479248	17.206799	2	-1.000000	0	1	KGGETLK	R	V	sp|Q5T8I3|F102B_HUMAN Protein FAM102B OS=Homo sapiens GN=FAM102B PE=1 SV=2	9	12	731.417725	176.061523	2	1		17.562000	17.480000	5.243282e-02	KGgeTLK	10.542859	17.562344	14.482501	3.079843	K(9.64)G(14.41)G(17.56)E(17.56)T(14.48)L(11.64)K(10.28)	nterm1^1;nterm2^1;cterm1^1;cterm2^1;cterm3^1;	58.56;4.00;34.28;9.96;6.26;
6867	768.433533	17.214436	2	-1.000000	0	1	KAHAAIR	K	E	sp|P46777|RL5_HUMAN 60S ribosomal protein L5 OS=Homo sapiens GN=RPL5 PE=1 SV=3	4	12	765.460938	2.972595	2	1		9.702000	0.000000	1.041780e+00							nterm1^1;nterm2^1;cterm1^1;cterm2^1;	33.37;20.62;54.25;21.49;
6868	774.369141	17.215570	2	-1.000000	0	1	ATAGCPVSK	R	F	rev_sp|O15050|TRNK1_HUMAN TPR and ankyrin repeat-containing protein 1 OS=Homo sapiens GN=TRANK1 PE=2 SV=4	6	16	889.432739	-115.063599	2	0	5C(57.02146)	11.404000	10.717000	1.046023e+00	ATAgCPVSK	9.948151	11.404573	10.048246	1.356327	A(8.41)T(8.41)A(9.99)G(11.40)C(9.95)P(8.61)V(10.05)S(8.59)K(7.02)	nterm2^1;nterm3^1;cterm1^1;cterm2^1;cterm4^1;cterm5^1;	17.74;11.14;27.44;19.92;12.99;11.73;
6874	1208.568604	17.222565	3	-1.000000	0	1	SLNFLKRIR	K	S	rev_sp|P62753|RS6_HUMAN 40S ribosomal protein S6 OS=Homo sapiens GN=RPS6 PE=1 SV=1	4	16	1145.703247	62.865356	2	2		9.938000	9.936000	2.410834e+00	SLNFLkrIR	9.938732	9.938732	8.229897	1.708835	S(5.65)L(5.65)N(8.23)F(8.23)L(8.23)K(9.94)R(9.94)I(8.03)R(4.29)	nterm2^1;nterm5^1;cterm1^1;cterm2^1;	13.21;23.27;41.98;100.00;
6877	771.434937	17.226025	2	-1.000000	0	1	KGGKTLR	K	K	rev_sp|P61247|RS3A_HUMAN 40S ribosomal protein S3a OS=Homo sapiens GN=RPS3A PE=1 SV=2	6	12	758.476257	12.958679	2	2		11.526000	10.864000	3.023399e-01	KGGktLR	7.714610	11.526217	10.102246	1.423970	K(4.03)G(6.82)G(8.91)K(11.53)T(11.53)L(10.10)R(8.73)	nterm1^1;nterm2^1;cterm1^1;cterm2^1;	16.29;3.57;24.29;3.93;
6879	1383.673584	17.228313	3	-1.000000	0	1	QQSTLEEHKER	K	C	tr|F8VPL6|F8VPL6_HUMAN Zinc finger protein Eos OS=Homo sapiens GN=IKZF4 PE=1 SV=1	9	20	1383.674194	-0.000610	2	1		15.455000	6.197000	6.769835e-06							nterm1^1;cterm1^1;cterm3^1;cterm4^1;cterm5^1;cterm6^1;cterm7^1;cterm8^1;cterm9^1;	3.48;2.99;2.84;2.65;3.76;5.42;3.90;3.47;11.70;
6882	1346.566406	17.231779	3	-1.000000	0	1	EGMERKDLLK	R	A	sp|P40925|MDHC_HUMAN Malate dehydrogenase, cytoplasmic OS=Homo sapiens GN=MDH1 PE=1 SV=4	7	18	1217.643677	128.922729	2	2		14.603000	12.727000	1.474498e-01	EGMERKDllK	8.784780	14.603755	13.143496	1.460259	E(2.69)G(3.17)M(3.17)E(3.17)R(3.17)K(9.82)D(11.02)L(14.60)L(14.60)K(13.14)	nterm1^1;nterm5^1;nterm7^1;cterm1^1;	1.63;44.83;27.82;14.66;
6887	1302.622681	17.237640	3	-1.000000	0	1	KKDAESIK	K	G	rev_tr|A0A0G2JIW1|A0A0G2JIW1_HUMAN Heat shock 70 kDa protein 1B OS=Homo sapiens GN=HSPA1B PE=1 SV=1	5	14	917.518127	385.104553	2	2		11.021000	10.751000	6.150775e+00	KKDAEsiK	11.021481	11.021481	9.490539	1.530942	K(2.57)K(5.61)D(5.61)A(8.06)E(9.49)S(11.02)I(11.02)K(8.45)	nterm1^1;nterm3^1;nterm4^1;nterm5^1;cterm1^1;	20.79;100.00;47.25;26.15;13.13;
6889	776.422424	17.239950	2	-1.000000	0	1	KSGTNQK	K	K	rev_sp|Q00839|HNRPU_HUMAN Heterogeneous nuclear ribonucleoprotein U OS=Homo sapiens GN=HNRNPU PE=1 SV=6	4	12	761.403137	15.019287	2	1		7.754000	7.632000	5.783008e+00	KsGTNQK	6.702236	7.754656	5.863575	1.891082	K(5.86)S(7.75)G(3.48)T(3.48)N(3.48)Q(2.43)K(1.38)	nterm1^1;cterm1^1;cterm5^1;	3.96;2.86;100.00;
6890	761.366455	17.241087	2	-1.000000	0	1	LHGMDAIK	K	Y	rev_sp|P12004|PCNA_HUMAN Proliferating cell nuclear antigen OS=Homo sapiens GN=PCNA PE=1 SV=1	5	14	883.458557	-122.092102	2	0		9.139000	8.910000	2.843057e+00	LHGmdaiK	9.139410	7.028068	6.159971	0.868096	L(4.70)H(3.48)G(6.16)M(7.03)D(7.03)A(7.03)I(7.03)K(4.44)	nterm2^1;nterm3^1;cterm1^1;cterm6^1;cterm7^1;	35.65;6.82;13.28;3.03;1.98;
6891	1290.658325	17.242220	3	-1.000000	0	1	KIFVGGIK	K	E	sp|P09651|ROA1_HUMAN Heterogeneous nuclear ribonucleoprotein A1 OS=Homo sapiens GN=HNRNPA1 PE=1 SV=5;sp|P22626|ROA2_HUMAN Heterogeneous nuclear ribonucleoproteins A2/B1 OS=Homo sapiens GN=HNRNPA2B1 PE=1 SV=2;sp|P51991|ROA3_HUMAN Heterogeneous nuclear ribonucleoprotein A3 OS=Homo sapiens GN=HNRNPA3 PE=1 SV=2	4	14	860.548340	430.109985	2	1		8.528000	8.528000	9.840112e-01	KIFVGGiK	5.160091	8.528224	7.198028	1.330196	K(1.65)I(5.16)F(5.16)V(5.16)G(5.16)G(7.11)I(8.53)K(7.20)	nterm1^1;cterm1^1;	33.29;5.23;
6904	1173.609497	17.257048	3	-1.000000	0	1	RTEEENLRK	R	K	sp|P04637|P53_HUMAN Cellular tumor antigen p53 OS=Homo sapiens GN=TP53 PE=1 SV=4	13	16	1173.610107	-0.000610	2	2		26.059999	15.943000	7.091979e-07							nterm2^1;nterm3^1;nterm4^1;nterm5^1;nterm6^1;cterm1^1;cterm2^1;cterm3^1;cterm4^1;cterm5^1;cterm6^1;cterm7^1;cterm8^1;	31.14;100.00;96.78;29.24;10.36;5.19;18.66;45.82;61.16;21.47;5.43;1.13;1.74;
6905	776.366577	17.261398	2	-1.000000	0	1	TELATQEK	R	V	sp|Q15149|PLEC_HUMAN Plectin OS=Homo sapiens GN=PLEC PE=1 SV=3	5	14	918.465820	-142.099243	2	0		10.972000	10.713000	3.248726e-01	TElaTQEK	4.044102	10.972581	10.155559	0.817022	T(2.02)E(4.76)L(10.97)A(10.97)T(10.16)Q(10.16)E(10.16)K(9.04)	nterm2^1;cterm1^1;	38.48;1.48;
6906	1521.771606	17.263334	4	-1.000000	0	1	LHSMKEGIHAQQK	R	E	P02662 SWISS-PROT:P02662 Alpha-S1-casein - Bos taurus (Bovine).	13	24	1521.772095	-0.000488	2	1	4M(15.9949)	26.177000	10.348000	1.564659e-07							nterm2^1;nterm3^1;nterm6^1;nterm7^1;cterm1^1;cterm2^1;cterm3^1;cterm4^1;cterm5^1;cterm7^1;cterm8^1;cterm9^1;cterm10^1;cterm11^1;cterm12^1;	55.05;11.05;3.20;5.57;17.66;11.15;5.41;40.51;34.09;16.54;5.61;9.94;4.70;5.69;9.71;
6907	874.450562	17.264484	2	-1.000000	0	1	KAAVTPGK	K	K	sp|P19338|NUCL_HUMAN Nucleolin OS=Homo sapiens GN=NCL PE=1 SV=3	7	14	770.465027	103.985535	2	1		15.183000	13.288000	8.143277e-03	KAAVtpGK	7.455898	15.183087	13.288211	1.894876	K(3.93)A(8.95)A(11.19)V(12.99)T(15.18)P(15.18)G(13.29)K(11.61)	nterm1^1;cterm1^1;cterm2^1;	33.84;9.78;15.79;
6908	1736.802490	17.265619	4	-1.000000	0	1	KFTNISDLQPK	R	P	sp|Q9H156|SLIK2_HUMAN SLIT and NTRK-like protein 2 OS=Homo sapiens GN=SLITRK2 PE=2 SV=1	4	20	1289.697876	447.104614	2	1		9.999000	9.867000	1.570059e+00	KFTNISdlQPK	8.634167	9.999909	8.634167	1.365743	K(5.43)F(8.63)T(8.63)N(8.63)I(8.63)S(8.63)D(10.00)L(10.00)Q(7.78)P(7.78)K(6.76)	nterm1^1;cterm1^1;cterm3^1;	24.75;13.53;100.00;
6909	772.416748	17.266853	2	-1.000000	0	1	ATAAGVK	K	Q	sp|P60900|PSA6_HUMAN Proteasome subunit alpha type-6 OS=Homo sapiens GN=PSMA6 PE=1 SV=1	7	12	616.354431	156.062317	2	0		13.963000	13.605000	5.360134e-02	ATAAGvK	5.333113	13.963966	12.332874	1.631092	A(1.42)T(3.08)A(5.96)A(10.12)G(12.30)V(13.96)K(12.33)	nterm2^1;nterm3^1;cterm1^1;	17.78;7.25;4.14;
6910	994.511597	17.267990	2	-1.000000	0	1	KSGSPLKVR	K	T	rev_sp|P62917|RL8_HUMAN 60S ribosomal protein L8 OS=Homo sapiens GN=RPL8 PE=1 SV=2	4	16	970.592346	23.919250	2	2		10.827000	10.827000	8.284191e-01	KSgsplkvR	9.320198	10.827457	9.549063	1.278395	K(3.55)S(8.15)G(10.83)S(10.83)P(10.83)L(10.83)K(10.83)V(10.83)R(9.55)	nterm1^1;nterm2^1;cterm1^1;	100.00;60.59;34.75;
6911	809.366028	17.269125	2	-1.000000	0	1	SPYLMVR	R	I	rev_sp|P18077|RL35A_HUMAN 60S ribosomal protein L35a OS=Homo sapiens GN=RPL35A PE=1 SV=2	6	12	864.452759	-55.086731	2	0		12.031000	12.031000	5.961715e-04	SPYlmvR	5.637325	12.031468	10.604237	1.427232	S(2.12)P(3.40)Y(9.13)L(12.03)M(12.03)V(12.03)R(10.60)	nterm2^1;nterm3^1;cterm1^1;	13.43;3.37;8.35;
6912	817.392578	17.270258	2	-1.000000	0	1	QTAAAAER	K	Q	rev_sp|Q15149|PLEC_HUMAN Plectin OS=Homo sapiens GN=PLEC PE=1 SV=3	5	14	816.408936	0.983643	2	0		8.749000	0.000000	3.687873e+01							cterm1^1;cterm2^1;cterm3^1;cterm4^1;cterm7^1;	14.86;4.73;11.22;16.39;5.38;
6913	1344.690430	17.271391	3	-1.000000	0	1	KTSYAQHQQVR	R	Q	sp|P61247|RS3A_HUMAN 40S ribosomal protein S3a OS=Homo sapiens GN=RPS3A PE=1 SV=2	6	20	1344.689819	0.000610	2	1		10.849000	10.482000	2.255356e+00							nterm1^1;cterm1^1;cterm3^1;cterm4^1;cterm5^1;cterm6^1;cterm8^1;	15.98;2.58;2.10;7.76;10.05;3.08;3.40;
6916	909.455750	17.274872	2	-1.000000	0	1	SKGQESFK	R	K	sp|P06748|NPM_HUMAN Nucleophosmin OS=Homo sapiens GN=NPM1 PE=1 SV=2	5	14	909.455566	0.000183	2	1		10.488000	10.185000	2.465231e+00							nterm2^1;cterm1^1;cterm2^1;cterm3^1;cterm6^1;	11.10;25.53;9.80;8.88;90.51;
6918	1472.763062	17.277189	3	-1.000000	0	1	FSSSGGGGGGGR	R	F	sp|P35527|K1C9_HUMAN Keratin, type I cytoskeletal 9 OS=Homo sapiens GN=KRT9 PE=1 SV=3	7	22	981.426392	491.336670	2	0		14.046000	11.850000	6.122045e-02	fSSSGGGGGGGR	14.046912	11.850244	10.155668	1.694575	F(11.85)S(9.92)S(10.16)S(8.25)G(6.22)G(3.99)G(3.99)G(3.99)G(3.99)G(3.99)G(3.99)R(2.20)	nterm2^1;nterm3^1;cterm1^1;cterm6^1;cterm7^1;cterm8^1;cterm9^1;cterm10^1;cterm11^1;	9.00;5.25;6.01;8.61;21.83;43.16;48.22;51.00;24.40;
6919	1154.593506	17.278330	3	-1.000000	0	1	KNPLKNLR	K	I	sp|P36578|RL4_HUMAN 60S ribosomal protein L4 OS=Homo sapiens GN=RPL4 PE=1 SV=5	5	14	981.608337	172.985168	2	2		11.006000	10.498000	6.709185e+00	KnplKNLR	11.006763	11.006763	9.295322	1.711440	K(7.37)N(11.01)P(11.01)L(11.01)K(9.30)N(7.97)L(7.02)R(3.64)	nterm1^1;cterm1^1;cterm2^1;cterm3^1;cterm4^1;	38.03;29.38;8.63;9.71;18.33;
6922	857.435425	17.281794	2	-1.000000	0	1	KSVGVTR	K	G	rev_sp|P62269|RS18_HUMAN 40S ribosomal protein S18 OS=Homo sapiens GN=RPS18 PE=1 SV=3	4	12	745.444641	111.990784	2	1		7.251000	6.868000	2.052343e+00	KSVgvTR	5.938288	7.251748	5.938288	1.313459	K(3.82)S(5.71)V(5.71)G(7.25)V(7.25)T(5.94)R(3.79)	nterm1^1;nterm3^1;cterm1^1;	12.37;9.85;8.53;
6944	942.549377	17.307207	2	-1.000000	0	1	RLTPTEVK	R	D	sp|P25787|PSA2_HUMAN Proteasome subunit alpha type-2 OS=Homo sapiens GN=PSMA2 PE=1 SV=2	4	14	942.549805	-0.000427	2	1		10.450000	7.751000	2.249441e+00							nterm6^1;nterm7^1;cterm1^1;cterm2^1;	100.00;46.31;46.95;12.09;
6946	762.389404	17.313074	2	-1.000000	0	1	KAKGGSK	K	N	rev_sp|P62851|RS25_HUMAN 40S ribosomal protein S25 OS=Homo sapiens GN=RPS25 PE=1 SV=1	5	12	674.407471	87.981934	2	2		9.722000	9.346000	6.836809e+00	KakgGSK	7.644982	9.722746	8.947192	0.775554	K(5.19)A(9.72)K(9.72)G(9.72)G(8.95)S(7.64)K(5.46)	nterm1^1;cterm1^1;cterm2^1;	57.70;14.00;4.11;
6948	822.326355	17.315388	2	-1.000000	0	1	HFGMLRR	K	W	sp|Q16543|CDC37_HUMAN Hsp90 co-chaperone Cdc37 OS=Homo sapiens GN=CDC37 PE=1 SV=1	4	12	915.486084	-93.159729	2	1		8.947000	8.947000	4.584385e-01	HFgmlrR	4.947380	8.947464	7.732448	1.215016	H(1.57)F(4.02)G(8.95)M(8.95)L(8.95)R(8.95)R(7.73)	nterm2^1;cterm1^1;	29.41;4.79;
6956	1360.546631	17.324690	3	-1.000000	0	1	KLRCDSADLR	K	H	sp|Q9NYF8|BCLF1_HUMAN Bcl-2-associated transcription factor 1 OS=Homo sapiens GN=BCLAF1 PE=1 SV=2	4	18	1232.629517	127.917114	2	2	4C(57.02146)	9.954000	9.656000	1.369304e+00	KLRCDSadlR	9.954943	8.764190	8.595301	0.168889	K(4.66)L(8.60)R(8.60)C(8.60)D(8.60)S(7.40)A(8.76)D(8.76)L(8.76)R(5.30)	nterm1^1;nterm6^1;cterm1^1;cterm5^1;	51.20;48.50;32.10;20.70;
6957	758.465088	17.325821	2	-1.000000	0	1	KKAAALK	K	N	rev_sp|I6L899|GOG8R_HUMAN Golgin subfamily A member 8R OS=Homo sapiens GN=GOLGA8R PE=3 SV=1	8	12	728.490784	29.974304	2	2		16.546000	16.502001	1.791754e-01	KkAAALK	12.133824	16.546425	14.889732	1.656693	K(11.54)K(16.55)A(14.89)A(12.28)A(10.18)L(10.18)K(9.10)	nterm1^1;cterm1^1;cterm3^1;cterm4^1;cterm5^1;	100.00;42.32;15.39;12.10;7.72;
6969	826.429382	17.339859	2	-1.000000	0	1	VLDGQQR	R	V	rev_sp|P41250|SYG_HUMAN Glycine--tRNA ligase OS=Homo sapiens GN=GARS PE=1 SV=3	5	12	814.429688	11.999695	2	0		10.716000	10.716000	2.581544e-01	VLDgqqR	4.863109	10.716722	9.259073	1.457649	V(2.68)L(4.34)D(8.91)G(10.72)Q(10.72)Q(10.72)R(9.26)	nterm2^1;cterm1^1;	8.87;14.60;
6970	789.396667	17.340990	2	-1.000000	0	1	TEENLAR	R	R	tr|E7EQS8|E7EQS8_HUMAN Methylcytosine dioxygenase TET2 OS=Homo sapiens GN=TET2 PE=1 SV=1	6	12	831.408630	-42.011963	2	0		12.619000	12.619000	3.496999e-01	TEenlAR	7.737164	12.619215	11.180399	1.438816	T(6.87)E(8.24)E(12.62)N(12.62)L(12.62)A(11.18)R(8.79)	nterm2^1;cterm1^1;cterm2^1;	29.31;31.35;7.74;
6974	800.414917	17.345629	2	-1.000000	0	1	KTAMAAAK	K	A	sp|P83731|RL24_HUMAN 60S ribosomal protein L24 OS=Homo sapiens GN=RPL24 PE=1 SV=1	4	14	790.437073	9.977844	2	1		10.788000	9.766000	1.083757e+00	KTAMAAaK	9.300232	10.788719	9.618420	1.170300	K(3.66)T(8.13)A(9.62)M(9.62)A(9.62)A(9.62)A(10.79)K(9.50)	nterm1^1;nterm6^1;cterm1^1;	87.46;53.48;38.81;
6977	1195.585815	17.349091	3	-1.000000	0	1	CGHTNNLRPK	K	K	sp|P62987|RL40_HUMAN Ubiquitin-60S ribosomal protein L40 OS=Homo sapiens GN=UBA52 PE=1 SV=2	4	18	1195.588013	-0.002197	2	1	1C(57.02146)	8.441000	0.000000	2.694023e+00							nterm3^1;cterm1^1;cterm2^1;cterm4^1;cterm7^1;	14.75;15.12;19.85;17.42;12.97;
6986	1845.877686	17.363201	4	-1.000000	0	1	LHSMKEGIHAQQK	R	E	P02662 SWISS-PROT:P02662 Alpha-S1-casein - Bos taurus (Bovine).	7	24	1521.772095	324.105591	2	1	4M(15.9949)	12.893000	11.131000	4.720461e-03	LHSmkegiHAQQK	12.893120	11.131482	10.390341	0.741141	L(8.49)H(8.49)S(10.39)M(11.13)K(11.13)E(11.13)G(11.13)I(11.13)H(9.40)A(7.54)Q(7.54)Q(6.34)K(4.40)	nterm2^1;nterm3^1;cterm1^1;cterm2^1;cterm4^1;cterm5^1;cterm7^1;cterm11^1;	38.79;1.91;6.95;4.55;13.21;10.24;4.71;5.75;
6988	844.475830	17.365540	2	-1.000000	0	1	FAEQTLR	K	Q	sp|Q15149|PLEC_HUMAN Plectin OS=Homo sapiens GN=PLEC PE=1 SV=3	10	12	863.450073	-18.974243	2	0		18.959000	14.124000	2.479337e-03	fAEQTLR	11.918038	18.959995	13.393683	5.566312	F(18.96)A(13.39)E(8.97)Q(4.76)T(3.55)L(2.31)R(0.00)	cterm1^1;cterm2^1;cterm3^1;cterm4^1;cterm5^1;cterm6^1;	10.12;2.31;1.44;31.98;62.42;100.00;
6990	1164.696411	17.367882	3	-1.000000	0	1	TLLVAVVGESR	K	C	rev_sp|P49327|FAS_HUMAN Fatty acid synthase OS=Homo sapiens GN=FASN PE=1 SV=3	5	20	1142.665771	22.030640	2	0		11.475000	10.343000	3.749864e+00	TLlvavVGESR	11.475289	11.475289	9.365734	2.109555	T(8.45)L(8.45)L(11.48)V(11.48)A(11.48)V(11.48)V(9.37)G(7.33)E(6.46)S(6.46)R(3.03)	nterm2^1;cterm1^1;cterm3^1;cterm4^1;cterm5^1;	20.66;31.07;5.75;57.42;100.00;
6992	1532.704834	17.370186	3	-1.000000	0	1	KPAPASKSPEPM	K	-	rev_tr|U3KQK0|U3KQK0_HUMAN Histone H2B OS=Homo sapiens GN=HIST1H2BN PE=1 SV=1	5	22	1254.627686	278.077148	2	2	12M(15.9949)	12.756000	11.496000	2.920181e-01	KpapASKSPEPM	9.059526	12.756586	11.496893	1.259693	K(11.50)P(12.76)A(12.76)P(12.76)A(11.17)S(7.55)K(3.17)S(3.17)P(3.17)E(3.17)P(3.17)M(3.17)	nterm1^1;cterm6^1;cterm7^1;	23.92;79.81;100.00;
6993	1159.557983	17.371328	3	-1.000000	0	1	FERGGNSR	K	W	tr|A0A0D9SG12|A0A0D9SG12_HUMAN ATP-dependent RNA helicase DDX3X OS=Homo sapiens GN=DDX3X PE=1 SV=1	4	14	921.441650	238.116333	2	1		11.669000	11.019000	3.344378e+00	FERgGNSR	11.669952	11.669952	9.961975	1.707977	F(7.12)E(7.12)R(7.12)G(11.67)G(9.96)N(8.57)S(8.57)R(4.55)	nterm3^1;cterm1^1;cterm3^1;cterm4^1;cterm6^1;	94.33;55.67;56.73;94.33;10.23;
6998	1183.611084	17.377052	3	-1.000000	0	1	KANKGNK	K	A	rev_sp|P19338|NUCL_HUMAN Nucleolin OS=Homo sapiens GN=NCL PE=1 SV=3	5	12	758.439880	425.171204	2	2		12.305000	11.450000	3.070734e+00	KaNKGNK	12.305059	10.102985	10.019457	0.083529	K(5.50)A(10.10)N(7.82)K(7.82)G(8.63)N(10.02)K(6.81)	nterm1^1;nterm4^1;nterm5^1;cterm1^1;cterm5^1;	100.00;12.48;38.25;24.83;97.25;
7003	791.401917	17.382559	2	-1.000000	0	1	DAVFDTAK	R	Y	rev_sp|P48735|IDHP_HUMAN Isocitrate dehydrogenase [NADP], mitochondrial OS=Homo sapiens GN=IDH2 PE=1 SV=2	6	14	865.418091	-74.016174	2	0		13.257000	12.457000	3.231192e-02	DAVfdTAK	9.011049	13.257806	11.536193	1.721613	D(5.96)A(5.96)V(11.06)F(13.26)D(13.26)T(11.54)A(10.02)K(8.83)	nterm2^1;cterm1^1;cterm2^1;cterm3^1;	21.14;16.67;23.98;23.95;
7004	1050.493164	17.386909	2	-1.000000	0	1	SSDASHGHGAR	R	D	rev_sp|P20930|FILA_HUMAN Filaggrin OS=Homo sapiens GN=FLG PE=1 SV=3	6	20	1080.469604	-29.976440	2	0		12.828000	12.828000	5.370102e-02	ssDASHGHGAR	8.311154	12.828389	10.611136	2.217253	S(12.83)S(12.83)D(10.61)A(10.61)S(6.27)H(3.81)G(3.81)H(2.35)G(2.35)A(2.35)R(0.00)	cterm1^1;cterm4^1;cterm6^1;cterm7^1;	10.51;11.97;65.42;81.65;
7005	758.403809	17.389057	2	-1.000000	0	1	KGAGVNAK	K	A	rev_sp|P62847|RS24_HUMAN 40S ribosomal protein S24 OS=Homo sapiens GN=RPS24 PE=1 SV=1	7	14	743.428955	14.974854	2	1		13.986000	11.823000	6.608025e-01	KgAGVNAK	13.986329	12.046081	11.078015	0.968065	K(7.73)G(12.05)A(11.08)G(11.08)V(10.89)N(10.89)A(9.59)K(6.25)	nterm1^1;nterm2^1;nterm4^1;cterm1^1;cterm2^1;cterm4^1;cterm6^1;	74.75;5.97;6.00;28.03;23.61;15.19;28.17;
7007	842.413818	17.391344	2	-1.000000	0	1	AAEQEAEK	R	R	rev_sp|Q15149|PLEC_HUMAN Plectin OS=Homo sapiens GN=PLEC PE=1 SV=3	5	14	874.403198	-31.989380	2	0		10.077000	10.077000	9.568743e-01	AAeQEAEK	8.429636	10.077098	7.807852	2.269246	A(6.29)A(6.29)E(10.08)Q(7.81)E(6.59)A(6.59)E(6.59)K(5.43)	nterm2^1;cterm1^1;cterm4^1;cterm5^1;	8.49;16.12;5.33;68.48;
7009	973.519348	17.393658	2	-1.000000	0	1	VLSKEYCK	K	A	sp|Q5D862|FILA2_HUMAN Filaggrin-2 OS=Homo sapiens GN=FLG2 PE=1 SV=1	7	14	1025.521484	-52.002136	2	1	7C(57.02146)	13.644000	13.436000	3.950876e-03	VLSKEyck	3.683565	13.644690	11.090073	2.554617	V(0.00)L(1.87)S(8.17)K(9.45)E(11.09)Y(13.64)C(13.64)K(13.64)	nterm2^1;nterm5^1;	16.62;3.27;
7012	871.487000	17.397150	2	-1.000000	0	1	LNKAVWAK	R	G	sp|P62899|RL31_HUMAN 60S ribosomal protein L31 OS=Homo sapiens GN=RPL31 PE=1 SV=1	6	14	928.549377	-57.062378	2	1		13.012000	11.483000	2.350030e-01	LNKavwAK	5.836194	13.012833	11.374608	1.638225	L(3.30)N(6.44)K(11.03)A(13.01)V(13.01)W(13.01)A(11.37)K(9.97)	nterm2^1;cterm1^1;cterm2^1;	12.59;5.18;8.42;
7019	1065.520630	17.405384	2	-1.000000	0	1	NELNAKVR	R	L	sp|P62195|PRS8_HUMAN 26S protease regulatory subunit 8 OS=Homo sapiens GN=PSMC5 PE=1 SV=1	4	14	942.524658	122.995972	2	1		11.047000	10.971000	8.607221e-01	NELNakvR	7.321091	11.047129	9.792414	1.254715	N(2.84)E(2.84)L(7.32)N(9.73)A(11.05)K(11.05)V(11.05)R(9.79)	nterm2^1;cterm1^1;	88.24;17.13;
7022	960.462708	17.408875	2	-1.000000	0	1	GNVKVKER	K	L	rev_sp|Q6P5R6|RL22L_HUMAN 60S ribosomal protein L22-like 1 OS=Homo sapiens GN=RPL22L1 PE=1 SV=2	5	14	928.545349	31.917358	2	2		10.981000	10.981000	1.656718e-01	GNVkvkeR	5.927051	10.981617	9.843971	1.137646	G(1.49)N(1.49)V(7.06)K(10.98)V(10.98)K(10.98)E(10.98)R(9.84)	nterm2^1;nterm3^1;cterm1^1;	36.31;5.93;4.44;
7023	1159.540527	17.410007	2	-1.000000	0	1	MASPDRSKR	-	K	sp|Q5U623|MCAF2_HUMAN Activating transcription factor 7-interacting protein 2 OS=Homo sapiens GN=ATF7IP2 PE=1 SV=2	6	16	1062.523926	97.016602	2	2	1M(15.9949)	13.564000	13.564000	2.746830e-01	MASpdrskR	7.284952	13.564971	12.132673	1.432298	M(2.18)A(4.09)S(10.90)P(13.56)D(13.56)R(13.56)S(13.56)K(13.56)R(12.13)	nterm2^1;nterm3^1;cterm1^1;	69.50;13.24;8.81;
7035	1131.497314	17.423996	2	-1.000000	0	1	SPAMASSGLR	R	Q	rev_sp|P60174|TPIS_HUMAN Triosephosphate isomerase OS=Homo sapiens GN=TPI1 PE=1 SV=3	7	18	991.475647	140.021667	2	0	4M(15.9949)	14.871000	11.690000	8.076997e-02	SPAMassglR	9.396238	14.871934	13.379728	1.492206	S(3.12)P(3.12)A(8.61)M(11.69)A(14.87)S(14.87)S(14.87)G(14.87)L(14.87)R(13.38)	nterm2^1;nterm3^1;nterm4^1;cterm1^1;	33.49;32.67;22.70;22.59;
7038	1184.535889	17.427431	3	-1.000000	0	1	KKDAESIK	K	G	rev_tr|A0A0G2JIW1|A0A0G2JIW1_HUMAN Heat shock 70 kDa protein 1B OS=Homo sapiens GN=HSPA1B PE=1 SV=1	4	14	917.518127	267.017761	2	2		11.387000	11.169000	5.140800e+00	KkdAESIK	11.387865	9.862352	8.093554	1.768799	K(6.78)K(9.86)D(9.86)A(8.09)E(8.09)S(8.09)I(8.09)K(4.61)	nterm1^1;nterm7^1;cterm1^1;cterm5^1;cterm7^1;	100.00;17.65;32.73;63.24;51.10;
7039	816.419617	17.428568	2	-1.000000	0	1	SLYNLGGSR	R	S	Q7Z794 SWISS-PROT:Q7Z794 Tax_Id=9606 Gene_Symbol=KRT77 Keratin 77	4	16	965.493042	-149.073425	2	0		10.661000	10.577000	1.418944e+00	SLYNLGgSR	10.328093	10.661440	9.848293	0.813147	S(8.14)L(8.14)Y(9.85)N(9.85)L(8.88)G(8.88)G(10.66)S(9.36)R(5.17)	nterm2^1;nterm3^1;nterm6^1;cterm1^1;cterm5^1;	34.79;20.48;53.55;65.72;20.81;
7040	873.433838	17.429699	2	-1.000000	0	1	LAGCHRGAR	R	E	rev_sp|P61313|RL15_HUMAN 60S ribosomal protein L15 OS=Homo sapiens GN=RPL15 PE=1 SV=2	7	16	996.503540	-123.069702	2	1	4C(57.02146)	15.360000	14.827000	3.272944e-02	LAGchrGAR	9.378241	15.360065	13.520928	1.839137	L(6.24)A(8.30)G(13.52)C(15.36)H(15.36)R(15.36)G(13.43)A(11.78)R(10.21)	nterm2^1;nterm5^1;cterm1^1;cterm2^1;cterm3^1;	23.16;11.38;38.90;10.95;35.26;
7049	808.382935	17.444103	2	-1.000000	0	1	SYAESLR	R	L	rev_sp|O75815|BCAR3_HUMAN Breast cancer anti-estrogen resistance protein 3 OS=Homo sapiens GN=BCAR3 PE=1 SV=1	5	12	824.402771	-16.019836	2	0		10.135000	10.135000	2.194067e-01	SYAeslR	6.049948	10.135348	8.930378	1.204970	S(2.53)Y(2.53)A(7.71)E(10.14)S(10.14)L(10.14)R(8.93)	nterm2^1;nterm3^1;cterm1^1;	11.80;5.01;12.61;
7065	802.380066	17.462807	2	-1.000000	0	1	IQQATNDK	K	A	rev_sp|P29508|SPB3_HUMAN Serpin B3 OS=Homo sapiens GN=SERPINB3 PE=1 SV=2	5	14	916.461365	-114.081299	2	0		11.412000	10.747000	1.579063e+00	IQQATNdK	8.883725	11.412479	9.662725	1.749754	I(4.11)Q(5.21)Q(6.64)A(6.64)T(6.64)N(9.23)D(11.41)K(9.66)	nterm5^1;nterm6^1;cterm1^1;	13.36;45.57;61.21;
7069	816.387756	17.467472	2	-1.000000	0	1	KEPGALR	R	P	sp|O15050|TRNK1_HUMAN TPR and ankyrin repeat-containing protein 1 OS=Homo sapiens GN=TRANK1 PE=2 SV=4	4	12	769.444580	46.943176	2	1		10.230000	8.764000	4.863144e+00	KepGALR	10.230505	10.230505	8.908920	1.321585	K(6.54)E(10.23)P(10.23)G(8.91)A(8.91)L(7.79)R(3.69)	nterm1^1;cterm1^1;cterm2^1;cterm4^1;	40.02;60.37;32.06;23.09;
7074	1141.554443	17.473274	3	-1.000000	0	1	KGEPSTASK	K	S	rev_sp|P13639|EF2_HUMAN Elongation factor 2 OS=Homo sapiens GN=EEF2 PE=1 SV=4	5	16	903.466125	238.088318	2	1		10.541000	10.533000	2.006744e+00	KgepSTASK	10.476509	10.541022	10.476509	0.064513	K(7.56)G(10.54)E(10.54)P(10.54)S(10.48)T(10.48)A(9.06)S(9.04)K(6.80)	nterm1^1;nterm4^1;cterm1^1;cterm2^1;cterm3^1;	71.10;3.10;22.24;6.65;10.95;
7076	1049.534790	17.475552	2	-1.000000	0	1	HHYGKQGAR	R	A	rev_sp|P39023|RL3_HUMAN 60S ribosomal protein L3 OS=Homo sapiens GN=RPL3 PE=1 SV=2	4	16	1052.526367	-2.991577	2	1		10.373000	0.000000	8.674352e+00	HHYGKQGaR	10.373233	8.715046	7.244282	1.470764	H(3.13)H(3.13)Y(3.13)G(3.13)K(3.13)Q(3.13)G(7.14)A(8.72)R(7.24)	nterm6^1;nterm7^1;nterm8^1;cterm1^1;	55.36;77.99;100.00;22.85;
7080	949.475830	17.480202	2	-1.000000	0	1	VLGSSVAGLR	R	A	sp|Q07021|C1QBP_HUMAN Complement component 1 Q subcomponent-binding protein, mitochondrial OS=Homo sapiens GN=C1QBP PE=1 SV=1	4	18	957.560730	-8.084900	2	0		7.233000	7.233000	6.557677e-01	VLGSSvagLR	5.348750	7.233099	6.089604	1.143495	V(3.71)L(3.71)G(3.71)S(3.71)S(3.71)V(7.23)A(7.23)G(7.23)L(6.09)R(3.63)	nterm5^1;cterm1^1;	37.68;5.58;
7083	759.406921	17.483568	2	-1.000000	0	1	KAKQASK	K	K	sp|P83731|RL24_HUMAN 60S ribosomal protein L24 OS=Homo sapiens GN=RPL24 PE=1 SV=1	4	12	759.460266	-0.053345	2	2		9.698000	9.698000	3.093325e+00							nterm1^1;cterm1^1;cterm2^1;cterm3^1;	81.31;21.38;5.57;6.45;
7086	1245.597412	17.491100	3	-1.000000	0	1	KIDDYKAPK	K	E	rev_sp|P04406|G3P_HUMAN Glyceraldehyde-3-phosphate dehydrogenase OS=Homo sapiens GN=GAPDH PE=1 SV=3	4	16	1076.586548	169.010864	2	2		10.972000	10.966000	1.618063e+00	KIDDykaPK	9.589119	10.972267	9.589119	1.383148	K(5.55)I(9.59)D(9.59)D(9.59)Y(10.97)K(10.97)A(10.97)P(8.99)K(7.78)	nterm1^1;cterm1^1;cterm2^1;	57.00;28.11;100.00;
7087	772.416077	17.492239	2	-1.000000	0	1	KAGGTPR	K	K	sp|P16403|H12_HUMAN Histone H1.2 OS=Homo sapiens GN=HIST1H1C PE=1 SV=2	4	12	685.387085	87.028992	2	1		9.570000	8.840000	3.685296e+00	KAGgtPR	9.570351	9.570351	8.828318	0.742033	K(4.22)A(8.83)G(8.83)G(9.57)T(9.57)P(8.68)R(5.35)	nterm1^1;nterm3^1;cterm1^1;cterm2^1;	100.00;5.01;27.96;6.17;
7089	1216.604492	17.494511	3	-1.000000	0	1	KLQSEVSDQK	R	V	rev_sp|Q5T8I3|F102B_HUMAN Protein FAM102B OS=Homo sapiens GN=FAM102B PE=1 SV=2	4	18	1160.603638	56.000854	2	1		9.964000	9.468000	1.141703e+00	KlqsEVSDQK	7.642651	9.964963	8.662702	1.302261	K(7.98)L(9.96)Q(9.96)S(9.96)E(8.66)V(7.64)S(7.64)D(7.64)Q(4.25)K(4.25)	nterm1^1;cterm2^1;	69.98;29.80;
7090	1561.930664	17.495644	4	-1.000000	0	1	KAVGSLASYCAAGR	R	G	tr|F8W1S1|F8W1S1_HUMAN Keratin, type II cytoskeletal 74 OS=Homo sapiens GN=KRT74 PE=1 SV=1	6	26	1409.708496	152.222168	2	1	10C(57.02146)	12.145000	11.736000	5.917850e-01	KAVGSlasycaAGR	9.453919	12.145188	10.696027	1.449162	K(4.18)A(8.49)V(9.45)G(9.45)S(9.45)L(12.15)A(12.15)S(12.15)Y(12.15)C(12.15)A(12.15)A(10.70)G(9.48)R(8.65)	nterm1^1;nterm2^1;cterm1^1;cterm2^1;cterm3^1;	74.69;23.06;4.27;4.16;2.44;
7092	817.392761	17.497923	2	-1.000000	0	1	AKTRSSR	K	A	tr|A0A0U1RR32|A0A0U1RR32_HUMAN Histone H2A OS=Homo sapiens GN=hCG_2039566 PE=3 SV=1	4	12	804.456604	12.936157	2	2		11.544000	11.521000	9.611709e-01	AKTRSsR	11.544697	8.876531	6.939527	1.937004	A(6.94)K(6.94)T(6.94)R(6.94)S(5.16)S(8.88)R(4.61)	nterm5^1;cterm1^1;cterm2^1;cterm3^1;	100.00;71.62;15.76;84.67;
7096	792.423462	17.502628	2	-1.000000	0	1	KFVSGQK	K	S	sp|P22695|QCR2_HUMAN Cytochrome b-c1 complex subunit 2, mitochondrial OS=Homo sapiens GN=UQCRC2 PE=1 SV=3	6	12	792.449341	-0.025879	2	1		13.414000	9.644000	1.939974e-01							nterm1^1;nterm2^1;cterm1^1;cterm4^1;cterm5^1;cterm6^1;	100.00;6.86;26.05;23.77;32.50;48.21;
7097	1368.662476	17.503757	3	-1.000000	0	1	LQAEHNEADKK	K	Q	rev_sp|Q9Y266|NUDC_HUMAN Nuclear migration protein nudC OS=Homo sapiens GN=NUDC PE=1 SV=1	5	20	1281.631226	87.031250	2	1		10.228000	10.125000	1.389188e+01	LQAEHnEADKK	8.670197	10.228827	8.330656	1.898170	L(8.30)Q(8.30)A(8.30)E(8.30)H(8.30)N(10.23)E(8.33)A(6.49)D(6.49)K(6.49)K(5.21)	nterm5^1;cterm1^1;cterm4^1;cterm5^1;	18.25;8.08;19.81;25.33;
7100	1236.540649	17.507246	2	-1.000000	0	1	QEMQEVQSSR	R	S	sp|P22626|ROA2_HUMAN Heterogeneous nuclear ribonucleoproteins A2/B1 OS=Homo sapiens GN=HNRNPA2B1 PE=1 SV=2	8	18	1236.540405	0.000244	2	0	3M(15.9949)	15.728000	0.000000	1.559553e-02							nterm2^1;nterm3^1;cterm3^1;cterm4^1;cterm5^1;cterm6^1;cterm7^1;cterm8^1;	9.48;16.31;33.95;37.16;46.83;30.44;19.51;14.58;
7104	1137.607422	17.511877	3	-1.000000	0	1	KSHEESHK	K	E	sp|P05109|S10A8_HUMAN Protein S100-A8 OS=Homo sapiens GN=S100A8 PE=1 SV=1	5	14	980.467529	157.139893	2	1		10.643000	10.390000	2.437726e+00	KSheeSHK	10.643522	10.643522	9.882227	0.761295	K(6.32)S(9.88)H(10.64)E(10.64)E(10.64)S(9.45)H(6.80)K(4.33)	nterm1^1;nterm2^1;cterm1^1;cterm2^1;cterm3^1;	35.36;2.49;11.91;71.84;8.52;
7106	757.417603	17.514185	2	-1.000000	0	1	LIRSRAR	R	S	rev_sp|Q07020|RL18_HUMAN 60S ribosomal protein L18 OS=Homo sapiens GN=RPL18 PE=1 SV=2	4	12	870.551147	-113.133545	2	2		9.974000	9.873000	1.766354e+00	LIrSRAR	4.278886	9.974410	8.788750	1.185660	L(8.65)I(8.65)R(9.97)S(8.79)R(8.79)A(4.42)R(2.21)	cterm1^1;cterm4^1;	32.31;3.77;
7108	798.396362	17.516495	2	-1.000000	0	1	KGTDVPK	R	W	sp|P07355|ANXA2_HUMAN Annexin A2 OS=Homo sapiens GN=ANXA2 PE=1 SV=2	4	12	743.417725	54.978638	2	1		10.028000	0.000000	4.534266e+00	KGtdvPK	10.028299	10.028299	9.107666	0.920633	K(4.50)G(9.11)T(10.03)D(10.03)V(10.03)P(8.25)K(5.53)	nterm1^1;nterm2^1;cterm1^1;cterm2^1;	100.00;25.54;15.30;29.82;
7112	902.441589	17.521145	2	-1.000000	0	1	KQEGSAR	M	R	sp|O43242|PSMD3_HUMAN 26S proteasome non-ATPase regulatory subunit 3 OS=Homo sapiens GN=PSMD3 PE=1 SV=2	4	12	774.398376	128.043213	2	1		11.157000	0.000000	2.166457e+00	KQEGsAR	11.157494	11.157494	10.089775	1.067719	K(5.48)Q(10.09)E(10.09)G(10.09)S(11.16)A(10.09)R(5.67)	nterm1^1;nterm4^1;cterm1^1;cterm2^1;	100.00;45.54;82.78;37.61;
7116	1445.667725	17.525768	3	-1.000000	0	1	KEENRDDR	R	I	rev_tr|E7EQR4|E7EQR4_HUMAN Ezrin OS=Homo sapiens GN=EZR PE=1 SV=3	4	14	1060.489624	385.178101	2	2		6.050000	0.000000	4.120355e+00	KEENRDdR	4.090674	6.050388	4.715003	1.335384	K(2.50)E(4.09)E(4.09)N(2.71)R(4.72)D(4.72)D(6.05)R(4.71)	nterm1^1;cterm1^1;cterm5^1;	4.90;3.06;3.05;
7123	1315.581787	17.533846	3	-1.000000	0	1	NHEEEMKDLR	K	N	P13645 SWISS-PROT:P13645 Tax_Id=9606 Gene_Symbol=KRT10 Keratin, type I cytoskeletal 10	14	18	1315.582520	-0.000732	2	1	6M(15.9949)	27.025999	15.447000	1.395362e-09							nterm2^1;nterm3^1;nterm4^1;nterm5^1;nterm6^1;cterm1^1;cterm2^1;cterm3^1;cterm4^1;cterm5^1;cterm6^1;cterm7^1;cterm8^1;cterm9^1;	25.30;9.18;11.45;14.94;1.82;10.16;100.00;47.40;19.79;10.73;1.49;1.80;6.24;2.52;
7124	789.429871	17.538107	2	-1.000000	0	1	KDSTDTK	K	Q	rev_sp|P27348|1433T_HUMAN 14-3-3 protein theta OS=Homo sapiens GN=YWHAQ PE=1 SV=1	4	12	793.381775	-3.951904	2	1		11.069000	10.488000	2.150762e+00	KDSTdTK	9.820204	11.069777	9.820204	1.249574	K(5.22)D(9.82)S(9.82)T(9.82)D(11.07)T(9.38)K(7.31)	nterm1^1;cterm1^1;cterm2^1;	100.00;44.46;47.55;
7125	1047.513306	17.540049	2	-1.000000	0	1	VAQAIADR	R	D	rev_sp|P29401|TKT_HUMAN Transketolase OS=Homo sapiens GN=TKT PE=1 SV=3	8	14	842.460999	205.052307	2	0		16.148001	14.811000	5.921626e-03	VAQAiadR	8.546009	16.148542	14.477333	1.671209	V(2.62)A(4.07)Q(9.30)A(12.92)I(16.15)A(16.15)D(16.15)R(14.48)	nterm2^1;nterm3^1;nterm4^1;cterm1^1;	24.18;24.20;14.28;13.69;
7126	1169.542358	17.541182	3	-1.000000	0	1	KPAASPHAGR	K	E	sp|Q12799|TCP10_HUMAN T-complex protein 10A homolog OS=Homo sapiens GN=TCP10 PE=2 SV=3	5	18	990.535889	179.006470	2	1		8.890000	8.683000	2.086124e+00	KpaaspHAGR	8.890225	8.890225	7.313631	1.576594	K(5.68)P(8.89)A(8.89)A(8.89)S(8.89)P(8.89)H(7.31)A(6.02)G(4.95)R(3.21)	nterm1^1;cterm1^1;cterm2^1;cterm3^1;cterm4^1;	24.68;5.72;2.61;1.81;2.12;
7127	1164.523315	17.542315	3	-1.000000	0	1	EDTEEHHLR	K	D	sp|P09651|ROA1_HUMAN Heterogeneous nuclear ribonucleoprotein A1 OS=Homo sapiens GN=HNRNPA1 PE=1 SV=5;sp|P22626|ROA2_HUMAN Heterogeneous nuclear ribonucleoproteins A2/B1 OS=Homo sapiens GN=HNRNPA2B1 PE=1 SV=2	6	16	1164.515869	0.007446	2	0		11.873000	11.146000	2.152420e+00							cterm1^1;cterm2^1;cterm3^1;cterm4^1;cterm5^1;cterm6^1;	100.00;19.12;40.65;22.22;11.00;6.12;
7128	1307.649536	17.543447	3	-1.000000	0	1	SARTTEVNR	K	T	rev_Q1RMN8 TREMBL:Q1RMN8 (Bos taurus) Similar to Immunoglobulin lambda-like polypeptide 1	4	16	1032.531128	275.118408	2	1		9.711000	0.000000	1.574889e+00	SARTTevnR	9.711248	8.675791	8.333065	0.342726	S(5.12)A(5.12)R(8.33)T(8.33)T(8.33)E(8.68)V(8.68)N(8.68)R(4.59)	nterm2^1;nterm5^1;cterm1^1;cterm4^1;	24.75;24.35;59.66;24.35;
7129	1264.591187	17.544580	3	-1.000000	0	1	KFEQMKQDR	R	I	tr|A0A087WTT1|A0A087WTT1_HUMAN Polyadenylate-binding protein OS=Homo sapiens GN=PABPC1 PE=1 SV=1	4	16	1224.591919	39.999268	2	2	5M(15.9949)	10.229000	10.229000	3.305479e+01	KFEqmkqdR	10.229902	10.229902	8.749034	1.480868	K(3.16)F(7.76)E(8.75)Q(10.23)M(10.23)K(10.23)Q(10.23)D(10.23)R(7.07)	nterm1^1;nterm2^1;nterm3^1;cterm1^1;	100.00;33.98;62.38;23.53;
7131	855.398438	17.546858	2	-1.000000	0	1	KQSSESK	-	S	rev_sp|P62753|RS6_HUMAN 40S ribosomal protein S6 OS=Homo sapiens GN=RPS6 PE=1 SV=1	4	12	792.397705	63.000732	2	1		4.764000	4.642000	1.527566e+00	KqsSESK	4.764260	4.764260	3.280159	1.484101	K(3.28)Q(4.76)S(4.76)S(3.16)E(1.83)S(1.83)K(1.48)	nterm1^1;cterm1^1;cterm3^1;cterm4^1;	4.41;1.42;1.25;1.76;
7132	1200.623047	17.547987	3	-1.000000	0	1	KTFEINPR	K	H	sp|P14625|ENPL_HUMAN Endoplasmin OS=Homo sapiens GN=HSP90B1 PE=1 SV=1	4	14	1003.545044	197.078003	2	1		11.066000	10.882000	3.768586e+00	KtfEINPR	11.066829	11.066829	9.768116	1.298713	K(7.16)T(11.07)F(11.07)E(9.77)I(9.77)N(9.77)P(8.51)R(3.91)	nterm1^1;cterm1^1;cterm2^1;cterm5^1;	49.72;100.00;75.66;38.91;
7134	909.430237	17.550299	2	-1.000000	0	1	HGDDLRR	K	T	P05787 SWISS-PROT:P05787 Tax_Id=9606 Gene_Symbol=KRT8 Keratin, type II cytoskeletal 8	5	12	867.431091	41.999146	2	1		11.252000	9.713000	3.647540e-01	HGDdlrR	6.199513	11.252558	9.713404	1.539154	H(3.27)G(5.53)D(9.71)D(11.25)L(11.25)R(11.25)R(9.70)	nterm2^1;nterm3^1;cterm1^1;	18.64;16.63;26.43;
7137	1134.508667	17.553783	3	-1.000000	0	1	KQEGSARR	M	R	sp|O43242|PSMD3_HUMAN 26S proteasome non-ATPase regulatory subunit 3 OS=Homo sapiens GN=PSMD3 PE=1 SV=2	4	14	930.499512	204.009155	2	2		10.355000	10.315000	7.571765e+00	KqEGSARR	10.355123	10.355123	9.054157	1.300965	K(6.69)Q(10.36)E(9.05)G(9.05)S(7.34)A(7.34)R(7.34)R(3.66)	nterm1^1;cterm1^1;cterm4^1;cterm6^1;	38.92;39.77;70.13;24.65;
7139	1209.724854	17.556051	3	-1.000000	0	1	KGAAIPAKGAK	K	N	sp|P19338|NUCL_HUMAN Nucleolin OS=Homo sapiens GN=NCL PE=1 SV=3	5	20	1010.623596	199.101257	2	2		11.348000	0.000000	2.618440e+01	KGAAIPAkgaK	8.293410	11.348781	9.918003	1.430778	K(2.87)G(7.48)A(7.48)A(7.48)I(7.48)P(7.48)A(9.76)K(11.35)G(11.35)A(11.35)K(9.92)	nterm1^1;nterm6^1;cterm1^1;	100.00;13.29;17.64;
7140	1242.521851	17.557182	2	-1.000000	0	1	MTEQAISFAK	-	D	sp|P12236|ADT3_HUMAN ADP/ATP translocase 3 OS=Homo sapiens GN=SLC25A6 PE=1 SV=4	4	18	1140.548340	101.973511	2	0	1M(15.9949)	11.408000	0.000000	1.054387e-01	MTEQAISFAk	5.704242	11.408485	8.518572	2.889914	M(0.00)T(0.00)E(8.52)Q(8.52)A(8.52)I(8.52)S(8.52)F(8.52)A(8.52)K(11.41)	nterm2^1;nterm9^1;	50.07;100.00;
7141	892.376221	17.558313	2	-1.000000	0	1	ISVEPVLPR	K	A	rev_sp|P27708|PYR1_HUMAN CAD protein OS=Homo sapiens GN=CAD PE=1 SV=3	4	16	1008.596741	-116.220520	2	0		6.431000	6.431000	5.851268e-01	ISvepvlPR	3.381471	6.431408	4.848164	1.583245	I(3.38)S(4.85)V(6.43)E(6.43)P(6.43)V(6.43)L(6.43)P(4.44)R(3.11)	cterm1^1;cterm2^1;	2.95;11.76;
7143	2166.090332	17.560621	5	-1.000000	0	1	NVPVITGSKDLQNVNITLR	R	I	sp|P35232|PHB_HUMAN Prohibitin OS=Homo sapiens GN=PHB PE=1 SV=1	4	36	2080.164063	85.926270	2	1		10.166000	10.123000	1.324061e+00	nvpvitGSKDLQNVNITLR	4.690209	10.166506	8.832708	1.333797	N(10.17)V(10.17)P(10.17)V(10.17)I(10.17)T(10.17)G(8.83)S(4.69)K(4.69)D(4.69)L(4.69)Q(4.69)N(4.69)V(4.69)N(4.69)I(4.69)T(4.69)L(3.13)R(0.00)	cterm1^1;cterm2^1;	22.81;31.63;
7146	764.397217	17.564150	2	-1.000000	0	1	PVGFPMR	R	G	sp|P61978|HNRPK_HUMAN Heterogeneous nuclear ribonucleoprotein K OS=Homo sapiens GN=HNRNPK PE=1 SV=1	4	12	818.410828	-54.013611	2	0	6M(15.9949)	6.623000	6.199000	1.656688e+01	pvGFPMR	4.103139	6.623574	4.846028	1.777545	P(6.62)V(6.62)G(4.85)F(4.10)P(4.10)M(2.47)R(0.00)	cterm1^1;cterm2^1;	11.78;18.48;
7148	929.516418	17.566410	2	-1.000000	0	1	KVVVSPTK	K	K	sp|P19338|NUCL_HUMAN Nucleolin OS=Homo sapiens GN=NCL PE=1 SV=3	4	14	856.538147	72.978271	2	1		11.420000	11.420000	1.047129e+00	KVvvspTK	10.016682	11.420994	10.016682	1.404312	K(5.41)V(10.02)V(11.42)V(11.42)S(11.42)P(11.42)T(9.88)K(8.30)	nterm1^1;cterm1^1;cterm2^1;	100.00;57.50;54.48;
7149	823.378479	17.567608	2	-1.000000	0	1	ATEEHSTR	K	Q	sp|Q9NYF8|BCLF1_HUMAN Bcl-2-associated transcription factor 1 OS=Homo sapiens GN=BCLAF1 PE=1 SV=2	4	14	929.420227	-106.041748	2	0		10.015000	9.664000	1.322056e+00	ATEehstR	7.401117	10.015589	8.675575	1.340014	A(4.13)T(4.13)E(8.68)E(10.02)H(10.02)S(10.02)T(10.02)R(8.34)	nterm2^1;cterm1^1;	26.25;62.40;
7155	803.398499	17.574532	2	-1.000000	0	1	KAHAAIR	K	E	sp|P46777|RL5_HUMAN 60S ribosomal protein L5 OS=Homo sapiens GN=RPL5 PE=1 SV=3	4	12	765.460938	37.937561	2	1		9.741000	9.300000	8.704623e-01	KahAAIR	8.844696	9.741730	8.844696	0.897034	K(7.36)A(9.74)H(9.74)A(8.84)A(8.84)I(7.74)R(3.13)	nterm1^1;cterm1^1;cterm2^1;	22.95;100.00;51.12;
7157	914.427002	17.576820	2	-1.000000	0	1	QGDKMGK	K	D	rev_sp|P31689|DNJA1_HUMAN DnaJ homolog subfamily A member 1 OS=Homo sapiens GN=DNAJA1 PE=1 SV=2	5	12	762.369385	152.057617	2	1		10.970000	10.680000	6.084853e-01	QGDkMGK	6.440022	10.970417	9.381403	1.589014	Q(5.29)G(5.29)D(6.48)K(10.97)M(9.38)G(9.38)K(8.58)	nterm2^1;nterm3^1;cterm1^1;	10.71;15.82;11.81;
7163	876.445251	17.583481	2	-1.000000	0	1	KIVDQIR	R	P	tr|J3KTA4|J3KTA4_HUMAN Probable ATP-dependent RNA helicase DDX5 OS=Homo sapiens GN=DDX5 PE=1 SV=1	5	12	870.528687	5.916565	2	1		10.854000	10.516000	6.166577e-01	KIVDqIR	8.324989	10.854407	9.433435	1.420972	K(5.41)I(9.43)V(9.43)D(9.43)Q(10.85)I(7.56)R(5.24)	nterm1^1;cterm1^1;cterm2^1;	18.38;12.22;100.00;
7164	764.348511	17.587828	2	-1.000000	0	1	LTIAEER	R	D	sp|P62701|RS4X_HUMAN 40S ribosomal protein S4, X isoform OS=Homo sapiens GN=RPS4X PE=1 SV=2	6	12	830.449768	-66.101257	2	0		10.650000	9.272000	2.260273e-01	LTiAEER	8.277845	10.650696	8.983734	1.666962	L(6.29)T(6.29)I(10.65)A(8.98)E(7.53)E(6.32)R(5.24)	nterm2^1;cterm1^1;cterm2^1;cterm3^1;cterm4^1;	7.30;12.22;4.37;3.17;2.69;
7165	962.468506	17.589098	2	-1.000000	0	1	RDDKMGGR	R	G	rev_tr|J3KTA4|J3KTA4_HUMAN Probable ATP-dependent RNA helicase DDX5 OS=Homo sapiens GN=DDX5 PE=1 SV=1	6	14	949.439880	13.028625	2	2	5M(15.9949)	11.869000	11.869000	1.437970e-01	RDdKMGGR	7.261643	11.869292	9.245860	2.623432	R(6.67)D(8.30)D(11.87)K(9.25)M(9.25)G(9.25)G(9.25)R(7.79)	nterm2^1;cterm1^1;cterm5^1;	25.40;20.65;7.39;
7168	792.449219	17.592550	2	-1.000000	0	1	KFVSGQK	K	S	sp|P22695|QCR2_HUMAN Cytochrome b-c1 complex subunit 2, mitochondrial OS=Homo sapiens GN=UQCRC2 PE=1 SV=3	5	12	792.449341	-0.000122	2	1		12.366000	7.761000	3.415859e-01							nterm1^1;cterm1^1;cterm4^1;cterm5^1;cterm6^1;	100.00;17.87;16.01;27.18;36.81;
7169	1252.618896	17.593685	3	-1.000000	0	1	KPRSDLEAGK	R	N	sp|P35499|SCN4A_HUMAN Sodium channel protein type 4 subunit alpha OS=Homo sapiens GN=SCN4A PE=1 SV=4	5	18	1099.598511	153.020386	2	2		12.214000	12.153000	2.867538e+00	KPRSDLEaGK	9.361807	12.214053	10.619814	1.594239	K(4.76)P(9.36)R(9.36)S(9.36)D(9.36)L(9.36)E(10.62)A(12.21)G(10.30)K(8.55)	nterm1^1;cterm1^1;cterm2^1;	100.00;23.62;34.56;
7170	1132.574219	17.594816	3	-1.000000	0	1	KGGFQTYAQK	R	I	rev_sp|P25789|PSA4_HUMAN Proteasome subunit alpha type-4 OS=Homo sapiens GN=PSMA4 PE=1 SV=1	4	18	1126.577026	5.997192	2	1		10.113000	9.800000	1.249540e+00	KGGFQTyaqK	8.237924	10.113623	9.054476	1.059147	K(2.86)G(7.42)G(8.24)F(8.24)Q(8.24)T(8.24)Y(10.11)A(10.11)Q(10.11)K(9.05)	nterm1^1;nterm2^1;cterm1^1;	95.16;12.89;17.50;
7171	1578.944702	17.595947	4	-1.000000	0	1	KGPGLAVQSGDKTK	K	K	sp|Q96PK6|RBM14_HUMAN RNA-binding protein 14 OS=Homo sapiens GN=RBM14 PE=1 SV=2	6	26	1384.767334	194.177368	2	2		13.003000	12.969000	1.553136e+00	KGPGLavqsgdkTK	11.512705	13.003931	11.479502	1.524429	K(7.52)G(10.33)P(11.48)G(11.48)L(11.48)A(13.00)V(13.00)Q(13.00)S(13.00)G(13.00)D(13.00)K(13.00)T(10.32)K(6.61)	nterm1^1;nterm2^1;nterm5^1;cterm1^1;cterm2^1;	100.00;6.24;17.77;40.93;26.25;
7174	1155.600586	17.599384	3	-1.000000	0	1	ERNHAPSYSR	R	S	rev_sp|Q9Y2W1|TR150_HUMAN Thyroid hormone receptor-associated protein 3 OS=Homo sapiens GN=THRAP3 PE=1 SV=2	5	18	1215.574341	-59.973755	2	1		11.642000	11.144000	9.215098e-01	ERNHApsysR	9.482531	11.642073	10.405392	1.236681	E(4.20)R(4.20)N(4.20)H(8.36)A(10.41)P(11.64)S(11.64)Y(11.64)S(11.64)R(9.36)	nterm3^1;nterm4^1;cterm1^1;	63.72;34.31;66.96;
7176	860.457336	17.601763	2	-1.000000	0	1	EILSEVER	K	N	sp|P49368|TCPG_HUMAN T-complex protein 1 subunit gamma OS=Homo sapiens GN=CCT3 PE=1 SV=4	4	14	973.507996	-113.050659	2	0		9.838000	9.514000	4.078010e+00	eiLSEVER	6.041782	9.838125	6.041782	3.796343	E(9.84)I(9.84)L(6.04)S(6.04)E(6.04)V(4.58)E(3.44)R(0.00)	cterm1^1;cterm2^1;cterm3^1;	31.07;17.58;21.46;
7177	848.374878	17.602894	2	-1.000000	0	1	YGLRRAK	K	D	rev_sp|P61313|RL15_HUMAN 60S ribosomal protein L15 OS=Homo sapiens GN=RPL15 PE=1 SV=2	5	12	862.513672	-14.138794	2	2		10.763000	10.763000	5.808172e-01	YGlrrAK	7.076972	10.763904	9.213445	1.550459	Y(4.51)G(6.64)L(10.76)R(10.76)R(10.76)A(9.21)K(7.92)	nterm2^1;cterm1^1;cterm2^1;	12.99;22.62;22.96;
7183	781.383667	17.609816	2	-1.000000	0	1	KAEPAAK	K	Q	rev_sp|P19338|NUCL_HUMAN Nucleolin OS=Homo sapiens GN=NCL PE=1 SV=3	6	12	713.407166	67.976501	2	1		12.638000	11.928000	1.859870e+00	KAePAAK	12.638331	12.638331	11.667279	0.971052	K(7.06)A(11.67)E(12.64)P(10.29)A(9.00)A(7.67)K(5.58)	nterm1^1;nterm2^1;cterm1^1;cterm2^1;cterm3^1;cterm4^1;	100.00;32.04;8.08;7.31;3.14;30.08;
7187	1084.416870	17.614473	2	-1.000000	0	1	MMDEVKKAR	K	E	rev_sp|P13639|EF2_HUMAN Elongation factor 2 OS=Homo sapiens GN=EEF2 PE=1 SV=4	5	16	1138.547363	-54.130493	2	2	1M(15.9949), 2M(15.9949)	11.041000	10.049000	7.324026e-01	MMDevkkaR	7.008542	11.041985	9.831011	1.210974	M(3.00)M(3.00)D(8.06)E(11.04)V(11.04)K(11.04)K(11.04)A(11.04)R(9.83)	nterm2^1;nterm3^1;cterm1^1;	13.13;14.34;20.13;
7190	894.412354	17.617928	2	-1.000000	0	1	KGEPSTASK	K	S	rev_sp|P13639|EF2_HUMAN Elongation factor 2 OS=Homo sapiens GN=EEF2 PE=1 SV=4	4	16	903.466125	-9.053772	2	1		7.045000	6.998000	1.299421e+00	KGEpstaSK	5.532238	7.045749	5.532238	1.513510	K(3.42)G(5.53)E(5.53)P(7.05)S(7.05)T(7.05)A(7.05)S(5.41)K(4.17)	nterm1^1;cterm1^1;cterm2^1;	8.26;5.73;9.57;
7191	2079.044922	17.619057	5	-1.000000	0	1	KVVGCSCVVVKDYGK	R	E	sp|P25398|RS12_HUMAN 40S ribosomal protein S12 OS=Homo sapiens GN=RPS12 PE=1 SV=3	4	28	1696.864014	382.180908	2	2	5C(57.02146), 7C(57.02146)	10.467000	10.425000	3.353410e+00	KVVGCSCVVVKdyGK	9.094006	10.467735	9.094006	1.373730	K(5.40)V(9.09)V(9.09)G(9.09)C(9.09)S(9.09)C(9.09)V(9.09)V(9.09)V(9.09)K(9.09)D(10.47)Y(10.47)G(8.22)K(7.25)	nterm1^1;cterm1^1;cterm2^1;cterm3^1;	40.11;10.96;100.00;5.16;
7194	1280.546143	17.622581	3	-1.000000	0	1	KVNSIEAQLR	K	Q	rev_Q7Z794 SWISS-PROT:Q7Z794 Tax_Id=9606 Gene_Symbol=KRT77 Keratin 77	4	18	1156.656372	123.889771	2	1		10.644000	10.644000	1.615041e+00	KvnsiEAQLR	10.644846	10.644846	8.785643	1.859203	K(6.51)V(10.64)N(10.64)S(10.64)I(10.64)E(8.79)A(8.79)Q(8.79)L(7.51)R(4.13)	nterm1^1;cterm1^1;cterm2^1;cterm5^1;	62.49;29.21;23.12;59.63;
7199	814.372986	17.628365	2	-1.000000	0	1	MKEKQDK	R	I	sp|P14625|ENPL_HUMAN Endoplasmin OS=Homo sapiens GN=HSP90B1 PE=1 SV=1	4	12	905.464050	-91.091064	2	2		11.065000	0.000000	2.492184e+01	MKEKQdK	11.065835	7.306397	6.460665	0.845733	M(6.46)K(6.46)E(4.12)K(4.12)Q(2.70)D(7.31)K(4.61)	nterm5^1;cterm1^1;cterm3^1;cterm5^1;	100.00;14.90;15.88;75.80;
7205	1425.647827	17.638197	3	-1.000000	0	1	NRQTESEDKYR	R	T	ENSEMBL:ENSBTAP00000024462 (Bos taurus) 47 kDa protein	6	20	1424.664307	0.983521	2	2		12.466000	12.466000	1.045707e+00							cterm1^1;cterm2^1;cterm3^1;cterm4^1;cterm5^1;cterm6^1;	29.36;52.58;67.40;100.00;42.05;68.88;
7208	1357.677734	17.642206	3	-1.000000	0	1	QSQHMTEVVR	K	R	sp|P04637|P53_HUMAN Cellular tumor antigen p53 OS=Homo sapiens GN=TP53 PE=1 SV=4	12	18	1229.582153	128.095581	2	0	5M(15.9949)	23.356001	14.720000	2.223439e-06	qSQHMTEVVR	18.973120	23.356213	22.878065	0.478148	Q(23.36)S(22.87)Q(22.88)H(18.99)M(14.72)T(10.61)E(8.72)V(7.02)V(5.94)R(2.73)	nterm1^1;nterm2^1;cterm1^1;cterm2^1;cterm3^1;cterm4^1;cterm5^1;cterm6^1;cterm7^1;cterm9^1;	2.82;4.81;24.90;11.65;30.49;43.30;100.00;25.46;26.96;19.41;
7209	820.383179	17.643335	2	-1.000000	0	1	SAADGPR	K	V	sp|Q9Y285|SYFA_HUMAN Phenylalanine--tRNA ligase alpha subunit OS=Homo sapiens GN=FARSA PE=1 SV=3	6	12	672.319092	148.064087	2	0		13.713000	12.174000	2.279327e-01	SAAdgPR	9.139404	13.713376	12.174897	1.538479	S(9.46)A(9.46)A(12.17)D(13.71)G(13.71)P(10.43)R(8.78)	nterm2^1;cterm1^1;cterm2^1;	29.76;79.64;76.88;
7211	785.428589	17.645319	2	-1.000000	0	1	KLEDGPK	K	F	sp|Q5VTE0|EF1A3_HUMAN Putative elongation factor 1-alpha-like 3 OS=Homo sapiens GN=EEF1A1P5 PE=5 SV=1	11	12	785.428284	0.000305	2	1		20.872999	9.346000	7.553413e-05							nterm1^1;nterm2^1;nterm3^1;nterm4^1;nterm5^1;cterm1^1;cterm2^1;cterm3^1;cterm4^1;cterm5^1;cterm6^1;	39.38;3.20;3.59;6.15;4.44;6.37;14.38;63.62;16.89;35.80;100.00;
7212	810.386536	17.649668	2	-1.000000	0	1	KGPAAIQK	K	N	sp|P35527|K1C9_HUMAN Keratin, type I cytoskeletal 9 OS=Homo sapiens GN=KRT9 PE=1 SV=3	4	14	811.491516	-1.104980	2	1		10.343000	10.066000	2.178592e+01							nterm1^1;cterm1^1;cterm2^1;cterm3^1;	77.88;44.93;13.43;8.13;
7214	923.471802	17.652227	2	-1.000000	0	1	LAHEVGWK	R	Y	sp|P40429|RL13A_HUMAN 60S ribosomal protein L13a OS=Homo sapiens GN=RPL13A PE=1 SV=2	9	14	938.497375	-15.025574	2	0		16.240000	15.908000	6.893758e-04	LAHEvgwK	8.085246	16.240837	12.841035	3.399802	L(4.87)A(6.23)H(9.29)E(12.80)V(16.24)G(16.24)W(16.24)K(12.84)	nterm2^1;nterm3^1;nterm4^1;cterm1^1;	7.41;14.55;7.24;18.54;
7216	828.470947	17.654537	2	-1.000000	0	1	GPKGPEEKK	R	D	sp|Q00839|HNRPU_HUMAN Heterogeneous nuclear ribonucleoprotein U OS=Homo sapiens GN=HNRNPU PE=1 SV=6	8	16	968.529053	-140.058105	2	2		14.972000	14.857000	3.618232e-02	GPKgpeEKK	8.979822	14.972753	13.341313	1.631439	G(8.52)P(8.52)K(13.34)G(14.97)P(14.97)E(14.97)E(12.09)K(9.58)K(8.31)	nterm2^1;cterm1^1;cterm2^1;cterm3^1;	19.64;18.84;38.43;10.14;
7217	1247.590820	17.655668	3	-1.000000	0	1	KAGGKGLGK	R	G	rev_sp|P62805|H4_HUMAN Histone H4 OS=Homo sapiens GN=HIST1H4A PE=1 SV=2	5	16	814.502441	433.088379	2	2		12.114000	11.163000	1.490285e+00	KAGGkglGK	10.785889	12.114258	10.785889	1.328369	K(5.45)A(9.95)G(10.79)G(10.79)K(12.11)G(12.11)L(12.11)G(9.86)K(8.74)	nterm1^1;nterm2^1;cterm1^1;cterm2^1;	90.58;13.66;15.92;100.00;
7221	797.440186	17.660330	2	-1.000000	0	1	KHNVGVK	K	C	sp|O75874|IDHC_HUMAN Isocitrate dehydrogenase [NADP] cytoplasmic OS=Homo sapiens GN=IDH1 PE=1 SV=2	6	12	780.460632	16.979553	2	1		12.308000	12.308000	1.237854e+00	KhnVGVK	10.162243	12.308293	10.000124	2.308169	K(10.00)H(12.31)N(12.31)V(9.81)G(7.57)V(7.57)K(4.16)	nterm1^1;cterm1^1;cterm3^1;cterm4^1;	63.80;30.53;30.00;7.15;
7222	1351.610962	17.661461	3	-1.000000	0	1	QGTFRGEMQGTGR	R	G	rev_sp|Q9UN86|G3BP2_HUMAN Ras GTPase-activating protein-binding protein 2 OS=Homo sapiens GN=G3BP2 PE=1 SV=2	7	24	1423.662598	-72.051636	2	1		10.433000	10.433000	1.078607e+00	QGtfrgemQGTGR	8.983713	10.433247	9.023705	1.409542	Q(7.42)G(9.02)T(10.43)F(10.43)R(10.43)G(10.43)E(10.43)M(10.43)Q(7.23)G(5.62)T(5.62)G(4.66)R(2.09)	nterm1^1;nterm2^1;cterm1^1;cterm2^1;cterm4^1;cterm5^1;	2.51;1.54;13.11;3.89;11.46;12.61;
7224	1001.514587	17.663769	2	-1.000000	0	1	AEEREQIK	R	T	P02538 SWISS-PROT:P02538 Tax_Id=9606 Gene_Symbol=KRT6A Keratin, type II cytoskeletal 6A;P04259 SWISS-PROT:P04259 Tax_Id=9606 Gene_Symbol=KRT6B Keratin, type II cytoskeletal 6B;P48668 SWISS-PROT:P48668 Tax_Id=9606 Gene_Symbol=KRT6C Keratin, type II cytoskeletal 6C;sp|P04259|K2C6B_HUMAN Keratin, type II cytoskeletal 6B OS=Homo sapiens GN=KRT6B PE=1 SV=5	7	14	1001.514099	0.000488	2	1		13.820000	10.089000	1.052260e-01							nterm2^1;nterm5^1;nterm6^1;nterm7^1;cterm1^1;cterm2^1;cterm6^1;	7.87;10.21;69.70;34.91;33.16;11.94;11.79;
7225	992.472107	17.664898	2	-1.000000	0	1	GEGQLGPAER	K	A	sp|P13639|EF2_HUMAN Elongation factor 2 OS=Homo sapiens GN=EEF2 PE=1 SV=4	7	18	1012.493713	-20.021606	2	0		14.538000	14.538000	6.690900e-02	GEGqlgpaER	7.788000	14.538690	13.048841	1.489848	G(9.74)E(9.74)G(13.05)Q(14.54)L(14.54)G(14.54)P(14.54)A(14.54)E(10.94)R(8.27)	nterm2^1;cterm1^1;cterm2^1;	16.42;25.46;47.96;
7229	765.485840	17.669609	2	-1.000000	0	1	QTLGLKK	-	K	rev_sp|Q00325|MPCP_HUMAN Phosphate carrier protein, mitochondrial OS=Homo sapiens GN=SLC25A3 PE=1 SV=2	8	12	828.506958	-63.021118	2	1	N-term(42.0106)	15.564000	13.879000	1.801667e-01	QtLGLKK	8.153563	15.564507	13.879751	1.684755	Q(13.88)T(15.56)L(13.34)G(11.48)L(8.24)K(5.87)K(2.31)	nterm1^1;cterm1^1;cterm2^1;cterm3^1;	10.11;35.01;10.30;12.00;
7231	1255.559570	17.671915	3	-1.000000	0	1	KSILKALHK	R	S	rev_sp|Q8IWT3|CUL9_HUMAN Cullin-9 OS=Homo sapiens GN=CUL9 PE=1 SV=2	5	16	1036.675659	218.883911	2	2		12.110000	11.176000	3.600298e+00	KsilKALHK	12.110036	12.110036	10.142012	1.968024	K(7.89)S(12.11)I(12.11)L(12.11)K(10.14)A(8.93)L(8.93)H(7.96)K(4.22)	nterm1^1;cterm1^1;cterm2^1;cterm4^1;cterm5^1;	68.21;42.04;13.39;6.60;48.95;
7233	1273.672363	17.674189	3	-1.000000	0	1	KDVDGAYMTK	K	V	sp|P04264|K2C1_HUMAN Keratin, type II cytoskeletal 1 OS=Homo sapiens GN=KRT1 PE=1 SV=6	4	18	1142.527588	131.144775	2	1	8M(15.9949)	10.622000	10.257000	3.505223e+00	KdvdGAYMTK	10.622434	10.622434	8.573343	2.049090	K(6.67)D(10.62)V(10.62)D(10.62)G(8.57)A(7.02)Y(7.02)M(7.02)T(7.02)K(3.95)	nterm1^1;cterm1^1;cterm5^1;cterm6^1;	52.17;21.47;29.22;80.44;
7236	1039.446899	17.677656	2	-1.000000	0	1	MQEEVVRR	R	E	sp|Q15149|PLEC_HUMAN Plectin OS=Homo sapiens GN=PLEC PE=1 SV=3	5	14	1061.528687	-22.081787	2	1	1M(15.9949)	9.832000	9.832000	1.890853e-01	MQEevvrR	5.653936	9.832273	8.637211	1.195063	M(1.88)Q(1.88)E(7.03)E(9.83)V(9.83)V(9.83)R(9.83)R(8.64)	nterm2^1;nterm3^1;cterm1^1;	14.85;7.02;6.53;
7241	775.353271	17.683445	2	-1.000000	0	1	KTVTPAK	K	A	sp|P19338|NUCL_HUMAN Nucleolin OS=Homo sapiens GN=NCL PE=1 SV=3	4	12	743.454102	31.899170	2	1		10.101000	9.708000	3.530438e+00	KTVTpAK	10.101704	10.101704	8.782852	1.318851	K(4.52)T(8.02)V(8.02)T(8.02)P(10.10)A(8.78)K(5.59)	nterm1^1;nterm4^1;cterm1^1;cterm2^1;	33.21;100.00;24.48;21.29;
7242	756.413330	17.684582	2	-1.000000	0	1	KAAATPAK	K	K	sp|P19338|NUCL_HUMAN Nucleolin OS=Homo sapiens GN=NCL PE=1 SV=3	4	14	756.449341	-0.036011	2	1		10.535000	10.535000	9.186357e+00							nterm1^1;cterm1^1;cterm6^1;cterm7^1;	64.03;22.71;55.64;19.56;
7244	866.437439	17.686853	2	-1.000000	0	1	KIDNWAK	K	L	rev_sp|P36578|RL4_HUMAN 60S ribosomal protein L4 OS=Homo sapiens GN=RPL4 PE=1 SV=5	4	12	873.470825	-7.033386	2	1		9.035000	7.796000	3.084161e+00	KidnwAK	9.035995	8.098217	7.688645	0.409572	K(3.49)I(8.10)D(8.10)N(8.10)W(8.10)A(7.69)K(5.54)	nterm1^1;nterm5^1;cterm1^1;cterm2^1;	100.00;27.72;8.55;7.90;
7245	782.501526	17.687983	2	-1.000000	0	1	KGAAIPAK	K	G	sp|P19338|NUCL_HUMAN Nucleolin OS=Homo sapiens GN=NCL PE=1 SV=3	5	14	754.470093	28.031433	2	1		10.470000	9.966000	4.499735e+00	KgAAIPAK	10.470934	9.704146	9.049574	0.654572	K(5.10)G(9.70)A(8.28)A(9.05)I(8.03)P(8.03)A(8.03)K(5.37)	nterm1^1;nterm3^1;cterm1^1;cterm4^1;cterm6^1;	100.00;7.64;14.34;5.44;7.53;
7249	832.397949	17.692631	2	-1.000000	0	1	KAGGKGLGK	R	G	rev_sp|P62805|H4_HUMAN Histone H4 OS=Homo sapiens GN=HIST1H4A PE=1 SV=2	4	16	814.502441	17.895508	2	2		11.155000	11.155000	2.305796e+00	KAggkglGK	9.897993	11.155035	9.897993	1.257042	K(5.29)A(9.90)G(11.16)G(11.16)K(11.16)G(11.16)L(11.16)G(9.17)K(7.44)	nterm1^1;cterm1^1;cterm2^1;	100.00;31.15;68.31;
7259	1128.634277	17.708258	3	-1.000000	0	1	KTLDMIK	R	K	sp|P14625|ENPL_HUMAN Endoplasmin OS=Homo sapiens GN=HSP90B1 PE=1 SV=1	4	12	847.483704	281.150574	2	1		8.795000	8.708000	1.123594e+00	KtLDMIK	7.720887	8.795183	7.720887	1.074296	K(6.95)T(8.80)L(7.72)D(7.72)M(7.72)I(6.60)K(3.52)	nterm1^1;cterm1^1;cterm2^1;	33.63;21.93;11.60;
7263	836.522644	17.712858	2	-1.000000	0	1	SGVSLAALKK	R	A	sp|P16403|H12_HUMAN Histone H1.2 OS=Homo sapiens GN=HIST1H1C PE=1 SV=2	8	18	972.596741	-136.074097	2	1		14.393000	12.879000	1.180611e-01	sgvslAALKK	7.168833	14.393161	12.783958	1.609202	S(14.39)G(14.39)V(14.39)S(14.39)L(14.39)A(12.78)A(9.47)L(6.63)K(3.05)K(0.00)	cterm1^1;cterm2^1;cterm3^1;cterm4^1;	21.03;8.16;6.35;18.55;
7266	1002.485718	17.716297	2	-1.000000	0	1	KDISENKR	K	A	sp|P11142|HSP7C_HUMAN Heat shock cognate 71 kDa protein OS=Homo sapiens GN=HSPA8 PE=1 SV=1	4	14	988.530090	13.955627	2	2		10.516000	10.516000	2.561309e+01	KdiSENKR	10.516479	10.516479	8.484198	2.032282	K(6.90)D(10.52)I(10.52)S(8.48)E(7.07)N(7.07)K(7.07)R(3.62)	nterm1^1;cterm1^1;cterm4^1;cterm5^1;	37.34;31.42;33.35;100.00;
7268	1137.723145	17.718380	3	-1.000000	0	1	AAAPASPFR	R	Q	sp|Q07021|C1QBP_HUMAN Complement component 1 Q subcomponent-binding protein, mitochondrial OS=Homo sapiens GN=C1QBP PE=1 SV=1	8	16	886.466064	251.257080	2	0		15.505000	15.504000	1.013828e-02	AAAPAspfR	5.613391	15.505176	13.686229	1.818947	A(2.00)A(4.26)A(8.95)P(11.99)A(13.69)S(15.51)P(15.51)F(15.51)R(13.68)	nterm2^1;nterm3^1;cterm1^1;	15.83;2.73;7.38;
7269	875.430542	17.722731	2	-1.000000	0	1	DAIAQAVR	R	G	sp|P29401|TKT_HUMAN Transketolase OS=Homo sapiens GN=TKT PE=1 SV=3	6	14	842.460999	32.969543	2	0		11.032000	10.568000	5.446411e-02	daiAQAVR	8.002432	11.032276	7.201882	3.830394	D(11.03)A(11.03)I(11.03)A(7.20)Q(3.89)A(3.89)V(2.88)R(0.00)	cterm1^1;cterm2^1;cterm4^1;cterm5^1;	17.90;6.46;41.99;58.16;
7270	1360.582520	17.724550	3	-1.000000	0	1	QASQGMVGQLAAR	R	R	sp|Q9Y230|RUVB2_HUMAN RuvB-like 2 OS=Homo sapiens GN=RUVBL2 PE=1 SV=3	5	24	1315.666626	44.915894	2	0		12.092000	12.092000	4.144599e-01	QASQGMVGqlaaR	7.711314	12.092871	10.916258	1.176613	Q(2.25)A(2.25)S(2.25)Q(2.25)G(2.25)M(2.25)V(8.92)G(8.92)Q(12.09)L(12.09)A(12.09)A(12.09)R(10.92)	nterm6^1;nterm8^1;cterm1^1;	46.49;70.84;9.52;
7271	780.400391	17.725683	2	-1.000000	0	1	KAEPAAK	K	Q	rev_sp|P19338|NUCL_HUMAN Nucleolin OS=Homo sapiens GN=NCL PE=1 SV=3	7	12	713.407166	66.993225	2	1		12.048000	11.148000	6.766651e-01	KAePAAK	10.312492	12.048145	11.286374	0.761771	K(5.70)A(11.29)E(12.05)P(10.30)A(8.82)A(7.60)K(5.13)	nterm1^1;nterm2^1;cterm1^1;cterm2^1;cterm3^1;cterm4^1;	47.23;3.36;8.19;1.27;1.15;1.79;
7272	805.376465	17.726820	2	-1.000000	0	1	MAEVEQK	-	K	sp|P62841|RS15_HUMAN 40S ribosomal protein S15 OS=Homo sapiens GN=RPS15 PE=1 SV=2	8	12	849.390137	-44.013672	2	0	1M(15.9949)	14.953000	14.319000	2.439798e-02	MAEVeqK	6.413874	14.953908	13.320733	1.633175	M(1.48)A(4.93)E(9.82)V(13.16)E(14.95)Q(14.95)K(13.32)	nterm1^1;nterm2^1;nterm3^1;cterm1^1;	1.74;13.18;8.13;4.41;
7273	1038.458984	17.727957	2	-1.000000	0	1	ALMENRRR	K	S	sp|O15050|TRNK1_HUMAN TPR and ankyrin repeat-containing protein 1 OS=Homo sapiens GN=TRANK1 PE=2 SV=4	5	14	1060.555908	-22.096924	2	2	3M(15.9949)	9.595000	9.595000	3.792178e-01	ALMenrrR	4.764600	9.595861	8.448208	1.147654	A(1.49)L(1.49)M(6.53)E(9.60)N(9.60)R(9.60)R(9.60)R(8.45)	nterm2^1;nterm3^1;cterm1^1;	9.98;3.20;4.45;
7274	1014.410217	17.729092	2	-1.000000	0	1	MSSSSTFQR	K	S	rev_P02533 SWISS-PROT:P02533 Tax_Id=9606 Gene_Symbol=KRT14 Keratin, type I cytoskeletal 14;rev_P08779 SWISS-PROT:P08779 Tax_Id=9606 Gene_Symbol=KRT16 Keratin, type I cytoskeletal 16	5	16	1045.449829	-31.039612	2	0	1M(15.9949)	11.129000	11.129000	5.321966e-01	MSSsstfqR	7.139719	11.129374	9.913061	1.216312	M(2.66)S(2.66)S(8.97)S(11.13)S(11.13)T(11.13)F(11.13)Q(11.13)R(9.91)	nterm2^1;nterm3^1;cterm1^1;	34.38;9.83;14.26;
7275	1127.484009	17.730228	2	-1.000000	0	1	LGSAEAQEEPR	K	E	rev_sp|Q02952|AKA12_HUMAN A-kinase anchor protein 12 OS=Homo sapiens GN=AKAP12 PE=1 SV=4	5	20	1185.562500	-58.078491	2	0		11.328000	10.620000	1.104079e-01	LGSAeaqEEPR	5.131173	11.328634	9.882697	1.445937	L(5.25)G(5.25)S(5.25)A(9.20)E(11.33)A(11.33)Q(11.33)E(9.88)E(9.88)P(8.73)R(8.73)	nterm3^1;cterm2^1;	21.03;8.05;
7276	1296.739868	17.731365	3	-1.000000	0	1	APAQKAPAPK	K	A	sp|P50914|RL14_HUMAN 60S ribosomal protein L14 OS=Homo sapiens GN=RPL14 PE=1 SV=4	7	18	977.565735	319.174133	2	1		13.338000	13.069000	5.188301e-01	APAqkAPAPK	7.724956	13.338953	11.614605	1.724348	A(10.10)P(10.10)A(11.61)Q(13.34)K(13.34)A(11.61)P(10.04)A(6.48)P(6.48)K(3.73)	nterm2^1;nterm3^1;cterm1^1;cterm3^1;	10.06;10.74;15.63;11.58;
7278	1524.746094	17.733728	3	-1.000000	0	1	KPLVDSSESVLK	-	G	rev_P05787 SWISS-PROT:P05787 Tax_Id=9606 Gene_Symbol=KRT8 Keratin, type II cytoskeletal 8	9	22	1300.723755	224.022339	2	1		17.312000	14.272000	5.491134e-04	KPLVDSSESvlK	8.993690	17.312519	14.118081	3.194438	K(4.09)P(8.58)L(9.86)V(9.86)D(9.86)S(9.86)S(9.86)E(9.86)S(13.89)V(17.31)L(17.31)K(14.12)	nterm1^1;nterm2^1;nterm8^1;nterm9^1;cterm1^1;	28.05;7.64;9.53;10.56;6.02;
7279	1298.657959	17.734875	3	-1.000000	0	1	KTGAAKTVK	K	L	rev_sp|P62280|RS11_HUMAN 40S ribosomal protein S11 OS=Homo sapiens GN=RPS11 PE=1 SV=3	7	16	902.554871	396.103088	2	2		14.371000	14.270000	1.904777e-01	KTGAaktvK	7.861905	14.371314	12.564981	1.806334	K(2.52)T(8.48)G(10.94)A(12.46)A(14.37)K(14.37)T(14.37)V(14.37)K(12.56)	nterm1^1;nterm2^1;cterm1^1;	100.00;3.95;12.49;
7283	812.362183	17.739555	2	-1.000000	0	1	KGKVDLK	R	D	rev_sp|P00558|PGK1_HUMAN Phosphoglycerate kinase 1 OS=Homo sapiens GN=PGK1 PE=1 SV=3	6	12	786.496277	25.865906	2	2		13.461000	13.127000	6.305953e-01	KgkvDLK	10.622101	13.461805	11.931398	1.530407	K(11.93)G(13.46)K(13.46)V(13.46)D(11.06)L(8.02)K(4.01)	nterm1^1;cterm1^1;cterm2^1;cterm3^1;	55.39;54.66;62.14;6.68;
7285	823.492737	17.741831	2	-1.000000	0	1	KAAATPAK	K	K	sp|P19338|NUCL_HUMAN Nucleolin OS=Homo sapiens GN=NCL PE=1 SV=3	6	14	756.449341	67.043396	2	1		13.759000	12.941000	7.600066e-01	KAaatPAK	12.159475	13.759530	12.941153	0.818377	K(6.74)A(12.94)A(13.76)A(13.76)T(13.76)P(11.55)A(10.26)K(8.93)	nterm1^1;nterm2^1;cterm1^1;cterm2^1;cterm3^1;	100.00;13.34;29.42;13.28;97.66;
7286	1152.563110	17.742966	3	-1.000000	0	1	KSKLHSSHAR	K	S	rev_sp|P04637|P53_HUMAN Cellular tumor antigen p53 OS=Homo sapiens GN=TP53 PE=1 SV=4	4	18	1149.636597	2.926514	2	2		9.620000	9.095000	3.272541e+00							nterm1^1;cterm1^1;cterm2^1;cterm3^1;	29.17;35.60;19.35;31.13;
7288	858.467651	17.745251	2	-1.000000	0	1	KLTEEPK	R	E	rev_sp|Q02952|AKA12_HUMAN A-kinase anchor protein 12 OS=Homo sapiens GN=AKAP12 PE=1 SV=4	4	12	843.470154	14.997498	2	1		9.688000	9.688000	3.462200e+00	KlteEPK	9.688487	9.688487	8.522406	1.166081	K(6.33)L(9.69)T(9.69)E(9.69)E(8.52)P(5.64)K(3.36)	nterm1^1;cterm1^1;cterm2^1;cterm3^1;	28.75;9.78;77.63;6.10;
7301	773.441223	17.760422	2	-1.000000	0	1	KGAARLR	R	A	sp|P62917|RL8_HUMAN 60S ribosomal protein L8 OS=Homo sapiens GN=RPL8 PE=1 SV=2	4	12	770.487488	2.953735	2	2		10.881000	10.881000	2.808347e+00							nterm1^1;nterm2^1;cterm1^1;cterm2^1;	100.00;14.66;80.02;35.98;
7304	855.516113	17.763916	2	-1.000000	0	1	SPGAIQPK	R	T	rev_tr|A0A0U1RR07|A0A0U1RR07_HUMAN Synaptotagmin-like protein 2 OS=Homo sapiens GN=SYTL2 PE=1 SV=1	4	14	796.444275	59.071838	2	0		4.009000	0.000000	2.359120e+00	sPGAIQPK	2.004987	4.009974	2.572004	1.437970	S(4.01)P(2.57)G(1.23)A(1.23)I(1.23)Q(1.23)P(0.67)K(0.00)	cterm1^1;cterm6^1;	1.95;1.76;
7308	1254.544067	17.768499	3	-1.000000	0	1	KMCLFAGFQR	R	K	sp|Q00839|HNRPU_HUMAN Heterogeneous nuclear ribonucleoprotein U OS=Homo sapiens GN=HNRNPU PE=1 SV=6	4	18	1256.615723	-2.071655	2	1	3C(57.02146)	10.844000	10.781000	2.332217e+00	KmclfagFQR	10.844574	10.844574	9.654224	1.190350	K(6.72)M(10.84)C(10.84)L(10.84)F(10.84)A(10.84)G(10.84)F(9.65)Q(7.96)R(4.12)	nterm1^1;cterm1^1;cterm2^1;cterm3^1;	61.78;46.52;79.63;12.12;
7309	1022.514648	17.772850	2	-1.000000	0	1	HVLRGLRAK	R	G	rev_sp|P62424|RL7A_HUMAN 60S ribosomal protein L7a OS=Homo sapiens GN=RPL7A PE=1 SV=2	5	16	1048.661621	-26.146973	2	2		11.877000	11.640000	2.370469e-01	HVlrglrAK	7.957922	11.877148	10.311865	1.565283	H(3.90)V(5.46)L(11.88)R(11.88)G(11.88)L(11.88)R(11.88)A(10.31)K(9.12)	nterm2^1;cterm1^1;cterm2^1;	57.82;7.72;17.00;
7310	828.471130	17.774929	2	-1.000000	0	1	KATLKVR	K	F	rev_sp|Q92545|TM131_HUMAN Transmembrane protein 131 OS=Homo sapiens GN=TMEM131 PE=1 SV=3	4	12	814.538818	13.932312	2	2		10.223000	8.967000	9.045485e+00	KatlKVR	10.223984	10.223984	8.585602	1.638382	K(6.01)A(10.22)T(10.22)L(10.22)K(8.59)V(7.61)R(4.22)	nterm1^1;cterm1^1;cterm2^1;cterm3^1;	67.84;29.90;9.56;28.24;
7312	1148.563232	17.777254	3	-1.000000	0	1	KMLFGGAK	K	Q	rev_sp|P00558|PGK1_HUMAN Phosphoglycerate kinase 1 OS=Homo sapiens GN=PGK1 PE=1 SV=3	6	14	866.468323	282.094910	2	1	2M(15.9949)	13.449000	11.836000	4.289688e-01	KMLfGGAK	9.760458	13.449402	11.918512	1.530890	K(6.15)M(9.75)L(11.46)F(13.45)G(11.92)G(11.92)A(11.92)K(11.77)	nterm1^1;nterm2^1;nterm3^1;cterm1^1;cterm4^1;	100.00;6.55;17.57;22.42;18.25;
7320	754.470093	17.786615	2	-1.000000	0	1	KVSNDAK	R	R	sp|P13667|PDIA4_HUMAN Protein disulfide-isomerase A4 OS=Homo sapiens GN=PDIA4 PE=1 SV=2	7	12	760.407898	-5.937805	2	1		15.227000	11.956000	8.270262e-02	KVSNdAK	11.030990	15.227229	13.468541	1.758688	K(5.21)V(11.33)S(11.96)N(11.96)D(15.23)A(13.47)K(11.92)	nterm1^1;nterm4^1;cterm1^1;cterm2^1;cterm5^1;	67.99;100.00;12.83;14.11;3.69;
7324	945.450317	17.791260	2	-1.000000	0	1	MEKKSTPSR	K	G	sp|Q08945|SSRP1_HUMAN FACT complex subunit SSRP1 OS=Homo sapiens GN=SSRP1 PE=1 SV=1	4	16	1078.543945	-133.093628	2	2	1M(15.9949)	10.849000	8.644000	1.454622e+00	MEKKstPSR	10.849438	10.849438	9.450409	1.399029	M(7.03)E(7.03)K(7.03)K(7.03)S(10.85)T(10.85)P(9.45)S(8.43)R(3.82)	nterm4^1;cterm1^1;cterm2^1;cterm3^1;	45.70;100.00;39.10;48.74;
7325	879.409119	17.792391	2	-1.000000	0	1	KIEAQLR	R	E	rev_sp|P15924|DESP_HUMAN Desmoplakin OS=Homo sapiens GN=DSP PE=1 SV=3	5	12	856.513000	22.896118	2	1		11.921000	10.480000	6.745300e-01	KIEaqLR	9.326162	11.921813	10.480297	1.441516	K(5.52)I(9.33)E(10.48)A(11.92)Q(11.92)L(9.27)R(7.18)	nterm1^1;cterm1^1;cterm2^1;	44.96;24.87;100.00;
7330	910.476318	17.798201	2	-1.000000	0	1	KVSAQEVR	K	K	tr|E7EQR4|E7EQR4_HUMAN Ezrin OS=Homo sapiens GN=EZR PE=1 SV=3	4	14	915.513733	-5.037415	2	1		11.366000	11.366000	6.074352e-01	KVsaqevR	8.296821	11.366264	9.940977	1.425287	K(3.69)V(9.67)S(11.37)A(11.37)Q(11.37)E(11.37)V(11.37)R(9.94)	nterm1^1;cterm1^1;	100.00;40.11;
7332	872.471680	17.800533	2	-1.000000	0	1	AAAAAAAAAATGK	K	T	rev_sp|P50914|RL14_HUMAN 60S ribosomal protein L14 OS=Homo sapiens GN=RPL14 PE=1 SV=4	6	24	1014.545776	-142.074097	2	0		14.106000	10.956000	2.231002e-01	AAAaAAAAAATGK	10.928486	14.106539	14.053326	0.053213	A(10.93)A(10.93)A(12.48)A(14.11)A(14.05)A(12.60)A(10.93)A(10.93)A(10.93)A(10.93)T(10.93)G(10.93)K(9.98)	nterm2^1;nterm3^1;cterm1^1;cterm7^1;cterm9^1;	64.37;48.09;28.37;95.55;51.01;
7348	1031.524414	17.818987	2	-1.000000	0	1	TEEREQIK	R	T	P13647 SWISS-PROT:P13647 Tax_Id=9606 Gene_Symbol=KRT5 Keratin, type II cytoskeletal 5;Q5XQN5 SWISS-PROT:Q5XQN5 (Bos taurus) Keratin, type II cytoskeletal 5	11	14	1031.524658	-0.000244	2	1		21.604000	11.375000	6.049032e-06							nterm2^1;nterm3^1;nterm5^1;nterm6^1;nterm7^1;cterm1^1;cterm2^1;cterm3^1;cterm5^1;cterm6^1;cterm7^1;	20.33;4.63;18.41;100.00;87.46;50.91;19.69;4.54;8.91;32.48;4.50;
7349	809.439697	17.823336	2	-1.000000	0	1	AVEHINK	K	T	sp|P06733|ENOA_HUMAN Alpha-enolase OS=Homo sapiens GN=ENO1 PE=1 SV=2	7	12	809.439514	0.000183	2	0		14.078000	10.616000	6.841844e-02							nterm2^1;nterm4^1;cterm1^1;cterm2^1;cterm3^1;cterm4^1;cterm5^1;	15.74;17.29;41.68;31.04;22.88;22.90;45.67;
7350	1814.786499	17.825439	3	-1.000000	0	1	QADNFYAPVTVVAHTVK	R	K	rev_sp|P11021|GRP78_HUMAN 78 kDa glucose-regulated protein OS=Homo sapiens GN=HSPA5 PE=1 SV=2	6	32	1858.957642	-44.171143	2	0		12.581000	12.549000	3.193982e-02	QADNFYAPVtvvahtvK	6.121448	12.581027	11.156437	1.424590	Q(1.64)A(1.64)D(8.72)N(11.14)F(11.14)Y(11.14)A(11.14)P(11.14)V(11.14)T(12.58)V(12.58)V(12.58)A(12.58)H(12.58)T(12.58)V(12.58)K(11.16)	nterm2^1;nterm3^1;nterm5^1;nterm7^1;cterm1^1;	29.05;15.11;13.91;7.86;5.16;
7351	860.394714	17.826612	2	-1.000000	0	1	QVQDESQR	R	K	sp|Q15149|PLEC_HUMAN Plectin OS=Homo sapiens GN=PLEC PE=1 SV=3	9	14	988.457336	-128.062622	2	0		17.569000	13.956000	9.615609e-03	QVqDESQR	12.740710	17.569054	13.696353	3.872701	Q(13.70)V(13.70)Q(17.57)D(13.70)E(10.88)S(9.48)Q(9.43)R(8.17)	nterm2^1;cterm1^1;cterm2^1;cterm3^1;cterm4^1;cterm5^1;	15.21;20.71;27.33;2.15;41.55;95.32;
7352	1171.654785	17.827751	3	-1.000000	0	1	KMMDEVKK	K	A	rev_sp|P13639|EF2_HUMAN Elongation factor 2 OS=Homo sapiens GN=EEF2 PE=1 SV=4	5	14	1039.504150	132.150635	2	2	2M(15.9949), 3M(15.9949)	11.317000	11.317000	8.498913e+00	KmmDEVKK	11.317744	11.317744	9.294922	2.022822	K(7.54)M(11.32)M(11.32)D(9.29)E(7.68)V(7.68)K(6.13)K(3.77)	nterm1^1;cterm1^1;cterm2^1;cterm4^1;cterm5^1;	43.50;10.52;14.45;16.72;37.10;
7355	762.322998	17.831244	2	-1.000000	0	1	SGSRSGSR	R	S	rev_sp|P15924|DESP_HUMAN Desmoplakin OS=Homo sapiens GN=DSP PE=1 SV=3;sp|P15924|DESP_HUMAN Desmoplakin OS=Homo sapiens GN=DSP PE=1 SV=3	5	14	792.383789	-30.060791	2	1		11.234000	10.297000	4.922048e-01	SGsrSGSR	11.234731	10.091520	10.084320	0.007200	S(8.02)G(8.02)S(10.09)R(10.09)S(8.97)G(7.65)S(7.65)R(10.08)	nterm2^1;nterm7^1;cterm1^1;cterm4^1;cterm6^1;	7.22;70.19;75.45;3.87;2.20;
7356	817.427917	17.832378	2	-1.000000	0	1	KADNSVK	R	R	rev_sp|P13667|PDIA4_HUMAN Protein disulfide-isomerase A4 OS=Homo sapiens GN=PDIA4 PE=1 SV=2	5	12	760.407898	57.020020	2	1		12.719000	12.719000	9.803621e-01	KADnsvK	7.706317	12.719523	11.159365	1.560159	K(3.30)A(9.67)D(11.15)N(12.72)S(12.72)V(12.72)K(11.16)	nterm1^1;cterm1^1;	81.97;27.11;
7358	785.427856	17.834764	2	-1.000000	0	1	KLEDGPK	K	F	sp|Q5VTE0|EF1A3_HUMAN Putative elongation factor 1-alpha-like 3 OS=Homo sapiens GN=EEF1A1P5 PE=5 SV=1	7	12	785.428284	-0.000427	2	1		16.681000	11.040000	1.134109e-01							nterm1^1;cterm1^1;cterm2^1;cterm3^1;cterm4^1;cterm5^1;cterm6^1;	77.20;39.23;33.47;69.30;27.17;46.84;100.00;
7359	775.414185	17.835897	2	-1.000000	0	1	LTFAEGR	K	I	rev_ENSEMBL:ENSBTAP00000024146 (Bos taurus) similar to alpha-2-macroglobulin isoform 1	5	12	792.412964	-16.998779	2	0		11.490000	11.404000	3.700101e+00	LTFAEgR	9.272075	11.490304	9.333809	2.156495	L(4.61)T(4.61)F(8.47)A(8.47)E(8.47)G(11.49)R(9.33)	nterm2^1;nterm5^1;cterm1^1;	17.58;35.60;100.00;
7360	827.427429	17.837030	2	-1.000000	0	1	GLIVNPR	R	V	rev_sp|Q08554|DSC1_HUMAN Desmocollin-1 OS=Homo sapiens GN=DSC1 PE=1 SV=2	4	12	767.465332	59.962097	2	0		11.124000	10.971000	3.686493e-01	gliVNPR	6.779133	11.124651	9.918919	1.205732	G(11.12)L(11.12)I(11.12)V(9.92)N(9.92)P(3.46)R(0.00)	cterm1^1;cterm2^1;cterm4^1;	31.66;100.00;14.89;
7361	1061.496826	17.838163	2	-1.000000	0	1	QADEEAR	R	A	rev_sp|Q15149|PLEC_HUMAN Plectin OS=Homo sapiens GN=PLEC PE=1 SV=3	8	12	817.356567	244.140259	2	0		15.353000	14.188000	9.082264e-03	QADeEAR	11.368336	15.353023	13.581273	1.771749	Q(5.78)A(8.59)D(11.47)E(15.35)E(13.58)A(12.06)R(10.79)	nterm1^1;nterm2^1;nterm3^1;cterm1^1;cterm2^1;cterm3^1;	16.54;11.22;16.63;16.39;15.95;21.81;
7364	814.421570	17.841555	2	-1.000000	0	1	LSGRVNR	K	S	rev_Q86YZ3 SWISS-PROT:Q86YZ3 Tax_Id=9606 Gene_Symbol=HRNR Hornerin	4	12	800.461670	13.959900	2	1		9.521000	0.000000	2.425015e+01	LSGRVNr	9.521276	6.551374	6.478518	0.072857	L(2.97)S(2.97)G(5.16)R(5.16)V(5.16)N(6.48)R(6.55)	nterm2^1;nterm5^1;nterm6^1;cterm1^1;	8.91;7.79;100.00;19.49;
7366	1184.553467	17.843853	3	-1.000000	0	1	KVVVSPTK	K	K	sp|P19338|NUCL_HUMAN Nucleolin OS=Homo sapiens GN=NCL PE=1 SV=3	4	14	856.538147	328.015320	2	1		10.011000	9.867000	5.693296e+00	KvvvSPTK	10.011234	10.011234	8.635719	1.375515	K(5.87)V(10.01)V(10.01)V(10.01)S(8.64)P(8.64)T(7.40)K(4.14)	nterm1^1;cterm1^1;cterm2^1;cterm4^1;	62.80;26.16;18.66;14.30;
7370	836.413757	17.848469	2	-1.000000	0	1	KFGGPGAR	K	A	sp|P62249|RS16_HUMAN 40S ribosomal protein S16 OS=Homo sapiens GN=RPS16 PE=1 SV=2	5	14	788.429260	47.984497	2	1		11.889000	10.393000	1.764332e-01	KFGGpGAR	9.027037	11.889938	10.393545	1.496393	K(5.00)F(10.39)G(10.39)G(10.39)P(11.89)G(10.03)A(10.03)R(8.25)	nterm1^1;cterm1^1;cterm3^1;	56.09;33.05;41.17;
7373	1105.599243	17.851950	2	-1.000000	0	1	LAKAKAEAK	K	P	rev_sp|P62750|RL23A_HUMAN 60S ribosomal protein L23a OS=Homo sapiens GN=RPL23A PE=1 SV=1	4	16	928.570496	177.028748	2	2		10.938000	10.755000	4.370188e-01	LAKaKAEAK	5.025589	10.938055	9.595409	1.342646	L(9.00)A(9.00)K(9.00)A(10.94)K(9.60)A(9.60)E(9.60)A(4.61)K(4.61)	cterm2^1;cterm5^1;	37.99;38.14;
7374	1229.543457	17.853081	3	-1.000000	0	1	KHTRLAGEER	R	V	sp|Q9NYF8|BCLF1_HUMAN Bcl-2-associated transcription factor 1 OS=Homo sapiens GN=BCLAF1 PE=1 SV=2	4	18	1195.642090	33.901367	2	2		9.912000	9.349000	3.027022e+00	KhtrLAGEER	9.912403	9.912403	8.559889	1.352514	K(6.36)H(9.91)T(9.91)R(9.91)L(8.56)A(6.96)G(6.96)E(6.96)E(6.96)R(3.55)	nterm1^1;cterm1^1;cterm5^1;cterm6^1;	34.93;30.12;44.58;21.59;
7378	917.491211	17.857656	2	-1.000000	0	1	KASTAAAK	K	K	rev_sp|P19338|NUCL_HUMAN Nucleolin OS=Homo sapiens GN=NCL PE=1 SV=3	4	14	746.428650	171.062561	2	1		10.163000	9.467000	1.005819e+00	KASTaaAK	8.689959	10.163332	8.689959	1.473373	K(4.39)A(8.69)S(8.69)T(8.69)A(10.16)A(10.16)A(8.68)K(7.21)	nterm1^1;cterm1^1;cterm2^1;	73.65;21.48;18.87;
7388	961.446472	17.869114	2	-1.000000	0	1	TSDELKRR	R	C	rev_sp|P15924|DESP_HUMAN Desmoplakin OS=Homo sapiens GN=DSP PE=1 SV=3	6	14	1003.541016	-42.094543	2	2		11.822000	11.822000	2.428028e-02	TSDelkrR	5.544227	11.822587	10.390212	1.432375	T(1.70)S(3.64)D(8.93)E(11.82)L(11.82)K(11.82)R(11.82)R(10.39)	nterm2^1;nterm3^1;cterm1^1;	15.93;7.35;5.49;
7389	922.418030	17.873465	2	-1.000000	0	1	TAMEKDSDR	K	K	rev_sp|Q02952|AKA12_HUMAN A-kinase anchor protein 12 OS=Homo sapiens GN=AKAP12 PE=1 SV=4	5	16	1051.460327	-129.042297	2	1		9.813000	9.603000	1.200448e+01	TAMeKDSDR	6.692091	9.813655	6.692091	3.121563	T(6.69)A(6.69)M(6.69)E(9.81)K(6.69)D(6.69)S(6.69)D(6.69)R(5.88)	nterm3^1;cterm1^1;cterm5^1;	5.85;7.57;61.34;
7390	802.416809	17.875515	2	-1.000000	0	1	VTVAGLAGK	K	D	tr|K7ELW0|K7ELW0_HUMAN Protein deglycase DJ-1 OS=Homo sapiens GN=PARK7 PE=1 SV=1	5	16	814.491211	-12.074402	2	0		10.466000	10.245000	2.547147e+00	VTvaglAGK	8.616133	10.466708	8.915030	1.551679	V(4.01)T(5.86)V(10.47)A(10.47)G(10.47)L(10.47)A(8.92)G(7.72)K(6.30)	nterm2^1;cterm1^1;cterm2^1;cterm3^1;	100.00;5.78;1.19;2.23;
7391	890.447266	17.876646	2	-1.000000	0	1	GRGGGGGGFR	R	G	P35908 SWISS-PROT:P35908 Tax_Id=9606 Gene_Symbol=KRT2 Keratin, type II cytoskeletal 2 epidermal;P35908v2 SWISS-PROT:P35908 Tax_Id=9606 Gene_Symbol=KRT2 Keratin, type II cytoskeletal 2 epidermal	7	18	876.431396	14.015869	2	1		10.458000	10.012000	8.962576e-02	grGGGGGGFR	6.269187	10.458478	8.270956	2.187522	G(10.46)R(10.46)G(8.27)G(6.95)G(6.08)G(6.08)G(6.08)G(4.88)F(2.92)R(0.00)	cterm1^1;cterm6^1;cterm7^1;cterm8^1;	6.63;1.29;1.96;12.13;
7392	752.421265	17.877779	2	-1.000000	0	1	AHEEQLK	R	E	sp|Q15149|PLEC_HUMAN Plectin OS=Homo sapiens GN=PLEC PE=1 SV=3	6	12	853.429382	-101.008118	2	0		11.815000	10.582000	7.857337e-01	AHeEQLK	8.749338	11.815610	10.389095	1.426515	A(10.39)H(10.39)E(11.82)E(8.87)Q(8.87)L(6.19)K(3.08)	nterm2^1;cterm1^1;cterm2^1;cterm4^1;	21.86;22.37;12.67;13.04;
7395	1209.620117	17.881201	3	-1.000000	0	1	NHPRVYQNR	R	D	sp|Q9Y2W1|TR150_HUMAN Thyroid hormone receptor-associated protein 3 OS=Homo sapiens GN=THRAP3 PE=1 SV=2	6	16	1182.600586	27.019531	2	1		9.849000	0.000000	3.203177e+00	NHprVYQNR	9.849051	9.849051	7.946345	1.902707	N(7.79)H(7.79)P(9.85)R(9.85)V(7.95)Y(6.23)Q(4.90)N(3.95)R(2.06)	nterm2^1;cterm1^1;cterm2^1;cterm3^1;cterm4^1;cterm5^1;	7.85;6.59;1.97;2.23;4.20;5.11;
7396	831.407288	17.882334	2	-1.000000	0	1	VSLIQSR	K	L	rev_Q6KB66-1 SWISS-PROT:Q6KB66-1 Tax_Id=9606 Gene_Symbol=KRT80 Isoform 1 of Keratin, type II cytoskeletal 80	4	12	801.470825	29.936462	2	0		11.277000	10.570000	5.635237e+00	VSlIQSR	11.277343	11.277343	9.462656	1.814687	V(7.07)S(7.07)L(11.28)I(9.46)Q(9.46)S(8.31)R(4.21)	nterm2^1;nterm3^1;cterm1^1;cterm2^1;cterm4^1;	67.34;5.12;60.24;35.33;100.00;
7403	1419.629028	17.890463	3	-1.000000	0	1	MRHLFWRDIR	K	T	rev_sp|P27708|PYR1_HUMAN CAD protein OS=Homo sapiens GN=CAD PE=1 SV=3	4	18	1444.750854	-25.121826	2	2	1M(15.9949)	11.084000	10.657000	1.636206e+01	MRHlfwrDIR	11.084129	11.084129	9.828352	1.255777	M(6.51)R(6.51)H(6.51)L(11.08)F(11.08)W(11.08)R(11.08)D(9.83)I(7.39)R(4.58)	nterm3^1;cterm1^1;cterm2^1;cterm3^1;	97.15;16.70;78.78;16.25;
7414	1338.638550	17.903200	3	-1.000000	0	1	KGLIPREQGLR	K	L	sp|Q15149|PLEC_HUMAN Plectin OS=Homo sapiens GN=PLEC PE=1 SV=3	4	20	1265.756714	72.881836	2	2		5.065000	4.976000	3.360947e+01	KGliprEQGLR	5.065040	5.065040	4.097287	0.967752	K(2.49)G(4.10)L(5.07)I(5.07)P(5.07)R(5.07)E(3.73)Q(3.73)G(3.73)L(3.73)R(2.57)	nterm1^1;nterm2^1;cterm1^1;cterm5^1;	4.98;1.58;3.19;2.85;
7415	1366.614380	17.904331	2	-1.000000	0	1	STGEAFVQFASK	R	E	sp|P31942|HNRH3_HUMAN Heterogeneous nuclear ribonucleoprotein H3 OS=Homo sapiens GN=HNRNPH3 PE=1 SV=2	6	22	1270.619263	95.995117	2	0		13.449000	12.147000	4.447110e-02	STGEAFVQFASk	8.890482	13.449231	10.516656	2.932575	S(1.75)T(1.75)G(1.75)E(1.75)A(1.75)F(1.75)V(1.75)Q(1.75)F(1.75)A(7.23)S(10.52)K(13.45)	nterm9^1;nterm10^1;nterm11^1;cterm1^1;	63.81;46.15;100.00;5.77;
7419	1266.605225	17.908941	3	-1.000000	0	1	AAVAGEDGR	R	M	tr|B4DY08|B4DY08_HUMAN Heterogeneous nuclear ribonucleoproteins C1/C2 OS=Homo sapiens GN=HNRNPC PE=1 SV=1	8	16	844.403870	422.201355	2	0		15.488000	11.939000	1.403129e-02	AAvAGEDGR	15.488608	11.988111	11.939623	0.048489	A(11.94)A(11.94)V(11.99)A(11.26)G(9.06)E(9.06)D(7.85)G(6.24)R(3.55)	nterm2^1;nterm3^1;cterm1^1;cterm2^1;cterm3^1;cterm5^1;cterm6^1;cterm7^1;	6.95;10.44;14.74;22.07;4.45;51.72;100.00;19.82;
7420	909.431030	17.910074	2	-1.000000	0	1	TGYQAKQVR	R	R	sp|P49327|FAS_HUMAN Fatty acid synthase OS=Homo sapiens GN=FASN PE=1 SV=3	6	16	1049.561768	-140.130737	2	1		11.072000	10.724000	1.889022e-01	TGYQakqvR	6.612173	11.072287	9.901785	1.170502	T(2.40)G(2.40)Y(6.68)Q(9.85)A(11.07)K(11.07)Q(11.07)V(11.07)R(9.90)	nterm2^1;nterm3^1;nterm4^1;cterm1^1;	6.72;3.21;1.28;11.06;
7428	1645.747803	17.918934	3	-1.000000	0	1	IGQGYLIKDGK	K	L	sp|P39023|RL3_HUMAN 60S ribosomal protein L3 OS=Homo sapiens GN=RPL3 PE=1 SV=2	7	20	1190.665771	455.082031	2	1		12.713000	11.463000	1.064869e-02	IGQGYlikdGK	7.067593	12.713849	11.422858	1.290991	I(2.28)G(2.28)Q(6.66)G(11.42)Y(11.42)L(12.71)I(12.71)K(12.71)D(12.71)G(11.30)K(10.19)	nterm2^1;nterm3^1;nterm5^1;cterm1^1;cterm2^1;	8.57;7.95;3.51;1.28;3.60;
7429	1091.495605	17.923285	2	-1.000000	0	1	GSGGGSSGGSIGGR	R	G	sp|P04264|K2C1_HUMAN Keratin, type II cytoskeletal 1 OS=Homo sapiens GN=KRT1 PE=1 SV=6	17	26	1091.495483	0.000122	2	0		33.701000	12.134000	5.952918e-08							nterm2^1;nterm3^1;nterm4^1;nterm5^1;nterm6^1;nterm7^1;cterm1^1;cterm2^1;cterm3^1;cterm4^1;cterm5^1;cterm7^1;cterm8^1;cterm9^1;cterm10^1;cterm11^1;cterm12^1;	5.98;4.49;15.06;5.82;4.58;1.45;3.29;5.56;32.39;12.33;13.55;95.00;100.00;47.40;45.26;24.17;24.03;
7430	1210.631592	17.925289	3	-1.000000	0	1	NHPRVYQNR	R	D	sp|Q9Y2W1|TR150_HUMAN Thyroid hormone receptor-associated protein 3 OS=Homo sapiens GN=THRAP3 PE=1 SV=2	8	16	1182.600586	28.031006	2	1		15.896000	10.457000	5.115605e-04	NHPrVYQNR	8.638818	15.896365	13.936134	1.960231	N(6.08)H(7.87)P(13.94)R(15.90)V(13.91)Y(12.08)Q(10.44)N(10.44)R(9.00)	nterm2^1;cterm1^1;cterm3^1;cterm4^1;cterm5^1;	12.86;6.05;3.10;3.88;5.27;
7431	974.478699	17.926422	2	-1.000000	0	1	DTVIRAR	R	V	rev_sp|P19338|NUCL_HUMAN Nucleolin OS=Homo sapiens GN=NCL PE=1 SV=3	6	12	829.476990	145.001709	2	1		13.029000	13.008000	1.461257e-02	DTVirAR	8.004505	13.029035	11.608273	1.420762	D(3.19)T(3.19)V(9.53)I(13.03)R(13.03)A(11.61)R(10.46)	nterm2^1;nterm3^1;cterm1^1;cterm2^1;	41.99;19.37;6.96;5.24;
7432	758.382080	17.927563	2	-1.000000	0	1	EPSGGGAGLR	K	A	rev_sp|Q9UNE7|CHIP_HUMAN E3 ubiquitin-protein ligase CHIP OS=Homo sapiens GN=STUB1 PE=1 SV=2	6	18	899.446045	-141.063965	2	0		11.749000	9.380000	7.888671e-01	epsGGGAGLR	11.749315	11.749315	9.949216	1.800099	E(11.75)P(11.75)S(11.75)G(9.95)G(7.49)G(5.81)A(4.49)G(4.49)L(3.19)R(0.00)	cterm1^1;cterm2^1;cterm4^1;cterm5^1;cterm6^1;cterm7^1;	24.35;20.24;10.82;19.05;100.00;1.46;
7433	801.396057	17.928696	2	-1.000000	0	1	EAAEAQR	R	A	rev_sp|Q15149|PLEC_HUMAN Plectin OS=Homo sapiens GN=PLEC PE=1 SV=3	6	12	773.366760	28.029297	2	0		11.944000	11.156000	6.468443e-01	eAAEAQR	9.364716	11.944477	10.318805	1.625672	E(11.94)A(10.32)A(5.47)E(3.67)A(3.67)Q(2.87)R(0.00)	cterm1^1;cterm2^1;cterm4^1;cterm5^1;cterm6^1;	17.63;1.99;20.09;55.97;1.57;
7434	830.428894	17.929832	2	-1.000000	0	1	QAEAAER	R	S	sp|Q15149|PLEC_HUMAN Plectin OS=Homo sapiens GN=PLEC PE=1 SV=3	5	12	773.366760	57.062134	2	0		11.401000	11.377000	2.918952e+00	QAEAAeR	6.671142	11.401323	9.853063	1.548261	Q(4.08)A(4.08)E(6.67)A(8.35)A(9.85)E(11.40)R(9.78)	nterm2^1;cterm1^1;	13.31;59.30;
7435	1089.542847	17.930965	2	-1.000000	0	1	NTDEMVELR	R	I	sp|P61978|HNRPK_HUMAN Heterogeneous nuclear ribonucleoprotein K OS=Homo sapiens GN=HNRNPK PE=1 SV=1	5	16	1105.507324	-15.964478	2	0		11.866000	11.866000	4.555121e-01	NTDemvelR	8.658590	11.866533	10.490007	1.376526	N(3.97)T(3.97)D(8.90)E(11.87)M(11.87)V(11.87)E(11.87)L(11.87)R(10.49)	nterm2^1;nterm3^1;cterm1^1;	24.05;30.43;52.86;
7436	786.426147	17.932100	2	-1.000000	0	1	AAATPAK	K	K	sp|P19338|NUCL_HUMAN Nucleolin OS=Homo sapiens GN=NCL PE=1 SV=3	7	12	628.354370	158.071777	2	0		15.360000	14.186000	1.818033e-01	AAAtPAK	9.368597	15.360618	14.181247	1.179371	A(8.90)A(10.13)A(13.63)T(15.36)P(14.18)A(12.39)K(10.52)	nterm2^1;nterm4^1;cterm1^1;cterm2^1;	39.42;5.85;98.68;49.91;
7437	1324.673218	17.933247	3	-1.000000	0	1	AHGHKGTK	K	S	rev_tr|I3L397|I3L397_HUMAN Eukaryotic translation initiation factor 5A (Fragment) OS=Homo sapiens GN=EIF5A PE=1 SV=8	7	14	834.445984	490.227234	2	1		14.612000	14.551000	7.228884e-02	AHGhkgTK	9.525703	14.612252	12.815597	1.796656	A(4.47)H(5.81)G(12.19)H(14.61)K(14.61)G(14.61)T(12.82)K(11.15)	nterm2^1;nterm3^1;cterm1^1;cterm2^1;	71.30;6.89;23.65;20.18;
7438	1589.862549	17.934446	4	-1.000000	0	1	WAPTPPAATPPSPK	K	G	sp|E9PAV3|NACAM_HUMAN Nascent polypeptide-associated complex subunit alpha, muscle-specific form OS=Homo sapiens GN=NACA PE=1 SV=1	7	26	1416.739990	173.122559	2	0		14.826000	13.041000	1.103954e-01	WAPTPPAATPpsPK	9.150572	14.826694	13.156800	1.669893	W(4.16)A(4.16)P(4.16)T(4.16)P(4.16)P(4.16)A(4.16)A(4.16)T(9.65)P(13.06)P(14.83)S(14.83)P(13.16)K(11.60)	nterm8^1;nterm9^1;cterm1^1;cterm2^1;	39.75;33.89;22.85;9.12;
7441	1338.606201	17.937935	3	-1.000000	0	1	TGNLGNVVHIER	K	F	sp|Q6P5R6|RL22L_HUMAN 60S ribosomal protein L22-like 1 OS=Homo sapiens GN=RPL22L1 PE=1 SV=2	4	22	1307.694580	30.911621	2	0		6.626000	6.381000	4.819129e+00	TGNLGNVVHiER	6.626966	4.828280	3.771933	1.056347	T(3.77)G(3.77)N(3.77)L(3.77)G(3.77)N(3.77)V(3.77)V(3.77)H(3.77)I(4.83)E(3.51)R(2.86)	nterm9^1;cterm1^1;cterm2^1;cterm3^1;	17.38;1.93;1.67;3.65;
7442	776.411255	17.939068	2	-1.000000	0	1	LTVEEAVR	K	M	sp|Q15149|PLEC_HUMAN Plectin OS=Homo sapiens GN=PLEC PE=1 SV=3	6	14	915.502502	-139.091248	2	0		13.661000	11.197000	2.464671e-01	LTvEEAVR	7.924909	13.661005	12.194090	1.466915	L(12.19)T(12.19)V(13.66)E(11.20)E(9.35)A(7.92)V(7.07)R(2.46)	nterm2^1;cterm1^1;cterm2^1;	11.75;100.00;17.72;
7444	1296.596191	17.941380	3	-1.000000	0	1	HPEAEMAQNSVR	R	L	sp|P14923|PLAK_HUMAN Junction plakoglobin OS=Homo sapiens GN=JUP PE=1 SV=3	6	22	1367.625122	-71.028931	2	0		14.442000	12.606000	9.095073e-02	HPEAEMaQNSVR	8.361610	14.442283	12.606557	1.835726	H(12.61)P(12.61)E(12.61)A(12.61)E(12.61)M(12.61)A(14.44)Q(8.36)N(6.45)S(6.45)V(5.21)R(3.81)	nterm6^1;cterm1^1;cterm2^1;cterm4^1;cterm5^1;	69.75;46.15;14.11;72.78;45.28;
7445	1290.609863	17.942511	3	-1.000000	0	1	IQRMSDRDR	R	L	rev_sp|P41250|SYG_HUMAN Glycine--tRNA ligase OS=Homo sapiens GN=GARS PE=1 SV=3	5	16	1191.577759	99.032104	2	2	4M(15.9949)	11.468000	11.322000	3.149482e-01	IQRMSDrdR	6.415994	11.468681	9.915847	1.552835	I(2.80)Q(2.80)R(2.80)M(2.80)S(4.67)D(6.24)R(11.47)D(11.47)R(9.92)	nterm4^1;nterm6^1;cterm1^1;	21.76;37.08;16.49;
7447	1062.477173	17.944775	2	-1.000000	0	1	GYRGNEKMAR	R	L	rev_tr|A0A0D9SG12|A0A0D9SG12_HUMAN ATP-dependent RNA helicase DDX3X OS=Homo sapiens GN=DDX3X PE=1 SV=1	4	18	1180.577026	-118.099854	2	2		10.331000	0.000000	1.091834e+00	GYRGNEKmAR	10.331155	8.774296	7.210837	1.563458	G(6.56)Y(6.56)R(6.56)G(5.00)N(5.00)E(5.00)K(5.00)M(8.77)A(7.21)R(3.77)	nterm7^1;cterm1^1;cterm2^1;cterm7^1;	43.35;31.23;43.34;43.35;
7451	780.393799	17.949394	2	-1.000000	0	1	HSGIGHR	R	Q	sp|P20930|FILA_HUMAN Filaggrin OS=Homo sapiens GN=FLG PE=1 SV=3	6	12	762.388489	18.005310	2	0		10.934000	10.934000	3.109985e-01	HSGIghR	7.122274	10.934340	8.546940	2.387401	H(3.35)S(4.78)G(8.55)I(8.55)G(10.93)H(10.93)R(8.15)	nterm2^1;nterm4^1;cterm1^1;	31.44;1.70;18.70;
7453	921.494202	17.951672	2	-1.000000	0	1	HIAEDSDRK	K	Y	sp|P07951|TPM2_HUMAN Tropomyosin beta chain OS=Homo sapiens GN=TPM2 PE=1 SV=1	5	16	1069.515137	-148.020935	2	1		11.123000	10.142000	1.735151e+00	hiaeDSDRK	6.138094	11.123480	8.804066	2.319414	H(11.12)I(11.12)A(11.12)E(11.12)D(8.80)S(7.82)D(5.40)R(1.40)K(0.00)	cterm1^1;cterm3^1;cterm5^1;	4.07;18.71;54.42;
7461	1520.791626	17.960974	4	-1.000000	0	1	QFYAGNMENKQLR	K	Y	tr|E7EQS8|E7EQS8_HUMAN Methylcytosine dioxygenase TET2 OS=Homo sapiens GN=TET2 PE=1 SV=1	6	24	1613.761841	-92.970215	2	1	7M(15.9949)	9.986000	9.669000	1.968941e+00	QfyaGNMENKQLR	6.210786	9.986831	8.740323	1.246508	Q(8.74)F(9.99)Y(9.99)A(9.99)G(8.36)N(6.21)M(6.21)E(6.21)N(6.21)K(6.21)Q(4.99)L(3.79)R(0.92)	nterm1^1;cterm1^1;cterm2^1;cterm3^1;	2.52;17.66;11.57;3.77;
7468	1222.739380	17.968889	3	-1.000000	0	1	TAAAKKGVLPK	K	K	rev_sp|P36578|RL4_HUMAN 60S ribosomal protein L4 OS=Homo sapiens GN=RPL4 PE=1 SV=5	10	20	1082.681030	140.058350	2	2		18.417000	15.819000	7.547745e-03	TAAAKKgvlpK	6.484406	18.417416	16.446342	1.971073	T(1.64)A(3.42)A(8.15)A(10.51)K(13.58)K(16.45)G(18.42)V(18.42)L(18.42)P(18.42)K(16.44)	nterm2^1;nterm3^1;nterm4^1;cterm1^1;	16.27;3.37;1.49;5.17;
7469	848.435181	17.973240	2	-1.000000	0	1	LGSSAMAPSR	R	K	sp|P60174|TPIS_HUMAN Triosephosphate isomerase OS=Homo sapiens GN=TPI1 PE=1 SV=3	8	18	975.480774	-127.045593	2	0		15.977000	15.977000	4.097027e-03	LGSSAmapsR	5.488667	15.977580	14.165569	1.812011	L(1.72)G(5.35)S(9.70)S(12.21)A(14.01)M(15.98)A(15.98)P(15.98)S(15.98)R(14.17)	nterm2^1;nterm3^1;cterm1^1;	17.25;4.36;5.60;
7471	918.477966	17.976427	2	-1.000000	0	1	DSLVTANTK	M	F	sp|Q96P63|SPB12_HUMAN Serpin B12 OS=Homo sapiens GN=SERPINB12 PE=1 SV=1	9	16	947.492371	-29.014404	2	0		16.615000	16.615000	7.627813e-03	dslVTANTK	10.173903	16.615883	12.541986	4.073897	D(16.62)S(16.62)L(16.62)V(12.54)T(10.80)A(6.92)N(3.89)T(2.10)K(0.00)	cterm1^1;cterm2^1;cterm3^1;cterm4^1;cterm6^1;	8.19;16.26;21.43;72.53;100.00;
7472	1131.640015	17.977566	3	-1.000000	0	1	VPFPALIER	R	K	rev_tr|A0A0U1RR07|A0A0U1RR07_HUMAN Synaptotagmin-like protein 2 OS=Homo sapiens GN=SYTL2 PE=1 SV=1	6	16	1040.601807	91.038208	2	0		13.001000	12.353000	6.788481e-01	VPfPALIER	10.942629	13.001859	12.014200	0.987659	V(12.01)P(12.01)F(13.00)P(9.17)A(7.47)L(4.75)I(4.75)E(4.75)R(3.02)	nterm2^1;cterm1^1;cterm4^1;cterm5^1;cterm6^1;	20.47;5.67;37.03;35.59;36.81;
7473	821.407043	17.978701	2	-1.000000	0	1	LANTMTR	R	R	rev_sp|O43242|PSMD3_HUMAN 26S proteasome non-ATPase regulatory subunit 3 OS=Homo sapiens GN=PSMD3 PE=1 SV=2	4	12	821.406494	0.000549	2	0	5M(15.9949)	9.802000	0.000000	2.459595e+00							nterm2^1;cterm1^1;cterm5^1;cterm6^1;	26.33;13.26;72.61;28.62;
7474	1385.682373	17.979834	3	-1.000000	0	1	KEAEQEAAR	R	R	sp|Q15149|PLEC_HUMAN Plectin OS=Homo sapiens GN=PLEC PE=1 SV=3	5	16	1030.504272	355.178101	2	1		10.134000	9.301000	6.276463e+00	KeaEQEAAR	10.134981	10.134981	8.258612	1.876369	K(6.58)E(10.13)A(10.13)E(8.26)Q(8.26)E(8.26)A(6.75)A(5.65)R(3.55)	nterm1^1;cterm1^1;cterm2^1;cterm3^1;cterm6^1;	34.94;8.15;4.12;6.15;11.65;
7484	859.441711	17.991463	2	-1.000000	0	1	FCLDNGAK	K	S	sp|P00558|PGK1_HUMAN Phosphoglycerate kinase 1 OS=Homo sapiens GN=PGK1 PE=1 SV=3	6	14	923.417114	-63.975403	2	0	2C(57.02146)	10.959000	10.323000	5.152478e-01	fcLDNGAK	10.959965	10.959965	8.884832	2.075132	F(10.96)C(10.96)L(8.88)D(6.60)N(4.91)G(3.33)A(1.94)K(0.00)	cterm1^1;cterm2^1;cterm3^1;cterm4^1;cterm5^1;cterm6^1;	6.93;7.00;8.70;8.08;29.47;19.72;
7485	756.402100	17.992601	2	-1.000000	0	1	PTSRVPTK	K	K	rev_tr|A0A1B0GVH6|A0A1B0GVH6_HUMAN Protein LINC00371 OS=Homo sapiens GN=LINC00371 PE=4 SV=1	5	14	884.507935	-128.105835	2	1		9.671000	9.526000	3.813763e+00	PTSRvPTK	8.028531	9.671608	8.028531	1.643077	P(5.75)T(5.75)S(8.03)R(8.03)V(9.67)P(7.77)T(6.53)K(5.01)	nterm2^1;cterm1^1;cterm2^1;cterm3^1;	9.74;19.90;5.20;27.36;
7488	1339.646851	17.996090	3	-1.000000	0	1	MGPAMGPALGAGIER	R	M	tr|A0A087X0X3|A0A087X0X3_HUMAN Heterogeneous nuclear ribonucleoprotein M OS=Homo sapiens GN=HNRNPM PE=1 SV=1	5	28	1426.706055	-87.059204	2	0		9.087000	9.087000	8.779805e+00	mgpamgpalGAGIER	9.087698	9.087698	6.755387	2.332311	M(9.09)G(9.09)P(9.09)A(9.09)M(9.09)G(9.09)P(9.09)A(9.09)L(9.09)G(6.76)A(5.20)G(5.20)I(3.60)E(2.27)R(0.00)	cterm1^1;cterm2^1;cterm3^1;cterm5^1;cterm6^1;	9.69;8.68;11.84;5.57;37.94;
7489	804.445313	17.997223	2	-1.000000	0	1	SGSSERSGK	R	S	rev_sp|Q9NYF8|BCLF1_HUMAN Bcl-2-associated transcription factor 1 OS=Homo sapiens GN=BCLAF1 PE=1 SV=2	6	16	893.420227	-88.974915	2	1		12.124000	11.843000	5.295021e+00	SGsSERSGK	9.677229	12.124132	10.557475	1.566657	S(10.29)G(10.29)S(12.12)S(10.56)E(10.56)R(9.68)S(7.79)G(6.47)K(3.46)	nterm2^1;cterm1^1;cterm2^1;cterm3^1;	31.95;20.28;17.58;45.33;
7496	844.502075	18.005466	2	-1.000000	0	1	KFSEQGK	K	S	rev_sp|P06748|NPM_HUMAN Nucleophosmin OS=Homo sapiens GN=NPM1 PE=1 SV=2	4	12	822.423523	22.078552	2	1		10.757000	10.317000	8.624820e-01	KFseqGK	9.439085	10.757580	9.439085	1.318495	K(4.83)F(9.44)S(10.76)E(10.76)Q(10.76)G(9.25)K(7.34)	nterm1^1;cterm1^1;cterm2^1;	100.00;36.61;26.24;
7508	1327.637695	18.018501	3	-1.000000	0	1	DLAGRLPAGPR	K	G	sp|Q99623|PHB2_HUMAN Prohibitin-2 OS=Homo sapiens GN=PHB2 PE=1 SV=2	6	20	1121.630371	206.007324	2	1		12.104000	11.553000	1.682060e+00	DLAGRlPAGPR	11.195553	12.104552	9.772259	2.332294	D(9.77)L(9.77)A(9.77)G(9.77)R(9.77)L(12.10)P(8.72)A(7.45)G(4.98)P(4.98)R(3.00)	nterm5^1;cterm1^1;cterm3^1;cterm4^1;cterm5^1;	20.15;7.20;35.65;7.69;100.00;
7509	874.486572	18.022850	2	-1.000000	0	1	VRVDSTAK	R	V	sp|P78371|TCPB_HUMAN T-complex protein 1 subunit beta OS=Homo sapiens GN=CCT2 PE=1 SV=4	7	14	874.487183	-0.000610	2	1		15.374000	11.391000	5.683547e-01							nterm4^1;nterm5^1;nterm6^1;nterm7^1;cterm1^1;cterm2^1;cterm4^1;cterm6^1;	54.60;23.09;73.18;75.08;81.60;46.19;21.11;18.28;
7510	803.414978	18.024515	2	-1.000000	0	1	SGGIPALVR	K	M	sp|P14923|PLAK_HUMAN Junction plakoglobin OS=Homo sapiens GN=JUP PE=1 SV=3	9	16	868.513000	-65.098022	2	0		17.767000	15.308000	5.576848e-03	SGGIPalVR	9.293207	17.767483	15.778779	1.988704	S(5.15)G(6.43)G(10.75)I(13.85)P(15.78)A(17.77)L(17.77)V(15.72)R(13.28)	nterm2^1;nterm3^1;cterm1^1;cterm2^1;	15.14;16.27;70.42;16.06;
7511	866.460938	18.025656	2	-1.000000	0	1	HVTVEVQK	K	Y	rev_sp|Q15149|PLEC_HUMAN Plectin OS=Homo sapiens GN=PLEC PE=1 SV=3	8	14	938.518494	-72.057556	2	0		14.310000	12.834000	5.719610e-03	HVtVEVQK	8.719425	14.310620	12.834273	1.476347	H(9.71)V(9.71)T(14.31)V(12.83)E(10.09)V(7.87)Q(7.87)K(6.85)	nterm2^1;cterm1^1;cterm3^1;cterm4^1;	32.28;11.15;13.08;7.37;
7512	967.424988	18.026794	2	-1.000000	0	1	ANETAQK	K	N	rev_sp|P26641|EF1G_HUMAN Elongation factor 1-gamma OS=Homo sapiens GN=EEF1G PE=1 SV=3	7	12	760.371521	207.053467	2	0		13.160000	7.987000	3.407668e-01	aNETAQK	11.330338	13.160998	8.928545	4.232453	A(13.16)N(8.93)E(6.89)T(5.02)A(3.44)Q(1.40)K(0.00)	cterm1^1;cterm2^1;cterm3^1;cterm4^1;cterm5^1;cterm6^1;	4.06;11.60;9.65;15.80;21.75;52.84;
7513	1536.698608	18.027931	4	-1.000000	0	1	KTEVLMENFRR	K	A	sp|Q9Y265|RUVB1_HUMAN RuvB-like 1 OS=Homo sapiens GN=RUVBL1 PE=1 SV=1	4	20	1437.739746	98.958862	2	2	6M(15.9949)	11.004000	11.004000	2.757852e+00	KTEVLMEnfrR	11.004487	11.004487	9.740521	1.263966	K(4.61)T(8.48)E(8.48)V(8.48)L(8.48)M(8.48)E(9.74)N(11.00)F(11.00)R(11.00)R(6.40)	nterm1^1;nterm6^1;nterm7^1;cterm1^1;	48.26;36.71;15.28;100.00;
7515	1032.483398	18.030256	2	-1.000000	0	1	TTPMPETR	R	P	rev_sp|Q8IWT3|CUL9_HUMAN Cullin-9 OS=Homo sapiens GN=CUL9 PE=1 SV=2	4	14	931.443298	101.040100	2	0		9.736000	0.000000	8.729714e-01	TTpmpeTR	9.736173	8.303423	7.536737	0.766685	T(6.80)T(4.61)P(8.30)M(8.30)P(8.30)E(8.30)T(7.54)R(7.54)	nterm2^1;cterm2^1;cterm6^1;cterm7^1;	18.76;7.63;42.70;100.00;
7516	859.412720	18.031387	2	-1.000000	0	1	LGSSAMAPSR	R	K	sp|P60174|TPIS_HUMAN Triosephosphate isomerase OS=Homo sapiens GN=TPI1 PE=1 SV=3	5	18	991.475647	-132.062927	2	0	6M(15.9949)	8.977000	8.796000	1.391739e+00	LGSSAMAPsR	6.252704	8.977459	7.666916	1.310543	L(3.02)G(4.44)S(6.17)S(6.17)A(6.17)M(6.17)A(6.17)P(7.67)S(8.98)R(7.38)	nterm2^1;nterm7^1;cterm1^1;	5.66;6.98;20.54;
7519	993.597961	18.034889	2	-1.000000	0	1	SVAAASSLFR	K	E	rev_sp|P27708|PYR1_HUMAN CAD protein OS=Homo sapiens GN=CAD PE=1 SV=3	6	18	1007.539978	-13.942017	2	0		13.209000	9.738000	6.648904e-02	SVAAAsslfR	6.340203	13.209867	11.467286	1.742580	S(2.54)V(2.54)A(8.39)A(9.74)A(11.43)S(13.21)S(13.21)L(13.21)F(13.21)R(11.47)	nterm2^1;cterm1^1;	44.91;12.62;
7520	1144.522949	18.036022	3	-1.000000	0	1	FRQADEEAR	R	A	rev_sp|Q15149|PLEC_HUMAN Plectin OS=Homo sapiens GN=PLEC PE=1 SV=3	5	16	1120.526001	23.996948	2	1		13.048000	13.048000	1.645805e+00	frQADEEAR	8.617805	13.048217	8.617805	4.430411	F(13.05)R(13.05)Q(8.62)A(8.62)D(8.62)E(6.66)E(5.43)A(4.44)R(0.00)	cterm1^1;cterm2^1;cterm3^1;cterm4^1;cterm5^1;	84.40;29.71;16.27;100.00;18.56;
7522	776.411072	18.038334	2	-1.000000	0	1	EMQTGVR	R	R	rev_sp|O15050|TRNK1_HUMAN TPR and ankyrin repeat-containing protein 1 OS=Homo sapiens GN=TRANK1 PE=2 SV=4	5	12	819.390869	-42.979797	2	0		11.326000	11.326000	2.484822e+00	EmQTGVR	11.326661	11.326661	9.739198	1.587463	E(8.31)M(11.33)Q(9.74)T(8.51)G(8.51)V(7.53)R(3.02)	nterm1^1;cterm1^1;cterm2^1;cterm4^1;cterm5^1;	20.45;91.50;30.11;16.73;30.83;
7524	834.347900	18.040607	2	-1.000000	0	1	VCACPGR	R	D	sp|P04637|P53_HUMAN Cellular tumor antigen p53 OS=Homo sapiens GN=TP53 PE=1 SV=4	6	12	818.352722	15.995178	2	0	2C(57.02146), 4C(57.02146)	11.501000	10.738000	3.685866e+00	VCaCPGR	11.501569	11.407541	9.677996	1.729546	V(9.44)C(9.44)A(11.41)C(9.68)P(7.78)G(6.52)R(4.72)	nterm2^1;cterm1^1;cterm2^1;cterm3^1;cterm4^1;cterm5^1;	7.83;28.83;7.93;33.80;10.84;23.81;
7525	948.437500	18.041739	2	-1.000000	0	1	KQTTNVR	R	R	rev_sp|P36578|RL4_HUMAN 60S ribosomal protein L4 OS=Homo sapiens GN=RPL4 PE=1 SV=5	4	12	845.471924	102.965576	2	1		10.691000	10.075000	2.923259e+00	KqtTNVR	10.691044	10.691044	8.803509	1.887535	K(6.95)Q(10.69)T(10.69)T(8.80)N(7.59)V(7.59)R(3.74)	nterm1^1;cterm1^1;cterm3^1;cterm4^1;	42.10;47.16;31.92;94.97;
7528	1050.654541	18.045212	2	-1.000000	0	1	KAAALEAMK	R	D	sp|P31948|STIP1_HUMAN Stress-induced-phosphoprotein 1 OS=Homo sapiens GN=STIP1 PE=1 SV=1	4	16	947.510925	103.143616	2	1	8M(15.9949)	11.129000	11.129000	6.962258e-01	KAAALeamk	6.524329	11.129499	9.933716	1.195784	K(0.00)A(4.46)A(5.33)A(9.93)L(9.93)E(11.13)A(11.13)M(11.13)K(11.13)	nterm1^1;nterm2^1;nterm5^1;	86.20;16.87;10.52;
7532	929.504028	18.049871	2	-1.000000	0	1	KAEVEGK	K	D	sp|Q00839|HNRPU_HUMAN Heterogeneous nuclear ribonucleoprotein U OS=Homo sapiens GN=HNRNPU PE=1 SV=6	5	12	759.412659	170.091370	2	1		11.939000	11.939000	6.598379e-01	KAeVEGK	9.674385	11.939600	11.074156	0.865444	K(8.00)A(10.54)E(11.94)V(11.07)E(11.07)G(9.13)K(7.94)	nterm1^1;cterm1^1;cterm2^1;	93.57;19.68;65.32;
7536	761.387268	18.054497	2	-1.000000	0	1	EMGAGGLR	R	D	rev_tr|A0A087X0X3|A0A087X0X3_HUMAN Heterogeneous nuclear ribonucleoprotein M OS=Homo sapiens GN=HNRNPM PE=1 SV=1	6	14	789.380310	-27.993042	2	0		11.877000	11.877000	6.128368e-01	EmGAGGLR	9.958851	11.877289	9.958851	1.918438	E(9.96)M(11.88)G(9.92)A(7.92)G(6.36)G(6.36)L(5.07)R(3.17)	cterm1^1;cterm2^1;cterm4^1;cterm5^1;cterm6^1;	55.77;17.20;17.58;54.34;31.27;
7544	781.444458	18.063540	2	-1.000000	0	1	SAAGGTVK	K	A	rev_sp|P42766|RL35_HUMAN 60S ribosomal protein L35 OS=Homo sapiens GN=RPL35 PE=1 SV=2	5	14	689.370789	92.073669	2	0		8.281000	8.243000	5.274756e+00	saAGGTVK	8.281490	6.984027	6.310495	0.673532	S(6.98)A(6.98)A(5.01)G(5.01)G(6.31)T(4.80)V(3.45)K(1.30)	nterm4^1;cterm1^1;cterm2^1;cterm3^1;cterm6^1;	3.66;8.58;7.96;8.51;19.91;
7548	885.502625	18.067942	2	-1.000000	0	1	KLLSHQK	R	R	rev_sp|P62841|RS15_HUMAN 40S ribosomal protein S15 OS=Homo sapiens GN=RPS15 PE=1 SV=2	8	12	852.518127	32.984497	2	1		16.608000	15.766000	1.141710e-02	KlLSHQK	10.436056	16.608906	13.520962	3.087944	K(13.52)L(16.61)L(12.57)S(12.57)H(12.57)Q(9.51)K(6.06)	nterm1^1;cterm1^1;cterm2^1;cterm5^1;	43.39;25.36;5.48;100.00;
7549	901.486694	18.072290	2	-1.000000	0	1	GEAEAARR	R	A	sp|Q15149|PLEC_HUMAN Plectin OS=Homo sapiens GN=PLEC PE=1 SV=3	11	14	858.430725	43.055969	2	1		21.886999	20.260000	1.475409e-04	GEAEAArR	12.228039	21.887665	20.048874	1.838791	G(2.71)E(2.71)A(9.55)E(12.11)A(15.14)A(18.33)R(21.89)R(20.05)	nterm2^1;nterm3^1;nterm4^1;nterm5^1;nterm6^1;cterm1^1;	60.90;22.11;11.76;8.68;10.10;15.01;
7556	1184.552979	18.081173	3	-1.000000	0	1	SAVGNAAHTSDR	R	A	sp|P56945|BCAR1_HUMAN Breast cancer anti-estrogen resistance protein 1 OS=Homo sapiens GN=BCAR1 PE=1 SV=2	12	22	1184.553345	-0.000366	2	0		24.947001	10.905000	1.109281e-07							nterm2^1;nterm3^1;cterm1^1;cterm2^1;cterm3^1;cterm4^1;cterm5^1;cterm6^1;cterm7^1;cterm8^1;cterm9^1;cterm10^1;	22.88;1.69;33.56;2.84;18.30;66.87;86.34;56.13;27.95;14.15;61.10;16.09;
7557	804.377502	18.082302	2	-1.000000	0	1	ISRGTRVR	R	S	rev_tr|G3V4N7|G3V4N7_HUMAN Creatine kinase B-type (Fragment) OS=Homo sapiens GN=CKB PE=1 SV=1	5	14	943.567505	-139.190002	2	2		8.250000	8.114000	4.358930e+00	ISrGTRVR	8.250484	8.250484	7.047249	1.203236	I(5.13)S(7.05)R(8.25)G(7.03)T(7.03)R(7.03)V(6.15)R(3.12)	nterm1^1;nterm2^1;cterm1^1;cterm2^1;cterm5^1;	6.79;4.52;20.78;4.10;3.36;
7560	768.349182	18.085787	2	-1.000000	0	1	IMDLTKR	K	V	rev_sp|P14625|ENPL_HUMAN Endoplasmin OS=Homo sapiens GN=HSP90B1 PE=1 SV=1	4	12	891.484741	-123.135559	2	1	2M(15.9949)	9.985000	9.043000	1.849276e+00	imdlTKR	9.985468	6.456405	5.304299	1.152106	I(6.46)M(6.46)D(6.46)L(6.46)T(5.30)K(4.55)R(3.53)	nterm6^1;cterm1^1;cterm2^1;cterm3^1;	34.09;94.86;5.74;5.53;
7561	1011.411255	18.086918	2	-1.000000	0	1	HGAGSGQSPSR	R	G	Q86YZ3 SWISS-PROT:Q86YZ3 Tax_Id=9606 Gene_Symbol=HRNR Hornerin	5	20	1039.479492	-28.068237	2	0		11.253000	10.334000	2.400005e-01	HgagSGQSPSR	6.826723	11.253213	9.815632	1.437581	H(9.82)G(11.25)A(11.25)G(11.25)S(5.92)G(4.05)Q(4.05)S(4.05)P(4.05)S(4.05)R(2.09)	cterm1^1;cterm6^1;cterm7^1;	20.55;33.15;100.00;
7562	1306.654175	18.088049	3	-1.000000	0	1	KVSNDAKR	R	Y	sp|P13667|PDIA4_HUMAN Protein disulfide-isomerase A4 OS=Homo sapiens GN=PDIA4 PE=1 SV=2	7	14	916.508972	390.145203	2	2		13.614000	12.590000	8.846346e-01	KVsNDAKR	9.237217	13.614239	12.120817	1.493422	K(7.42)V(10.43)S(13.61)N(12.12)D(9.58)A(9.58)K(9.58)R(8.44)	nterm1^1;nterm2^1;cterm1^1;cterm4^1;	100.00;6.37;12.16;11.98;
7563	1509.688477	18.089178	4	-1.000000	0	1	VPFPALIER	R	K	rev_tr|A0A0U1RR07|A0A0U1RR07_HUMAN Synaptotagmin-like protein 2 OS=Homo sapiens GN=SYTL2 PE=1 SV=1	5	16	1040.601807	469.086670	2	0		10.837000	10.356000	2.800563e+00	VPfPALIER	10.837303	10.837303	9.165368	1.671935	V(7.62)P(7.62)F(10.84)P(9.17)A(7.54)L(5.78)I(5.78)E(5.78)R(3.21)	nterm2^1;cterm1^1;cterm4^1;cterm5^1;cterm6^1;	24.89;12.99;24.96;26.06;21.16;
7564	980.429810	18.090317	2	-1.000000	0	1	ATNYNAGDR	R	S	sp|P61626|LYSC_HUMAN Lysozyme C OS=Homo sapiens GN=LYZ PE=1 SV=1	11	16	980.431152	-0.001343	2	0		21.216999	10.218000	2.809271e-05							nterm2^1;nterm3^1;nterm4^1;cterm1^1;cterm2^1;cterm3^1;cterm4^1;cterm5^1;cterm6^1;cterm7^1;cterm8^1;	11.75;5.74;1.94;21.45;2.71;26.42;43.28;81.70;70.14;100.00;3.32;
7568	1203.715820	18.094933	3	-1.000000	0	1	KNRDYPLASK	K	D	tr|H0Y4R1|H0Y4R1_HUMAN Inosine-5'-monophosphate dehydrogenase 2 (Fragment) OS=Homo sapiens GN=IMPDH2 PE=1 SV=1	5	18	1190.640625	13.075195	2	2		12.047000	11.990000	4.824477e+00	KnrdypLASK	12.047727	12.047727	10.476717	1.571010	K(7.94)N(12.05)R(12.05)D(12.05)Y(12.05)P(12.05)L(10.48)A(9.13)S(7.58)K(4.11)	nterm1^1;cterm1^1;cterm2^1;cterm3^1;cterm4^1;	60.68;32.26;43.43;21.76;19.77;
7569	1301.615723	18.096060	3	-1.000000	0	1	TGKNKWFFQK	K	L	sp|P61353|RL27_HUMAN 60S ribosomal protein L27 OS=Homo sapiens GN=RPL27 PE=1 SV=2	5	18	1282.682129	18.933594	2	2		12.004000	11.133000	3.254611e-01	TGKNKWFFQk	6.769011	12.004166	9.736629	2.267536	T(0.00)G(4.20)K(8.24)N(8.24)K(9.74)W(9.74)F(9.74)F(9.74)Q(9.74)K(12.00)	nterm2^1;nterm4^1;nterm9^1;	20.22;24.85;100.00;
7570	1522.774658	18.097189	4	-1.000000	0	1	FLIPNASQAESK	K	V	sp|P63104|1433Z_HUMAN 14-3-3 protein zeta/delta OS=Homo sapiens GN=YWHAZ PE=1 SV=1	4	22	1303.677124	219.097534	2	0		10.994000	10.639000	1.413059e+00	FLIPNASqaesK	10.994753	7.904852	6.389583	1.515269	F(6.39)L(6.39)I(6.39)P(6.39)N(6.39)A(6.39)S(4.60)Q(7.90)A(7.90)E(7.90)S(7.90)K(4.61)	nterm7^1;cterm1^1;cterm5^1;cterm6^1;	100.00;27.10;22.48;49.68;
7571	1310.612305	18.098068	3	-1.000000	0	1	KELFSTSETQK	K	V	rev_sp|P60900|PSA6_HUMAN Proteasome subunit alpha type-6 OS=Homo sapiens GN=PSMA6 PE=1 SV=1	4	20	1296.656006	13.956299	2	1		9.952000	9.952000	1.574888e+00	KelfstseTQK	9.952628	9.952628	8.336275	1.616353	K(5.70)E(9.95)L(9.95)F(9.95)S(9.95)T(9.95)S(9.95)E(9.95)T(8.34)Q(6.73)K(4.26)	nterm1^1;cterm1^1;cterm2^1;cterm3^1;	70.48;11.92;17.68;20.08;
7579	820.430725	18.107378	2	-1.000000	0	1	VPQFSFSR	K	L	sp|P27708|PYR1_HUMAN CAD protein OS=Homo sapiens GN=CAD PE=1 SV=3	4	14	966.492249	-146.061523	2	0		10.943000	10.627000	1.426510e+00	VPqfsFSR	8.359602	10.943154	9.469350	1.473804	V(9.24)P(9.24)Q(10.94)F(10.94)S(10.94)F(9.47)S(8.36)R(4.25)	nterm2^1;cterm1^1;	70.35;60.72;
7581	878.434143	18.109402	2	-1.000000	0	1	ASDVHEVR	K	K	sp|P14618|KPYM_HUMAN Pyruvate kinase PKM OS=Homo sapiens GN=PKM PE=1 SV=4;tr|B4DNK4|B4DNK4_HUMAN Pyruvate kinase OS=Homo sapiens GN=PKM PE=1 SV=1;tr|H3BR70|H3BR70_HUMAN Pyruvate kinase OS=Homo sapiens GN=PKM PE=1 SV=1;tr|H3BTN5|H3BTN5_HUMAN Pyruvate kinase (Fragment) OS=Homo sapiens GN=PKM PE=1 SV=1	8	14	911.446045	-33.011902	2	0		15.989000	14.366000	2.559960e-03	ASDVhEVR	8.204856	15.989841	14.366512	1.623329	A(2.25)S(2.25)D(9.80)V(12.90)H(15.99)E(14.37)V(14.37)R(12.97)	nterm2^1;nterm3^1;nterm4^1;cterm1^1;cterm3^1;	29.75;32.49;2.14;2.12;2.62;
7582	781.396973	18.113750	2	-1.000000	0	1	SLSANSIK	R	V	tr|F8VPL6|F8VPL6_HUMAN Zinc finger protein Eos OS=Homo sapiens GN=IKZF4 PE=1 SV=1	5	14	818.449768	-37.052795	2	0		8.576000	8.384000	3.763400e+00	slSANSIK	8.236900	8.576139	6.288351	2.287788	S(8.58)L(8.58)S(6.29)A(3.39)N(3.39)S(2.38)I(2.38)K(0.56)	nterm5^1;cterm1^1;cterm3^1;cterm5^1;cterm6^1;	1.75;6.19;8.58;21.69;53.34;
7583	1386.620972	18.115623	3	-1.000000	0	1	QSQHMTEVVRR	K	C	sp|P04637|P53_HUMAN Cellular tumor antigen p53 OS=Homo sapiens GN=TP53 PE=1 SV=4	10	20	1385.683228	0.937744	2	1	5M(15.9949)	17.475000	8.878000	6.377834e-04							nterm2^1;cterm1^1;cterm3^1;cterm4^1;cterm5^1;cterm6^1;cterm7^1;cterm8^1;cterm9^1;cterm10^1;	1.88;8.75;2.23;8.46;5.43;7.04;7.28;8.90;4.11;4.95;
7584	770.356018	18.116756	2	-1.000000	0	1	GGAVERP	R	-	tr|H7C177|H7C177_HUMAN Trinucleotide repeat-containing gene 18 protein (Fragment) OS=Homo sapiens GN=TNRC18 PE=1 SV=8	5	12	684.355469	86.000549	2	1		12.009000	10.850000	1.756975e+00	GGAVeRP	12.009093	10.698650	9.189439	1.509212	G(6.58)G(6.58)A(9.19)V(9.19)E(10.70)R(5.82)P(5.43)	nterm2^1;nterm4^1;cterm1^1;cterm2^1;cterm3^1;	13.54;100.00;1.48;96.05;23.01;
7585	1026.484253	18.117889	2	-1.000000	0	1	VGGGAVNFSIR	R	R	rev_tr|F8W1S1|F8W1S1_HUMAN Keratin, type II cytoskeletal 74 OS=Homo sapiens GN=KRT74 PE=1 SV=1	6	20	1075.577393	-49.093140	2	0		12.962000	11.730000	2.810898e-01	VGGGAvnfsiR	8.205379	12.962316	11.345091	1.617225	V(3.60)G(4.75)G(4.75)G(4.75)A(9.76)V(12.96)N(12.96)F(12.96)S(12.96)I(12.96)R(11.35)	nterm4^1;nterm5^1;cterm1^1;	31.33;18.68;36.60;
7586	927.416199	18.119020	2	-1.000000	0	1	GGGRGGFGGR	R	G	rev_sp|P19338|NUCL_HUMAN Nucleolin OS=Homo sapiens GN=NCL PE=1 SV=3;sp|P19338|NUCL_HUMAN Nucleolin OS=Homo sapiens GN=NCL PE=1 SV=3	4	18	876.431396	50.984802	2	1		9.961000	9.961000	7.399917e+00	GGGrggFGGR	8.731766	9.961341	8.290531	1.670810	G(5.37)G(5.37)G(5.37)R(9.96)G(9.96)G(9.96)F(8.29)G(8.29)G(8.29)R(6.07)	nterm3^1;cterm1^1;cterm4^1;	28.91;53.95;53.23;
7589	854.388306	18.122496	2	-1.000000	0	1	DIAEDHR	R	R	sp|Q8IWT3|CUL9_HUMAN Cullin-9 OS=Homo sapiens GN=CUL9 PE=1 SV=2	5	12	854.388245	0.000061	2	0		10.696000	0.000000	3.434299e+00							nterm2^1;cterm1^1;cterm2^1;cterm4^1;cterm5^1;	11.80;20.56;60.37;14.41;60.72;
7591	795.460388	18.124805	2	-1.000000	0	1	KAVGGLGK	K	L	sp|P81605|DCD_HUMAN Dermcidin OS=Homo sapiens GN=DCD PE=1 SV=2	4	14	728.454407	67.005981	2	1		10.584000	10.403000	3.956491e+00	KaVGGLGK	10.584188	9.345552	8.472322	0.873231	K(5.98)A(9.35)V(8.47)G(8.47)G(8.47)L(8.47)G(8.47)K(4.61)	nterm1^1;cterm1^1;cterm6^1;cterm7^1;	100.00;47.81;9.43;8.60;
7592	1370.716431	18.125944	3	-1.000000	0	1	KDGVDFGKWR	K	A	sp|P05062|ALDOB_HUMAN Fructose-bisphosphate aldolase B OS=Homo sapiens GN=ALDOB PE=1 SV=2	4	18	1206.614502	164.101929	2	2		6.205000	0.000000	9.672025e+00	KdgVDFGKWR	6.205507	6.205507	4.950460	1.255046	K(4.95)D(6.21)G(6.21)V(4.80)D(4.80)F(4.80)G(3.84)K(3.84)W(3.84)R(1.26)	nterm1^1;cterm1^1;cterm4^1;cterm7^1;	3.51;13.26;4.08;6.20;
7594	830.444092	18.128254	2	-1.000000	0	1	KTQPGKR	K	T	rev_sp|E9PAV3|NACAM_HUMAN Nascent polypeptide-associated complex subunit alpha, muscle-specific form OS=Homo sapiens GN=NACA PE=1 SV=1	4	12	813.482056	16.962036	2	2		9.473000	9.000000	1.802694e+00	KTQPgkR	8.416763	9.473959	8.416763	1.057196	K(3.03)T(7.64)Q(8.42)P(8.42)G(9.47)K(9.47)R(7.59)	nterm1^1;nterm2^1;cterm1^1;	100.00;9.00;20.75;
7598	814.491211	18.132868	2	-1.000000	0	1	KGPTTVAK	K	A	rev_sp|P19338|NUCL_HUMAN Nucleolin OS=Homo sapiens GN=NCL PE=1 SV=3	6	14	800.475586	14.015625	2	1		11.839000	11.640000	1.617689e+00	KgPTTVAK	9.444115	11.839483	10.933178	0.906305	K(8.01)G(11.84)P(10.93)T(10.93)T(10.93)V(9.43)A(7.40)K(5.43)	nterm1^1;cterm1^1;cterm2^1;cterm3^1;	100.00;5.87;12.55;2.63;
7603	1151.560303	18.138346	3	-1.000000	0	1	KVYEEQAAK	R	L	rev_tr|J3KPS3|J3KPS3_HUMAN Fructose-bisphosphate aldolase OS=Homo sapiens GN=ALDOA PE=1 SV=1	4	16	1064.550171	87.010132	2	1		9.335000	8.090000	2.617772e+00	KvyeeQAAK	9.335331	9.335331	7.806939	1.528392	K(5.27)V(9.34)Y(9.34)E(9.34)E(9.34)Q(7.81)A(7.81)A(6.59)K(4.06)	nterm1^1;cterm1^1;cterm2^1;cterm4^1;	58.20;12.49;8.62;11.34;
7605	1510.694458	18.140612	3	-1.000000	0	1	RTKTEISEMNR	R	N	P05787 SWISS-PROT:P05787 Tax_Id=9606 Gene_Symbol=KRT8 Keratin, type II cytoskeletal 8	5	20	1379.682617	131.011841	2	2	9M(15.9949)	9.626000	9.626000	2.941033e-01	rtktEISEMNR	9.626326	9.626326	7.840814	1.785512	R(9.63)T(9.63)K(9.63)T(9.63)E(7.84)I(6.19)S(3.95)E(3.95)M(2.21)N(0.00)R(0.00)	cterm2^1;cterm3^1;cterm5^1;cterm6^1;cterm7^1;	9.08;17.00;55.57;24.28;20.39;
7607	843.455139	18.142929	2	-1.000000	0	1	KGSLPGAR	K	S	rev_tr|J3KTA4|J3KTA4_HUMAN Probable ATP-dependent RNA helicase DDX5 OS=Homo sapiens GN=DDX5 PE=1 SV=1	5	14	784.455505	58.999634	2	1		12.146000	11.118000	6.771590e+00	KgSLPGAR	12.146184	12.146184	10.696259	1.449924	K(8.14)G(12.15)S(10.70)L(9.50)P(8.61)G(8.61)A(8.61)R(4.00)	nterm1^1;cterm1^1;cterm4^1;cterm5^1;cterm6^1;	54.71;100.00;22.32;12.32;8.85;
7609	1066.453857	18.145233	2	-1.000000	0	1	GMLPHKTKR	R	G	sp|P40429|RL13A_HUMAN 60S ribosomal protein L13a OS=Homo sapiens GN=RPL13A PE=1 SV=2	4	16	1082.601807	-16.147949	2	2	2M(15.9949)	11.093000	11.093000	3.997145e-01	GMLphktkr	5.419446	11.093903	8.879857	2.214046	G(0.00)M(0.00)L(8.88)P(11.09)H(11.09)K(11.09)T(11.09)K(11.09)R(11.09)	nterm2^1;nterm3^1;	95.08;17.80;
7611	1100.532227	18.147541	2	-1.000000	0	1	NNQITNNQR	K	I	sp|P00558|PGK1_HUMAN Phosphoglycerate kinase 1 OS=Homo sapiens GN=PGK1 PE=1 SV=3	7	16	1100.532227	0.000000	2	0		14.814000	0.000000	5.365856e-04							nterm2^1;nterm3^1;cterm1^1;cterm2^1;cterm5^1;cterm6^1;cterm7^1;	15.28;30.07;12.89;26.49;100.00;82.60;27.62;
7614	1145.523193	18.150978	3	-1.000000	0	1	KYPDDYSAR	K	P	rev_sp|Q96PK6|RBM14_HUMAN RNA-binding protein 14 OS=Homo sapiens GN=RBM14 PE=1 SV=2	5	16	1113.509033	32.014160	2	1		12.291000	12.174000	1.370123e+00	KYPDdYSAR	10.896320	12.291504	10.896320	1.395184	K(9.14)Y(10.43)P(10.43)D(10.43)D(12.29)Y(10.90)S(10.90)A(9.58)R(5.55)	nterm1^1;nterm4^1;cterm1^1;cterm2^1;	36.41;92.63;56.18;48.39;
7617	939.441467	18.154457	2	-1.000000	0	1	HILGNYR	R	F	rev_sp|P46779|RL28_HUMAN 60S ribosomal protein L28 OS=Homo sapiens GN=RPL28 PE=1 SV=3	5	12	871.466431	67.975037	2	0		12.379000	12.212000	6.029066e-01	HIlgnYR	8.967768	12.379872	10.840604	1.539268	H(5.33)I(6.91)L(12.38)G(12.38)N(12.38)Y(10.84)R(9.39)	nterm2^1;cterm1^1;cterm2^1;	38.04;66.15;36.97;
7620	806.386536	18.157845	2	-1.000000	0	1	KTAMAAAK	K	A	sp|P83731|RL24_HUMAN 60S ribosomal protein L24 OS=Homo sapiens GN=RPL24 PE=1 SV=1	4	14	806.431946	-0.045410	2	1	4M(15.9949)	10.852000	10.720000	1.427009e+00							nterm1^1;cterm1^1;cterm2^1;cterm7^1;	99.69;22.84;17.17;46.36;
7622	1257.626465	18.159828	3	-1.000000	0	1	QSQHMTEVVRR	K	C	sp|P04637|P53_HUMAN Cellular tumor antigen p53 OS=Homo sapiens GN=TP53 PE=1 SV=4	6	20	1385.683228	-128.056763	2	1	5M(15.9949)	12.003000	11.321000	5.930814e-01	QSqHMTEVVRR	7.730837	12.003170	8.810303	3.192867	Q(8.81)S(8.81)Q(12.00)H(8.81)M(7.73)T(7.73)E(7.73)V(7.73)V(7.73)R(7.73)R(6.55)	nterm2^1;cterm1^1;cterm8^1;	14.59;30.33;47.73;
7623	1246.650391	18.164179	3	-1.000000	0	1	TKLTEEEKNR	K	L	P02663 SWISS-PROT:P02663 Alpha-S2-casein [Contains: Casocidin-1 - Bos taurus (Bovine).	12	18	1246.651611	-0.001221	2	2		22.480000	16.250000	5.300810e-05							nterm2^1;nterm3^1;nterm5^1;nterm6^1;cterm1^1;cterm2^1;cterm4^1;cterm5^1;cterm6^1;cterm7^1;cterm8^1;cterm9^1;	11.65;4.68;2.67;1.79;11.09;17.67;27.74;43.90;47.56;66.02;63.14;10.98;
7624	906.411316	18.165537	2	-1.000000	0	1	TVKPSECS	K	-	Q1RMN8 TREMBL:Q1RMN8 (Bos taurus) Similar to Immunoglobulin lambda-like polypeptide 1	11	14	906.411682	-0.000366	2	1	7C(57.02146)	19.804001	10.839000	4.164154e-05							nterm2^1;nterm3^1;nterm5^1;nterm6^1;nterm7^1;cterm2^1;cterm3^1;cterm4^1;cterm5^1;cterm6^1;cterm7^1;	14.55;1.13;2.44;20.52;2.42;21.60;1.75;1.08;19.85;65.30;2.95;
7627	1508.688599	18.169106	3	-1.000000	0	1	TKTEISEMNR	R	N	P05787 SWISS-PROT:P05787 Tax_Id=9606 Gene_Symbol=KRT8 Keratin, type II cytoskeletal 8	8	18	1223.581543	285.107056	2	1	8M(15.9949)	16.431999	16.292000	2.241250e-04	TKtEISEMNR	16.432886	16.432886	14.264072	2.168814	T(14.18)K(14.18)T(16.43)E(14.26)I(12.20)S(9.73)E(8.01)M(5.88)N(4.55)R(2.25)	nterm2^1;cterm1^1;cterm2^1;cterm3^1;cterm4^1;cterm5^1;cterm6^1;cterm7^1;	9.53;9.91;8.84;34.15;20.57;100.00;54.89;57.02;
7629	1206.568115	18.171429	3	-1.000000	0	1	GTGQMEGR	R	F	sp|Q9UN86|G3BP2_HUMAN Ras GTPase-activating protein-binding protein 2 OS=Homo sapiens GN=G3BP2 PE=1 SV=2	5	14	850.360291	356.207825	2	0	5M(15.9949)	11.556000	11.385000	2.714353e+00	GTgQMEGR	11.556201	9.595170	8.610710	0.984460	G(8.61)T(8.61)G(9.60)Q(8.21)M(7.32)E(7.32)G(7.32)R(2.95)	nterm2^1;cterm1^1;cterm4^1;cterm5^1;cterm6^1;	19.02;79.42;17.50;31.84;100.00;
7630	1096.516357	18.172564	2	-1.000000	0	1	NMMAACDPR	R	H	sp|P07437|TBB5_HUMAN Tubulin beta chain OS=Homo sapiens GN=TUBB PE=1 SV=2;sp|P68371|TBB4B_HUMAN Tubulin beta-4B chain OS=Homo sapiens GN=TUBB4B PE=1 SV=1;sp|Q13509|TBB3_HUMAN Tubulin beta-3 chain OS=Homo sapiens GN=TUBB3 PE=1 SV=2;sp|Q13885|TBB2A_HUMAN Tubulin beta-2A chain OS=Homo sapiens GN=TUBB2A PE=1 SV=1;sp|Q9BUF5|TBB6_HUMAN Tubulin beta-6 chain OS=Homo sapiens GN=TUBB6 PE=1 SV=1	4	16	1096.409912	0.106445	2	0	2M(15.9949), 3M(15.9949), 6C(57.02146)	9.206000	9.206000	6.438824e+00							nterm2^1;cterm1^1;cterm2^1;cterm6^1;	11.90;21.59;100.00;17.93;
7632	780.485413	18.174833	2	-1.000000	0	1	KPKTGGAK	K	K	rev_sp|P16403|H12_HUMAN Histone H1.2 OS=Homo sapiens GN=HIST1H1C PE=1 SV=2	9	14	785.475891	-4.990479	2	2		15.223000	10.519000	4.114691e-03	KPKTgGAK	6.708121	15.223641	13.687772	1.535870	K(3.09)P(7.48)K(10.16)T(13.56)G(15.22)G(13.69)A(13.69)K(11.96)	nterm1^1;nterm2^1;nterm3^1;cterm1^1;	15.16;7.92;1.55;5.54;
7633	1293.750244	18.175966	3	-1.000000	0	1	KDKDPVNK	K	S	sp|P62851|RS25_HUMAN 40S ribosomal protein S25 OS=Homo sapiens GN=RPS25 PE=1 SV=1	5	14	942.513428	351.236816	2	2		10.778000	9.967000	2.043610e+00	KDKdpVNK	10.778484	10.778484	9.967361	0.811123	K(6.01)D(9.97)K(9.97)D(10.78)P(10.78)V(9.53)N(7.98)K(4.77)	nterm1^1;nterm3^1;cterm1^1;cterm2^1;cterm3^1;	52.52;6.58;24.68;33.65;9.33;
7635	794.392090	18.178272	2	-1.000000	0	1	KEAGETK	K	Q	rev_sp|P63104|1433Z_HUMAN 14-3-3 protein zeta/delta OS=Homo sapiens GN=YWHAZ PE=1 SV=1	6	12	761.391907	33.000183	2	1		13.012000	12.003000	8.506879e-01	KEageTK	10.058834	13.012336	11.822968	1.189368	K(8.78)E(11.82)A(13.01)G(13.01)E(13.01)T(11.81)K(8.37)	nterm1^1;nterm2^1;cterm1^1;cterm2^1;	100.00;15.60;43.54;6.98;
7640	760.364258	18.184065	2	-1.000000	0	1	QSLEEAAK	K	T	sp|P15924|DESP_HUMAN Desmoplakin OS=Homo sapiens GN=DSP PE=1 SV=3	6	14	874.439575	-114.075317	2	0		13.037000	11.370000	1.622386e+00	QslEEAAK	13.037828	11.517816	11.425775	0.092041	Q(8.38)S(11.52)L(11.52)E(11.43)E(10.20)A(10.20)A(8.96)K(4.66)	nterm1^1;nterm3^1;cterm1^1;cterm2^1;cterm3^1;cterm4^1;cterm5^1;	23.07;29.67;73.94;53.48;13.52;17.40;36.68;
7643	1158.574219	18.187515	3	-1.000000	0	1	KDRTPPPR	R	F	sp|P62854|RS26_HUMAN 40S ribosomal protein S26 OS=Homo sapiens GN=RPS26 PE=1 SV=3	4	14	965.540588	193.033630	2	2		8.720000	8.413000	2.851979e+00	KdrtpPPR	8.720366	8.720366	7.590602	1.129764	K(6.54)D(8.72)R(8.72)T(8.72)P(8.72)P(7.59)P(4.64)R(2.18)	nterm1^1;cterm1^1;cterm2^1;cterm3^1;	8.87;11.62;100.00;3.53;
7645	929.468018	18.189800	2	-1.000000	0	1	QALSMKPR	K	N	rev_sp|P46777|RL5_HUMAN 60S ribosomal protein L5 OS=Homo sapiens GN=RPL5 PE=1 SV=3	4	14	945.506531	-16.038513	2	1	5M(15.9949)	10.788000	10.788000	4.764310e-01	QALsmkpR	6.276090	10.788557	9.621849	1.166708	Q(2.55)A(2.55)L(9.14)S(10.79)M(10.79)K(10.79)P(10.79)R(9.62)	nterm2^1;cterm1^1;	41.47;12.82;
7652	1174.611084	18.197891	3	-1.000000	0	1	RTEEENLRK	R	K	sp|P04637|P53_HUMAN Cellular tumor antigen p53 OS=Homo sapiens GN=TP53 PE=1 SV=4	9	16	1173.610107	1.000977	2	2		16.865000	13.401000	8.759971e-04							nterm2^1;nterm3^1;nterm4^1;nterm5^1;cterm1^1;cterm2^1;cterm3^1;cterm4^1;cterm5^1;	18.26;39.87;45.23;5.52;16.55;7.94;19.80;15.43;7.61;
7655	1012.475220	18.201391	2	-1.000000	0	1	VNFTVDQIR	M	A	sp|P13639|EF2_HUMAN Elongation factor 2 OS=Homo sapiens GN=EEF2 PE=1 SV=4	4	16	1132.587646	-120.112427	2	0	N-term(42.0106)	10.285000	8.737000	1.393222e+00	VNFTVDqIR	8.874924	10.285930	8.955681	1.330249	V(4.27)N(4.27)F(4.27)T(4.27)V(4.27)D(5.68)Q(10.29)I(8.96)R(7.18)	nterm6^1;cterm1^1;cterm2^1;	100.00;25.65;10.10;
7656	1412.693359	18.202524	3	-1.000000	0	1	ERREAEQR	K	A	rev_sp|Q9Y266|NUDC_HUMAN Nuclear migration protein nudC OS=Homo sapiens GN=NUDC PE=1 SV=1	5	14	1072.537231	340.156128	2	2		10.412000	10.156000	4.330857e-01	ERREAeQR	7.184428	10.412339	8.771523	1.640816	E(3.96)R(3.96)R(3.96)E(3.96)A(5.32)E(10.41)Q(8.77)R(7.28)	nterm5^1;cterm1^1;cterm2^1;	25.14;13.84;12.39;
7659	835.416626	18.205957	2	-1.000000	0	1	GRGRPFAGR	R	G	rev_sp|Q9Y2W1|TR150_HUMAN Thyroid hormone receptor-associated protein 3 OS=Homo sapiens GN=THRAP3 PE=1 SV=2	4	16	972.536560	-137.119934	2	2		9.148000	7.197000	1.588407e+00	GRGRpFAGR	3.524889	9.148687	7.873514	1.275174	G(7.87)R(7.87)G(7.87)R(7.87)P(9.15)F(4.80)A(4.80)G(3.53)R(1.19)	cterm1^1;cterm2^1;	13.86;3.12;
7661	1423.628540	18.208260	3	-1.000000	0	1	MDSPSATVVSAVQSR	R	C	Q6KB66-1 SWISS-PROT:Q6KB66-1 Tax_Id=9606 Gene_Symbol=KRT80 Isoform 1 of Keratin, type II cytoskeletal 80	4	28	1549.740479	-126.111938	2	0	1M(15.9949)	10.583000	10.087000	9.533447e-01	MDspsatvvsAVQSR	10.583025	10.583025	8.981878	1.601147	M(7.27)D(7.27)S(10.58)P(10.58)S(10.58)A(10.58)T(10.58)V(10.58)V(10.58)S(10.58)A(8.98)V(7.31)Q(7.31)S(7.31)R(3.31)	nterm2^1;cterm1^1;cterm4^1;cterm5^1;	27.42;54.74;90.34;94.73;
7663	1089.480957	18.210243	2	-1.000000	0	1	VCACPGRDR	R	R	sp|P04637|P53_HUMAN Cellular tumor antigen p53 OS=Homo sapiens GN=TP53 PE=1 SV=4	10	16	1089.480713	0.000244	2	1	2C(57.02146), 4C(57.02146)	20.087999	11.908000	1.778525e-03							nterm2^1;nterm3^1;nterm4^1;nterm8^1;cterm1^1;cterm2^1;cterm5^1;cterm6^1;cterm7^1;cterm8^1;	43.99;26.48;10.56;99.42;100.00;8.16;29.57;8.46;19.91;3.85;
7664	1189.530396	18.214592	3	-1.000000	0	1	CSGGALVSSIR	R	S	rev_P02533 SWISS-PROT:P02533 Tax_Id=9606 Gene_Symbol=KRT14 Keratin, type I cytoskeletal 14;rev_P08779 SWISS-PROT:P08779 Tax_Id=9606 Gene_Symbol=KRT16 Keratin, type I cytoskeletal 16	5	20	1105.554932	83.975464	2	0	1C(57.02146)	11.804000	11.505000	2.797255e-01	CSGGALVssiR	8.817553	11.804306	10.345146	1.459160	C(3.64)S(3.64)G(3.64)G(3.64)A(3.64)L(3.64)V(8.95)S(11.80)S(11.80)I(11.80)R(10.35)	nterm6^1;nterm7^1;cterm1^1;	74.90;13.29;38.28;
7665	1138.572388	18.216099	3	-1.000000	0	1	GAKNGKNAK	K	K	sp|P19338|NUCL_HUMAN Nucleolin OS=Homo sapiens GN=NCL PE=1 SV=3	6	16	886.498413	252.073975	2	2		12.681000	11.615000	2.806405e+00	GAkNGKNAK	12.681352	8.572515	7.746519	0.825997	G(7.75)A(7.75)K(8.57)N(6.96)G(6.96)K(6.96)N(6.96)A(5.55)K(4.93)	nterm2^1;nterm8^1;cterm1^1;cterm2^1;cterm6^1;cterm7^1;	15.40;54.13;16.70;17.60;22.90;39.20;
7666	990.412354	18.217230	2	-1.000000	0	1	DRGPCACVR	R	V	rev_sp|P04637|P53_HUMAN Cellular tumor antigen p53 OS=Homo sapiens GN=TP53 PE=1 SV=4	7	16	1089.480713	-99.068359	2	1	5C(57.02146), 7C(57.02146)	15.601000	14.041000	3.137880e-03	DRGPCACvR	11.070721	15.601866	11.854742	3.747124	D(9.11)R(9.11)G(9.90)P(9.90)C(10.66)A(11.85)C(11.85)V(15.60)R(11.85)	nterm4^1;nterm5^1;nterm7^1;cterm1^1;	6.92;9.49;90.70;100.00;
7667	796.480103	18.218357	2	-1.000000	0	1	KAGGTKPK	K	K	sp|P16403|H12_HUMAN Histone H1.2 OS=Homo sapiens GN=HIST1H1C PE=1 SV=2	6	14	785.475891	11.004211	2	2		11.666000	10.445000	8.348535e-01	KaGGTKPK	10.856742	11.666810	8.769510	2.897300	K(8.77)A(11.67)G(8.21)G(8.21)T(8.21)K(6.78)P(4.82)K(3.44)	nterm1^1;cterm1^1;cterm2^1;cterm3^1;cterm6^1;	31.19;3.99;10.16;5.48;49.70;
7669	1256.682739	18.220633	3	-1.000000	0	1	KDVDNAYMIK	K	V	P35908 SWISS-PROT:P35908 Tax_Id=9606 Gene_Symbol=KRT2 Keratin, type II cytoskeletal 2 epidermal;P35908v2 SWISS-PROT:P35908 Tax_Id=9606 Gene_Symbol=KRT2 Keratin, type II cytoskeletal 2 epidermal	7	18	1211.585449	45.097290	2	1	8M(15.9949)	13.205000	11.796000	1.958619e-01	KDvDNAYMIK	8.410976	13.205963	11.534094	1.671869	K(9.52)D(11.53)V(13.21)D(11.50)N(9.88)A(8.41)Y(8.41)M(8.41)I(7.13)K(4.49)	nterm1^1;nterm2^1;cterm1^1;cterm2^1;	38.99;5.42;14.06;11.25;
7670	1305.667358	18.221760	3	-1.000000	0	1	KSKNVLNQVQR	K	K	rev_sp|P15924|DESP_HUMAN Desmoplakin OS=Homo sapiens GN=DSP PE=1 SV=3	6	20	1312.757446	-7.090088	2	2		11.046000	11.009000	1.705512e+00	KSKNVLnqVQR	8.321735	11.046350	9.568762	1.477589	K(4.69)S(6.97)K(8.32)N(8.32)V(8.32)L(8.32)N(11.05)Q(11.05)V(9.57)Q(8.38)R(7.56)	nterm1^1;nterm2^1;cterm1^1;cterm2^1;cterm3^1;	9.70;9.13;6.89;5.26;6.06;
7673	799.502502	18.224886	2	-1.000000	0	1	KAAGGATPK	K	K	sp|P16403|H12_HUMAN Histone H1.2 OS=Homo sapiens GN=HIST1H1C PE=1 SV=2	6	16	799.455139	0.047363	2	1		9.954000	7.729000	1.807717e+00							nterm1^1;nterm4^1;nterm5^1;cterm1^1;cterm7^1;cterm8^1;	10.26;13.43;9.19;1.10;12.94;3.74;
7674	1292.694092	18.229235	3	-1.000000	0	1	LAPDYDALDVANK	R	I	sp|P62750|RL23A_HUMAN 60S ribosomal protein L23a OS=Homo sapiens GN=RPL23A PE=1 SV=1	9	24	1403.693115	-110.999023	2	0		16.212999	13.161000	4.776789e-03	LApdydALDVANK	8.492167	16.213566	14.352746	1.860820	L(10.27)A(11.76)P(16.21)D(16.21)Y(16.21)D(16.21)A(14.35)L(14.35)D(12.90)V(10.89)A(9.57)N(8.26)K(7.47)	nterm1^1;nterm2^1;cterm1^1;cterm2^1;cterm5^1;	1.85;6.95;10.07;26.32;9.81;
7675	836.342773	18.230835	2	-1.000000	0	1	HFGMLRR	K	W	sp|Q16543|CDC37_HUMAN Hsp90 co-chaperone Cdc37 OS=Homo sapiens GN=CDC37 PE=1 SV=1	5	12	915.486084	-79.143311	2	1		9.953000	9.953000	2.436408e-01	HFgmlrR	6.200445	9.953146	8.702868	1.250278	H(2.03)F(4.69)G(9.95)M(9.95)L(9.95)R(9.95)R(8.70)	nterm1^1;nterm2^1;cterm1^1;	1.57;30.81;7.61;
7676	830.380859	18.231968	2	-1.000000	0	1	KVGAKGR	R	N	rev_tr|B4DY08|B4DY08_HUMAN Heterogeneous nuclear ribonucleoproteins C1/C2 OS=Homo sapiens GN=HNRNPC PE=1 SV=1	4	12	714.450012	115.930847	2	2		10.327000	10.249000	4.562815e+00	KvgAKGR	10.327186	10.327186	9.097956	1.229230	K(5.72)V(10.33)G(10.33)A(9.10)K(8.30)G(8.30)R(4.61)	nterm1^1;cterm1^1;cterm3^1;cterm4^1;	100.00;40.41;4.28;6.24;
7677	874.461975	18.233101	2	-1.000000	0	1	FSESLQR	K	S	rev_sp|Q08945|SSRP1_HUMAN FACT complex subunit SSRP1 OS=Homo sapiens GN=SSRP1 PE=1 SV=1	7	12	865.429382	9.032593	2	0		13.323000	12.545000	2.912936e-02	fSESLQR	7.874106	13.323152	11.446452	1.876699	F(13.32)S(11.45)E(10.18)S(7.61)L(6.57)Q(3.59)R(0.00)	cterm1^1;cterm4^1;cterm5^1;cterm6^1;	36.17;20.77;10.13;42.45;
7680	846.424683	18.236607	2	-1.000000	0	1	QSVELCKK	K	D	tr|A0A087WVQ6|A0A087WVQ6_HUMAN Clathrin heavy chain OS=Homo sapiens GN=CLTC PE=1 SV=1	8	14	990.516785	-144.092102	2	1	6C(57.02146)	15.399000	13.567000	2.629601e-02	QSVElcKK	7.422334	15.399918	13.567640	1.832277	Q(3.98)S(7.20)V(10.85)E(13.36)L(15.40)C(15.40)K(13.57)K(11.87)	nterm1^1;nterm2^1;cterm1^1;cterm2^1;	5.41;10.26;18.12;8.59;
7682	951.451477	18.238882	2	-1.000000	0	1	AMKQVAGTMK	R	L	sp|P25705|ATPA_HUMAN ATP synthase subunit alpha, mitochondrial OS=Homo sapiens GN=ATP5A1 PE=1 SV=1	7	18	1079.546631	-128.095154	2	1	2M(15.9949)	14.399000	12.836000	1.745227e-02	AMkQVAGTMK	10.980350	14.399333	10.980350	3.418983	A(10.98)M(10.98)K(14.40)Q(10.98)V(9.35)A(9.35)G(8.15)T(8.15)M(8.15)K(7.16)	nterm2^1;cterm1^1;cterm4^1;cterm6^1;cterm7^1;	23.49;18.86;7.65;22.76;54.87;
7683	806.403809	18.240013	2	-1.000000	0	1	LGGAGMER	R	M	tr|A0A087X0X3|A0A087X0X3_HUMAN Heterogeneous nuclear ribonucleoprotein M OS=Homo sapiens GN=HNRNPM PE=1 SV=1	7	14	805.375183	1.028625	2	0	6M(15.9949)	9.866000	8.833000	2.518761e+00							nterm2^1;nterm3^1;cterm1^1;cterm2^1;cterm4^1;cterm6^1;cterm7^1;	1.94;1.62;9.47;1.32;2.40;2.49;6.89;
7684	1034.517334	18.241144	2	-1.000000	0	1	KGAAIPAKGAK	K	N	sp|P19338|NUCL_HUMAN Nucleolin OS=Homo sapiens GN=NCL PE=1 SV=3	5	20	1010.623596	23.893738	2	2		9.776000	9.116000	4.497477e-02	KGaAIPAKGAK	3.396026	9.776236	9.488453	0.287783	K(6.06)G(8.52)A(9.78)A(6.36)I(6.36)P(6.36)A(6.36)K(6.36)G(9.49)A(8.05)K(8.05)	nterm1^1;cterm2^1;	7.00;4.26;
7685	843.490173	18.242273	2	-1.000000	0	1	KENQAPR	R	E	rev_tr|A0A087X0X3|A0A087X0X3_HUMAN Heterogeneous nuclear ribonucleoprotein M OS=Homo sapiens GN=HNRNPM PE=1 SV=1	4	12	841.440613	2.049561	2	1		10.712000	10.507000	1.581054e+00							nterm1^1;cterm1^1;cterm4^1;cterm5^1;	67.87;58.61;9.56;42.10;
7686	968.430542	18.243404	2	-1.000000	0	1	MATTMIQSK	R	V	tr|Q5T987|Q5T987_HUMAN Inter-alpha-trypsin inhibitor heavy chain H2 (Fragment) OS=Homo sapiens GN=ITIH2 PE=1 SV=1	7	16	1041.483398	-73.052856	2	0	1M(15.9949), 5M(15.9949)	13.708000	11.965000	2.560345e-02	MAttMIQSK	10.397171	13.708747	11.965466	1.743281	M(9.80)A(9.80)T(13.71)T(13.71)M(11.97)I(9.24)Q(9.24)S(7.83)K(6.96)	nterm2^1;cterm1^1;cterm2^1;cterm4^1;cterm5^1;	14.32;14.56;32.48;27.19;21.14;
7687	1221.658203	18.244534	3	-1.000000	0	1	KAAALEFLNR	R	F	sp|P31948|STIP1_HUMAN Stress-induced-phosphoprotein 1 OS=Homo sapiens GN=STIP1 PE=1 SV=1	5	18	1131.639893	90.018311	2	1		11.102000	11.030000	3.844422e+00	KAAALEFLnR	9.796574	11.102438	9.796574	1.305864	K(3.21)A(7.71)A(8.60)A(8.60)L(8.60)E(9.80)F(9.80)L(9.80)N(11.10)R(9.63)	nterm1^1;nterm2^1;nterm5^1;cterm1^1;	90.32;19.89;11.18;24.68;
7688	782.476807	18.245663	2	-1.000000	0	1	EIEEPDR	K	Y	rev_sp|P08865|RSSA_HUMAN 40S ribosomal protein SA OS=Homo sapiens GN=RPSA PE=1 SV=4	5	12	886.403198	-103.926392	2	0		10.673000	9.944000	2.495580e+00	EiEEPDR	10.673102	10.673102	9.195300	1.477802	E(7.92)I(10.67)E(9.20)E(7.61)P(5.77)D(5.77)R(2.75)	nterm1^1;cterm1^1;cterm3^1;cterm4^1;cterm5^1;	15.62;20.62;43.68;40.81;10.07;
7690	905.475952	18.247969	2	-1.000000	0	1	TVKPSECS	K	-	Q1RMN8 TREMBL:Q1RMN8 (Bos taurus) Similar to Immunoglobulin lambda-like polypeptide 1	6	14	906.411682	-0.935730	2	1	7C(57.02146)	12.224000	8.457000	2.084491e-01							nterm2^1;nterm6^1;cterm2^1;cterm5^1;cterm6^1;cterm7^1;	12.64;24.00;17.91;22.25;70.39;5.33;
7692	870.354248	18.250261	2	-1.000000	0	1	FSSSGGGGGGGR	R	F	sp|P35527|K1C9_HUMAN Keratin, type I cytoskeletal 9 OS=Homo sapiens GN=KRT9 PE=1 SV=3	7	22	981.426392	-111.072144	2	0		13.707000	9.472000	6.503479e-02	FSSSGGGGggGR	8.388998	13.707684	11.958215	1.749469	F(3.82)S(3.82)S(7.77)S(9.25)G(9.25)G(9.25)G(9.25)G(9.25)G(13.71)G(13.71)G(11.96)R(10.36)	nterm2^1;nterm8^1;cterm1^1;cterm2^1;	6.05;42.20;12.66;10.13;
7693	858.420898	18.251390	2	-1.000000	0	1	SISETGPK	R	L	rev_Q86YZ3 SWISS-PROT:Q86YZ3 Tax_Id=9606 Gene_Symbol=HRNR Hornerin	4	14	817.418152	41.002747	2	0		9.559000	9.139000	6.164435e+00	SIsetgPK	9.559762	8.346822	6.240498	2.106324	S(6.24)I(6.24)S(8.35)E(8.35)T(8.35)G(8.35)P(5.55)K(3.32)	nterm2^1;cterm1^1;cterm2^1;cterm6^1;	27.64;9.28;67.00;9.24;
7696	1065.556519	18.254831	2	-1.000000	0	1	QIQQALER	K	T	rev_sp|P60842|IF4A1_HUMAN Eukaryotic initiation factor 4A-I OS=Homo sapiens GN=EIF4A1 PE=1 SV=1	4	14	984.535217	81.021301	2	0		9.915000	9.567000	1.518628e+00	QIQQAleR	7.676685	9.915718	8.982886	0.932832	Q(2.73)I(2.73)Q(5.32)Q(5.32)A(7.68)L(9.92)E(9.92)R(8.98)	nterm2^1;nterm4^1;cterm1^1;	13.30;56.81;15.39;
7697	808.373779	18.255960	2	-1.000000	0	1	KGTANAR	R	M	sp|P84098|RL19_HUMAN 60S ribosomal protein L19 OS=Homo sapiens GN=RPL19 PE=1 SV=1	4	12	716.392883	91.980896	2	1		8.578000	8.326000	1.022152e+01	KgtANAR	8.578882	8.578882	7.282377	1.296505	K(5.71)G(8.58)T(8.58)A(7.28)N(6.42)A(6.42)R(2.87)	nterm1^1;cterm1^1;cterm3^1;cterm4^1;	17.64;34.82;6.41;9.02;
7698	758.437683	18.257088	2	-1.000000	0	1	EPSGGGAGLR	K	A	rev_sp|Q9UNE7|CHIP_HUMAN E3 ubiquitin-protein ligase CHIP OS=Homo sapiens GN=STUB1 PE=1 SV=2	7	18	899.446045	-141.008362	2	0		13.722000	11.726000	2.003947e-01	epsGGGAGLR	11.953826	13.722658	10.138815	3.583843	E(13.72)P(13.72)S(13.72)G(10.14)G(7.89)G(6.29)A(5.04)G(5.04)L(4.04)R(0.00)	cterm1^1;cterm2^1;cterm4^1;cterm5^1;cterm6^1;cterm7^1;	56.97;20.10;12.41;21.41;100.00;4.96;
7699	1234.589111	18.258217	2	-1.000000	0	1	TVVNKDVFR	K	D	sp|P61353|RL27_HUMAN 60S ribosomal protein L27 OS=Homo sapiens GN=RPL27 PE=1 SV=2	6	16	1076.597778	157.991333	2	1		13.376000	11.958000	6.039485e-02	TVVNkdvfR	6.745315	13.376580	11.958131	1.418449	T(1.87)V(1.87)V(9.04)N(11.70)K(13.38)D(13.38)V(13.38)F(13.38)R(11.96)	nterm2^1;nterm3^1;cterm1^1;	54.92;10.89;6.46;
7700	1248.622070	18.259344	3	-1.000000	0	1	TKLTEEEKNR	K	L	P02663 SWISS-PROT:P02663 Alpha-S2-casein [Contains: Casocidin-1 - Bos taurus (Bovine).	8	18	1246.651611	1.970459	2	2		14.640000	13.725000	2.557714e+00							nterm2^1;nterm3^1;cterm1^1;cterm2^1;cterm4^1;cterm5^1;cterm6^1;cterm7^1;	7.60;5.21;31.50;10.17;11.82;19.95;26.76;23.48;
7703	903.498901	18.262756	2	-1.000000	0	1	KISSPTGSK	R	D	sp|Q99623|PHB2_HUMAN Prohibitin-2 OS=Homo sapiens GN=PHB2 PE=1 SV=2	6	16	903.502502	-0.003601	2	1		13.763000	11.775000	6.827386e-01							nterm1^1;nterm2^1;cterm1^1;cterm5^1;cterm7^1;cterm8^1;	91.41;11.66;12.25;29.21;100.00;50.37;
7704	848.396545	18.263884	2	-1.000000	0	1	KAYAASR	K	N	rev_sp|P31948|STIP1_HUMAN Stress-induced-phosphoprotein 1 OS=Homo sapiens GN=STIP1 PE=1 SV=1	5	12	765.413269	82.983276	2	1		9.332000	8.304000	7.122521e+00	KAYAAsR	9.332423	7.658738	6.870103	0.788635	K(2.46)A(4.83)Y(4.83)A(4.83)A(6.22)S(7.66)R(6.87)	nterm1^1;nterm4^1;nterm5^1;nterm6^1;cterm1^1;	10.66;10.83;8.62;10.02;11.73;
7705	1295.632568	18.265013	3	-1.000000	0	1	IDLKFIDTTSK	K	F	sp|P39023|RL3_HUMAN 60S ribosomal protein L3 OS=Homo sapiens GN=RPL3 PE=1 SV=2	5	20	1279.702271	15.930298	2	1		8.885000	8.885000	2.277647e+00	idlkfiDTTSK	8.885281	8.885281	6.951734	1.933547	I(8.89)D(8.89)L(8.89)K(8.89)F(8.89)I(8.89)D(6.95)T(4.90)T(3.24)S(1.18)K(0.00)	cterm1^1;cterm2^1;cterm3^1;cterm4^1;cterm5^1;	3.27;9.45;9.77;21.06;16.67;
7707	865.438843	18.267141	2	-1.000000	0	1	ITTRTLK	K	A	sp|P49720|PSB3_HUMAN Proteasome subunit beta type-3 OS=Homo sapiens GN=PSMB3 PE=1 SV=2	6	12	831.517761	33.921082	2	1		12.228000	12.005000	1.621066e-01	ITTrTLK	4.515489	12.228515	11.424748	0.803766	I(2.37)T(5.82)T(10.71)R(12.23)T(11.42)L(11.42)K(10.01)	nterm2^1;cterm1^1;	18.93;4.83;
7709	765.369202	18.273436	2	-1.000000	0	1	AGMSSLKG	R	-	sp|P40227|TCPZ_HUMAN T-complex protein 1 subunit zeta OS=Homo sapiens GN=CCT6A PE=1 SV=3	8	14	765.369019	0.000183	2	1	3M(15.9949)	15.191000	10.378000	1.350632e-01							nterm2^1;nterm3^1;cterm2^1;cterm3^1;cterm4^1;cterm5^1;cterm6^1;cterm7^1;	13.01;7.98;36.87;8.00;14.73;39.46;14.80;17.06;
7710	799.455750	18.274563	2	-1.000000	0	1	KAAGGATPK	K	K	sp|P16403|H12_HUMAN Histone H1.2 OS=Homo sapiens GN=HIST1H1C PE=1 SV=2	7	16	799.455139	0.000610	2	1		12.662000	8.359000	1.131444e-01							nterm1^1;nterm2^1;nterm4^1;nterm5^1;cterm1^1;cterm7^1;cterm8^1;	20.88;2.10;15.18;8.81;1.98;33.36;11.33;
7714	1096.411011	18.279219	2	-1.000000	0	1	NMMAACDPR	R	H	sp|P07437|TBB5_HUMAN Tubulin beta chain OS=Homo sapiens GN=TUBB PE=1 SV=2;sp|P68371|TBB4B_HUMAN Tubulin beta-4B chain OS=Homo sapiens GN=TUBB4B PE=1 SV=1;sp|Q13509|TBB3_HUMAN Tubulin beta-3 chain OS=Homo sapiens GN=TUBB3 PE=1 SV=2;sp|Q13885|TBB2A_HUMAN Tubulin beta-2A chain OS=Homo sapiens GN=TUBB2A PE=1 SV=1;sp|Q9BUF5|TBB6_HUMAN Tubulin beta-6 chain OS=Homo sapiens GN=TUBB6 PE=1 SV=1	12	16	1096.409912	0.001099	2	0	2M(15.9949), 3M(15.9949), 6C(57.02146)	21.705000	11.450000	2.810283e-04							nterm2^1;nterm3^1;nterm4^1;nterm5^1;nterm7^1;cterm1^1;cterm2^1;cterm3^1;cterm4^1;cterm5^1;cterm6^1;cterm7^1;	13.50;4.72;5.68;4.02;4.22;3.86;100.00;1.09;4.39;8.59;12.63;6.87;
7715	1145.605835	18.280350	3	-1.000000	0	1	VAAAPASGALR	R	R	sp|P06576|ATPB_HUMAN ATP synthase subunit beta, mitochondrial OS=Homo sapiens GN=ATP5B PE=1 SV=3	6	20	982.555908	163.049927	2	0		12.314000	12.262000	4.641678e-01	VAAapaSGALR	7.289627	12.314019	10.562934	1.751085	V(4.56)A(6.10)A(10.37)A(12.31)P(12.31)A(12.31)S(10.56)G(10.56)A(10.56)L(10.56)R(8.82)	nterm2^1;cterm1^1;cterm5^1;	15.40;31.65;15.93;
7722	857.417603	18.288401	2	-1.000000	0	1	KGTDVPK	R	W	sp|P07355|ANXA2_HUMAN Annexin A2 OS=Homo sapiens GN=ANXA2 PE=1 SV=2	4	12	743.417725	113.999878	2	1		9.162000	8.484000	7.983532e+00	KGtdvPK	9.162590	9.162590	8.292767	0.869823	K(5.22)G(8.29)T(9.16)D(9.16)V(9.16)P(6.06)K(3.94)	nterm1^1;nterm2^1;cterm1^1;cterm2^1;	21.52;4.16;8.35;84.46;
7725	816.414856	18.291834	2	-1.000000	0	1	ATGSEVSQR	K	K	sp|P15924|DESP_HUMAN Desmoplakin OS=Homo sapiens GN=DSP PE=1 SV=3	5	16	933.451538	-117.036682	2	0		11.041000	10.998000	3.345877e+00	ATgseVSQR	11.041475	11.041475	9.539355	1.502120	A(7.14)T(7.14)G(11.04)S(11.04)E(11.04)V(9.54)S(7.78)Q(6.87)R(3.90)	nterm2^1;cterm1^1;cterm2^1;cterm3^1;cterm4^1;	49.54;19.38;4.86;22.51;5.74;
7729	931.435120	18.296223	2	-1.000000	0	1	IATINAR	R	M	rev_sp|P49368|TCPG_HUMAN T-complex protein 1 subunit gamma OS=Homo sapiens GN=CCT3 PE=1 SV=4	7	12	757.444641	173.990479	2	0		14.330000	14.303000	3.329056e-02	IATinAR	8.580481	14.330281	12.530223	1.800058	I(4.57)A(6.26)T(11.59)I(14.33)N(14.33)A(12.53)R(11.12)	nterm2^1;nterm3^1;cterm1^1;cterm2^1;	23.91;3.80;4.39;43.67;
7730	844.487549	18.300583	2	-1.000000	0	1	GRISGGRGR	R	G	rev_sp|Q12906|ILF3_HUMAN Interleukin enhancer-binding factor 3 OS=Homo sapiens GN=ILF3 PE=1 SV=3	7	16	914.515808	-70.028259	2	2		13.093000	12.959000	8.715175e-02	GRISgGRGR	7.546875	13.093163	11.462598	1.630566	G(8.59)R(8.59)I(9.94)S(9.94)G(13.09)G(11.46)R(11.46)G(8.92)R(6.79)	nterm4^1;cterm1^1;cterm2^1;	27.75;29.05;5.09;
7731	1331.576416	18.302660	3	-1.000000	0	1	NHEEEMKDLR	K	N	P13645 SWISS-PROT:P13645 Tax_Id=9606 Gene_Symbol=KRT10 Keratin, type I cytoskeletal 10	7	18	1299.587646	31.988770	2	1		9.676000	8.977000	4.832189e-02	NHEEEmKDLR	7.921664	9.676461	8.004919	1.671542	N(6.04)H(6.04)E(6.86)E(6.86)E(6.86)M(9.68)K(8.00)D(6.36)L(4.07)R(2.89)	nterm2^1;nterm5^1;cterm1^1;cterm2^1;cterm3^1;cterm4^1;	2.25;1.01;1.72;10.26;4.38;1.22;
7732	1403.608643	18.303801	3	-1.000000	0	1	ESVFTVEGGHR	R	A	sp|Q99623|PHB2_HUMAN Prohibitin-2 OS=Homo sapiens GN=PHB2 PE=1 SV=2	6	20	1216.583496	187.025146	2	0		11.183000	9.625000	1.719568e-04	esvfTVEGGHR	9.775213	11.183514	9.528246	1.655268	E(11.18)S(11.18)V(11.18)F(11.18)T(9.53)V(6.60)E(3.78)G(3.78)G(3.78)H(2.09)R(0.00)	cterm1^1;cterm2^1;cterm5^1;cterm6^1;cterm7^1;	8.06;13.92;100.00;18.05;6.57;
7733	871.452881	18.304935	2	-1.000000	0	1	AAQLFWEK	K	A	rev_tr|A0A0J9YXP8|A0A0J9YXP8_HUMAN Glucose-6-phosphate isomerase (Fragment) OS=Homo sapiens GN=GPI PE=1 SV=1	7	14	991.512695	-120.059814	2	0		13.866000	13.149000	1.758970e-01	AAQLFweK	8.008295	13.866338	12.409016	1.457322	A(2.33)A(2.33)Q(6.65)L(10.19)F(10.19)W(13.87)E(13.87)K(12.41)	nterm2^1;nterm3^1;nterm5^1;cterm1^1;	9.15;6.39;33.20;10.28;
7734	768.396851	18.306072	2	-1.000000	0	1	GPNEAAHK	K	T	rev_sp|Q00839|HNRPU_HUMAN Heterogeneous nuclear ribonucleoprotein U OS=Homo sapiens GN=HNRNPU PE=1 SV=6	5	14	822.398376	-54.001526	2	0		11.998000	11.309000	8.377926e-01	GPneaAHK	10.324653	11.998448	10.440411	1.558038	G(6.74)P(6.74)N(12.00)E(12.00)A(12.00)A(10.44)H(8.87)K(7.43)	nterm2^1;cterm1^1;cterm2^1;cterm3^1;	35.91;51.59;60.10;29.76;
7735	773.402954	18.307207	2	-1.000000	0	1	EAELGAR	R	A	tr|A0A087WTT1|A0A087WTT1_HUMAN Polyadenylate-binding protein OS=Homo sapiens GN=PABPC1 PE=1 SV=1	6	12	744.376587	29.026367	2	0		12.918000	12.776000	5.940645e-01	eAELGAR	8.490491	12.918590	11.578256	1.340334	E(12.92)A(11.58)E(6.42)L(4.96)G(3.89)A(3.89)R(0.00)	cterm1^1;cterm3^1;cterm4^1;cterm5^1;	48.83;22.23;31.78;100.00;
7737	941.420959	18.309488	2	-1.000000	0	1	KTPATLAPK	K	E	sp|E9PAV3|NACAM_HUMAN Nascent polypeptide-associated complex subunit alpha, muscle-specific form OS=Homo sapiens GN=NACA PE=1 SV=1	5	16	925.559631	15.861328	2	1		11.769000	11.769000	6.684937e-01	KtpatlAPK	8.777788	11.769625	10.312662	1.456963	K(10.31)T(11.77)P(11.77)A(11.77)T(11.77)L(11.77)A(10.30)P(6.48)K(3.47)	nterm1^1;cterm1^1;cterm2^1;	32.09;20.40;80.70;
7739	1246.615723	18.311802	3	-1.000000	0	1	TKLTEEEKNR	K	L	P02663 SWISS-PROT:P02663 Alpha-S2-casein [Contains: Casocidin-1 - Bos taurus (Bovine).	8	18	1246.651611	-0.035889	2	2		16.000999	14.281000	5.436022e-01							nterm2^1;cterm1^1;cterm2^1;cterm4^1;cterm5^1;cterm6^1;cterm7^1;cterm8^1;	10.19;35.19;9.12;10.90;18.05;37.30;35.53;27.14;
7740	814.418152	18.312935	2	-1.000000	0	1	QINERAR	K	A	rev_tr|E9PI39|E9PI39_HUMAN Elongation factor 1-delta (Fragment) OS=Homo sapiens GN=EEF1D PE=1 SV=1	6	12	885.478027	-71.059875	2	1		11.993000	11.980000	1.531699e+00	QInERAR	5.958720	11.993342	10.091278	1.902064	Q(6.81)I(9.43)N(11.99)E(10.09)R(10.09)A(8.66)R(7.39)	nterm1^1;cterm1^1;cterm2^1;	9.40;15.77;4.82;
7745	1173.608398	18.318790	3	-1.000000	0	1	RTEEENLRK	R	K	sp|P04637|P53_HUMAN Cellular tumor antigen p53 OS=Homo sapiens GN=TP53 PE=1 SV=4	9	16	1173.610107	-0.001709	2	2		17.479000	14.403000	2.744443e-02							nterm2^1;nterm3^1;nterm4^1;nterm5^1;nterm6^1;cterm1^1;cterm2^1;cterm3^1;cterm4^1;cterm5^1;	17.66;52.21;59.54;22.03;8.78;12.90;11.35;41.38;18.92;11.58;
7746	823.418823	18.319923	2	-1.000000	0	1	ANYKNNSK	R	S	sp|Q9P0W8|SPAT7_HUMAN Spermatogenesis-associated protein 7 OS=Homo sapiens GN=SPATA7 PE=1 SV=3	5	14	937.461731	-114.042908	2	1		10.561000	10.068000	1.676004e+00	ANYKNnSK	7.721747	10.561779	7.721747	2.840032	A(7.72)N(7.72)Y(7.72)K(7.72)N(7.72)N(10.56)S(7.72)K(6.18)	nterm5^1;cterm1^1;cterm2^1;	20.48;31.60;23.49;
7747	889.425781	18.321056	2	-1.000000	0	1	SKVDDLR	R	G	sp|P62191|PRS4_HUMAN 26S protease regulatory subunit 4 OS=Homo sapiens GN=PSMC1 PE=1 SV=1	4	12	831.445007	57.980774	2	1		6.161000	0.000000	2.009179e+01	SKvdDLR	4.712930	6.161865	4.712930	1.448936	S(4.71)K(4.71)V(6.16)D(6.16)D(4.49)L(2.09)R(0.18)	cterm1^1;cterm2^1;cterm3^1;	2.84;10.88;4.85;
7750	826.477112	18.324547	2	-1.000000	0	1	VTKSLPR	R	C	rev_sp|P62280|RS11_HUMAN 40S ribosomal protein S11 OS=Homo sapiens GN=RPS11 PE=1 SV=3	4	12	799.491577	26.985535	2	1		10.405000	10.352000	6.682541e+00	VTkslPR	10.405142	8.044584	6.729753	1.314832	V(6.73)T(6.73)K(8.04)S(8.04)L(8.04)P(6.73)R(3.68)	nterm2^1;cterm1^1;cterm2^1;cterm5^1;	39.46;21.20;18.29;100.00;
7752	1431.670410	18.326859	3	-1.000000	0	1	KLNSTAAER	K	I	rev_tr|B3KQV6|B3KQV6_HUMAN Serine/threonine-protein phosphatase 2A 65 kDa regulatory subunit A alpha isoform OS=Homo sapiens GN=PPP2R1A PE=1 SV=1	5	16	988.530151	443.140259	2	1		10.627000	10.294000	3.567690e+00	KlnSTAAER	10.627693	10.627693	8.853951	1.773743	K(7.94)L(10.63)N(10.63)S(8.85)T(7.50)A(5.86)A(5.86)E(5.86)R(2.68)	nterm1^1;cterm1^1;cterm4^1;cterm5^1;cterm6^1;	14.63;23.95;37.61;18.22;37.75;
7753	1418.665894	18.327993	3	-1.000000	0	1	GTAAAAAAAAAAK	K	V	sp|P50914|RL14_HUMAN 60S ribosomal protein L14 OS=Homo sapiens GN=RPL14 PE=1 SV=4	7	24	1014.545776	404.120117	2	0		14.784000	13.108000	7.118829e-01	GTAAAAAaaAAAK	13.038615	14.784474	13.333363	1.451112	G(8.65)T(8.65)A(11.59)A(11.59)A(11.59)A(11.59)A(13.33)A(14.78)A(14.78)A(13.11)A(11.23)A(9.50)K(7.94)	nterm2^1;nterm7^1;cterm1^1;cterm2^1;cterm3^1;cterm4^1;	18.93;21.46;48.06;73.07;100.00;16.05;
7758	788.962646	18.333839	2	-1.000000	0	1	PAAATVTK	K	K	sp|P16403|H12_HUMAN Histone H1.2 OS=Homo sapiens GN=HIST1H1C PE=1 SV=2	5	14	757.433411	31.529236	2	0		9.542000	8.458000	1.735801e+00	PAAAtvTK	9.542250	9.542250	8.098529	1.443721	P(3.81)A(3.81)A(6.54)A(7.97)T(9.54)V(9.54)T(8.10)K(5.73)	nterm2^1;nterm3^1;nterm4^1;cterm1^1;cterm2^1;	15.34;16.48;19.50;10.68;11.95;
7760	777.376465	18.336149	2	-1.000000	0	1	KEPGALR	R	P	sp|O15050|TRNK1_HUMAN TPR and ankyrin repeat-containing protein 1 OS=Homo sapiens GN=TRANK1 PE=2 SV=4	4	12	769.444580	7.931885	2	1		10.834000	10.606000	1.676290e+00	KepGALR	10.834125	10.834125	9.550280	1.283845	K(6.74)E(10.83)P(10.83)G(9.55)A(9.55)L(8.70)R(4.10)	nterm1^1;cterm1^1;cterm2^1;cterm4^1;	60.10;100.00;16.88;23.78;
7764	1308.632935	18.340775	3	-1.000000	0	1	KIRAAQNISK	R	T	sp|Q99623|PHB2_HUMAN Prohibitin-2 OS=Homo sapiens GN=PHB2 PE=1 SV=2	5	18	1127.677368	180.955566	2	2		12.603000	12.021000	3.287201e+00	KiraaQNISK	12.603481	12.603481	10.952068	1.651413	K(8.00)I(12.60)R(12.60)A(12.60)A(12.60)Q(10.95)N(10.95)I(9.67)S(8.20)K(4.61)	nterm1^1;cterm1^1;cterm2^1;cterm3^1;cterm5^1;cterm7^1;	100.00;36.53;42.67;15.92;28.88;20.68;
7765	885.477966	18.341908	2	-1.000000	0	1	KMAPPPK	K	E	sp|P19338|NUCL_HUMAN Nucleolin OS=Homo sapiens GN=NCL PE=1 SV=3	4	12	767.436340	118.041626	2	1		10.187000	9.542000	2.896136e+00	KmappPK	10.187294	8.992643	6.697597	2.295046	K(6.70)M(8.99)A(8.99)P(8.99)P(8.99)P(6.61)K(3.49)	nterm1^1;cterm1^1;cterm2^1;cterm6^1;	32.78;22.71;100.00;12.37;
7767	918.432983	18.344208	2	-1.000000	0	1	HFGMLRR	K	W	sp|Q16543|CDC37_HUMAN Hsp90 co-chaperone Cdc37 OS=Homo sapiens GN=CDC37 PE=1 SV=1	5	12	931.480957	-13.047974	2	1	4M(15.9949)	11.897000	10.465000	5.727441e-02	HFGmlrR	6.012635	11.897032	10.465334	1.431698	H(2.60)F(5.23)G(10.47)M(11.90)L(11.90)R(11.90)R(10.44)	nterm2^1;cterm1^1;	30.30;13.49;
7769	909.447021	18.346252	2	-1.000000	0	1	IVEMSTSK	K	T	tr|I3L397|I3L397_HUMAN Eukaryotic translation initiation factor 5A (Fragment) OS=Homo sapiens GN=EIF5A PE=1 SV=8	8	14	909.447693	-0.000671	2	0	4M(15.9949)	16.966000	9.622000	9.253191e-07							nterm2^1;cterm1^1;cterm2^1;cterm3^1;cterm4^1;cterm5^1;cterm6^1;cterm7^1;	21.26;5.57;7.44;8.40;18.85;20.15;100.00;57.64;
7771	870.385010	18.352535	2	-1.000000	0	1	KYSGVQR	K	V	rev_tr|B4DY09|B4DY09_HUMAN Interleukin enhancer-binding factor 2 OS=Homo sapiens GN=ILF2 PE=1 SV=1	4	12	836.450439	33.934570	2	1		9.665000	9.061000	2.470848e+01	KysgVQR	9.665441	9.665441	8.105145	1.560296	K(6.06)Y(9.67)S(9.67)G(9.67)V(8.11)Q(7.03)R(3.61)	nterm1^1;cterm1^1;cterm2^1;cterm3^1;	36.95;30.63;14.18;26.29;
7772	772.399597	18.353670	2	-1.000000	0	1	NRRPASK	K	R	rev_sp|P62750|RL23A_HUMAN 60S ribosomal protein L23a OS=Homo sapiens GN=RPL23A PE=1 SV=1	7	12	827.472534	-55.072937	2	2		12.839000	11.621000	2.110525e+00	NRrPASK	12.839735	11.084581	10.284637	0.799944	N(9.39)R(10.28)R(11.08)P(9.36)A(8.19)S(6.81)K(3.45)	nterm1^1;nterm2^1;cterm1^1;cterm2^1;cterm3^1;cterm4^1;cterm5^1;	2.45;13.31;28.80;28.43;4.00;24.93;13.52;
7773	1692.848145	18.354809	4	-1.000000	0	1	AHYQALQRLMAALR	K	A	rev_sp|Q13200|PSMD2_HUMAN 26S proteasome non-ATPase regulatory subunit 2 OS=Homo sapiens GN=PSMD2 PE=1 SV=3	4	26	1656.888062	35.960083	2	1	10M(15.9949)	9.309000	8.680000	3.043060e+00	ahyqalqRLMAALR	9.309969	6.495399	6.459184	0.036214	A(6.50)H(6.50)Y(6.50)Q(6.50)A(6.50)L(6.50)Q(6.50)R(3.03)L(1.72)M(1.72)A(1.72)A(1.72)L(6.46)R(5.42)	cterm1^1;cterm6^1;cterm7^1;	5.61;4.74;100.00;
7774	921.455078	18.355967	2	-1.000000	0	1	KPATSYVR	R	T	sp|P46779|RL28_HUMAN 60S ribosomal protein L28 OS=Homo sapiens GN=RPL28 PE=1 SV=3	4	14	920.507935	0.947144	2	1		6.434000	6.195000	1.847141e+00							nterm1^1;nterm6^1;cterm1^1;cterm2^1;	5.34;4.49;10.34;5.51;
7775	1145.574707	18.357101	3	-1.000000	0	1	KVVDPFSKK	K	D	sp|P61247|RS3A_HUMAN 40S ribosomal protein S3a OS=Homo sapiens GN=RPS3A PE=1 SV=2	4	16	1046.612305	98.962402	2	2		10.856000	10.856000	1.609527e+00	KVVDPfskK	6.875955	10.856173	9.682217	1.173956	K(2.27)V(6.88)V(6.88)D(6.88)P(9.68)F(10.86)S(10.86)K(10.86)K(9.64)	nterm1^1;cterm1^1;	100.00;9.69;
7778	1646.732178	18.360594	3	-1.000000	0	1	IGQGYLIKDGK	K	L	sp|P39023|RL3_HUMAN 60S ribosomal protein L3 OS=Homo sapiens GN=RPL3 PE=1 SV=2	7	20	1190.665771	456.066406	2	1		13.406000	13.368000	5.731397e-02	IGQgylikDGK	8.976049	13.406242	11.745362	1.660880	I(5.32)G(5.32)Q(9.30)G(13.41)Y(13.41)L(13.41)I(13.41)K(13.41)D(11.75)G(10.16)K(9.04)	nterm2^1;nterm3^1;cterm1^1;cterm2^1;cterm3^1;	10.63;8.71;2.52;24.40;7.17;
7780	799.374695	18.362875	2	-1.000000	0	1	KAAGGATPK	K	K	sp|P16403|H12_HUMAN Histone H1.2 OS=Homo sapiens GN=HIST1H1C PE=1 SV=2	7	16	799.455139	-0.080444	2	1		14.584000	11.194000	9.184674e-01							nterm1^1;nterm4^1;nterm5^1;cterm1^1;cterm2^1;cterm7^1;cterm8^1;	94.05;16.21;6.58;9.03;21.31;59.18;38.75;
7787	1001.550842	18.371056	2	-1.000000	0	1	KLIEFLLK	R	A	sp|Q5H9R7|PP6R3_HUMAN Serine/threonine-protein phosphatase 6 regulatory subunit 3 OS=Homo sapiens GN=PPP6R3 PE=1 SV=2	4	14	1002.647705	-1.096863	2	1		11.397000	11.397000	2.137965e+00							nterm1^1;cterm1^1;cterm2^1;cterm3^1;	100.00;30.36;67.91;50.30;
7791	752.423828	18.375683	2	-1.000000	0	1	VSLIQSR	K	L	rev_Q6KB66-1 SWISS-PROT:Q6KB66-1 Tax_Id=9606 Gene_Symbol=KRT80 Isoform 1 of Keratin, type II cytoskeletal 80	5	12	801.470825	-49.046997	2	0		10.598000	10.327000	3.067003e+00	VSlIQSR	10.598241	8.955541	8.424967	0.530574	V(8.42)S(8.42)L(8.96)I(6.72)Q(6.72)S(5.91)R(2.17)	nterm2^1;cterm1^1;cterm2^1;cterm4^1;cterm5^1;	8.79;41.92;5.09;100.00;42.97;
7794	788.393188	18.379095	2	-1.000000	0	1	KAAATPAK	K	K	sp|P19338|NUCL_HUMAN Nucleolin OS=Homo sapiens GN=NCL PE=1 SV=3	4	14	756.449341	31.943848	2	1		9.548000	9.257000	1.280184e+01	KAaaTPAK	9.548267	9.548267	8.776106	0.772161	K(4.17)A(8.78)A(9.55)A(9.55)T(8.00)P(8.00)A(8.00)K(5.38)	nterm1^1;nterm2^1;cterm1^1;cterm4^1;	100.00;8.22;13.74;18.65;
7795	1131.459473	18.380226	2	-1.000000	0	1	MMMQSGRK	R	G	sp|P05141|ADT2_HUMAN ADP/ATP translocase 2 OS=Homo sapiens GN=SLC25A5 PE=1 SV=7;sp|P12236|ADT3_HUMAN ADP/ATP translocase 3 OS=Homo sapiens GN=SLC25A6 PE=1 SV=4	4	14	1015.424866	116.034607	2	1	1M(15.9949), 2M(15.9949), 3M(15.9949)	10.833000	10.833000	8.831596e-01	MMMqsgrK	7.734641	10.833744	9.419685	1.414059	M(4.11)M(4.11)M(9.31)Q(10.83)S(10.83)G(10.83)R(10.83)K(9.42)	nterm2^1;cterm1^1;	37.43;61.08;
7798	757.445374	18.383713	2	-1.000000	0	1	GAKNGKNAK	K	K	sp|P19338|NUCL_HUMAN Nucleolin OS=Homo sapiens GN=NCL PE=1 SV=3	5	16	886.498413	-129.053040	2	2		10.790000	10.356000	4.843128e+00	GAKNGKnaK	10.790474	9.493902	8.255418	1.238484	G(4.35)A(4.35)K(6.52)N(5.22)G(8.26)K(8.26)N(9.49)A(9.49)K(6.44)	nterm2^1;nterm4^1;nterm6^1;cterm1^1;cterm6^1;	8.75;82.38;13.68;21.12;17.49;
7803	964.976257	18.389484	2	-1.000000	0	1	KGAGVNAK	K	A	rev_sp|P62847|RS24_HUMAN 40S ribosomal protein S24 OS=Homo sapiens GN=RPS24 PE=1 SV=1	5	14	743.428955	221.547302	2	1		10.701000	9.605000	2.520801e+00	KgagVNAK	10.701300	10.701300	8.890595	1.810704	K(7.69)G(10.70)A(10.70)G(10.70)V(8.89)N(6.91)A(5.29)K(3.01)	nterm1^1;cterm1^1;cterm2^1;cterm3^1;cterm4^1;	20.34;9.71;14.94;34.87;31.47;
7804	1685.794800	18.390614	4	-1.000000	0	1	KQYDTYGEEGLK	R	D	sp|Q9UBS4|DJB11_HUMAN DnaJ homolog subfamily B member 11 OS=Homo sapiens GN=DNAJB11 PE=1 SV=1	4	22	1429.672363	256.122437	2	1		10.757000	10.638000	2.799489e+00	KQYDTYGEeGLK	8.925020	10.757180	9.407959	1.349221	K(4.42)Q(8.93)Y(8.93)D(8.93)T(8.93)Y(8.93)G(8.93)E(8.93)E(10.76)G(9.41)L(9.41)K(8.31)	nterm1^1;cterm1^1;cterm3^1;	90.44;22.38;19.19;
7806	1088.594116	18.392895	2	-1.000000	0	1	KLMATELPK	R	N	rev_sp|O75815|BCAR3_HUMAN Breast cancer anti-estrogen resistance protein 3 OS=Homo sapiens GN=BCAR3 PE=1 SV=1	5	16	1029.589233	59.004883	2	1		11.027000	9.787000	4.151929e-01	KlMATELPK	8.347980	11.027781	9.648058	1.379724	K(8.33)L(11.03)M(9.65)A(9.65)T(9.65)E(9.65)L(9.65)P(7.26)K(6.16)	nterm1^1;cterm1^1;cterm2^1;	18.71;12.85;100.00;
7809	1158.598633	18.396135	3	-1.000000	0	1	TGEKWGKK	K	I	rev_sp|Q9UDY4|DNJB4_HUMAN DnaJ homolog subfamily B member 4 OS=Homo sapiens GN=DNAJB4 PE=1 SV=1	7	14	932.507935	226.090698	2	2		14.342000	14.342000	1.238702e-01	TGEKwgkK	7.671778	14.342927	12.634089	1.708838	T(2.84)G(4.56)E(9.67)K(12.63)W(14.34)G(14.34)K(14.34)K(12.57)	nterm2^1;nterm3^1;cterm1^1;	45.82;16.76;17.15;
7810	1592.960693	18.400496	4	-1.000000	0	1	TGKATKLGIIVHSITK	K	G	rev_sp|Q9Y265|RUVB1_HUMAN RuvB-like 1 OS=Homo sapiens GN=RUVBL1 PE=1 SV=1	6	30	1666.014038	-73.053345	2	2		13.863000	13.840000	1.471699e-02	TGKATKlgIIVHSITK	9.317156	13.863366	12.698994	1.164372	T(12.70)G(12.70)K(12.70)A(12.70)T(12.70)K(12.70)L(13.86)G(13.86)I(12.34)I(7.34)V(4.86)H(4.86)S(4.86)I(4.86)T(4.86)K(2.38)	nterm6^1;cterm1^1;cterm6^1;cterm7^1;	10.83;11.88;59.35;100.00;
7811	965.448975	18.402622	2	-1.000000	0	1	MEGVEEKKK	-	E	sp|P18124|RL7_HUMAN 60S ribosomal protein L7 OS=Homo sapiens GN=RPL7 PE=1 SV=1	6	16	1092.548340	-127.099365	2	2	1M(15.9949)	12.365000	12.365000	3.741961e-01	MEGveekkK	6.896503	12.365012	10.872000	1.493012	M(2.81)E(4.41)G(9.91)V(12.37)E(12.37)E(12.37)K(12.37)K(12.37)K(10.87)	nterm2^1;nterm3^1;cterm1^1;	23.71;6.14;16.56;
7815	845.407715	18.407276	2	-1.000000	0	1	KGMAATVK	K	R	rev_sp|P61353|RL27_HUMAN 60S ribosomal protein L27 OS=Homo sapiens GN=RPL27 PE=1 SV=2	4	14	804.452759	40.954956	2	1		10.338000	8.745000	1.032766e+00	KGMAATvK	10.338595	9.149561	8.309529	0.840032	K(3.70)G(8.31)M(8.31)A(8.31)A(8.31)T(8.31)V(9.15)K(6.63)	nterm1^1;nterm6^1;nterm7^1;cterm1^1;	100.00;15.82;10.96;40.62;
7818	950.482117	18.410772	2	-1.000000	0	1	KTAMAAAK	K	A	sp|P83731|RL24_HUMAN 60S ribosomal protein L24 OS=Homo sapiens GN=RPL24 PE=1 SV=1	5	14	806.431946	144.050171	2	1	4M(15.9949)	11.790000	11.790000	1.975826e+00	KtamAAAK	11.790340	11.790340	10.084713	1.705627	K(8.02)T(11.79)A(11.79)M(11.79)A(10.08)A(8.67)A(7.21)K(3.77)	nterm1^1;cterm1^1;cterm2^1;cterm3^1;cterm4^1;	43.56;31.16;35.46;25.11;34.51;
7819	1196.653442	18.411903	3	-1.000000	0	1	KAPATSAPK	K	G	sp|E9PAV3|NACAM_HUMAN Nascent polypeptide-associated complex subunit alpha, muscle-specific form OS=Homo sapiens GN=NACA PE=1 SV=1	4	16	869.497009	327.156433	2	1		10.763000	10.705000	1.888595e+00	KaPATSAPK	10.763348	10.763348	9.046740	1.716608	K(6.16)A(10.76)P(9.05)A(9.05)T(9.05)S(9.05)A(9.05)P(7.11)K(4.61)	nterm1^1;cterm1^1;cterm2^1;cterm7^1;	100.00;12.26;30.20;36.31;
7822	826.501953	18.415342	2	-1.000000	0	1	IVKTMVK	K	S	rev_sp|O15050|TRNK1_HUMAN TPR and ankyrin repeat-containing protein 1 OS=Homo sapiens GN=TRANK1 PE=2 SV=4	5	12	833.504395	-7.002441	2	1	5M(15.9949)	12.531000	12.531000	9.196036e-02	IVKTmVK	5.068791	12.531525	10.763365	1.768160	I(10.76)V(10.76)K(10.76)T(10.76)M(12.53)V(9.44)K(4.33)	cterm1^1;cterm2^1;	53.16;26.34;
7832	1663.998413	18.426859	4	-1.000000	0	1	LTPSASLPPAQLLLR	R	A	sp|P06576|ATPB_HUMAN ATP synthase subunit beta, mitochondrial OS=Homo sapiens GN=ATP5B PE=1 SV=3	5	28	1575.934692	88.063721	2	0		10.603000	10.464000	2.058455e+00	LTPSaslppaqllLR	10.603956	9.227503	8.380466	0.847036	L(6.05)T(4.67)P(8.35)S(8.35)A(9.23)S(9.23)L(9.23)P(9.23)P(9.23)A(9.23)Q(9.23)L(9.23)L(9.23)L(8.38)R(4.56)	nterm2^1;nterm4^1;cterm1^1;cterm2^1;cterm14^1;	39.65;7.94;45.82;7.62;17.12;
7835	1130.605957	18.430325	3	-1.000000	0	1	KADIDLTKR	R	A	sp|P62269|RS18_HUMAN 40S ribosomal protein S18 OS=Homo sapiens GN=RPS18 PE=1 SV=3	5	16	1058.608276	71.997681	2	2		11.318000	11.318000	1.260117e+00	KadiDLTKR	11.318730	11.318730	9.809561	1.509170	K(7.62)A(11.32)D(11.32)I(11.32)D(9.81)L(8.53)T(7.30)K(7.30)R(3.70)	nterm1^1;cterm1^1;cterm3^1;cterm4^1;cterm5^1;	40.58;36.61;25.89;12.28;9.78;
7838	991.456543	18.433784	2	-1.000000	0	1	DVKFGADAR	K	A	sp|P10809|CH60_HUMAN 60 kDa heat shock protein, mitochondrial OS=Homo sapiens GN=HSPD1 PE=1 SV=2	5	16	977.492981	13.963562	2	1		12.718000	12.352000	7.495596e-01	DVKFGaDAR	11.255835	12.718705	11.216146	1.502559	D(6.65)V(6.65)K(6.65)F(8.11)G(8.11)A(12.72)D(11.22)A(8.54)R(6.93)	nterm5^1;cterm1^1;cterm2^1;cterm3^1;	100.00;15.39;98.22;15.27;
7839	878.434937	18.434914	2	-1.000000	0	1	LTSPSIDIR	R	R	rev_sp|Q9NYF8|BCLF1_HUMAN Bcl-2-associated transcription factor 1 OS=Homo sapiens GN=BCLAF1 PE=1 SV=2	4	16	1000.555298	-122.120361	2	0		9.962000	0.000000	1.363013e+00	LTSPsidIR	9.962590	8.510117	7.272269	1.237847	L(6.61)T(6.61)S(6.61)P(6.61)S(8.51)I(8.51)D(8.51)I(7.27)R(3.35)	nterm4^1;cterm1^1;cterm2^1;cterm5^1;	28.46;50.59;36.63;37.03;
7841	857.472717	18.437178	2	-1.000000	0	1	KNALDAK	R	N	rev_sp|P61020|RAB5B_HUMAN Ras-related protein Rab-5B OS=Homo sapiens GN=RAB5B PE=1 SV=1	5	12	758.428650	99.044067	2	1		10.628000	9.882000	8.875696e-01	KNALdAK	7.813953	10.628416	9.361773	1.266644	K(3.35)N(6.96)A(7.81)L(7.81)D(10.63)A(9.36)K(8.64)	nterm1^1;nterm2^1;cterm1^1;cterm2^1;	36.84;6.63;1.99;12.24;
7842	1347.607056	18.438307	3	-1.000000	0	1	KDDTDDEIAK	K	Y	sp|P27824|CALX_HUMAN Calnexin OS=Homo sapiens GN=CANX PE=1 SV=2	4	18	1148.519653	199.087402	2	1		10.158000	10.158000	4.330846e+01	KddtDDEIAK	10.158194	10.158194	8.766104	1.392090	K(6.02)D(10.16)D(10.16)T(10.16)D(8.77)D(8.77)E(8.77)I(8.77)A(7.56)K(4.13)	nterm1^1;nterm4^1;cterm1^1;cterm2^1;cterm6^1;	62.39;25.68;30.76;20.64;17.53;
7846	757.467468	18.442923	2	-1.000000	0	1	QQIASPK	R	E	rev_sp|P60842|IF4A1_HUMAN Eukaryotic initiation factor 4A-I OS=Homo sapiens GN=EIF4A1 PE=1 SV=1	6	12	770.428650	-12.961182	2	0		12.708000	12.708000	8.813551e-01	QqIASPK	8.441462	12.708801	11.522325	1.186477	Q(11.52)Q(12.71)I(8.87)A(8.87)S(8.87)P(5.27)K(1.99)	nterm1^1;cterm1^1;cterm2^1;cterm5^1;	7.29;26.62;67.71;11.65;
7849	762.370605	18.446220	2	-1.000000	0	1	EMLELAK	K	N	sp|O00487|PSDE_HUMAN 26S proteasome non-ATPase regulatory subunit 14 OS=Homo sapiens GN=PSMD14 PE=1 SV=1	5	12	848.431274	-86.060669	2	0	2M(15.9949)	10.381000	10.381000	3.009922e+00	EMLelaK	4.212311	10.381166	8.943317	1.437848	E(2.27)M(3.12)L(8.45)E(10.38)L(10.38)A(10.38)K(8.94)	nterm2^1;cterm1^1;	7.00;9.65;
7850	900.433289	18.450569	2	-1.000000	0	1	VVDCEIVR	K	G	rev_sp|Q96PK6|RBM14_HUMAN RNA-binding protein 14 OS=Homo sapiens GN=RBM14 PE=1 SV=2	5	14	988.501160	-88.067871	2	0	4C(57.02146)	10.173000	8.694000	3.923208e-02	VVDceivR	3.588648	10.173433	8.753428	1.420006	V(1.60)V(3.98)D(8.62)C(10.17)E(10.17)I(10.17)V(10.17)R(8.75)	nterm2^1;cterm1^1;	7.32;4.94;
7851	1274.586426	18.452698	3	-1.000000	0	1	AGADEERAETAR	K	L	sp|P78371|TCPB_HUMAN T-complex protein 1 subunit beta OS=Homo sapiens GN=CCT2 PE=1 SV=4	11	22	1274.584961	0.001465	2	1		21.445000	8.942000	8.349238e-09							nterm2^1;nterm10^1;cterm1^1;cterm3^1;cterm5^1;cterm6^1;cterm7^1;cterm8^1;cterm9^1;cterm10^1;cterm11^1;	8.86;2.13;8.99;4.54;5.58;8.76;21.81;31.58;34.82;41.92;100.00;
7852	861.418030	18.453831	2	-1.000000	0	1	GGAPGNR	R	G	sp|Q00839|HNRPU_HUMAN Heterogeneous nuclear ribonucleoprotein U OS=Homo sapiens GN=HNRNPU PE=1 SV=6	5	12	627.308838	234.109192	2	0		8.638000	8.423000	3.181852e+00	ggAPGNR	8.638643	7.794813	4.512235	3.282578	G(7.79)G(7.79)A(4.51)P(3.23)G(3.59)N(4.16)R(2.12)	nterm4^1;nterm5^1;cterm1^1;cterm2^1;cterm5^1;	1.42;2.75;7.64;5.05;100.00;
7853	992.434143	18.454967	2	-1.000000	0	1	DVKFGADAR	K	A	sp|P10809|CH60_HUMAN 60 kDa heat shock protein, mitochondrial OS=Homo sapiens GN=HSPD1 PE=1 SV=2	5	16	977.492981	14.941162	2	1		12.595000	11.945000	8.995598e-01	DVKFGaDAR	11.133146	12.595504	12.537637	0.057867	D(6.62)V(6.62)K(6.62)F(6.62)G(6.62)A(12.60)D(12.54)A(9.61)R(7.94)	nterm5^1;cterm1^1;cterm2^1;cterm3^1;	91.26;11.81;100.00;13.12;
7854	981.487793	18.456100	2	-1.000000	0	1	GLANEAIEK	K	S	rev_sp|P31942|HNRH3_HUMAN Heterogeneous nuclear ribonucleoprotein H3 OS=Homo sapiens GN=HNRNPH3 PE=1 SV=2	8	16	943.497437	37.990356	2	0		16.634001	16.014000	1.232466e-03	glANEAIEK	8.318829	16.634384	12.209839	4.424545	G(16.63)L(16.63)A(12.21)N(9.66)E(9.66)A(9.66)I(9.66)E(6.30)K(0.00)	cterm1^1;cterm2^1;cterm6^1;cterm7^1;	25.92;33.17;11.77;100.00;
7855	767.345703	18.457235	2	-1.000000	0	1	SGGYSSGK	R	Q	sp|Q15084|PDIA6_HUMAN Protein disulfide-isomerase A6 OS=Homo sapiens GN=PDIA6 PE=1 SV=1	6	14	741.329285	26.016418	2	0		13.702000	13.702000	1.035959e-01	SGGysSGK	10.383400	13.702756	11.485946	2.216810	S(6.86)G(8.30)G(8.30)Y(13.70)S(13.70)S(11.49)G(11.22)K(9.47)	nterm3^1;cterm1^1;cterm2^1;cterm3^1;	33.89;27.85;31.09;100.00;
7856	817.416382	18.458368	2	-1.000000	0	1	AEGLAAELK	K	A	rev_sp|P02545|LMNA_HUMAN Prelamin-A/C OS=Homo sapiens GN=LMNA PE=1 SV=1	7	16	900.491577	-83.075195	2	0		13.338000	13.316000	4.383970e-01	AEGlAAELK	6.736071	13.338819	11.438391	1.900428	A(9.27)E(9.27)G(11.11)L(13.34)A(11.44)A(9.69)E(8.07)L(6.74)K(3.82)	nterm2^1;nterm3^1;cterm1^1;	6.15;16.71;18.42;
7857	1327.663208	18.459501	3	-1.000000	0	1	KELFSTSETQK	K	V	rev_sp|P60900|PSA6_HUMAN Proteasome subunit alpha type-6 OS=Homo sapiens GN=PSMA6 PE=1 SV=1	7	20	1296.656006	31.007202	2	1		13.820000	13.769000	1.732112e-01	KElfstsETQK	10.420817	13.820354	12.318266	1.502088	K(8.82)E(10.63)L(13.82)F(13.82)S(13.82)T(13.82)S(13.82)E(12.32)T(12.32)Q(9.68)K(8.38)	nterm1^1;nterm2^1;cterm1^1;cterm2^1;cterm4^1;	62.16;12.75;24.29;5.78;7.25;
7858	776.413879	18.460636	2	-1.000000	0	1	GTGMQIR	R	I	sp|P31689|DNJA1_HUMAN DnaJ homolog subfamily A member 1 OS=Homo sapiens GN=DNAJA1 PE=1 SV=2	6	12	777.380310	-0.966431	2	0	4M(15.9949)	12.356000	10.254000	1.211802e+00							nterm2^1;cterm1^1;cterm2^1;cterm3^1;cterm4^1;cterm5^1;	10.54;100.00;14.17;30.55;11.11;27.97;
7859	753.365601	18.461769	2	-1.000000	0	1	GPANGFR	R	G	tr|G3V153|G3V153_HUMAN Caprin-1 OS=Homo sapiens GN=CAPRIN1 PE=1 SV=1	4	12	717.355774	36.009827	2	0		9.359000	9.347000	1.624525e+01	GPAngFR	9.359350	9.359350	8.541958	0.817392	G(5.17)P(5.17)A(7.92)N(9.36)G(9.36)F(8.54)R(4.19)	nterm2^1;nterm3^1;cterm1^1;cterm2^1;	15.56;17.39;77.78;10.29;
7860	1284.642456	18.462902	3	-1.000000	0	1	QFKEIEQR	K	L	rev_sp|P15924|DESP_HUMAN Desmoplakin OS=Homo sapiens GN=DSP PE=1 SV=3	4	14	1076.561401	208.081055	2	1		9.353000	9.329000	3.351238e+00	QFKEiEQR	9.353600	8.400252	6.082925	2.317327	Q(4.34)F(4.34)K(4.34)E(4.34)I(8.40)E(5.13)Q(6.08)R(5.01)	nterm4^1;nterm6^1;cterm1^1;cterm3^1;	58.04;17.25;2.91;35.41;
7861	1598.801147	18.464035	4	-1.000000	0	1	KNYHALRSAEGAIR	R	E	rev_sp|P23527|H2B1O_HUMAN Histone H2B type 1-O OS=Homo sapiens GN=HIST1H2BO PE=1 SV=3;rev_tr|U3KQK0|U3KQK0_HUMAN Histone H2B OS=Homo sapiens GN=HIST1H2BN PE=1 SV=1	5	26	1584.848389	13.952759	2	2		12.740000	11.967000	2.375135e+00	KnyhalrSAEGAIR	12.740111	12.740111	10.981222	1.758889	K(8.21)N(12.74)Y(12.74)H(12.74)A(12.74)L(12.74)R(12.74)S(10.98)A(9.53)E(9.53)G(9.53)A(9.53)I(8.66)R(4.53)	nterm1^1;cterm1^1;cterm2^1;cterm6^1;cterm7^1;	92.59;62.27;12.01;31.49;47.76;
7862	1142.591675	18.465183	3	-1.000000	0	1	MGSGIER	R	M	tr|A0A087X0X3|A0A087X0X3_HUMAN Heterogeneous nuclear ribonucleoprotein M OS=Homo sapiens GN=HNRNPM PE=1 SV=1	6	12	764.348633	378.243042	2	0	1M(15.9949)	11.886000	11.124000	9.877464e+00	mGSGIER	11.886814	9.657984	8.538917	1.119067	M(9.66)G(7.86)S(8.54)G(7.24)I(7.24)E(6.37)R(2.23)	nterm2^1;cterm1^1;cterm2^1;cterm4^1;cterm5^1;cterm6^1;	9.29;62.85;12.02;16.81;16.57;22.13;
7863	1116.475952	18.466316	2	-1.000000	0	1	TAAWKTNIDAK	R	Q	rev_sp|P50914|RL14_HUMAN 60S ribosomal protein L14 OS=Homo sapiens GN=RPL14 PE=1 SV=4	5	20	1217.640381	-101.164429	2	1		11.736000	11.094000	2.401376e+00	TAawktniDAK	10.006605	11.736814	9.814011	1.922803	T(6.67)A(6.67)A(11.74)W(11.74)K(11.74)T(11.74)N(11.74)I(11.74)D(9.81)A(8.32)K(7.32)	nterm2^1;cterm1^1;cterm2^1;cterm3^1;	28.26;18.72;35.48;76.59;
7864	1013.550659	18.467518	2	-1.000000	0	1	KAAGGATPK	K	K	sp|P16403|H12_HUMAN Histone H1.2 OS=Homo sapiens GN=HIST1H1C PE=1 SV=2	8	16	799.455139	214.095520	2	1		16.466000	15.422000	1.192388e-02	KAaGGATPK	11.547951	16.466116	15.004946	1.461170	K(10.86)A(15.00)A(16.47)G(13.58)G(13.58)A(13.58)T(13.58)P(10.43)K(9.65)	nterm1^1;nterm2^1;cterm1^1;cterm2^1;cterm6^1;	82.98;10.08;7.83;73.21;11.70;
7865	802.454102	18.468651	2	-1.000000	0	1	KGPTVAAK	K	K	rev_sp|P19338|NUCL_HUMAN Nucleolin OS=Homo sapiens GN=NCL PE=1 SV=3	7	14	770.465027	31.989075	2	1		14.968000	14.968000	3.216445e-01	KGptvAAK	12.110125	14.968130	13.442867	1.525263	K(8.61)G(13.42)P(14.97)T(14.97)V(14.97)A(13.44)A(10.71)K(9.32)	nterm1^1;nterm2^1;cterm1^1;cterm2^1;cterm3^1;	92.89;57.23;37.24;45.71;17.92;
7868	946.448364	18.472050	2	-1.000000	0	1	KAYGQALAK	R	L	sp|P29401|TKT_HUMAN Transketolase OS=Homo sapiens GN=TKT PE=1 SV=3	4	16	948.539246	-2.090881	2	1		9.380000	9.380000	1.905461e+00	KAygqalAK	9.380259	9.380259	8.309557	1.070702	K(4.50)A(8.31)Y(9.38)G(9.38)Q(9.38)A(9.38)L(9.38)A(8.22)K(4.88)	nterm1^1;nterm2^1;cterm1^1;cterm2^1;	45.29;20.78;28.04;16.81;
7869	1223.579590	18.473183	3	-1.000000	0	1	KATMNTNR	K	D	rev_sp|Q15149|PLEC_HUMAN Plectin OS=Homo sapiens GN=PLEC PE=1 SV=3	5	14	950.460327	273.119263	2	1	4M(15.9949)	11.390000	11.390000	1.924945e+00	KAtmNTNR	11.390269	11.390269	10.495914	0.894356	K(5.89)A(10.50)T(11.39)M(11.39)N(10.03)T(9.16)N(9.16)R(5.50)	nterm1^1;nterm2^1;cterm1^1;cterm3^1;cterm4^1;	100.00;22.29;38.85;7.62;13.80;
7870	831.434998	18.474314	2	-1.000000	0	1	EISQEAR	K	E	sp|P19474|RO52_HUMAN E3 ubiquitin-protein ligase TRIM21 OS=Homo sapiens GN=TRIM21 PE=1 SV=1	6	12	831.408630	0.026367	2	0		12.641000	11.512000	2.974883e+00							nterm2^1;cterm1^1;cterm2^1;cterm3^1;cterm4^1;cterm5^1;	10.13;75.05;28.21;32.67;18.27;100.00;
7871	1135.552612	18.475445	3	-1.000000	0	1	KWLKAGPR	K	T	rev_sp|Q9UBS4|DJB11_HUMAN DnaJ homolog subfamily B member 11 OS=Homo sapiens GN=DNAJB11 PE=1 SV=1	4	14	954.576294	180.976318	2	2		11.221000	11.062000	6.904336e+00	KwlKAGPR	11.221115	11.221115	10.022728	1.198387	K(6.62)W(11.22)L(11.22)K(10.02)A(10.02)G(8.99)P(8.99)R(4.61)	nterm1^1;cterm1^1;cterm3^1;cterm5^1;	100.00;80.01;32.66;11.82;
7875	1189.535156	18.480103	3	-1.000000	0	1	NRPEDYQGGR	K	T	sp|Q15084|PDIA6_HUMAN Protein disulfide-isomerase A6 OS=Homo sapiens GN=PDIA6 PE=1 SV=1	5	18	1190.542725	-1.007568	2	1		12.101000	10.579000	1.630642e+00							nterm5^1;nterm6^1;cterm1^1;cterm3^1;cterm4^1;	100.00;10.27;36.88;75.03;24.19;
7881	1560.898315	18.487028	4	-1.000000	0	1	KGSLPGARSGGFR	K	P	rev_tr|J3KTA4|J3KTA4_HUMAN Probable ATP-dependent RNA helicase DDX5 OS=Homo sapiens GN=DDX5 PE=1 SV=1	5	24	1288.699951	272.198364	2	2		8.712000	8.670000	1.809541e+00	KGSLpgarSGGFR	8.712458	8.712458	7.493495	1.218962	K(3.33)G(6.75)S(7.49)L(7.49)P(8.71)G(8.71)A(8.71)R(8.71)S(7.48)G(7.48)G(7.48)F(7.48)R(5.38)	nterm1^1;nterm2^1;nterm4^1;cterm1^1;cterm5^1;	30.43;1.58;4.09;8.20;5.83;
7882	877.431458	18.488173	2	-1.000000	0	1	KVIKIDR	K	L	rev_sp|P50991|TCPD_HUMAN T-complex protein 1 subunit delta OS=Homo sapiens GN=CCT4 PE=1 SV=4	4	12	870.565063	6.866394	2	2		10.809000	10.731000	2.749345e+00	KviKIDR	10.809805	10.809805	9.538389	1.271416	K(6.32)V(10.81)I(10.81)K(9.54)I(8.08)D(8.08)R(4.49)	nterm1^1;cterm1^1;cterm3^1;cterm4^1;	89.53;35.93;41.60;14.63;
7884	1179.561401	18.490435	3	-1.000000	0	1	KEKLELER	K	M	rev_sp|Q15149|PLEC_HUMAN Plectin OS=Homo sapiens GN=PLEC PE=1 SV=3	5	14	1043.597412	135.963989	2	2		12.998000	11.544000	1.756610e+00	KeKLELER	12.998264	12.998264	11.021307	1.976957	K(8.59)E(13.00)K(11.02)L(9.80)E(9.80)L(9.80)E(8.68)R(4.41)	nterm1^1;cterm1^1;cterm2^1;cterm5^1;cterm6^1;	82.08;71.87;37.74;14.59;100.00;
7885	1108.517944	18.491564	2	-1.000000	0	1	KDVEDISGK	R	V	rev_sp|Q9UNM6|PSD13_HUMAN 26S proteasome non-ATPase regulatory subunit 13 OS=Homo sapiens GN=PSMD13 PE=1 SV=2	4	16	989.502869	119.015076	2	1		9.141000	7.524000	3.888213e-01	KDVEDisgK	4.392764	9.141119	6.922250	2.218869	K(4.51)D(5.84)V(5.84)E(5.84)D(5.84)I(9.14)S(9.14)G(9.14)K(6.92)	nterm1^1;cterm1^1;	10.15;7.97;
7889	1486.797119	18.496000	3	-1.000000	0	1	RVDQLKSDQSR	R	L	sp|P04264|K2C1_HUMAN Keratin, type II cytoskeletal 1 OS=Homo sapiens GN=KRT1 PE=1 SV=6	13	20	1330.695190	156.101929	2	2		25.612000	23.378000	1.092868e-08	RvdQLKSDQSR	15.261967	25.612007	23.378050	2.233957	R(23.38)V(25.61)D(25.61)Q(20.33)L(16.88)K(14.80)S(11.74)D(10.05)Q(4.46)S(3.21)R(1.37)	cterm1^1;cterm2^1;cterm3^1;cterm4^1;cterm5^1;cterm6^1;cterm7^1;cterm8^1;	8.41;2.03;22.09;2.83;18.58;8.35;4.54;38.54;
7890	1373.678833	18.500360	3	-1.000000	0	1	GKVEKGNLQAIAAK	K	A	rev_sp|Q96PK6|RBM14_HUMAN RNA-binding protein 14 OS=Homo sapiens GN=RBM14 PE=1 SV=2	8	26	1425.830200	-52.151367	2	2		15.123000	12.807000	1.083557e-01	GKVEKGNlqaiAAK	11.024738	15.123530	13.455523	1.668007	G(5.25)K(5.25)V(10.40)E(10.40)K(13.14)G(13.14)N(13.14)L(15.12)Q(15.12)A(15.12)I(15.12)A(13.46)A(11.97)K(10.63)	nterm2^1;nterm4^1;nterm7^1;cterm1^1;cterm2^1;cterm3^1;	17.32;4.79;31.41;17.54;8.86;5.46;
7891	1402.566528	18.502439	3	-1.000000	0	1	GEMALKDAKNK	R	L	P02538 SWISS-PROT:P02538 Tax_Id=9606 Gene_Symbol=KRT6A Keratin, type II cytoskeletal 6A;P04259 SWISS-PROT:P04259 Tax_Id=9606 Gene_Symbol=KRT6B Keratin, type II cytoskeletal 6B;P48668 SWISS-PROT:P48668 Tax_Id=9606 Gene_Symbol=KRT6C Keratin, type II cytoskeletal 6C;sp|P04259|K2C6B_HUMAN Keratin, type II cytoskeletal 6B OS=Homo sapiens GN=KRT6B PE=1 SV=5	6	20	1219.622925	182.943604	2	2	3M(15.9949)	12.658000	12.658000	5.107713e-02	GEMAlkdaknK	7.028104	12.658515	11.182198	1.476317	G(2.77)E(2.77)M(7.43)A(11.10)L(12.66)K(12.66)D(12.66)A(12.66)K(12.66)N(12.66)K(11.18)	nterm2^1;nterm3^1;cterm1^1;	15.20;20.12;15.97;
7892	789.391968	18.503574	2	-1.000000	0	1	KVRGTAK	K	A	sp|P62847|RS24_HUMAN 40S ribosomal protein S24 OS=Homo sapiens GN=RPS24 PE=1 SV=1	5	12	758.476257	30.915710	2	2		9.504000	8.847000	2.985122e+00	KvRGTAK	9.504830	9.504830	7.865739	1.639091	K(6.25)V(9.50)R(7.87)G(6.40)T(6.40)A(5.37)K(3.26)	nterm1^1;cterm1^1;cterm2^1;cterm4^1;cterm5^1;	26.00;8.26;3.27;5.18;4.81;
7894	1532.695679	18.505846	3	-1.000000	0	1	TDNNRIARACGAR	K	I	sp|P49368|TCPG_HUMAN T-complex protein 1 subunit gamma OS=Homo sapiens GN=CCT3 PE=1 SV=4	5	24	1473.721802	58.973877	2	2	10C(57.02146)	11.754000	10.426000	2.732122e-01	TDNNRIARACGAr	5.991020	11.754541	10.196241	1.558300	T(0.00)D(0.00)N(7.62)N(10.20)R(10.20)I(10.20)A(10.20)R(10.20)A(10.20)C(10.20)G(10.20)A(10.20)R(11.75)	nterm2^1;nterm3^1;nterm12^1;	34.35;7.73;24.56;
7895	2092.923584	18.506990	3	-1.000000	0	1	GGSGGGGGGSSGGRGSGGGSSGGSIGGR	R	G	sp|P04264|K2C1_HUMAN Keratin, type II cytoskeletal 1 OS=Homo sapiens GN=KRT1 PE=1 SV=6	21	54	2078.907227	14.016357	2	1		44.296001	26.799000	1.433220e-09	GGSGGGGGGSSGgrgsgggsSGGSIGGR	16.496811	44.296169	41.575615	2.720554	G(7.25)G(7.25)S(8.76)G(13.96)G(18.18)G(22.49)G(26.79)G(31.17)G(33.68)S(36.24)S(38.88)G(41.58)G(44.30)R(44.30)G(44.30)S(44.30)G(44.30)G(44.30)G(44.30)S(44.30)S(41.57)G(38.92)G(36.34)S(36.34)I(36.34)G(33.85)G(33.85)R(33.85)	nterm2^1;nterm3^1;nterm4^1;nterm5^1;nterm6^1;nterm7^1;cterm3^1;cterm6^1;cterm7^1;cterm8^1;	1.72;9.02;6.32;7.04;4.44;2.46;2.95;5.24;10.33;8.75;
7897	1029.484131	18.509306	2	-1.000000	0	1	KNPLKNLR	K	I	sp|P36578|RL4_HUMAN 60S ribosomal protein L4 OS=Homo sapiens GN=RPL4 PE=1 SV=5	5	14	981.608337	47.875793	2	2		10.606000	9.449000	2.975089e-01	KNPlknlR	6.388237	10.606866	9.449106	1.157760	K(2.34)N(5.53)P(9.45)L(10.61)K(10.61)N(10.61)L(10.61)R(9.42)	nterm1^1;nterm2^1;cterm1^1;	24.40;4.37;10.34;
7899	1127.603516	18.511597	3	-1.000000	0	1	KQVDSVQR	R	I	rev_sp|Q13263|TIF1B_HUMAN Transcription intermediary factor 1-beta OS=Homo sapiens GN=TRIM28 PE=1 SV=5	6	14	958.519592	169.083923	2	1		13.396000	12.278000	3.026493e-01	KqvDSVQR	11.320576	13.396446	10.900748	2.495698	K(10.90)Q(13.40)V(13.40)D(10.79)S(8.63)V(8.63)Q(8.63)R(4.61)	nterm1^1;cterm1^1;cterm4^1;cterm5^1;	100.00;56.18;43.53;37.79;
7902	784.424561	18.515028	2	-1.000000	0	1	KSMAVAK	R	K	rev_sp|Q96PK6|RBM14_HUMAN RNA-binding protein 14 OS=Homo sapiens GN=RBM14 PE=1 SV=2	4	12	749.410522	35.014038	2	1	3M(15.9949)	9.645000	9.645000	1.635874e+00	KsMAVAK	8.558630	9.645294	7.829203	1.816091	K(7.83)S(9.65)M(6.91)A(6.91)V(6.91)A(6.91)K(3.71)	nterm1^1;cterm1^1;cterm5^1;	40.84;24.50;39.31;
7904	1542.702026	18.517338	4	-1.000000	0	1	ASGRTPEAVQK	R	L	sp|P49327|FAS_HUMAN Fatty acid synthase OS=Homo sapiens GN=FASN PE=1 SV=3	5	20	1142.604248	400.097778	2	1		11.109000	10.611000	9.911722e+00	ASgrtPEAVQK	11.109591	11.109591	9.204103	1.905488	A(7.31)S(7.31)G(11.11)R(11.11)T(11.11)P(9.20)E(7.93)A(6.94)V(6.94)Q(6.94)K(3.80)	nterm2^1;cterm1^1;cterm4^1;cterm5^1;cterm6^1;	44.81;23.15;7.83;5.98;25.16;
7909	883.486633	18.523140	2	-1.000000	0	1	LHVAILER	K	E	sp|Q15149|PLEC_HUMAN Plectin OS=Homo sapiens GN=PLEC PE=1 SV=3	4	14	949.570862	-66.084229	2	0		9.663000	9.231000	9.104372e-01	LHVaileR	7.202538	9.663427	8.783086	0.880342	L(2.91)H(2.91)V(5.90)A(9.66)I(9.66)L(9.66)E(9.66)R(8.78)	nterm2^1;nterm3^1;cterm1^1;	19.80;16.61;18.44;
7913	758.403748	18.527754	2	-1.000000	0	1	QPPQGRGR	-	G	rev_sp|Q9NQ39|RS10L_HUMAN Putative 40S ribosomal protein S10-like OS=Homo sapiens GN=RPS10P5 PE=5 SV=1	5	14	894.478333	-136.074585	2	1		10.940000	10.918000	2.219392e+00	QPPQGrgR	10.056089	10.940329	9.302670	1.637659	Q(4.49)P(7.79)P(9.30)Q(9.30)G(9.30)R(10.94)G(10.94)R(8.50)	nterm1^1;nterm2^1;nterm5^1;cterm1^1;	11.25;14.21;18.19;88.97;
7914	799.400452	18.528885	2	-1.000000	0	1	KAGDLGK	K	E	rev_sp|P81605|DCD_HUMAN Dermcidin OS=Homo sapiens GN=DCD PE=1 SV=2	4	12	687.391479	112.008972	2	1		10.245000	10.207000	2.237303e+00	KaGDLGK	10.245155	10.245155	8.794924	1.450232	K(6.08)A(10.25)G(8.79)D(8.79)L(8.79)G(7.22)K(4.16)	nterm1^1;cterm1^1;cterm2^1;cterm5^1;	64.09;21.33;30.16;21.70;
7916	989.503174	18.531158	2	-1.000000	0	1	VVTVHLEK	K	I	sp|Q9Y266|NUDC_HUMAN Nuclear migration protein nudC OS=Homo sapiens GN=NUDC PE=1 SV=1	5	14	923.544006	65.959167	2	0		10.545000	9.888000	3.081414e-01	VVTvhleK	4.671363	10.545719	9.089587	1.456132	V(2.23)V(3.75)T(9.03)V(10.55)H(10.55)L(10.55)E(10.55)K(9.09)	nterm2^1;cterm1^1;	11.49;9.30;
7917	774.424744	18.532288	2	-1.000000	0	1	KEGVFAK	R	E	sp|P49327|FAS_HUMAN Fatty acid synthase OS=Homo sapiens GN=FASN PE=1 SV=3	5	12	777.438416	-3.013672	2	1		11.951000	11.355000	1.341910e+00	KEgvfAK	11.951721	10.348484	9.467415	0.881069	K(4.86)E(9.47)G(10.35)V(10.35)F(10.35)A(9.36)K(7.09)	nterm1^1;nterm2^1;nterm6^1;cterm1^1;cterm2^1;	100.00;20.67;79.21;48.25;16.41;
7920	1429.724609	18.535788	3	-1.000000	0	1	QATENAKEEVRR	K	I	sp|P26641|EF1G_HUMAN Elongation factor 1-gamma OS=Homo sapiens GN=EEF1G PE=1 SV=3	4	22	1429.727295	-0.002686	2	2		7.804000	0.000000	1.492795e+00							cterm1^1;cterm8^1;cterm10^1;cterm11^1;	16.02;22.48;46.49;17.13;
7922	1268.585815	18.538097	3	-1.000000	0	1	KYFYAADRIK	R	G	rev_sp|O15050|TRNK1_HUMAN TPR and ankyrin repeat-containing protein 1 OS=Homo sapiens GN=TRANK1 PE=2 SV=4	4	18	1273.681763	-5.095947	2	2		10.713000	0.000000	4.421551e+00	KyfyAADRIK	10.713552	10.713552	9.097265	1.616287	K(6.58)Y(10.71)F(10.71)Y(10.71)A(9.10)A(7.12)D(7.12)R(7.12)I(7.12)K(4.13)	nterm1^1;cterm1^1;cterm5^1;cterm6^1;	62.34;19.74;51.89;48.57;
7926	844.458069	18.542704	2	-1.000000	0	1	KGATPGK	K	A	sp|P19338|NUCL_HUMAN Nucleolin OS=Homo sapiens GN=NCL PE=1 SV=3	6	12	657.380920	187.077148	2	1		12.834000	12.765000	1.916666e+00	KgATPGK	12.834982	10.682266	10.393337	0.288929	K(6.08)G(10.68)A(10.24)T(10.24)P(10.24)G(10.39)K(6.76)	nterm1^1;nterm2^1;nterm5^1;cterm1^1;cterm2^1;cterm5^1;	100.00;25.07;18.40;37.92;18.25;16.46;
7929	1017.509033	18.545979	2	-1.000000	0	1	TEEENLRK	R	K	sp|P04637|P53_HUMAN Cellular tumor antigen p53 OS=Homo sapiens GN=TP53 PE=1 SV=4	10	14	1017.509033	0.000000	2	1		19.315001	8.198000	2.169903e-05							nterm2^1;nterm3^1;nterm7^1;cterm1^1;cterm2^1;cterm3^1;cterm4^1;cterm5^1;cterm6^1;cterm7^1;	37.46;5.80;3.65;2.61;4.76;4.66;17.49;31.43;100.00;11.54;
7930	1271.591797	18.550327	3	-1.000000	0	1	KGEPSTASK	K	S	rev_sp|P13639|EF2_HUMAN Elongation factor 2 OS=Homo sapiens GN=EEF2 PE=1 SV=4	6	16	903.466125	368.125671	2	1		11.875000	11.207000	5.895931e-01	KGePSTASK	10.712540	11.875166	11.205989	0.669177	K(8.93)G(11.21)E(11.88)P(8.00)S(6.29)T(6.29)A(6.29)S(6.29)K(4.09)	nterm1^1;nterm2^1;cterm1^1;cterm5^1;cterm6^1;	11.31;18.66;8.96;15.95;100.00;
7931	867.419434	18.552383	2	-1.000000	0	1	QNEAPGPR	K	N	sp|O75815|BCAR3_HUMAN Breast cancer anti-estrogen resistance protein 3 OS=Homo sapiens GN=BCAR3 PE=1 SV=1	9	14	867.419861	-0.000427	2	0		15.901000	7.944000	1.199509e-04							nterm2^1;nterm3^1;cterm1^1;cterm2^1;cterm3^1;cterm4^1;cterm5^1;cterm6^1;cterm7^1;	1.98;2.48;3.90;2.59;11.06;100.00;25.92;24.64;11.19;
7932	821.425537	18.553524	2	-1.000000	0	1	KGEDFVK	K	T	sp|P40926|MDHM_HUMAN Malate dehydrogenase, mitochondrial OS=Homo sapiens GN=MDH2 PE=1 SV=3	4	12	821.428284	-0.002747	2	1		7.565000	7.525000	6.280940e+00							nterm1^1;nterm6^1;cterm1^1;cterm6^1;	20.63;5.16;16.65;2.06;
7933	1291.637817	18.554665	3	-1.000000	0	1	QQGGGGGGGSPFGGR	R	G	rev_tr|H3BPE7|H3BPE7_HUMAN RNA-binding protein FUS OS=Homo sapiens GN=FUS PE=1 SV=1	6	28	1274.575073	17.062744	2	0		11.387000	10.558000	2.494555e-01	qqgggggGGSPFGGR	4.247666	11.387428	9.842081	1.545347	Q(11.39)Q(11.39)G(11.39)G(11.39)G(11.39)G(11.39)G(11.39)G(9.84)G(8.52)S(6.92)P(3.13)F(3.13)G(3.13)G(3.13)R(0.00)	cterm1^1;cterm5^1;	22.79;12.18;
7934	787.417236	18.555796	2	-1.000000	0	1	QTRAGQR	K	T	sp|P15880|RS2_HUMAN 40S ribosomal protein S2 OS=Homo sapiens GN=RPS2 PE=1 SV=2	5	12	815.436157	-28.018921	2	1		11.880000	11.308000	1.733028e+00	QTRAgqR	11.880970	10.281050	8.927634	1.353415	Q(4.19)T(6.73)R(6.73)A(8.93)G(10.28)Q(10.28)R(7.69)	nterm1^1;nterm3^1;nterm4^1;nterm6^1;cterm1^1;	12.66;44.23;16.51;17.48;66.25;
7935	916.460754	18.556929	2	-1.000000	0	1	TEEENLRK	R	K	sp|P04637|P53_HUMAN Cellular tumor antigen p53 OS=Homo sapiens GN=TP53 PE=1 SV=4	7	14	1017.509033	-101.048279	2	1		14.518000	13.594000	1.408339e-01	teEENLRK	14.518845	13.723149	13.717262	0.005887	T(13.72)E(13.72)E(13.72)E(10.57)N(8.68)L(7.17)R(5.80)K(2.91)	nterm2^1;cterm1^1;cterm2^1;cterm3^1;cterm4^1;cterm5^1;cterm6^1;	18.39;17.89;17.29;18.37;34.63;53.36;11.09;
7936	816.419312	18.558064	2	-1.000000	0	1	KAYAASR	K	N	rev_sp|P31948|STIP1_HUMAN Stress-induced-phosphoprotein 1 OS=Homo sapiens GN=STIP1 PE=1 SV=1	4	12	765.413269	51.006042	2	1		9.923000	9.891000	1.703861e+00	KAyaaSR	9.923901	9.923901	9.038128	0.885773	K(4.43)A(9.04)Y(9.92)A(9.92)A(9.92)S(8.95)R(5.49)	nterm1^1;nterm2^1;cterm1^1;cterm2^1;	100.00;21.24;31.68;10.41;
7937	1144.583984	18.559198	2	-1.000000	0	1	AQAQEEASQK	R	L	rev_sp|Q15149|PLEC_HUMAN Plectin OS=Homo sapiens GN=PLEC PE=1 SV=3	6	18	1088.509766	56.074219	2	0		11.461000	9.943000	1.208302e-02	AQAQeeaSQK	7.333240	11.461305	9.943823	1.517482	A(3.24)Q(3.24)A(8.34)Q(9.65)E(11.46)E(11.46)A(11.46)S(9.94)Q(9.94)K(8.76)	nterm2^1;nterm3^1;cterm1^1;cterm3^1;	16.12;13.86;4.65;8.11;
7938	885.365173	18.560329	2	-1.000000	0	1	KVYASQR	K	M	sp|P36578|RL4_HUMAN 60S ribosomal protein L4 OS=Homo sapiens GN=RPL4 PE=1 SV=5	4	12	850.466064	34.899109	2	1		9.893000	9.626000	7.975356e-01	KvYASQR	8.704836	9.893335	8.260225	1.633110	K(8.26)V(9.89)Y(6.26)A(6.26)S(6.26)Q(6.26)R(3.22)	nterm1^1;cterm1^1;cterm5^1;	24.92;21.05;100.00;
7939	1612.753662	18.561464	4	-1.000000	0	1	TKPYIQVDIGGGQTK	K	T	sp|P11021|GRP78_HUMAN 78 kDa glucose-regulated protein OS=Homo sapiens GN=HSPA5 PE=1 SV=2	5	28	1603.856934	8.896729	2	1		10.982000	10.391000	1.598313e+00	TKPYIqvdigGGQTK	10.982567	10.982567	9.426241	1.556326	T(6.02)K(6.02)P(6.02)Y(6.02)I(9.43)Q(10.98)V(10.98)D(10.98)I(10.98)G(10.98)G(9.30)G(9.30)Q(9.30)T(7.85)K(4.96)	nterm4^1;nterm5^1;cterm1^1;cterm2^1;cterm5^1;	30.23;41.43;17.97;20.23;30.23;
7940	1510.775391	18.562613	4	-1.000000	0	1	KVTVHAGPKGSEER	K	A	rev_sp|P22626|ROA2_HUMAN Heterogeneous nuclear ribonucleoproteins A2/B1 OS=Homo sapiens GN=HNRNPA2B1 PE=1 SV=2	4	26	1493.794922	16.980469	2	2		10.859000	10.859000	1.349033e+00	KvtvhagpkgsEER	10.859868	10.859868	9.564583	1.295285	K(6.25)V(10.86)T(10.86)V(10.86)H(10.86)A(10.86)G(10.86)P(10.86)K(10.86)G(10.86)S(10.86)E(9.56)E(8.44)R(4.61)	nterm1^1;cterm1^1;cterm2^1;cterm3^1;	100.00;46.24;25.01;15.49;
7941	763.351746	18.563753	2	-1.000000	0	1	LAEAGAR	K	C	sp|P27708|PYR1_HUMAN CAD protein OS=Homo sapiens GN=CAD PE=1 SV=3	6	12	686.371094	76.980652	2	0		10.291000	8.916000	1.266768e+00	LAeAGAR	8.634904	10.291327	8.192142	2.099185	L(8.19)A(8.19)E(10.29)A(7.92)G(6.02)A(4.90)R(2.42)	nterm2^1;cterm1^1;cterm2^1;cterm3^1;cterm4^1;	1.56;35.73;1.29;29.07;84.43;
7942	1920.822388	18.564884	4	-1.000000	0	1	QSPYSAGTSSHDVSITK	R	V	rev_sp|E9PAV3|NACAM_HUMAN Nascent polypeptide-associated complex subunit alpha, muscle-specific form OS=Homo sapiens GN=NACA PE=1 SV=1	6	32	1763.832520	156.989868	2	0		12.349000	12.037000	3.101816e-01	QSPYSAGTSSHDvsitK	6.863029	12.349458	10.858444	1.491014	Q(2.36)S(4.52)P(9.57)Y(10.82)S(10.82)A(10.82)G(10.82)T(10.82)S(10.82)S(10.82)H(10.82)D(10.82)V(12.35)S(12.35)I(12.35)T(12.35)K(10.86)	nterm1^1;nterm2^1;cterm1^1;	8.67;36.56;10.57;
7958	873.450684	18.583496	2	-1.000000	0	1	ATSDVRVR	K	S	rev_sp|P78371|TCPB_HUMAN T-complex protein 1 subunit beta OS=Homo sapiens GN=CCT2 PE=1 SV=4	4	14	902.493347	-29.042664	2	1		10.441000	10.430000	2.076135e+00	ATSDVRvR	10.441800	8.964268	6.929867	2.034401	A(3.51)T(3.51)S(6.32)D(6.32)V(6.32)R(6.32)V(8.96)R(6.93)	nterm2^1;nterm6^1;nterm7^1;cterm1^1;	16.65;100.00;53.74;33.51;
7959	799.418457	18.584625	2	-1.000000	0	1	KGAGVNAK	K	A	rev_sp|P62847|RS24_HUMAN 40S ribosomal protein S24 OS=Homo sapiens GN=RPS24 PE=1 SV=1	4	14	743.428955	55.989502	2	1		10.673000	10.666000	2.740437e+00	KgagvnAK	10.673415	8.861605	7.550766	1.310838	K(6.07)G(8.86)A(8.86)G(8.86)V(8.86)N(8.86)A(7.55)K(4.61)	nterm1^1;cterm1^1;cterm2^1;cterm7^1;	100.00;19.02;16.26;36.71;
7960	1170.560059	18.585754	3	-1.000000	0	1	SGNFGGSR	K	N	sp|P22626|ROA2_HUMAN Heterogeneous nuclear ribonucleoproteins A2/B1 OS=Homo sapiens GN=HNRNPA2B1 PE=1 SV=2	8	14	780.351440	390.208618	2	0		12.807000	11.760000	2.213537e+00	sGNFGGSR	12.807618	10.455482	8.581024	1.874457	S(10.46)G(8.58)N(7.98)F(7.53)G(5.61)G(4.62)S(4.62)R(2.35)	nterm2^1;nterm3^1;cterm1^1;cterm3^1;cterm4^1;cterm5^1;cterm6^1;cterm7^1;	3.06;2.20;9.68;3.27;16.56;10.45;4.45;3.83;
7964	893.390076	18.590332	2	-1.000000	0	1	KAAATPAKK	K	T	sp|P19338|NUCL_HUMAN Nucleolin OS=Homo sapiens GN=NCL PE=1 SV=3	5	16	884.544312	8.845764	2	2		11.060000	10.931000	1.542627e+01	KAaatPAKK	11.060349	11.060349	10.134735	0.925613	K(6.49)A(10.13)A(11.06)A(11.06)T(11.06)P(8.32)A(8.32)K(6.82)K(4.57)	nterm1^1;nterm2^1;cterm1^1;cterm2^1;cterm4^1;	38.16;9.99;9.51;11.86;88.71;
7965	877.466553	18.591461	2	-1.000000	0	1	KMVTPKK	K	R	sp|Q02952|AKA12_HUMAN A-kinase anchor protein 12 OS=Homo sapiens GN=AKAP12 PE=1 SV=4	4	12	846.499634	30.966919	2	2	2M(15.9949)	10.050000	10.026000	5.161443e+00	KMVTpkK	6.679940	10.050753	8.721254	1.329498	K(2.78)M(6.68)V(8.12)T(8.12)P(10.05)K(10.05)K(8.72)	nterm1^1;cterm1^1;	49.54;16.07;
7969	916.460754	18.595924	2	-1.000000	0	1	TEEENLRK	R	K	sp|P04637|P53_HUMAN Cellular tumor antigen p53 OS=Homo sapiens GN=TP53 PE=1 SV=4	7	14	1017.509033	-101.048279	2	1		14.537000	13.556000	4.890476e-02	TEeENLRK	14.537837	13.711480	13.581267	0.130213	T(13.58)E(13.58)E(13.71)E(10.64)N(8.81)L(7.38)R(5.99)K(3.10)	nterm2^1;cterm1^1;cterm2^1;cterm3^1;cterm4^1;cterm5^1;cterm6^1;	22.30;17.95;18.11;14.26;27.50;43.81;6.60;
7970	811.490417	18.600285	2	-1.000000	0	1	KGPAAIQK	K	N	sp|P35527|K1C9_HUMAN Keratin, type I cytoskeletal 9 OS=Homo sapiens GN=KRT9 PE=1 SV=3	11	14	811.491516	-0.001099	2	1		22.332001	18.774000	5.300012e-04							nterm1^1;nterm2^1;nterm5^1;nterm6^1;cterm1^1;cterm2^1;cterm3^1;cterm4^1;cterm5^1;cterm6^1;cterm7^1;	100.00;9.59;32.94;35.77;25.19;22.30;15.18;17.26;14.46;43.23;94.16;
7971	789.387085	18.602425	2	-1.000000	0	1	ATGDETGAK	K	V	sp|P61247|RS3A_HUMAN 40S ribosomal protein S3a OS=Homo sapiens GN=RPS3A PE=1 SV=2	8	16	848.387573	-59.000488	2	0		14.885000	14.240000	2.314499e-04	atGDETGAK	11.780783	14.885369	12.293295	2.592074	A(14.89)T(14.89)G(12.29)D(8.56)E(5.40)T(3.68)G(3.68)A(1.95)K(0.00)	cterm1^1;cterm2^1;cterm4^1;cterm5^1;cterm6^1;cterm7^1;	7.05;12.84;17.02;17.82;26.83;100.00;
7972	1557.935181	18.603561	4	-1.000000	0	1	QGKQAKPAPAAK	K	Q	rev_sp|P50914|RL14_HUMAN 60S ribosomal protein L14 OS=Homo sapiens GN=RPL14 PE=1 SV=4	7	22	1193.687988	364.247192	2	2		12.763000	12.314000	2.123387e+00	qgkqAKPAPAAK	9.349024	12.763400	8.514095	4.249305	Q(12.76)G(12.76)K(12.76)Q(12.76)A(8.51)K(7.56)P(7.56)A(7.56)P(5.54)A(4.21)A(2.93)K(0.00)	cterm1^1;cterm2^1;cterm3^1;cterm4^1;cterm8^1;	18.80;15.04;8.68;37.21;16.00;
7973	887.445496	18.604708	2	-1.000000	0	1	QGANINEIR	R	Q	sp|Q15365|PCBP1_HUMAN Poly(rC)-binding protein 1 OS=Homo sapiens GN=PCBP1 PE=1 SV=2	6	16	1013.525391	-126.079895	2	0		9.408000	9.408000	1.961279e-02	QGAninEIR	5.685044	9.408442	7.654724	1.753718	Q(4.63)G(7.15)A(7.15)N(9.41)I(9.41)N(9.41)E(7.65)I(5.99)R(4.65)	nterm1^1;cterm1^1;cterm2^1;cterm3^1;	2.88;4.76;7.53;4.74;
7974	830.420349	18.605844	2	-1.000000	0	1	ASEQEAR	R	E	rev_sp|Q15149|PLEC_HUMAN Plectin OS=Homo sapiens GN=PLEC PE=1 SV=3	6	12	789.361633	41.058716	2	0		12.282000	11.089000	3.557767e+00	ASeQEAR	12.282330	10.452703	10.017862	0.434841	A(10.02)S(8.19)E(10.45)Q(8.94)E(7.71)A(6.87)R(2.26)	nterm2^1;cterm1^1;cterm2^1;cterm3^1;cterm4^1;cterm6^1;	9.63;100.00;15.44;17.09;17.40;36.93;
7977	829.430725	18.609247	2	-1.000000	0	1	KNALDAK	R	N	rev_sp|P61020|RAB5B_HUMAN Ras-related protein Rab-5B OS=Homo sapiens GN=RAB5B PE=1 SV=1	4	12	758.428650	71.002075	2	1		10.964000	10.957000	3.022651e+00	KnaldAK	10.964231	9.421494	8.402478	1.019015	K(6.36)N(9.42)A(9.42)L(9.42)D(9.42)A(8.40)K(4.61)	nterm1^1;cterm1^1;cterm2^1;cterm6^1;	100.00;44.58;17.17;34.53;
7978	833.440369	18.610384	2	-1.000000	0	1	KPTAGGAAK	K	K	rev_sp|P16403|H12_HUMAN Histone H1.2 OS=Homo sapiens GN=HIST1H1C PE=1 SV=2	5	16	799.455139	33.985229	2	1		11.883000	11.883000	1.642453e+00	KptagGAAK	11.883933	11.883933	10.376695	1.507238	K(7.77)P(11.88)T(11.88)A(11.88)G(11.88)G(10.38)A(9.18)A(7.65)K(4.12)	nterm1^1;cterm1^1;cterm2^1;cterm3^1;cterm4^1;	61.43;34.18;44.42;8.50;11.20;
7979	1315.582642	18.611517	3	-1.000000	0	1	NHEEEMKDLR	K	N	P13645 SWISS-PROT:P13645 Tax_Id=9606 Gene_Symbol=KRT10 Keratin, type I cytoskeletal 10	6	18	1315.582520	0.000122	2	1	6M(15.9949)	12.987000	10.847000	7.323573e-01							nterm2^1;nterm5^1;cterm1^1;cterm2^1;cterm3^1;cterm4^1;	30.73;18.94;25.28;100.00;45.20;12.73;
7980	1189.554565	18.612650	3	-1.000000	0	1	KMEESKAK	K	F	sp|P08238|HS90B_HUMAN Heat shock protein HSP 90-beta OS=Homo sapiens GN=HSP90AB1 PE=1 SV=4	4	14	965.485107	224.069458	2	2	2M(15.9949)	11.031000	11.031000	3.581182e+00	KmeESKAK	11.031008	11.031008	9.459171	1.571836	K(6.59)M(11.03)E(11.03)E(9.46)S(9.46)K(9.46)A(8.32)K(4.44)	nterm1^1;cterm1^1;cterm2^1;cterm5^1;	84.96;48.29;27.19;45.68;
7982	1129.606689	18.614960	3	-1.000000	0	1	KVTAAMGK	R	K	sp|P61353|RL27_HUMAN 60S ribosomal protein L27 OS=Homo sapiens GN=RPL27 PE=1 SV=2	4	14	820.447632	309.159058	2	1	6M(15.9949)	10.826000	10.607000	1.036966e+00	KvtAAMGK	10.826162	10.826162	9.265038	1.561125	K(6.22)V(10.83)T(10.83)A(9.27)A(9.27)M(9.27)G(8.19)K(4.61)	nterm1^1;cterm1^1;cterm2^1;cterm5^1;	100.00;35.95;16.86;31.06;
7983	1207.585327	18.616093	3	-1.000000	0	1	KEAEQEAAR	R	R	sp|Q15149|PLEC_HUMAN Plectin OS=Homo sapiens GN=PLEC PE=1 SV=3	6	16	1030.504272	177.081055	2	1		12.753000	11.242000	8.208771e-01	KeaeqEAAR	11.933463	12.753846	10.378651	2.375196	K(9.94)E(12.75)A(12.75)E(12.75)Q(12.75)E(10.38)A(9.04)A(8.21)R(3.61)	nterm1^1;cterm1^1;cterm2^1;cterm3^1;cterm4^1;	36.91;100.00;14.51;30.74;26.66;
7985	779.347961	18.618387	2	-1.000000	0	1	KAEPAAK	K	Q	rev_sp|P19338|NUCL_HUMAN Nucleolin OS=Homo sapiens GN=NCL PE=1 SV=3	6	12	713.407166	65.940796	2	1		12.429000	11.750000	2.909119e+00	KAePAAK	12.429079	12.429079	11.532586	0.896493	K(7.09)A(11.53)E(12.43)P(10.62)A(9.41)A(8.01)K(5.34)	nterm1^1;nterm2^1;cterm1^1;cterm2^1;cterm3^1;cterm4^1;	85.28;19.23;14.39;14.74;3.54;17.16;
7991	1427.642700	18.625402	3	-1.000000	0	1	QKDQAKNGENR	K	R	rev_tr|E7EQS8|E7EQS8_HUMAN Methylcytosine dioxygenase TET2 OS=Homo sapiens GN=TET2 PE=1 SV=1	6	20	1286.632568	141.010132	2	2		11.464000	10.118000	4.466230e+00	QkdqakNGENR	11.464882	11.464882	10.097515	1.367367	Q(10.10)K(11.46)D(11.46)Q(11.46)A(11.46)K(11.46)N(9.53)G(7.42)E(6.13)N(4.32)R(1.37)	nterm1^1;cterm1^1;cterm2^1;cterm3^1;cterm4^1;cterm5^1;	3.93;19.17;39.36;12.57;74.78;56.47;
7992	942.442688	18.626537	2	-1.000000	0	1	KEAPAPPK	K	A	sp|P62750|RL23A_HUMAN 60S ribosomal protein L23a OS=Homo sapiens GN=RPL23A PE=1 SV=1	4	14	836.475525	105.967163	2	1		10.077000	10.077000	6.607667e+00	KEapapPK	10.077625	10.077625	8.577349	1.500277	K(5.47)E(8.58)A(10.08)P(10.08)A(10.08)P(10.08)P(7.64)K(4.61)	nterm1^1;nterm2^1;cterm1^1;cterm2^1;	22.35;27.74;20.77;98.04;
7993	755.439819	18.627668	2	-1.000000	0	1	SARKPGLR	R	R	rev_sp|P62753|RS6_HUMAN 40S ribosomal protein S6 OS=Homo sapiens GN=RPS6 PE=1 SV=1	6	14	883.535156	-128.095337	2	2		12.319000	10.583000	1.192091e+00	SARkPGLR	8.135641	12.319086	9.388800	2.930286	S(9.39)A(9.39)R(9.39)K(12.32)P(9.39)G(9.39)L(8.14)R(6.32)	nterm3^1;cterm1^1;cterm4^1;	15.20;75.82;36.47;
7997	1501.762451	18.632292	4	-1.000000	0	1	MVRELFEMARTK	R	K	sp|P35998|PRS7_HUMAN 26S protease regulatory subunit 7 OS=Homo sapiens GN=PSMC2 PE=1 SV=3	5	22	1525.774414	-24.011963	2	2	8M(15.9949)	10.721000	10.721000	2.847616e+00	mvrELFEMARTK	5.564796	10.721343	9.656137	1.065207	M(10.72)V(10.72)R(10.72)E(9.66)L(5.56)F(5.56)E(3.86)M(3.86)A(3.86)R(3.86)T(2.88)K(0.00)	cterm1^1;cterm2^1;cterm6^1;	17.89;5.78;19.84;
7998	897.366516	18.633501	2	-1.000000	0	1	KAAGGATPK	K	K	sp|P16403|H12_HUMAN Histone H1.2 OS=Homo sapiens GN=HIST1H1C PE=1 SV=2	4	16	799.455139	97.911377	2	1		9.368000	8.862000	1.918669e+00	KAAGGAtpK	9.368394	9.368394	7.995827	1.372567	K(3.24)A(6.84)A(6.84)G(6.84)G(6.84)A(8.00)T(9.37)P(9.37)K(6.13)	nterm1^1;nterm5^1;nterm6^1;cterm1^1;	36.42;21.69;18.31;25.54;
8001	973.487244	18.636984	2	-1.000000	0	1	KQVDSVQR	R	I	rev_sp|Q13263|TIF1B_HUMAN Transcription intermediary factor 1-beta OS=Homo sapiens GN=TRIM28 PE=1 SV=5	4	14	958.519592	14.967651	2	1		11.485000	11.485000	1.173965e+01	KQVDsvqR	11.485353	11.485353	9.821909	1.663445	K(4.61)Q(8.79)V(9.82)D(9.82)S(11.49)V(11.49)Q(11.49)R(6.88)	nterm1^1;nterm2^1;nterm4^1;cterm1^1;	65.55;26.61;69.97;100.00;
8002	784.428284	18.638115	2	-1.000000	0	1	LVGRDPK	K	N	sp|P31025|LCN1_HUMAN Lipocalin-1 OS=Homo sapiens GN=LCN1 PE=1 SV=1	7	12	783.460266	0.968018	2	1		14.404000	9.164000	2.891353e-02							nterm2^1;nterm4^1;nterm5^1;cterm1^1;cterm2^1;cterm5^1;cterm6^1;	2.82;10.59;100.00;19.70;69.41;12.84;8.42;
8003	892.430908	18.639246	2	-1.000000	0	1	KAAATPAKK	K	T	sp|P19338|NUCL_HUMAN Nucleolin OS=Homo sapiens GN=NCL PE=1 SV=3	5	16	884.544312	7.886597	2	2		9.912000	9.873000	3.017063e+01	KAaatPAKK	9.912668	9.912668	9.045872	0.866796	K(5.99)A(9.05)A(9.91)A(9.91)T(9.91)P(7.11)A(7.11)K(5.95)K(3.92)	nterm1^1;nterm2^1;cterm1^1;cterm2^1;cterm4^1;	21.27;4.03;7.60;4.49;54.39;
8005	815.445923	18.641541	2	-1.000000	0	1	KATLKVR	K	F	rev_sp|Q92545|TM131_HUMAN Transmembrane protein 131 OS=Homo sapiens GN=TMEM131 PE=1 SV=3	4	12	814.538818	0.907104	2	2		10.058000	9.805000	2.202722e+00							nterm1^1;nterm2^1;nterm4^1;cterm1^1;	100.00;18.69;15.21;29.07;
8007	802.477234	18.643843	2	-1.000000	0	1	KAEVEGK	K	D	sp|Q00839|HNRPU_HUMAN Heterogeneous nuclear ribonucleoprotein U OS=Homo sapiens GN=HNRNPU PE=1 SV=6	5	12	759.412659	43.064575	2	1		12.397000	11.357000	2.947990e+00	KAeveGK	12.397814	11.207251	10.457747	0.749503	K(5.64)A(10.14)E(11.21)V(11.21)E(11.21)G(10.46)K(6.76)	nterm1^1;nterm2^1;nterm5^1;cterm1^1;cterm2^1;	90.04;41.19;12.64;40.33;100.00;
8009	1722.837402	18.645981	4	-1.000000	0	1	EKYIDQEELNK	K	T	sp|P07900|HS90A_HUMAN Heat shock protein HSP 90-alpha OS=Homo sapiens GN=HSP90AA1 PE=1 SV=5;sp|P08238|HS90B_HUMAN Heat shock protein HSP 90-beta OS=Homo sapiens GN=HSP90AB1 PE=1 SV=4	6	20	1407.688110	315.149292	2	1		10.816000	10.753000	2.489685e+00	EkyidqEELNK	8.807633	10.816425	8.807633	2.008792	E(8.81)K(10.82)Y(10.82)I(10.82)D(10.82)Q(10.82)E(8.79)E(6.88)L(5.22)N(3.53)K(2.60)	cterm1^1;cterm2^1;cterm3^1;cterm4^1;cterm5^1;	3.55;13.88;9.71;14.14;14.42;
8010	1189.608154	18.650331	3	-1.000000	0	1	KYAEAVTRAK	K	Q	sp|P00558|PGK1_HUMAN Phosphoglycerate kinase 1 OS=Homo sapiens GN=PGK1 PE=1 SV=3	7	18	1135.634888	53.973267	2	2		14.915000	14.528000	2.141760e-01	KYAEavtrAK	9.934160	14.915563	13.106936	1.808626	K(4.77)Y(10.64)A(10.64)E(12.23)A(14.92)V(14.92)T(14.92)R(14.92)A(13.11)K(11.39)	nterm1^1;nterm4^1;cterm1^1;cterm2^1;	77.72;10.09;32.97;25.75;
8011	807.459839	18.652334	2	-1.000000	0	1	GLEFKPK	K	K	rev_sp|P61247|RS3A_HUMAN 40S ribosomal protein S3a OS=Homo sapiens GN=RPS3A PE=1 SV=2	8	12	817.469727	-10.009888	2	1		14.979000	13.302000	4.601197e-02	GLEfKPK	8.702038	14.979875	13.158516	1.821359	G(9.64)L(9.64)E(13.16)F(14.98)K(11.80)P(8.85)K(7.55)	nterm2^1;nterm4^1;cterm1^1;cterm2^1;cterm3^1;	16.28;8.13;12.69;26.75;22.15;
8013	922.486633	18.654600	2	-1.000000	0	1	HLPRGYK	K	H	P12763 SWISS-PROT:P12763 (Bos taurus) Alpha-2-HS-glycoprotein precursor	6	12	869.487122	52.999512	2	1		12.640000	12.602000	2.427152e-02	HLPrgYK	7.852138	12.640182	11.215130	1.425052	H(3.14)L(3.68)P(11.22)R(12.64)G(12.64)Y(11.20)K(10.05)	nterm1^1;nterm2^1;cterm1^1;cterm2^1;	1.71;53.74;5.82;5.78;
8014	783.461121	18.655735	2	-1.000000	0	1	LVGRDPK	K	N	sp|P31025|LCN1_HUMAN Lipocalin-1 OS=Homo sapiens GN=LCN1 PE=1 SV=1	7	12	783.460266	0.000854	2	1		14.307000	7.878000	1.017812e-02							nterm2^1;nterm4^1;nterm5^1;cterm1^1;cterm2^1;cterm5^1;cterm6^1;	1.79;8.81;100.00;16.59;64.63;13.57;7.87;
8015	941.530640	18.656870	2	-1.000000	0	1	NILGGHVGEK	K	G	rev_sp|P07737|PROF1_HUMAN Profilin-1 OS=Homo sapiens GN=PFN1 PE=1 SV=2	8	18	1022.550842	-81.020203	2	0		16.152000	15.161000	5.736490e-02	niLGGHVGEK	6.361002	16.152937	12.588533	3.564404	N(16.15)I(16.15)L(12.59)G(11.07)G(11.07)H(9.90)V(9.90)G(9.90)E(7.16)K(0.00)	cterm1^1;cterm2^1;cterm8^1;	28.05;22.42;46.00;
8016	818.413757	18.658003	2	-1.000000	0	1	SAEAELQSK	R	R	sp|Q15149|PLEC_HUMAN Plectin OS=Homo sapiens GN=PLEC PE=1 SV=3	6	16	961.471619	-143.057861	2	0		12.896000	12.419000	6.688982e-01	SAeAELQSK	11.880279	12.896297	10.915553	1.980744	S(10.92)A(10.92)E(12.90)A(10.24)E(8.49)L(8.49)Q(8.49)S(6.59)K(3.10)	nterm2^1;cterm1^1;cterm2^1;cterm5^1;cterm6^1;	22.18;32.97;76.95;100.00;61.38;
8017	895.475891	18.659136	2	-1.000000	0	1	KTVTAAAPK	K	K	rev_sp|P16403|H12_HUMAN Histone H1.2 OS=Homo sapiens GN=HIST1H1C PE=1 SV=2	6	16	885.528320	9.947571	2	1		11.529000	10.564000	3.522992e+00	KTVTAAApK	7.940194	11.529354	10.249546	1.279808	K(3.87)T(6.12)V(5.19)T(5.19)A(5.19)A(5.19)A(8.43)P(11.53)K(10.25)	nterm1^1;nterm6^1;nterm7^1;cterm1^1;	26.91;18.00;25.39;6.66;
8018	844.442261	18.660269	2	-1.000000	0	1	LVDQLGR	R	A	rev_sp|P40227|TCPZ_HUMAN T-complex protein 1 subunit zeta OS=Homo sapiens GN=CCT6A PE=1 SV=3	6	12	799.455200	44.987061	2	0		12.044000	12.035000	5.349849e-01	LVDQlgR	3.750001	12.044317	10.404428	1.639889	L(1.58)V(4.02)D(8.81)Q(10.37)L(12.04)G(12.04)R(10.40)	nterm2^1;cterm1^1;	8.75;4.86;
8019	904.487122	18.661404	2	-1.000000	0	1	KSAATIKK	K	A	rev_sp|P50914|RL14_HUMAN 60S ribosomal protein L14 OS=Homo sapiens GN=RPL14 PE=1 SV=4	6	14	845.533386	58.953735	2	2		12.652000	11.509000	2.307038e-01	KsaaTIKK	10.990517	12.652311	10.608624	2.043688	K(7.44)S(12.65)A(12.65)A(12.65)T(10.61)I(9.05)K(7.15)K(4.89)	nterm1^1;cterm1^1;cterm2^1;cterm3^1;cterm4^1;	35.00;14.40;22.37;7.63;26.21;
8020	1001.487915	18.662537	2	-1.000000	0	1	GTTSSGRQTSK	R	G	rev_sp|Q5D862|FILA2_HUMAN Filaggrin-2 OS=Homo sapiens GN=FLG2 PE=1 SV=1	4	20	1108.547241	-107.059326	2	1		10.119000	10.050000	1.444258e+00	GTTSSGRQtsK	8.673120	10.119722	8.790305	1.329417	G(2.78)T(2.78)T(2.78)S(2.78)S(2.78)G(2.78)R(2.78)Q(7.17)T(10.12)S(10.12)K(8.79)	nterm7^1;nterm8^1;cterm1^1;	80.82;100.00;16.16;
8021	920.543518	18.663670	2	-1.000000	0	1	LAVENEYK	R	L	rev_P13645 SWISS-PROT:P13645 Tax_Id=9606 Gene_Symbol=KRT10 Keratin, type I cytoskeletal 10	7	14	964.486511	-43.942993	2	0		16.485001	14.607000	4.123214e-03	LAVEneYK	8.581392	16.485725	14.607358	1.878367	L(4.44)A(6.37)V(12.60)E(14.52)N(16.49)E(16.49)Y(14.61)K(12.94)	nterm2^1;cterm1^1;cterm2^1;	62.81;15.95;26.50;
8022	777.371338	18.664801	2	-1.000000	0	1	KEPPLAK	K	K	rev_sp|Q00839|HNRPU_HUMAN Heterogeneous nuclear ribonucleoprotein U OS=Homo sapiens GN=HNRNPU PE=1 SV=6	5	12	781.469727	-4.098389	2	1		11.565000	10.707000	9.587963e-01	KEPplAK	10.230865	11.565033	10.230865	1.334167	K(5.00)E(9.34)P(10.23)P(11.57)L(11.57)A(9.98)K(8.21)	nterm1^1;nterm2^1;cterm1^1;cterm2^1;	76.81;16.51;37.85;36.49;
8023	1704.840576	18.665934	4	-1.000000	0	1	KAISGTSEDAALIGK	R	G	rev_tr|J3KPS3|J3KPS3_HUMAN Fructose-bisphosphate aldolase OS=Homo sapiens GN=ALDOA PE=1 SV=1	5	28	1459.788086	245.052490	2	1		12.385000	11.688000	3.081727e+00	KAISGTsedaaligK	12.385338	12.385338	10.749810	1.635528	K(4.08)A(8.34)I(9.24)S(9.24)G(9.24)T(10.75)S(12.39)E(12.39)D(12.39)A(12.39)A(12.39)L(12.39)I(12.39)G(12.39)K(8.30)	nterm1^1;nterm2^1;nterm5^1;nterm6^1;cterm1^1;	70.76;16.58;43.92;37.15;59.20;
8024	1133.518677	18.667168	3	-1.000000	0	1	KSIEDEYR	R	I	rev_Q6KB66-1 SWISS-PROT:Q6KB66-1 Tax_Id=9606 Gene_Symbol=KRT80 Isoform 1 of Keratin, type II cytoskeletal 80	5	14	1038.498169	95.020508	2	1		12.288000	10.815000	6.450787e-01	KSIEDEyR	8.765505	12.288169	10.815891	1.472278	K(4.61)S(8.77)I(8.77)E(9.63)D(10.82)E(10.82)Y(12.29)R(9.67)	nterm1^1;cterm1^1;	64.09;100.00;
8025	1221.748169	18.668303	3	-1.000000	0	1	KANKGNK	K	A	rev_sp|P19338|NUCL_HUMAN Nucleolin OS=Homo sapiens GN=NCL PE=1 SV=3	5	12	758.439880	463.308289	2	2		11.417000	10.182000	9.832330e-01	KANKgNK	9.380230	11.417571	10.182259	1.235312	K(3.97)A(8.57)N(9.38)K(9.38)G(11.42)N(10.18)K(9.13)	nterm1^1;nterm2^1;cterm1^1;cterm2^1;	100.00;12.39;17.75;8.61;
8026	812.385864	18.669436	2	-1.000000	0	1	KGPAAIQK	K	N	sp|P35527|K1C9_HUMAN Keratin, type I cytoskeletal 9 OS=Homo sapiens GN=KRT9 PE=1 SV=3	11	14	811.491516	0.894348	2	1		22.105000	18.495001	1.814031e-04							nterm1^1;nterm2^1;nterm3^1;nterm5^1;nterm6^1;cterm1^1;cterm2^1;cterm3^1;cterm4^1;cterm5^1;cterm6^1;cterm7^1;	100.00;7.74;1.18;28.22;28.38;25.27;21.40;12.64;13.68;12.59;32.61;82.30;
8029	751.349731	18.672886	2	-1.000000	0	1	YQSLFSK	R	A	rev_sp|Q9P0W8|SPAT7_HUMAN Spermatogenesis-associated protein 7 OS=Homo sapiens GN=SPATA7 PE=1 SV=3	4	12	871.443909	-120.094177	2	0		9.634000	9.562000	1.033181e+01	YQSLfSK	7.683441	9.634067	8.429814	1.204252	Y(4.04)Q(5.99)S(5.99)L(5.99)F(9.63)S(8.43)K(7.29)	nterm4^1;cterm1^1;cterm2^1;	38.11;21.80;6.70;
8036	1168.609619	18.680965	3	-1.000000	0	1	KVGDDIAK	K	A	sp|P30050|RL12_HUMAN 60S ribosomal protein L12 OS=Homo sapiens GN=RPL12 PE=1 SV=1	5	14	844.465393	324.144226	2	1		11.308000	11.132000	3.413198e+00	KvgdDIAK	11.308602	11.308602	9.637367	1.671235	K(7.37)V(11.31)G(11.31)D(11.31)D(9.64)I(8.33)A(6.74)K(3.94)	nterm1^1;cterm1^1;cterm2^1;cterm3^1;cterm4^1;	51.33;16.49;23.99;9.29;16.41;
8045	1317.691406	18.691296	3	-1.000000	0	1	KKHGSVIDDIR	K	L	rev_sp|P49368|TCPG_HUMAN T-complex protein 1 subunit gamma OS=Homo sapiens GN=CCT3 PE=1 SV=4	4	20	1266.704346	50.987061	2	2		9.939000	9.939000	3.302234e+00	KkhgsvidDIR	9.939604	9.939604	8.565878	1.373726	K(6.43)K(9.94)H(9.94)G(9.94)S(9.94)V(9.94)I(9.94)D(9.94)D(8.57)I(6.74)R(3.51)	nterm1^1;cterm1^1;cterm2^1;cterm3^1;	33.30;25.27;53.54;24.96;
8049	860.388367	18.695742	2	-1.000000	0	1	NDEELNK	R	L	tr|A0A0U1RR32|A0A0U1RR32_HUMAN Histone H2A OS=Homo sapiens GN=hCG_2039566 PE=3 SV=1	7	12	860.387573	0.000793	2	0		11.774000	9.435000	7.453567e-01							nterm2^1;nterm3^1;cterm1^1;cterm2^1;cterm3^1;cterm5^1;cterm6^1;	5.33;3.30;8.70;19.42;10.81;11.62;12.19;
8050	893.390076	18.700102	2	-1.000000	0	1	VTDVEAVDR	R	V	rev_sp|Q15149|PLEC_HUMAN Plectin OS=Homo sapiens GN=PLEC PE=1 SV=3	6	16	1002.498169	-109.108093	2	0		10.777000	8.921000	1.473759e-01	vtdvEAVDR	9.359663	10.777699	7.257843	3.519855	V(10.78)T(10.78)D(10.78)V(10.78)E(7.26)A(5.27)V(3.78)D(2.67)R(0.00)	cterm1^1;cterm2^1;cterm3^1;cterm4^1;cterm5^1;	14.50;7.36;10.47;26.81;37.62;
8051	800.412598	18.702164	2	-1.000000	0	1	QLQGEAER	K	V	rev_sp|Q15149|PLEC_HUMAN Plectin OS=Homo sapiens GN=PLEC PE=1 SV=3	6	14	929.456604	-129.044006	2	0		12.977000	12.547000	5.944488e-01	QLQGEAeR	6.651004	12.977107	11.126006	1.851101	Q(3.87)L(7.71)Q(7.71)G(8.90)E(8.90)A(11.13)E(12.98)R(11.13)	nterm1^1;cterm1^1;	16.13;47.95;
8052	1188.542358	18.703300	3	-1.000000	0	1	QSPSYGR	R	H	Q86YZ3 SWISS-PROT:Q86YZ3 Tax_Id=9606 Gene_Symbol=HRNR Hornerin	7	12	793.371826	395.170532	2	0		13.204000	11.812000	1.450518e+00	qSPSYGR	13.204071	11.812043	9.971155	1.840888	Q(11.81)S(9.97)P(8.93)S(6.67)Y(4.93)G(3.43)R(1.39)	nterm2^1;cterm1^1;cterm2^1;cterm3^1;cterm4^1;cterm5^1;cterm6^1;	4.02;7.69;9.45;15.43;45.78;100.00;8.98;
8053	988.445190	18.704433	2	-1.000000	0	1	TAEELFKK	R	M	rev_sp|P31327|CPSM_HUMAN Carbamoyl-phosphate synthase [ammonia], mitochondrial OS=Homo sapiens GN=CPS1 PE=1 SV=2	5	14	964.522888	23.922302	2	1		11.089000	11.089000	3.656851e-01	TAEElfkK	4.957341	11.089477	9.649649	1.439828	T(2.21)A(2.21)E(7.79)E(9.47)L(11.09)F(11.09)K(11.09)K(9.65)	nterm2^1;cterm1^1;	15.68;9.07;
8054	1271.555420	18.705566	3	-1.000000	0	1	KGKSGNDHR	R	S	rev_sp|Q9UHG0|DCDC2_HUMAN Doublecortin domain-containing protein 2 OS=Homo sapiens GN=DCDC2 PE=1 SV=2	6	16	997.505310	274.050110	2	2		13.094000	12.054000	1.877539e+00	KGKSgnDHR	13.094821	13.094821	13.035560	0.059261	K(6.85)G(11.10)K(11.89)S(11.89)G(13.09)N(13.09)D(13.04)H(10.81)R(8.14)	nterm1^1;nterm2^1;nterm4^1;cterm1^1;cterm2^1;cterm3^1;	70.24;7.15;8.61;41.42;100.00;15.71;
8055	1965.964111	18.706699	4	-1.000000	0	1	YLEEQKTENGKDK	R	E	sp|Q9Y2W1|TR150_HUMAN Thyroid hormone receptor-associated protein 3 OS=Homo sapiens GN=THRAP3 PE=1 SV=2	10	24	1580.768066	385.196045	2	2		20.129999	11.477000	4.061160e-06	YLEEQKTENGKdK	6.009911	20.130512	20.103775	0.026737	Y(6.24)L(8.49)E(11.61)E(11.61)Q(13.30)K(15.21)T(15.74)E(15.74)N(17.85)G(17.85)K(17.85)D(20.13)K(20.10)	nterm2^1;cterm1^1;cterm10^1;	9.80;8.39;12.39;
8056	956.506042	18.707876	2	-1.000000	0	1	KGPTAVLAK	K	G	rev_sp|P19338|NUCL_HUMAN Nucleolin OS=Homo sapiens GN=NCL PE=1 SV=3	5	16	883.549072	72.956970	2	1		12.023000	10.525000	4.238540e-01	KGPTAvlAK	7.963979	12.023756	10.525126	1.498630	K(4.28)G(7.96)P(7.96)T(7.96)A(10.23)V(12.02)L(12.02)A(10.53)K(9.31)	nterm1^1;cterm1^1;cterm2^1;	39.74;17.61;18.57;
8057	1347.554443	18.709007	3	-1.000000	0	1	GEMQGTGRGSGLK	R	Q	rev_sp|Q9UN86|G3BP2_HUMAN Ras GTPase-activating protein-binding protein 2 OS=Homo sapiens GN=G3BP2 PE=1 SV=2	4	24	1276.619263	70.935181	2	1		10.865000	10.311000	8.104945e-01	GEMQGTGRGsglK	8.225730	10.865054	9.475931	1.389123	G(3.78)E(3.78)M(3.78)Q(3.78)G(3.78)T(8.23)G(9.48)R(9.48)G(9.48)S(10.87)G(10.87)L(10.87)K(9.21)	nterm5^1;nterm6^1;cterm1^1;	84.95;23.94;43.98;
8058	755.438965	18.710140	2	-1.000000	0	1	SARKPGLR	R	R	rev_sp|P62753|RS6_HUMAN 40S ribosomal protein S6 OS=Homo sapiens GN=RPS6 PE=1 SV=1	8	14	883.535156	-128.096191	2	2		16.597000	13.220000	4.363360e-02	SARkPGLR	9.908640	16.597212	13.220129	3.377083	S(11.71)A(11.71)R(13.22)K(16.60)P(13.22)G(13.22)L(11.54)R(8.47)	nterm2^1;nterm3^1;cterm1^1;cterm4^1;	6.81;19.66;100.00;89.92;
8059	928.445251	18.711273	2	-1.000000	0	1	LATDKTHR	K	K	rev_sp|Q08554|DSC1_HUMAN Desmocollin-1 OS=Homo sapiens GN=DSC1 PE=1 SV=2	4	14	940.509033	-12.063782	2	1		10.721000	0.000000	8.805420e-01	LATDkTHR	10.721138	10.721138	8.777021	1.944117	L(6.96)A(6.96)T(6.96)D(6.96)K(10.72)T(8.78)H(7.68)R(3.76)	nterm4^1;cterm1^1;cterm2^1;cterm3^1;	43.09;50.11;25.13;100.00;
8060	1051.504028	18.712404	2	-1.000000	0	1	KGTDVPK	R	W	sp|P07355|ANXA2_HUMAN Annexin A2 OS=Homo sapiens GN=ANXA2 PE=1 SV=2	4	12	743.417725	308.086304	2	1		10.715000	10.715000	4.968782e-01	KgtdVPK	7.020303	10.715526	9.455509	1.260016	K(9.46)G(10.72)T(10.72)D(10.72)V(9.07)P(2.66)K(2.66)	nterm1^1;cterm2^1;	14.23;78.64;
8061	974.502625	18.713535	2	-1.000000	0	1	KADIDLTK	R	R	sp|P62269|RS18_HUMAN 40S ribosomal protein S18 OS=Homo sapiens GN=RPS18 PE=1 SV=3	5	14	902.507263	71.995361	2	1		12.240000	12.240000	1.227474e+00	KadidLTK	9.195770	12.240207	10.041925	2.198281	K(8.12)A(12.24)D(12.24)I(12.24)D(12.24)L(10.04)T(10.04)K(8.98)	nterm1^1;cterm1^1;cterm3^1;	79.31;44.81;17.32;
8062	1632.965942	18.714668	4	-1.000000	0	1	AKNNTVTPGGKPNK	K	T	sp|P18077|RL35A_HUMAN 60S ribosomal protein L35a OS=Homo sapiens GN=RPL35A PE=1 SV=2	7	26	1424.773438	208.192505	2	2		14.743000	13.318000	6.463596e-02	AKnntvTPGGKPNK	14.743076	14.743076	12.696414	2.046662	A(11.51)K(11.51)N(14.74)N(14.74)T(14.74)V(14.74)T(12.70)P(10.31)G(8.41)G(8.41)K(8.41)P(6.60)N(5.61)K(3.24)	nterm2^1;cterm1^1;cterm2^1;cterm3^1;cterm5^1;cterm6^1;cterm7^1;cterm8^1;	25.47;10.72;3.64;15.14;4.61;19.40;57.96;31.03;
8063	772.411804	18.715816	2	-1.000000	0	1	AGLYGLPR	K	R	sp|P49327|FAS_HUMAN Fatty acid synthase OS=Homo sapiens GN=FASN PE=1 SV=3	4	14	845.475891	-73.064087	2	0		10.001000	9.765000	5.776922e+00	AGLYGlpR	10.001659	10.001659	7.947046	2.054613	A(4.44)G(4.44)L(6.18)Y(7.95)G(7.95)L(10.00)P(10.00)R(5.56)	nterm2^1;nterm3^1;nterm5^1;cterm1^1;cterm2^1;	5.68;10.98;26.68;84.84;8.20;
8064	1143.554199	18.716949	3	-1.000000	0	1	LSLTMGGVQAR	R	E	sp|O75815|BCAR3_HUMAN Breast cancer anti-estrogen resistance protein 3 OS=Homo sapiens GN=BCAR3 PE=1 SV=1	5	20	1131.606934	11.947266	2	0		11.210000	9.866000	1.565940e+00	LSLTMGGVqAR	11.210541	9.333797	8.311688	1.022109	L(5.83)S(5.83)L(7.95)T(7.95)M(7.95)G(7.95)G(7.95)V(7.95)Q(9.33)A(8.31)R(5.38)	nterm2^1;nterm8^1;cterm1^1;cterm2^1;cterm3^1;	8.35;100.00;18.79;7.32;30.74;
8065	778.340088	18.718081	2	-1.000000	0	1	KNALDAK	R	N	rev_sp|P61020|RAB5B_HUMAN Ras-related protein Rab-5B OS=Homo sapiens GN=RAB5B PE=1 SV=1	4	12	758.428650	19.911438	2	1		8.933000	8.889000	3.092552e+00	KnaLDAK	8.933210	8.933210	7.509371	1.423839	K(5.33)N(8.93)A(8.93)L(7.51)D(7.51)A(5.98)K(3.60)	nterm1^1;cterm1^1;cterm2^1;cterm4^1;	36.60;10.86;14.08;9.58;
8067	1039.542847	18.720387	2	-1.000000	0	1	KTQPGKR	K	T	rev_sp|E9PAV3|NACAM_HUMAN Nascent polypeptide-associated complex subunit alpha, muscle-specific form OS=Homo sapiens GN=NACA PE=1 SV=1	5	12	813.482056	226.060791	2	2		9.920000	9.073000	1.609388e-01	KTQPGkR	7.198461	9.920971	9.086929	0.834042	K(1.71)T(5.00)Q(8.66)P(8.66)G(8.66)K(9.92)R(9.09)	nterm1^1;nterm2^1;nterm5^1;cterm1^1;	26.89;7.44;5.89;5.54;
8068	952.471191	18.721518	2	-1.000000	0	1	VENTEENR	K	R	sp|P05062|ALDOB_HUMAN Fructose-bisphosphate aldolase B OS=Homo sapiens GN=ALDOB PE=1 SV=2	4	14	989.441406	-36.970215	2	0		7.791000	7.494000	1.504008e+00	VENteeNR	4.164399	7.791381	6.252251	1.539130	V(4.16)E(4.16)N(6.20)T(7.79)E(7.79)E(7.79)N(6.25)R(4.92)	cterm1^1;cterm2^1;	17.89;14.29;
8069	789.447571	18.722647	2	-1.000000	0	1	ATGDETGAK	K	V	sp|P61247|RS3A_HUMAN 40S ribosomal protein S3a OS=Homo sapiens GN=RPS3A PE=1 SV=2	7	16	848.387573	-58.940002	2	0		14.983000	12.877000	6.648162e-02	ATgDETGAK	14.983568	12.434149	11.645062	0.789086	A(11.65)T(11.65)G(12.43)D(10.56)E(8.71)T(7.11)G(7.11)A(6.10)K(3.34)	nterm2^1;cterm1^1;cterm2^1;cterm4^1;cterm5^1;cterm6^1;cterm7^1;	28.18;15.79;5.92;14.18;21.04;17.37;84.21;
8072	760.384277	18.726082	2	-1.000000	0	1	SGATAGAAGGR	R	G	sp|P50991|TCPD_HUMAN T-complex protein 1 subunit delta OS=Homo sapiens GN=CCT4 PE=1 SV=4	6	20	874.425659	-114.041382	2	0		11.298000	10.490000	1.282312e+00	SGATAGAAggR	5.323868	11.298113	9.324529	1.973584	S(3.21)G(3.21)A(3.21)T(5.32)A(5.32)G(6.58)A(7.84)A(9.32)G(11.30)G(11.30)R(9.32)	nterm3^1;cterm1^1;	8.24;24.90;
8083	1232.759766	18.738861	3	-1.000000	0	1	KVVAPAPAVKK	K	G	rev_sp|P62424|RL7A_HUMAN 60S ribosomal protein L7a OS=Homo sapiens GN=RPL7A PE=1 SV=2	5	20	1106.717407	126.042358	2	2		11.848000	11.691000	7.766543e-01	KvvAPAPAVKK	10.860029	11.848692	9.792393	2.056299	K(9.79)V(11.85)V(11.85)A(8.98)P(8.98)A(8.98)P(8.98)A(8.98)V(8.98)K(7.89)K(4.61)	nterm1^1;cterm1^1;cterm2^1;cterm8^1;	100.00;26.77;12.94;47.05;
8085	786.397339	18.741117	2	-1.000000	0	1	LSGRVNR	K	S	rev_Q86YZ3 SWISS-PROT:Q86YZ3 Tax_Id=9606 Gene_Symbol=HRNR Hornerin	5	12	800.461670	-14.064331	2	1		10.491000	10.229000	1.691899e+00	LSGRvnR	9.090318	10.491154	9.119191	1.371963	L(3.68)S(5.08)G(7.10)R(8.52)V(10.49)N(10.49)R(9.12)	nterm2^1;nterm3^1;nterm4^1;cterm1^1;	7.52;7.95;21.67;39.80;
8089	904.462585	18.745535	2	-1.000000	0	1	GRGGGGGGFR	R	G	P35908 SWISS-PROT:P35908 Tax_Id=9606 Gene_Symbol=KRT2 Keratin, type II cytoskeletal 2 epidermal;P35908v2 SWISS-PROT:P35908 Tax_Id=9606 Gene_Symbol=KRT2 Keratin, type II cytoskeletal 2 epidermal	7	18	876.431396	28.031189	2	1		14.671000	12.730000	1.091211e-01	grGGGGGGFR	8.045197	14.671180	12.730379	1.940801	G(14.67)R(14.67)G(12.73)G(11.52)G(10.69)G(10.69)G(10.69)G(9.46)F(7.58)R(0.00)	cterm1^1;cterm6^1;cterm7^1;cterm8^1;	58.01;8.60;8.04;55.31;
8090	793.371460	18.749886	2	-1.000000	0	1	QSPSYGR	R	H	Q86YZ3 SWISS-PROT:Q86YZ3 Tax_Id=9606 Gene_Symbol=HRNR Hornerin	8	12	793.371826	-0.000366	2	0		14.443000	8.406000	2.877501e-03							nterm1^1;nterm2^1;cterm1^1;cterm2^1;cterm3^1;cterm4^1;cterm5^1;cterm6^1;	1.18;5.18;13.84;14.51;20.34;47.67;100.00;8.38;
8091	921.454834	18.751919	2	-1.000000	0	1	KSNKTLK	R	V	rev_sp|Q15286|RAB35_HUMAN Ras-related protein Rab-35 OS=Homo sapiens GN=RAB35 PE=1 SV=1	8	12	817.502136	103.952698	2	2		16.198000	12.600000	6.749562e-03	KSNKtlK	9.226554	16.198002	14.795201	1.402801	K(3.43)S(7.59)N(11.47)K(14.80)T(16.20)L(16.20)K(13.31)	nterm1^1;nterm2^1;nterm3^1;cterm1^1;	75.82;35.69;22.82;12.61;
8093	851.405945	18.754196	2	-1.000000	0	1	TKKGQPK	K	H	rev_sp|P19338|NUCL_HUMAN Nucleolin OS=Homo sapiens GN=NCL PE=1 SV=3	4	12	785.475891	65.930054	2	2		10.428000	0.000000	1.650240e+01	tkKGQPK	10.428815	7.062382	5.558996	1.503386	T(7.06)K(7.06)K(5.56)G(4.01)Q(4.01)P(4.01)K(3.37)	nterm6^1;cterm1^1;cterm4^1;cterm5^1;	28.98;55.08;74.70;64.76;
8094	1225.615601	18.755331	2	-1.000000	0	1	QLGRLEER	R	L	rev_sp|Q12799|TCP10_HUMAN T-complex protein 10A homolog OS=Homo sapiens GN=TCP10 PE=2 SV=3	6	14	999.546082	226.069519	2	1		12.071000	11.894000	6.312031e-02	QLGRLEeR	7.097501	12.071564	10.930576	1.140987	Q(1.59)L(1.59)G(8.48)R(10.68)L(10.68)E(10.68)E(12.07)R(10.93)	nterm2^1;nterm3^1;nterm6^1;cterm1^1;	22.88;7.85;10.29;4.91;
8095	842.457397	18.756464	2	-1.000000	0	1	KDRVAQK	K	K	sp|P46777|RL5_HUMAN 60S ribosomal protein L5 OS=Homo sapiens GN=RPL5 PE=1 SV=3	4	12	843.492615	-1.035217	2	2		10.891000	10.891000	8.357202e+00							nterm1^1;cterm1^1;cterm2^1;cterm6^1;	100.00;56.46;20.25;12.82;
8096	1628.868652	18.757599	4	-1.000000	0	1	KALAAAGYDVEK	K	N	sp|P16403|H12_HUMAN Histone H1.2 OS=Homo sapiens GN=HIST1H1C PE=1 SV=2	4	22	1234.655640	394.213013	2	1		8.552000	8.421000	1.134873e+00	KALAAAgydveK	8.552017	8.552017	7.247084	1.304934	K(2.78)A(6.44)L(7.25)A(7.25)A(7.25)A(7.25)G(8.55)Y(8.55)D(8.55)V(8.55)E(8.55)K(5.77)	nterm1^1;nterm2^1;nterm6^1;cterm1^1;	38.97;4.56;9.98;16.13;
8097	774.441956	18.758751	2	-1.000000	0	1	ALQDYRK	K	K	sp|P62333|PRS10_HUMAN 26S protease regulatory subunit 10B OS=Homo sapiens GN=PSMC6 PE=1 SV=1	4	12	892.476624	-118.034668	2	1		9.903000	9.761000	3.491506e+00	ALQDYrK	9.903717	8.548441	7.639882	0.908559	A(4.37)L(4.37)Q(7.64)D(7.64)Y(7.64)R(8.55)K(5.53)	nterm2^1;nterm5^1;cterm1^1;cterm2^1;	26.25;100.00;20.43;19.18;
8099	1986.953125	18.761013	4	-1.000000	0	1	EDPKPQEGLLRGTPGPSK	K	E	tr|F8VPL6|F8VPL6_HUMAN Zinc finger protein Eos OS=Homo sapiens GN=IKZF4 PE=1 SV=1	4	34	1904.995483	81.957642	2	2		11.336000	11.336000	3.443571e-01	EDPKPQEGLlrgtpgpSK	8.980450	11.336649	9.999706	1.336943	E(4.38)D(4.38)P(4.38)K(4.38)P(4.38)Q(4.38)E(4.38)G(4.38)L(4.38)L(11.34)R(11.34)G(11.34)T(11.34)P(11.34)G(11.34)P(11.34)S(10.00)K(9.21)	nterm9^1;cterm1^1;cterm2^1;	100.00;10.10;29.63;
8100	1225.640259	18.762192	3	-1.000000	0	1	NNTVTPGGKPNK	K	T	sp|P18077|RL35A_HUMAN 60S ribosomal protein L35a OS=Homo sapiens GN=RPL35A PE=1 SV=2	8	22	1225.641357	-0.001099	2	1		15.808000	11.810000	3.539544e-02							nterm2^1;nterm3^1;cterm1^1;cterm2^1;cterm3^1;cterm5^1;cterm6^1;cterm7^1;cterm8^1;	6.36;3.81;12.48;5.62;33.80;5.46;41.84;93.05;36.71;
8101	956.466797	18.763325	2	-1.000000	0	1	KTAMAAAK	K	A	sp|P83731|RL24_HUMAN 60S ribosomal protein L24 OS=Homo sapiens GN=RPL24 PE=1 SV=1	4	14	790.437073	166.029724	2	1		10.051000	0.000000	2.501364e+01	KTAMAAaK	10.051952	8.318420	7.151906	1.166515	K(2.90)T(6.72)A(6.72)M(6.72)A(6.72)A(6.72)A(8.32)K(7.15)	nterm1^1;nterm5^1;nterm6^1;nterm7^1;cterm1^1;	45.52;59.86;67.23;100.00;18.18;
8102	808.428162	18.764458	2	-1.000000	0	1	GLHAASDQR	K	S	rev_sp|O15050|TRNK1_HUMAN TPR and ankyrin repeat-containing protein 1 OS=Homo sapiens GN=TRANK1 PE=2 SV=4	5	16	953.467834	-145.039673	2	0		11.302000	11.210000	1.104942e+00	GLHAASDqR	9.134226	11.302391	10.346879	0.955512	G(4.49)L(4.49)H(4.49)A(4.49)A(5.43)S(6.65)D(10.35)Q(11.30)R(9.04)	nterm6^1;nterm7^1;cterm1^1;	40.14;12.04;88.80;
8103	844.538269	18.765589	2	-1.000000	0	1	KQEGSAR	M	R	sp|O43242|PSMD3_HUMAN 26S proteasome non-ATPase regulatory subunit 3 OS=Homo sapiens GN=PSMD3 PE=1 SV=2	5	12	774.398376	70.139893	2	1		11.641000	10.706000	9.055505e-01	KqEGSAR	9.858711	11.641801	9.827822	1.813979	K(5.91)Q(11.64)E(9.83)G(8.50)S(8.50)A(8.50)R(7.35)	nterm1^1;cterm1^1;cterm4^1;cterm5^1;	51.84;17.65;12.01;31.81;
8105	769.410950	18.767950	2	-1.000000	0	1	KAAGVPK	K	K	rev_sp|P16403|H12_HUMAN Histone H1.2 OS=Homo sapiens GN=HIST1H1C PE=1 SV=2	4	12	669.417297	99.993652	2	1		10.152000	9.408000	2.007780e+00	KAagvPK	10.152958	10.152958	8.949717	1.203241	K(4.86)A(8.95)A(10.15)G(10.15)V(10.15)P(8.21)K(5.29)	nterm1^1;nterm2^1;cterm1^1;cterm2^1;	59.52;39.61;18.48;46.26;
8109	801.446350	18.772547	2	-1.000000	0	1	KQEGSAR	M	R	sp|O43242|PSMD3_HUMAN 26S proteasome non-ATPase regulatory subunit 3 OS=Homo sapiens GN=PSMD3 PE=1 SV=2	5	12	774.398376	27.047974	2	1		12.196000	11.944000	1.215674e+00	KQegsAR	10.030912	12.196396	11.031626	1.164770	K(9.01)Q(11.03)E(12.20)G(12.20)S(12.20)A(9.57)R(6.66)	nterm1^1;cterm1^1;cterm2^1;	100.00;63.81;49.78;
8111	753.522156	18.774855	2	-1.000000	0	1	PPPTAPGGK	K	P	rev_sp|E9PAV3|NACAM_HUMAN Nascent polypeptide-associated complex subunit alpha, muscle-specific form OS=Homo sapiens GN=NACA PE=1 SV=1	4	16	820.444275	-66.922119	2	0		8.412000	8.116000	1.739477e+00	PPPtapgGK	8.412214	6.986081	5.753037	1.233044	P(5.63)P(5.63)P(4.20)T(6.99)A(6.99)P(6.99)G(6.99)G(5.75)K(2.78)	nterm3^1;cterm1^1;cterm2^1;cterm7^1;	16.14;19.53;13.98;12.98;
8116	833.394775	18.780617	2	-1.000000	0	1	MVQEAEK	R	Y	sp|P11142|HSP7C_HUMAN Heat shock cognate 71 kDa protein OS=Homo sapiens GN=HSPA8 PE=1 SV=1;tr|A0A0G2JIW1|A0A0G2JIW1_HUMAN Heat shock 70 kDa protein 1B OS=Homo sapiens GN=HSPA1B PE=1 SV=1	5	12	833.395264	-0.000488	2	0		9.742000	9.483000	3.246363e+00							nterm2^1;cterm1^1;cterm3^1;cterm5^1;cterm6^1;	7.41;26.14;9.59;32.46;27.47;
8127	913.545288	18.793367	2	-1.000000	0	1	RRVDQLK	R	S	sp|P04264|K2C1_HUMAN Keratin, type II cytoskeletal 1 OS=Homo sapiens GN=KRT1 PE=1 SV=6	9	12	913.545715	-0.000427	2	2		14.527000	7.506000	2.259919e-05							nterm2^1;nterm4^1;nterm5^1;nterm6^1;cterm1^1;cterm2^1;cterm3^1;cterm5^1;cterm6^1;	1.43;23.13;1.21;2.09;6.58;2.60;12.99;2.16;1.08;
8129	1005.508301	18.795498	2	-1.000000	0	1	GSGTAEVELK	K	K	sp|P14618|KPYM_HUMAN Pyruvate kinase PKM OS=Homo sapiens GN=PKM PE=1 SV=4;tr|H3BTN5|H3BTN5_HUMAN Pyruvate kinase (Fragment) OS=Homo sapiens GN=PKM PE=1 SV=1	7	18	989.502930	16.005371	2	0		14.499000	14.499000	1.725116e-02	GSGTAevelK	7.662175	14.499441	13.087057	1.412384	G(1.74)S(1.74)G(1.74)T(8.63)A(11.38)E(14.50)V(14.50)E(14.50)L(14.50)K(13.09)	nterm3^1;nterm4^1;nterm5^1;cterm1^1;	42.08;18.13;2.08;5.69;
8130	767.439575	18.799849	2	-1.000000	0	1	APGPAQR	R	Q	rev_Q04695 SWISS-PROT:Q04695 Tax_Id=9606 Gene_Symbol=KRT17 Keratin, type I cytoskeletal 17	4	12	695.371460	72.068115	2	0		8.636000	8.078000	1.729016e+00	APGpAQR	8.636772	8.636772	6.932225	1.704547	A(6.31)P(6.31)G(6.31)P(8.64)A(6.93)Q(6.01)R(2.33)	nterm3^1;cterm1^1;cterm2^1;cterm3^1;	10.29;39.69;10.09;41.47;
8131	789.421570	18.801846	2	-1.000000	0	1	KDAESIK	K	G	rev_tr|A0A0G2JIW1|A0A0G2JIW1_HUMAN Heat shock 70 kDa protein 1B OS=Homo sapiens GN=HSPA1B PE=1 SV=1	5	12	789.423218	-0.001648	2	1		10.586000	10.100000	2.843080e+00							nterm1^1;nterm2^1;cterm1^1;cterm3^1;cterm4^1;cterm5^1;	24.68;4.43;13.49;14.51;12.58;26.24;
8132	838.430237	18.802979	2	-1.000000	0	1	KVIEVGK	K	N	sp|O15151|MDM4_HUMAN Protein Mdm4 OS=Homo sapiens GN=MDM4 PE=1 SV=2	10	12	771.485413	66.944824	2	1		19.313000	17.570999	1.162448e-04	KviEVGK	11.707000	19.313877	15.815652	3.498225	K(15.67)V(19.31)I(19.31)E(15.82)V(12.13)G(8.66)K(5.57)	nterm1^1;cterm1^1;cterm2^1;cterm3^1;cterm4^1;	44.03;22.73;53.43;30.18;8.55;
8133	965.450256	18.804113	2	-1.000000	0	1	SSGGSSSVK	K	F	sp|P04264|K2C1_HUMAN Keratin, type II cytoskeletal 1 OS=Homo sapiens GN=KRT1 PE=1 SV=6	5	16	794.377014	171.073242	2	0		11.055000	9.806000	3.412940e-01	SSggSSSVK	9.588502	11.055342	8.615388	2.439954	S(6.32)S(7.79)G(11.06)G(11.06)S(8.62)S(6.89)S(6.89)V(6.89)K(5.32)	nterm2^1;cterm1^1;cterm4^1;cterm5^1;	26.32;10.99;16.19;65.26;
8134	1684.674072	18.805248	3	-1.000000	0	1	AGSSRHSQVGQGESAGSK	R	T	sp|P20930|FILA_HUMAN Filaggrin OS=Homo sapiens GN=FLG PE=1 SV=3	4	34	1728.813843	-44.139771	2	1		9.099000	9.099000	7.083535e-01	AGssrhsqvgqgesagSK	5.169507	9.099701	7.875708	1.223993	A(2.95)G(5.47)S(9.10)S(9.10)R(9.10)H(9.10)S(9.10)Q(9.10)V(9.10)G(9.10)Q(9.10)G(9.10)E(9.10)S(9.10)A(9.10)G(9.10)S(7.88)K(7.88)	nterm2^1;cterm2^1;	9.21;19.09;
8135	861.421692	18.806404	2	-1.000000	0	1	KFGGPGAR	K	A	sp|P62249|RS16_HUMAN 40S ribosomal protein S16 OS=Homo sapiens GN=RPS16 PE=1 SV=2	5	14	788.429260	72.992432	2	1		10.668000	10.264000	2.471124e+00	KfGGPGAR	10.668986	9.118378	7.923931	1.194447	K(7.69)F(9.12)G(7.92)G(7.92)P(7.92)G(7.92)A(7.14)R(2.98)	nterm1^1;cterm1^1;cterm2^1;cterm6^1;cterm7^1;	19.76;63.85;6.05;7.03;13.74;
8136	1640.862549	18.807537	4	-1.000000	0	1	KKGEPHHELPPGSTK	R	R	sp|P04637|P53_HUMAN Cellular tumor antigen p53 OS=Homo sapiens GN=TP53 PE=1 SV=4	11	28	1640.863281	-0.000732	2	2		22.120001	22.099001	2.764166e-05							nterm1^1;nterm4^1;nterm6^1;nterm8^1;nterm9^1;cterm1^1;cterm2^1;cterm3^1;cterm4^1;cterm5^1;cterm6^1;	64.73;6.35;11.35;68.65;66.24;17.90;14.45;12.76;34.35;100.00;36.00;
8137	774.387268	18.808691	2	-1.000000	0	1	IAEETSIR	R	G	rev_sp|P15924|DESP_HUMAN Desmoplakin OS=Homo sapiens GN=DSP PE=1 SV=3	6	14	917.481750	-143.094482	2	0		13.790000	13.627000	3.722783e-01	IAEETsiR	7.634810	13.790278	12.104756	1.685522	I(4.43)A(5.83)E(10.60)E(12.10)T(12.10)S(13.79)I(13.79)R(11.89)	nterm2^1;cterm1^1;	24.68;83.82;
8138	1093.463257	18.809822	2	-1.000000	0	1	PSAKLLAAK	K	Q	rev_sp|P50914|RL14_HUMAN 60S ribosomal protein L14 OS=Homo sapiens GN=RPL14 PE=1 SV=4	6	16	897.564697	195.898560	2	1		13.258000	13.258000	1.149476e-01	PSAkllaaK	7.068403	13.258674	11.821947	1.436727	P(2.41)S(5.28)A(10.58)K(13.26)L(13.26)L(13.26)A(13.26)A(13.26)K(11.82)	nterm2^1;nterm3^1;cterm1^1;	38.04;14.80;11.11;
8139	1242.627197	18.810957	3	-1.000000	0	1	KLQEYNVGGK	K	V	sp|P46379|BAG6_HUMAN Large proline-rich protein BAG6 OS=Homo sapiens GN=BAG6 PE=1 SV=2	4	18	1134.603271	108.023926	2	1		10.468000	10.468000	2.329163e+00	KlqeyNVGGK	10.468108	10.468108	8.691011	1.777097	K(5.86)L(10.47)Q(10.47)E(10.47)Y(10.47)N(8.69)V(8.69)G(8.69)G(7.16)K(4.61)	nterm1^1;cterm1^1;cterm2^1;cterm5^1;	100.00;12.83;16.91;28.88;
8140	937.533630	18.812090	2	-1.000000	0	1	KTVTAAAPK	K	K	rev_sp|P16403|H12_HUMAN Histone H1.2 OS=Homo sapiens GN=HIST1H1C PE=1 SV=2	11	16	885.528320	52.005310	2	1		21.979000	19.509001	1.768352e-03	KtvtAAAPK	13.731088	21.979488	18.519398	3.460091	K(17.71)T(21.98)V(21.98)T(21.98)A(18.52)A(15.40)A(12.63)P(9.33)K(8.51)	nterm1^1;cterm1^1;cterm2^1;cterm3^1;cterm4^1;cterm5^1;	54.94;12.32;100.00;16.29;6.30;4.50;
8141	840.493469	18.813223	2	-1.000000	0	1	QRPAEIK	R	D	P02533 SWISS-PROT:P02533 Tax_Id=9606 Gene_Symbol=KRT14 Keratin, type I cytoskeletal 14	6	12	840.481689	0.011780	2	1		13.026000	10.172000	3.223448e-01							nterm2^1;nterm4^1;nterm5^1;nterm6^1;cterm1^1;cterm2^1;	11.46;5.63;100.00;20.65;37.49;31.25;
8142	806.395386	18.814354	2	-1.000000	0	1	GGYGGGGGGSR	R	G	sp|P51991|ROA3_HUMAN Heterogeneous nuclear ribonucleoprotein A3 OS=Homo sapiens GN=HNRNPA3 PE=1 SV=2	4	20	880.378723	-73.983337	2	0		9.363000	8.966000	4.231659e+00	GGyGGGGGGSR	5.941314	9.363696	8.047167	1.316529	G(8.05)G(8.05)Y(9.36)G(7.68)G(7.68)G(5.94)G(5.94)G(5.94)G(5.94)S(5.94)R(1.55)	nterm2^1;cterm1^1;cterm7^1;	4.71;80.81;10.41;
8143	1697.818359	18.815491	4	-1.000000	0	1	SSGARTSPEHHRSGSHR	R	S	rev_sp|P20930|FILA_HUMAN Filaggrin OS=Homo sapiens GN=FLG PE=1 SV=3	4	32	1844.873779	-147.055420	2	2		8.357000	0.000000	7.029069e+00	ssgarTSPEHHRSGSHR	4.410031	8.357073	6.296342	2.060730	S(8.36)S(8.36)G(8.36)A(8.36)R(8.36)T(6.30)S(4.41)P(4.41)E(4.41)H(4.41)H(4.41)R(4.41)S(4.41)G(4.41)S(4.41)H(3.08)R(0.00)	cterm1^1;cterm2^1;	21.84;19.30;
8144	850.436584	18.816660	2	-1.000000	0	1	GTAKANVGAGK	R	K	sp|P62847|RS24_HUMAN 40S ribosomal protein S24 OS=Homo sapiens GN=RPS24 PE=1 SV=1	5	20	972.535217	-122.098633	2	1		11.339000	11.282000	3.665169e+00	GTAKAnvGAGK	11.339956	11.339956	9.985239	1.354717	G(5.76)T(5.76)A(9.25)K(9.25)A(9.25)N(11.34)V(11.34)G(9.99)A(9.12)G(9.12)K(5.58)	nterm2^1;nterm5^1;cterm1^1;cterm3^1;cterm4^1;	32.78;100.00;34.35;6.52;11.93;
8145	1556.906372	18.817791	4	-1.000000	0	1	KLIYFQLHR	K	A	sp|Q13263|TIF1B_HUMAN Transcription intermediary factor 1-beta OS=Homo sapiens GN=TRIM28 PE=1 SV=5	4	16	1216.708008	340.198364	2	1		7.843000	7.815000	1.834463e+00	KLIYfqlHR	7.843392	7.843392	7.048776	0.794616	K(3.96)L(7.05)I(7.05)Y(7.05)F(7.84)Q(7.84)L(7.84)H(7.05)R(3.89)	nterm1^1;nterm4^1;cterm1^1;cterm2^1;	21.97;2.40;23.63;2.52;
8146	1521.959595	18.818935	4	-1.000000	0	1	KLMVALAKGR	R	R	sp|P07355|ANXA2_HUMAN Annexin A2 OS=Homo sapiens GN=ANXA2 PE=1 SV=2	5	18	1085.674194	436.285400	2	2		10.273000	8.758000	1.214062e+00	KLMValAKGR	8.673369	10.273083	8.692162	1.580921	K(4.60)L(8.67)M(8.67)V(8.67)A(10.27)L(10.27)A(8.69)K(8.69)G(7.19)R(5.45)	nterm1^1;cterm1^1;cterm2^1;cterm4^1;	58.85;7.31;5.62;3.62;
8150	1144.570801	18.823566	3	-1.000000	0	1	KEEVNLR	K	V	rev_sp|Q9UN86|G3BP2_HUMAN Ras GTPase-activating protein-binding protein 2 OS=Homo sapiens GN=G3BP2 PE=1 SV=2	4	12	886.487183	258.083618	2	1		10.944000	10.749000	7.744617e-01	KEEVnlR	9.623020	10.944397	9.623020	1.321377	K(5.02)E(8.26)E(8.26)V(9.62)N(10.94)L(10.94)R(9.32)	nterm1^1;cterm1^1;cterm6^1;	100.00;38.56;36.98;
8151	2125.906250	18.824697	4	-1.000000	0	1	ADTPDMKSIADQLMQVDK	K	V	rev_sp|Q16543|CDC37_HUMAN Hsp90 co-chaperone Cdc37 OS=Homo sapiens GN=CDC37 PE=1 SV=1	4	34	2020.944458	104.961792	2	1	14M(15.9949)	9.579000	9.139000	1.699221e+00	ADTPDMKsiADQLMQVDK	7.023951	9.579571	8.178726	1.400845	A(3.93)D(3.93)T(8.18)P(8.18)D(8.18)M(8.18)K(8.18)S(9.58)I(9.58)A(7.85)D(7.85)Q(7.85)L(7.85)M(7.85)Q(7.85)V(7.85)D(7.85)K(7.85)	nterm2^1;cterm9^1;	22.12;50.78;
8153	880.431519	18.827042	2	-1.000000	0	1	KGGETLK	R	V	sp|Q5T8I3|F102B_HUMAN Protein FAM102B OS=Homo sapiens GN=FAM102B PE=1 SV=2	4	12	731.417725	149.013794	2	1		10.596000	0.000000	1.682674e+00	KGgetlK	10.596685	8.815359	7.223122	1.592237	K(4.78)G(7.22)G(8.82)E(8.82)T(8.82)L(8.82)K(5.82)	nterm1^1;nterm2^1;cterm1^1;cterm6^1;	68.62;100.00;19.98;39.33;
8154	1104.512817	18.828171	2	-1.000000	0	1	AGGKAGKDSGK	M	A	sp|Q71UI9|H2AV_HUMAN Histone H2A.V OS=Homo sapiens GN=H2AFV PE=1 SV=3	4	20	974.514465	129.998352	2	2		10.213000	10.213000	1.179641e+00	AGGKAgkdsgk	6.440583	10.213045	8.784244	1.428802	A(0.00)G(0.00)G(0.00)K(7.34)A(8.78)G(10.21)K(10.21)D(10.21)S(10.21)G(10.21)K(10.21)	nterm3^1;nterm4^1;nterm5^1;	35.54;39.55;29.38;
8158	820.430847	18.832783	2	-1.000000	0	1	KPDGQNK	K	G	rev_sp|P19338|NUCL_HUMAN Nucleolin OS=Homo sapiens GN=NCL PE=1 SV=3	4	12	785.403137	35.027710	2	1		10.162000	7.631000	1.033199e+00	KpDGQNK	10.162768	10.162768	8.557400	1.605369	K(6.18)P(10.16)D(8.56)G(7.48)Q(7.48)N(7.48)K(3.98)	nterm1^1;cterm1^1;cterm4^1;cterm5^1;	53.76;32.92;15.49;31.95;
8159	1206.668457	18.833992	3	-1.000000	0	1	KRYEVEINR	K	R	tr|F8W1S1|F8W1S1_HUMAN Keratin, type II cytoskeletal 74 OS=Homo sapiens GN=KRT74 PE=1 SV=1	5	16	1205.651611	1.016846	2	2		11.886000	11.326000	6.223938e-01							nterm1^1;nterm4^1;nterm5^1;cterm1^1;	26.26;7.83;13.49;41.01;
8161	1590.840576	18.836300	4	-1.000000	0	1	KCPFTGNVSIRGR	K	I	sp|P62280|RS11_HUMAN 40S ribosomal protein S11 OS=Homo sapiens GN=RPS11 PE=1 SV=3	4	24	1490.777588	100.062988	2	2	2C(57.02146)	9.766000	9.742000	1.439654e+00	KcPFTGNVSIRGR	8.240961	9.766130	8.501757	1.264374	K(8.50)C(9.77)P(8.24)F(8.24)T(8.24)G(8.24)N(8.24)V(8.24)S(8.24)I(8.24)R(8.24)G(7.19)R(3.71)	nterm1^1;cterm1^1;cterm2^1;	41.04;32.19;14.02;
8163	1238.672729	18.838598	3	-1.000000	0	1	GAPTPPAVTPPSPK	K	G	sp|E9PAV3|NACAM_HUMAN Nascent polypeptide-associated complex subunit alpha, muscle-specific form OS=Homo sapiens GN=NACA PE=1 SV=1	4	26	1315.713501	-77.040771	2	0		7.945000	0.000000	2.447654e+00	GAPTPPAVTPPsPK	6.403631	7.945998	6.512189	1.433808	G(3.47)A(3.47)P(3.47)T(6.40)P(6.40)P(6.40)A(6.40)V(6.40)T(6.40)P(6.40)P(6.40)S(7.95)P(6.51)K(5.13)	nterm3^1;cterm1^1;cterm2^1;	18.78;8.94;7.14;
8169	911.380371	18.845320	2	-1.000000	0	1	AYAPSHR	K	G	rev_tr|F8VPL6|F8VPL6_HUMAN Zinc finger protein Eos OS=Homo sapiens GN=IKZF4 PE=1 SV=1	5	12	800.392883	110.987488	2	0		9.173000	7.581000	8.601958e-02	AYAPshR	3.379076	9.173675	7.711519	1.462155	A(1.10)Y(1.10)A(4.68)P(7.58)S(9.17)H(9.17)R(7.71)	nterm2^1;cterm1^1;	9.79;3.00;
8170	829.465576	18.849670	2	-1.000000	0	1	KEPVTTR	K	Q	Q04695 SWISS-PROT:Q04695 Tax_Id=9606 Gene_Symbol=KRT17 Keratin, type I cytoskeletal 17	4	12	829.465759	-0.000183	2	1		10.974000	10.324000	2.908222e+00							nterm1^1;cterm1^1;cterm2^1;cterm6^1;	100.00;30.50;4.03;62.72;
8171	1245.475220	18.851490	2	-1.000000	0	1	MDNLTKTLDK	R	G	rev_sp|P35527|K1C9_HUMAN Keratin, type I cytoskeletal 9 OS=Homo sapiens GN=KRT9 PE=1 SV=3	5	18	1193.596069	51.879150	2	1	1M(15.9949)	11.137000	10.336000	6.976237e-01	MDNltktldK	7.113580	11.137068	9.924904	1.212164	M(2.75)D(2.75)N(8.91)L(11.14)T(11.14)K(11.14)T(11.14)L(11.14)D(11.14)K(9.92)	nterm2^1;nterm3^1;cterm1^1;	31.97;7.38;15.61;
8172	807.398438	18.852623	2	-1.000000	0	1	TEADAEK	K	T	sp|P19338|NUCL_HUMAN Nucleolin OS=Homo sapiens GN=NCL PE=1 SV=3	4	12	762.339539	45.058899	2	0		10.717000	10.307000	2.168298e+00	tEADAEK	5.358575	10.717150	9.663599	1.053551	T(10.72)E(9.66)A(9.66)D(5.36)A(3.47)E(3.47)K(0.00)	cterm1^1;cterm3^1;	32.14;74.07;
8173	1385.636597	18.853762	3	-1.000000	0	1	KNHEEEMNALR	K	G	P02533 SWISS-PROT:P02533 Tax_Id=9606 Gene_Symbol=KRT14 Keratin, type I cytoskeletal 14;Q04695 SWISS-PROT:Q04695 Tax_Id=9606 Gene_Symbol=KRT17 Keratin, type I cytoskeletal 17	6	20	1385.635620	0.000977	2	1	7M(15.9949)	13.204000	11.493000	1.861018e-01							nterm1^1;cterm1^1;cterm2^1;cterm3^1;cterm4^1;cterm5^1;	40.44;24.40;19.98;19.43;37.25;10.84;
8174	1017.442810	18.854897	2	-1.000000	0	1	QFTSSSSMK	R	G	P02533 SWISS-PROT:P02533 Tax_Id=9606 Gene_Symbol=KRT14 Keratin, type I cytoskeletal 14;P08779 SWISS-PROT:P08779 Tax_Id=9606 Gene_Symbol=KRT16 Keratin, type I cytoskeletal 16	7	16	1017.443665	-0.000854	2	0	8M(15.9949)	14.668000	8.622000	5.105050e-02							nterm2^1;cterm1^1;cterm2^1;cterm3^1;cterm4^1;cterm5^1;cterm6^1;cterm7^1;	13.49;14.85;10.83;9.38;21.11;56.38;68.22;71.73;
8175	834.470459	18.856028	2	-1.000000	0	1	KGAGVNAK	K	A	rev_sp|P62847|RS24_HUMAN 40S ribosomal protein S24 OS=Homo sapiens GN=RPS24 PE=1 SV=1	6	14	743.428955	91.041504	2	1		12.486000	11.728000	1.015607e+00	KGAgvNAK	8.383078	12.486865	11.728358	0.758507	K(5.69)G(10.96)A(10.96)G(12.49)V(12.49)N(11.73)A(10.11)K(8.69)	nterm1^1;cterm1^1;cterm2^1;	58.69;19.17;18.08;
8176	1149.621704	18.857157	3	-1.000000	0	1	KIETAYPGSR	K	S	rev_tr|A0A0U1RR07|A0A0U1RR07_HUMAN Synaptotagmin-like protein 2 OS=Homo sapiens GN=SYTL2 PE=1 SV=1	4	18	1120.587524	29.034180	2	1		10.865000	10.865000	8.104945e-01	KIEtaypgsR	8.541495	10.865237	9.483797	1.381440	K(3.94)I(8.54)E(9.48)T(10.87)A(10.87)Y(10.87)P(10.87)G(10.87)S(10.87)R(8.88)	nterm1^1;cterm1^1;	100.00;51.23;
8177	1205.610596	18.858290	3	-1.000000	0	1	SSGLDKKCAK	R	P	rev_tr|A0A1B0GVH6|A0A1B0GVH6_HUMAN Protein LINC00371 OS=Homo sapiens GN=LINC00371 PE=4 SV=1	7	18	1092.559692	113.050903	2	2	8C(57.02146)	14.470000	12.872000	1.004318e-02	SSGLDKkcAK	6.357305	14.470479	12.622765	1.847714	S(3.77)S(5.72)G(10.78)L(12.56)D(12.56)K(12.56)K(14.47)C(14.47)A(12.62)K(10.96)	nterm2^1;cterm1^1;cterm2^1;	13.28;10.76;10.96;
8178	777.487427	18.859421	2	-1.000000	0	1	KVGAKGR	R	N	rev_tr|B4DY08|B4DY08_HUMAN Heterogeneous nuclear ribonucleoproteins C1/C2 OS=Homo sapiens GN=HNRNPC PE=1 SV=1	4	12	714.450012	63.037415	2	2		11.100000	10.621000	1.702909e+00	KvGAKGR	11.100945	11.100945	9.839340	1.261604	K(6.61)V(11.10)G(9.84)A(9.84)K(9.84)G(9.05)R(4.49)	nterm1^1;cterm1^1;cterm2^1;cterm5^1;	89.24;95.53;9.56;18.61;
8179	885.490051	18.860554	2	-1.000000	0	1	KPKTGGAK	K	K	rev_sp|P16403|H12_HUMAN Histone H1.2 OS=Homo sapiens GN=HIST1H1C PE=1 SV=2	9	14	785.475891	100.014160	2	2		17.014000	13.885000	2.229510e-03	KPktGGAK	9.663089	17.014172	13.885589	3.128583	K(7.66)P(13.63)K(17.01)T(17.01)G(13.89)G(13.89)A(11.28)K(10.12)	nterm1^1;nterm2^1;cterm1^1;cterm2^1;cterm4^1;	38.75;7.49;8.41;7.87;12.07;
8183	842.406982	18.865217	2	-1.000000	0	1	KPKTGGAK	K	K	rev_sp|P16403|H12_HUMAN Histone H1.2 OS=Homo sapiens GN=HIST1H1C PE=1 SV=2	4	14	785.475891	56.931091	2	2		10.801000	10.455000	1.137630e+00	KpktgGAK	10.801879	9.047564	8.031450	1.016113	K(6.20)P(9.05)K(9.05)T(9.05)G(9.05)G(8.03)A(8.03)K(4.61)	nterm1^1;cterm1^1;cterm3^1;cterm7^1;	100.00;30.76;11.73;39.37;
8186	1141.562012	18.868721	3	-1.000000	0	1	KGEITGEVR	K	M	tr|Q5HY54|Q5HY54_HUMAN Filamin-A OS=Homo sapiens GN=FLNA PE=1 SV=1	4	16	987.534851	154.027161	2	1		8.462000	8.400000	5.465823e+00	KGeiTGEVR	8.462149	8.462149	7.734067	0.728081	K(3.64)G(7.73)E(8.46)I(8.46)T(7.17)G(7.17)E(7.17)V(7.17)R(4.82)	nterm1^1;nterm2^1;cterm1^1;cterm5^1;	59.80;2.13;10.54;8.56;
8190	1168.573853	18.873333	3	-1.000000	0	1	KGSAKPAPAK	K	Q	rev_sp|P50914|RL14_HUMAN 60S ribosomal protein L14 OS=Homo sapiens GN=RPL14 PE=1 SV=4	4	18	953.565735	215.008118	2	2		10.710000	10.710000	1.340843e+00	KgsakpAPAK	10.710423	10.710423	9.307177	1.403247	K(6.11)G(10.71)S(10.71)A(10.71)K(10.71)P(10.71)A(9.31)P(9.31)A(8.02)K(4.61)	nterm1^1;cterm1^1;cterm2^1;cterm4^1;	100.00;30.47;24.61;19.62;
8191	1134.608521	18.874462	3	-1.000000	0	1	KIVDQIR	R	P	tr|J3KTA4|J3KTA4_HUMAN Probable ATP-dependent RNA helicase DDX5 OS=Homo sapiens GN=DDX5 PE=1 SV=1	5	12	870.528687	264.079834	2	1		13.045000	12.738000	6.553918e+00	KiVDQIR	13.045733	13.045733	11.310731	1.735003	K(8.66)I(13.05)V(11.31)D(9.61)Q(9.61)I(8.66)R(4.39)	nterm1^1;cterm1^1;cterm2^1;cterm4^1;cterm5^1;	80.43;71.71;21.05;76.52;70.63;
8192	799.462158	18.875589	2	-1.000000	0	1	PAGGTNFVR	R	P	rev_sp|P27708|PYR1_HUMAN CAD protein OS=Homo sapiens GN=CAD PE=1 SV=3	5	16	917.471863	-118.009705	2	0		11.990000	11.967000	8.958800e-01	PAGGTnfvR	10.145952	11.990617	10.340876	1.649741	P(7.81)A(7.81)G(8.95)G(10.34)T(10.34)N(11.99)F(11.99)V(11.99)R(5.69)	nterm2^1;nterm3^1;nterm5^1;cterm1^1;	16.22;14.97;18.02;86.33;
8194	1401.667236	18.877890	3	-1.000000	0	1	QRASSALVKER	R	M	rev_P02769 SWISS-PROT:P02769 (Bos taurus) Bovine serum albumin precursor	4	20	1243.699585	157.967651	2	2		8.747000	8.463000	8.674612e-01	QRASSalVKER	7.304194	8.747059	6.925430	1.821629	Q(4.01)R(5.45)A(5.45)S(5.45)S(5.45)A(8.75)L(8.75)V(6.93)K(6.93)E(6.93)R(5.72)	nterm5^1;cterm1^1;cterm4^1;	27.07;7.52;19.94;
8196	1003.468750	18.880186	2	-1.000000	0	1	KAEDARR	R	D	sp|Q08945|SSRP1_HUMAN FACT complex subunit SSRP1 OS=Homo sapiens GN=SSRP1 PE=1 SV=1	4	12	844.451477	159.017273	2	2		6.384000	6.078000	1.069055e+00	KAEDArR	2.903282	6.384761	5.082107	1.302654	K(1.63)A(2.90)E(4.80)D(4.80)A(4.80)R(6.38)R(5.08)	nterm1^1;cterm1^1;	3.58;5.09;
8204	974.540100	18.889275	2	-1.000000	0	1	KSVGVTRGR	K	R	rev_sp|P62269|RS18_HUMAN 40S ribosomal protein S18 OS=Homo sapiens GN=RPS18 PE=1 SV=3	8	16	958.567200	15.972900	2	2		16.405001	16.405001	1.874568e-02	KSVGvtrgR	7.547729	16.405502	14.989820	1.415682	K(1.25)S(5.84)V(11.82)G(14.99)V(16.41)T(16.41)R(16.41)G(16.41)R(13.61)	nterm1^1;nterm2^1;nterm3^1;cterm1^1;	68.51;40.47;20.18;2.45;
8205	789.404785	18.893621	2	-1.000000	0	1	ALASVLER	M	P	sp|P28074|PSB5_HUMAN Proteasome subunit beta type-5 OS=Homo sapiens GN=PSMB5 PE=1 SV=3	7	14	857.497009	-68.092224	2	0		14.232000	12.602000	4.568857e-02	ALASvLER	8.374925	14.232700	12.404145	1.828555	A(5.81)L(7.31)A(12.39)S(12.39)V(14.23)L(12.40)E(10.76)R(9.03)	nterm2^1;cterm1^1;cterm2^1;cterm3^1;	12.94;44.56;5.41;5.88;
8206	834.392639	18.895521	2	-1.000000	0	1	IAESAYDR	K	R	rev_sp|P38646|GRP75_HUMAN Stress-70 protein, mitochondrial OS=Homo sapiens GN=HSPA9 PE=1 SV=2	6	14	923.434814	-89.042175	2	0		13.605000	13.579000	9.001908e-01	IAEsayDR	7.887506	13.605624	11.944802	1.660822	I(4.61)A(6.77)E(11.87)S(13.61)A(13.61)Y(13.61)D(11.94)R(10.39)	nterm2^1;cterm1^1;cterm2^1;	26.47;37.54;12.78;
8207	902.481873	18.896664	2	-1.000000	0	1	TEAEPTKTR	K	T	sp|Q8IWT3|CUL9_HUMAN Cullin-9 OS=Homo sapiens GN=CUL9 PE=1 SV=2	7	16	1031.524658	-129.042786	2	1		14.794000	13.550000	2.579395e-02	TeAEPTKTR	10.791119	14.794650	13.097388	1.697262	T(13.10)E(14.79)A(13.10)E(11.93)P(8.73)T(8.73)K(8.73)T(8.73)R(7.29)	nterm3^1;cterm1^1;cterm5^1;cterm6^1;cterm7^1;	9.92;29.98;55.46;100.00;18.74;
8209	852.429077	18.898933	2	-1.000000	0	1	FGAVMMK	K	D	rev_sp|Q00839|HNRPU_HUMAN Heterogeneous nuclear ribonucleoprotein U OS=Homo sapiens GN=HNRNPU PE=1 SV=6	6	12	814.371704	38.057373	2	0	5M(15.9949), 6M(15.9949)	12.077000	10.630000	9.583288e-02	FGAvMMK	7.886508	12.077222	10.630312	1.446910	F(3.77)G(3.77)A(9.11)V(12.08)M(10.63)M(10.63)K(9.39)	nterm2^1;nterm3^1;cterm1^1;cterm3^1;	19.61;11.04;14.68;7.03;
8210	1259.625854	18.900137	3	-1.000000	0	1	HVEANFEK	R	S	rev_sp|P46777|RL5_HUMAN 60S ribosomal protein L5 OS=Homo sapiens GN=RPL5 PE=1 SV=3	8	14	972.466492	287.159363	2	0		14.718000	13.987000	2.263707e-02	HVEAnfeK	8.161473	14.718235	12.921916	1.796319	H(2.01)V(3.41)E(8.88)A(11.44)N(14.72)F(14.72)E(14.72)K(12.92)	nterm2^1;nterm3^1;nterm4^1;cterm1^1;	41.98;10.58;25.74;7.46;
8211	911.417603	18.901268	2	-1.000000	0	1	RSISETGPK	R	L	rev_Q86YZ3 SWISS-PROT:Q86YZ3 Tax_Id=9606 Gene_Symbol=HRNR Hornerin	5	16	973.519226	-62.101624	2	1		8.005000	7.406000	5.019110e-01	RSiSETGPK	4.433000	8.005383	6.722206	1.283176	R(6.72)S(6.72)I(8.01)S(5.32)E(5.32)T(5.32)G(5.32)P(2.94)K(1.82)	nterm2^1;cterm1^1;cterm2^1;	6.20;1.26;5.53;
8212	1248.755615	18.902399	3	-1.000000	0	1	APTKAAPKQK	K	I	sp|P83731|RL24_HUMAN 60S ribosomal protein L24 OS=Homo sapiens GN=RPL24 PE=1 SV=1	8	18	1038.618530	210.137085	2	2		14.715000	14.002000	2.291521e-01	APTKAAPKqK	9.713674	14.715543	13.153215	1.562327	A(2.98)P(2.98)T(5.52)K(6.72)A(10.12)A(10.12)P(10.12)K(11.28)Q(14.72)K(13.15)	nterm2^1;nterm3^1;nterm4^1;nterm8^1;cterm1^1;	12.68;8.40;8.33;5.70;19.63;
8213	785.419922	18.903532	2	-1.000000	0	1	AGSLGLGGR	K	M	rev_sp|P22695|QCR2_HUMAN Cytochrome b-c1 complex subunit 2, mitochondrial OS=Homo sapiens GN=UQCRC2 PE=1 SV=3	6	16	786.434753	-1.014832	2	0		12.631000	11.550000	2.406837e+00							nterm2^1;nterm4^1;cterm1^1;cterm2^1;cterm3^1;cterm4^1;cterm7^1;	29.43;17.42;69.28;3.68;22.47;40.69;4.79;
8214	900.518188	18.904665	2	-1.000000	0	1	GANPVEIR	K	R	sp|P10809|CH60_HUMAN 60 kDa heat shock protein, mitochondrial OS=Homo sapiens GN=HSPD1 PE=1 SV=2	4	14	854.460999	46.057190	2	0		10.641000	6.392000	6.343139e-01	gaNPVEIR	5.322053	10.641838	6.096781	4.545057	G(10.64)A(10.64)N(6.10)P(6.10)V(6.10)E(5.32)I(4.61)R(0.00)	cterm1^1;cterm2^1;	100.00;2.40;
8215	1314.540283	18.905796	3	-1.000000	0	1	KKHGSVIDDIR	K	L	rev_sp|P49368|TCPG_HUMAN T-complex protein 1 subunit gamma OS=Homo sapiens GN=CCT3 PE=1 SV=4	4	20	1266.704346	47.835938	2	2		11.641000	11.641000	1.568675e+00	KkhgsvidDIR	11.641251	11.641251	10.260574	1.380676	K(7.04)K(11.64)H(11.64)G(11.64)S(11.64)V(11.64)I(11.64)D(11.64)D(10.26)I(8.42)R(4.61)	nterm1^1;cterm1^1;cterm2^1;cterm3^1;	100.00;45.32;97.60;46.57;
8217	801.421631	18.908104	2	-1.000000	0	1	KGTDVPK	R	W	sp|P07355|ANXA2_HUMAN Annexin A2 OS=Homo sapiens GN=ANXA2 PE=1 SV=2	4	12	743.417725	58.003906	2	1		9.886000	9.482000	1.453283e+00	KgtDVPK	8.140522	9.886047	8.763491	1.122557	K(8.76)G(9.89)T(9.89)D(8.14)V(8.14)P(6.94)K(3.98)	nterm1^1;cterm1^1;cterm2^1;	53.64;19.27;12.71;
8218	1377.605713	18.909233	3	-1.000000	0	1	KDDTDDEIAK	K	Y	sp|P27824|CALX_HUMAN Calnexin OS=Homo sapiens GN=CANX PE=1 SV=2	5	18	1148.519653	229.086060	2	1		11.052000	11.028000	1.803369e+00	KDDTDDEIaK	6.225149	11.052851	9.453218	1.599632	K(2.94)D(6.23)D(6.23)T(6.23)D(6.23)D(6.23)E(7.63)I(9.35)A(11.05)K(9.45)	nterm1^1;cterm1^1;	26.66;18.95;
8223	1438.778076	18.914965	3	-1.000000	0	1	GSVAKELQKVHEK	K	I	rev_sp|O43242|PSMD3_HUMAN 26S proteasome non-ATPase regulatory subunit 3 OS=Homo sapiens GN=PSMD3 PE=1 SV=2	4	24	1451.809570	-13.031494	2	2		10.268000	9.944000	1.630439e+00	GSVAKELQKVHeK	7.028999	10.268026	8.989544	1.278482	G(2.42)S(2.42)V(2.42)A(2.42)K(4.38)E(4.38)L(4.38)Q(4.38)K(4.38)V(8.99)H(8.99)E(10.27)K(8.90)	nterm9^1;cterm1^1;	100.00;11.29;
8225	861.386658	18.917229	2	-1.000000	0	1	KFGGPGAR	K	A	sp|P62249|RS16_HUMAN 40S ribosomal protein S16 OS=Homo sapiens GN=RPS16 PE=1 SV=2	4	14	788.429260	72.957397	2	1		9.503000	9.503000	1.577297e+00	KfggpGAR	9.503176	9.503176	8.024987	1.478189	K(6.27)F(9.50)G(9.50)G(9.50)P(9.50)G(8.02)A(7.13)R(3.24)	nterm1^1;cterm1^1;cterm2^1;cterm3^1;	25.46;49.16;10.88;27.72;
8226	942.549438	18.918354	2	-1.000000	0	1	KLELQANK	K	L	rev_sp|Q99615|DNJC7_HUMAN DnaJ homolog subfamily C member 7 OS=Homo sapiens GN=DNAJC7 PE=1 SV=2	4	14	942.549805	-0.000366	2	1		10.783000	0.000000	1.016871e+01							nterm1^1;nterm2^1;cterm1^1;cterm6^1;	100.00;12.06;10.19;97.40;
8235	1946.894531	18.928581	4	-1.000000	0	1	QSLGHGQHGSGSGQSPSPSR	R	G	Q86YZ3 SWISS-PROT:Q86YZ3 Tax_Id=9606 Gene_Symbol=HRNR Hornerin	17	38	1946.894165	0.000366	2	0		32.896000	19.625999	5.807612e-10							nterm1^1;nterm2^1;nterm3^1;nterm6^1;nterm8^1;nterm11^1;nterm12^1;nterm13^1;nterm14^1;cterm1^1;cterm2^1;cterm3^1;cterm4^1;cterm5^1;cterm6^1;cterm11^1;cterm12^1;	2.18;3.01;1.54;1.53;1.60;1.74;2.36;39.74;10.64;7.16;2.52;40.67;33.36;93.90;24.80;1.74;1.43;
8236	988.493896	18.932934	2	-1.000000	0	1	ATGSEVSQR	K	K	sp|P15924|DESP_HUMAN Desmoplakin OS=Homo sapiens GN=DSP PE=1 SV=3	10	16	933.451538	55.042358	2	0		19.438999	13.211000	1.158072e-04	ATgsEVSQR	13.316922	19.439255	15.863279	3.575975	A(12.85)T(14.66)G(19.44)S(19.44)E(15.86)V(12.90)S(10.93)Q(9.49)R(8.25)	nterm2^1;cterm1^1;cterm2^1;cterm3^1;cterm4^1;cterm5^1;	23.18;12.51;6.09;42.69;57.06;100.00;
8237	1165.595093	18.934921	3	-1.000000	0	1	KLMVALAK	R	G	sp|P07355|ANXA2_HUMAN Annexin A2 OS=Homo sapiens GN=ANXA2 PE=1 SV=2	7	14	888.546570	277.048523	2	1	3M(15.9949)	14.912000	13.686000	3.736561e-02	KLMVAlAK	11.483723	14.912606	13.226515	1.686091	K(4.50)L(8.13)M(8.13)V(8.13)A(11.43)L(14.91)A(13.23)K(11.93)	nterm1^1;nterm4^1;nterm5^1;cterm1^1;cterm2^1;	37.57;100.00;41.99;15.07;30.01;
8239	1374.655151	18.937195	3	-1.000000	0	1	EQYEAMAEK	R	N	P19012 SWISS-PROT:P19012 Tax_Id=9606 Gene_Symbol=KRT15 Keratin, type I cytoskeletal 15	6	16	1113.464722	261.190430	2	0	6M(15.9949)	13.794000	12.371000	5.840831e-02	eqyEAMAEK	10.210228	13.794441	8.389761	5.404680	E(13.79)Q(13.79)Y(13.79)E(8.39)A(6.34)M(4.58)A(4.58)E(3.06)K(0.00)	cterm1^1;cterm2^1;cterm4^1;cterm5^1;cterm6^1;	21.38;27.39;46.01;88.63;43.09;
8240	1130.568115	18.938328	3	-1.000000	0	1	GEHALKDAR	R	N	P35908 SWISS-PROT:P35908 Tax_Id=9606 Gene_Symbol=KRT2 Keratin, type II cytoskeletal 2 epidermal;P35908v2 SWISS-PROT:P35908 Tax_Id=9606 Gene_Symbol=KRT2 Keratin, type II cytoskeletal 2 epidermal	7	16	995.514832	135.053284	2	1		14.487000	14.487000	1.343563e-01	GEhALKDAR	14.487802	14.487802	12.521942	1.965859	G(12.14)E(12.14)H(14.49)A(12.52)L(10.81)K(9.20)D(7.80)A(5.16)R(2.35)	nterm2^1;cterm1^1;cterm2^1;cterm3^1;cterm4^1;cterm5^1;cterm6^1;	10.48;16.55;100.00;40.18;39.69;21.71;41.48;
8241	853.403931	18.939461	2	-1.000000	0	1	QLATALR	K	E	rev_sp|P07951|TPM2_HUMAN Tropomyosin beta chain OS=Homo sapiens GN=TPM2 PE=1 SV=1	7	12	771.460266	81.943665	2	0		12.272000	10.339000	4.524865e-01	QLATAlR	7.720541	12.272530	10.673382	1.599148	Q(2.91)L(4.76)A(6.32)T(7.79)A(10.67)L(12.27)R(10.59)	nterm1^1;nterm4^1;nterm5^1;cterm1^1;	6.33;6.08;8.06;18.36;
8242	862.424011	18.940592	2	-1.000000	0	1	KPNLKPR	K	L	rev_tr|Q5HY54|Q5HY54_HUMAN Filamin-A OS=Homo sapiens GN=FLNA PE=1 SV=1	6	12	851.534058	10.889954	2	2		12.035000	11.088000	2.682097e-01	KPnlkPR	7.861835	12.035562	10.622012	1.413549	K(3.99)P(9.65)N(12.04)L(12.04)K(12.04)P(10.62)R(9.35)	nterm1^1;nterm2^1;cterm1^1;cterm2^1;	20.34;3.79;22.99;3.92;
8243	890.430176	18.941723	2	-1.000000	0	1	AMLSANIR	R	Q	tr|A0A087WVQ6|A0A087WVQ6_HUMAN Clathrin heavy chain OS=Homo sapiens GN=CLTC PE=1 SV=1	4	14	890.464355	-0.034180	2	0	2M(15.9949)	3.584000	0.000000	3.013006e+00							nterm2^1;cterm1^1;cterm3^1;cterm4^1;	1.08;2.34;1.26;1.96;
8245	1242.627686	18.944035	3	-1.000000	0	1	GTSKLVDNR	K	P	sp|Q92545|TM131_HUMAN Transmembrane protein 131 OS=Homo sapiens GN=TMEM131 PE=1 SV=3	5	16	988.530151	254.097534	2	1		11.641000	11.606000	2.128477e+00	GTSKLVDnR	11.641346	10.680276	10.034847	0.645429	G(5.04)T(5.04)S(8.58)K(8.58)L(8.58)V(8.58)D(10.03)N(10.68)R(6.60)	nterm2^1;nterm6^1;nterm7^1;cterm1^1;cterm2^1;	34.32;39.33;48.74;59.23;18.20;
8246	769.443787	18.945164	2	-1.000000	0	1	QRPAEIK	R	D	P02533 SWISS-PROT:P02533 Tax_Id=9606 Gene_Symbol=KRT14 Keratin, type I cytoskeletal 14	6	12	840.481689	-71.037903	2	1		12.710000	12.710000	3.294031e-01	QRPaEIK	7.315333	12.710855	11.209280	1.501575	Q(11.21)R(11.21)P(11.21)A(12.71)E(11.21)I(7.31)K(2.74)	nterm3^1;cterm1^1;cterm2^1;	15.53;27.49;20.91;
8247	810.336426	18.946297	2	-1.000000	0	1	GDGLAPLGR	R	S	sp|Q9UBR2|CATZ_HUMAN Cathepsin Z OS=Homo sapiens GN=CTSZ PE=1 SV=1	4	16	854.460999	-44.124573	2	0		11.076000	11.010000	1.641778e+01	GDGLaplgR	8.297092	11.076681	9.580103	1.496578	G(4.27)D(4.27)G(4.27)L(9.58)A(11.08)P(11.08)L(11.08)G(11.08)R(9.51)	nterm3^1;cterm1^1;	56.16;71.44;
8248	936.463074	18.947430	2	-1.000000	0	1	KARATPAPK	K	G	sp|E9PAV3|NACAM_HUMAN Nascent polypeptide-associated complex subunit alpha, muscle-specific form OS=Homo sapiens GN=NACA PE=1 SV=1	4	16	938.566101	-2.103027	2	2		8.166000	8.166000	2.344114e+01	KaratpAPK	8.166534	8.166534	6.933363	1.233171	K(5.24)A(8.17)R(8.17)A(8.17)T(8.17)P(8.17)A(6.93)P(3.82)K(2.93)	nterm1^1;nterm6^1;cterm1^1;cterm2^1;cterm3^1;	18.67;14.99;2.46;25.03;3.96;
8249	892.490356	18.948561	2	-1.000000	0	1	KKSVGVTR	K	G	rev_sp|P62269|RS18_HUMAN 40S ribosomal protein S18 OS=Homo sapiens GN=RPS18 PE=1 SV=3	5	14	873.539551	18.950806	2	2		7.954000	6.517000	2.779256e+00	kKSVGVTR	7.954985	6.534288	6.517619	0.016669	K(6.53)K(6.52)S(4.25)V(4.25)G(3.36)V(3.36)T(3.36)R(1.42)	nterm1^1;cterm1^1;cterm4^1;cterm6^1;cterm7^1;	4.14;6.92;1.58;18.75;1.43;
8250	1468.768555	18.949690	3	-1.000000	0	1	KAAGKGDVPTK	K	R	sp|P62424|RL7A_HUMAN 60S ribosomal protein L7a OS=Homo sapiens GN=RPL7A PE=1 SV=2	6	20	1070.608276	398.160278	2	2		13.834000	12.956000	2.498988e-02	KAAGkgdvpTK	9.023972	13.834672	12.134344	1.700328	K(5.26)A(10.58)A(12.13)G(12.13)K(13.83)G(13.83)D(13.83)V(13.83)P(13.83)T(11.66)K(10.17)	nterm1^1;cterm1^1;cterm2^1;	43.13;10.86;85.35;
8251	834.392883	18.950827	2	-1.000000	0	1	AAALEAMK	K	D	sp|P31948|STIP1_HUMAN Stress-induced-phosphoprotein 1 OS=Homo sapiens GN=STIP1 PE=1 SV=1	5	14	819.415955	14.976929	2	0	7M(15.9949)	8.793000	0.000000	1.826436e+01	AAAlEAMK	6.335480	8.793879	7.080148	1.713731	A(6.34)A(6.34)A(6.34)L(8.79)E(7.08)A(5.56)M(4.34)K(3.45)	cterm1^1;cterm2^1;cterm3^1;cterm4^1;	6.92;4.74;6.40;5.44;
8253	805.396729	18.953121	2	-1.000000	0	1	KSGSSPK	K	W	sp|Q9NYF8|BCLF1_HUMAN Bcl-2-associated transcription factor 1 OS=Homo sapiens GN=BCLAF1 PE=1 SV=2	4	12	689.370789	116.025940	2	1		11.299000	10.134000	9.353121e-01	KSGSSpK	8.827936	11.299797	10.421698	0.878099	K(3.01)S(7.23)G(7.23)S(7.23)S(8.83)P(11.30)K(10.42)	nterm1^1;nterm4^1;cterm1^1;	67.90;100.00;20.32;
8259	1183.583984	18.960039	3	-1.000000	0	1	GASTPPAATPPSPK	K	G	sp|E9PAV3|NACAM_HUMAN Nascent polypeptide-associated complex subunit alpha, muscle-specific form OS=Homo sapiens GN=NACA PE=1 SV=1	5	26	1277.661499	-94.077515	2	0		10.657000	10.524000	2.954027e+00	GASTPPAAtppsPK	9.369400	10.657454	8.686502	1.970951	G(4.58)A(4.58)S(6.23)T(6.23)P(6.23)P(6.23)A(6.23)A(7.52)T(10.66)P(10.66)P(10.66)S(10.66)P(8.69)K(7.11)	nterm2^1;nterm8^1;cterm1^1;cterm2^1;cterm3^1;	5.20;54.71;14.51;34.41;7.71;
8266	878.464661	18.968184	2	-1.000000	0	1	KAPMGVLR	R	E	rev_sp|P38646|GRP75_HUMAN Stress-70 protein, mitochondrial OS=Homo sapiens GN=HSPA9 PE=1 SV=2	4	14	886.505798	-8.041138	2	1	4M(15.9949)	10.026000	9.881000	5.800115e+00	KAPMGvLR	10.026884	10.026884	9.137276	0.889608	K(5.46)A(9.14)P(9.14)M(9.14)G(9.14)V(10.03)L(7.40)R(4.57)	nterm1^1;nterm5^1;cterm1^1;cterm2^1;	39.73;8.62;16.99;100.00;
8267	842.460083	18.969313	2	-1.000000	0	1	KMLFGGAK	K	Q	rev_sp|P00558|PGK1_HUMAN Phosphoglycerate kinase 1 OS=Homo sapiens GN=PGK1 PE=1 SV=3	4	14	850.473450	-8.013367	2	1		10.137000	10.137000	2.594625e+00	KmlfgGAK	10.137543	10.137543	8.675995	1.461548	K(6.00)M(10.14)L(10.14)F(10.14)G(10.14)G(8.68)A(7.72)K(4.14)	nterm1^1;cterm1^1;cterm2^1;cterm3^1;	62.53;35.94;10.92;20.51;
8272	860.421204	18.975090	2	-1.000000	0	1	LMGLEALK	R	S	sp|P48643|TCPE_HUMAN T-complex protein 1 subunit epsilon OS=Homo sapiens GN=CCT5 PE=1 SV=1	4	14	889.494202	-29.072998	2	0	2M(15.9949)	6.876000	6.876000	4.136284e+00	LMgleaLK	3.244622	6.876784	5.389346	1.487439	L(3.24)M(4.94)G(6.88)L(6.88)E(6.88)A(6.88)L(5.39)K(4.01)	cterm1^1;cterm2^1;	8.94;3.89;
8273	993.436523	18.976219	2	-1.000000	0	1	QSCSSIPR	R	R	rev_sp|Q5T749|KPRP_HUMAN Keratinocyte proline-rich protein OS=Homo sapiens GN=KPRP PE=1 SV=1	6	14	933.433838	60.002686	2	0	3C(57.02146)	12.180000	12.175000	2.030556e-02	QsCSSIPR	7.179525	12.180140	11.040285	1.139854	Q(11.04)S(12.18)C(7.99)S(0.63)S(0.63)I(0.63)P(0.63)R(0.33)	nterm1^1;cterm1^1;cterm5^1;cterm6^1;	1.39;1.36;56.22;100.00;
8275	831.418030	18.978340	2	-1.000000	0	1	GAGSGQNKNK	R	M	rev_sp|P62318|SMD3_HUMAN Small nuclear ribonucleoprotein Sm D3 OS=Homo sapiens GN=SNRPD3 PE=1 SV=1	8	18	959.478455	-128.060425	2	1		15.491000	12.704000	5.782190e-02	GAGSGqNKNK	11.625751	15.491047	15.389703	0.101344	G(8.91)A(8.91)G(12.61)S(13.87)G(15.39)Q(15.49)N(13.67)K(12.01)N(12.01)K(10.85)	nterm2^1;nterm3^1;nterm4^1;cterm1^1;cterm3^1;cterm4^1;	18.58;5.37;4.87;8.53;49.83;49.56;
8276	1315.582520	18.982689	3	-1.000000	0	1	NHEEEMKDLR	K	N	P13645 SWISS-PROT:P13645 Tax_Id=9606 Gene_Symbol=KRT10 Keratin, type I cytoskeletal 10	6	18	1315.582520	0.000000	2	1	6M(15.9949)	11.568000	10.378000	8.579099e+00							nterm2^1;cterm1^1;cterm2^1;cterm3^1;cterm4^1;cterm5^1;	4.77;14.18;100.00;44.44;14.55;11.65;
8277	793.394348	18.984509	2	-1.000000	0	1	EDGNKAFK	K	E	sp|Q99615|DNJC7_HUMAN DnaJ homolog subfamily C member 7 OS=Homo sapiens GN=DNAJC7 PE=1 SV=2	7	14	907.439880	-114.045532	2	1		14.338000	13.556000	3.247856e-01	EDGnKAFK	10.170156	14.338856	12.488401	1.850454	E(12.49)D(12.49)G(12.49)N(14.34)K(12.49)A(9.99)F(7.49)K(3.57)	nterm3^1;cterm1^1;cterm2^1;cterm3^1;	35.57;50.47;52.54;19.33;
8278	892.450439	18.985641	2	-1.000000	0	1	KKSVGVTR	K	G	rev_sp|P62269|RS18_HUMAN 40S ribosomal protein S18 OS=Homo sapiens GN=RPS18 PE=1 SV=3	5	14	873.539551	18.910889	2	2		8.147000	8.064000	1.738302e+00	KkSVGVTR	8.147639	6.708998	6.498981	0.210018	K(6.50)K(6.71)S(4.42)V(4.42)G(3.51)V(3.51)T(3.51)R(1.65)	nterm1^1;cterm1^1;cterm4^1;cterm6^1;cterm7^1;	5.20;6.41;1.61;18.26;1.41;
8279	829.405151	18.986771	2	-1.000000	0	1	AVANTMR	K	T	sp|P48643|TCPE_HUMAN T-complex protein 1 subunit epsilon OS=Homo sapiens GN=CCT5 PE=1 SV=1	6	12	777.380310	52.024841	2	0	6M(15.9949)	11.681000	11.681000	5.695962e+00	AVANtmR	7.718772	11.681277	10.156328	1.524949	A(4.44)V(5.25)A(7.16)N(10.16)T(11.68)M(11.68)R(9.69)	nterm2^1;nterm3^1;cterm1^1;	6.74;6.56;84.63;
8281	993.436401	18.989080	2	-1.000000	0	1	QMLDDSIK	K	Q	rev_sp|O43242|PSMD3_HUMAN 26S proteasome non-ATPase regulatory subunit 3 OS=Homo sapiens GN=PSMD3 PE=1 SV=2	4	14	964.453491	28.982910	2	0	2M(15.9949)	9.538000	9.538000	1.994265e+00	QMlddsIK	7.817174	9.538231	8.236396	1.301835	Q(4.75)M(4.75)L(9.54)D(9.54)D(9.54)S(9.54)I(8.24)K(6.98)	nterm2^1;cterm1^1;cterm2^1;	21.59;37.80;19.71;
8283	773.367981	18.991386	2	-1.000000	0	1	KQNTGSK	K	K	sp|Q00839|HNRPU_HUMAN Heterogeneous nuclear ribonucleoprotein U OS=Homo sapiens GN=HNRNPU PE=1 SV=6	6	12	761.403137	11.964844	2	1		13.838000	13.651000	1.818085e+00	KQNTGsK	13.838312	12.861904	12.010147	0.851757	K(5.12)Q(9.73)N(10.48)T(10.48)G(12.01)S(12.86)K(8.72)	nterm1^1;nterm2^1;nterm4^1;nterm5^1;cterm1^1;cterm2^1;	100.00;6.45;56.90;90.76;63.19;20.69;
8284	1132.475220	18.992517	3	-1.000000	0	1	SRGRGGGGGGFR	K	G	P35908 SWISS-PROT:P35908 Tax_Id=9606 Gene_Symbol=KRT2 Keratin, type II cytoskeletal 2 epidermal;P35908v2 SWISS-PROT:P35908 Tax_Id=9606 Gene_Symbol=KRT2 Keratin, type II cytoskeletal 2 epidermal	6	22	1119.564453	12.910767	2	2		10.714000	10.714000	3.343440e+00	srgrGGGGGGFR	10.714290	10.714290	8.644784	2.069506	S(10.71)R(10.71)G(10.71)R(10.71)G(8.64)G(6.95)G(6.95)G(5.40)G(4.17)G(4.17)F(3.38)R(0.00)	cterm1^1;cterm2^1;cterm4^1;cterm5^1;cterm7^1;cterm8^1;	29.30;3.06;4.39;6.93;3.67;15.16;
8285	1170.559082	18.993649	3	-1.000000	0	1	KDNFSINR	K	I	rev_tr|E7EQR4|E7EQR4_HUMAN Ezrin OS=Homo sapiens GN=EZR PE=1 SV=3	5	14	992.503906	178.055176	2	1		9.240000	7.877000	1.391595e+00	KDNFSinR	9.240944	9.240944	7.386591	1.854353	K(2.52)D(5.11)N(5.11)F(5.96)S(7.39)I(9.24)N(9.24)R(6.72)	nterm1^1;nterm3^1;nterm4^1;nterm5^1;cterm1^1;	13.24;2.27;6.04;12.86;12.49;
8286	928.442993	18.994780	2	-1.000000	0	1	HGVYNPNK	K	I	sp|P40926|MDHM_HUMAN Malate dehydrogenase, mitochondrial OS=Homo sapiens GN=MDH2 PE=1 SV=3	7	14	927.456238	0.986755	2	0		14.018000	10.189000	1.155993e-02							nterm2^1;nterm3^1;nterm4^1;nterm5^1;cterm1^1;cterm3^1;cterm7^1;	23.71;18.69;22.35;63.10;10.42;31.20;24.92;
8288	1260.606201	18.997044	3	-1.000000	0	1	KEMQPTHPIR	K	L	sp|P27348|1433T_HUMAN 14-3-3 protein theta OS=Homo sapiens GN=YWHAQ PE=1 SV=1;sp|P63104|1433Z_HUMAN 14-3-3 protein zeta/delta OS=Homo sapiens GN=YWHAZ PE=1 SV=1	7	18	1251.639282	8.966919	2	1	3M(15.9949)	13.318000	12.294000	1.322681e+00	KeMQPTHPIR	12.294112	13.318834	12.294112	1.024722	K(11.36)E(13.32)M(12.29)Q(12.29)P(10.60)T(10.60)H(9.17)P(7.78)I(7.06)R(2.46)	nterm1^1;cterm1^1;cterm2^1;cterm3^1;cterm4^1;cterm6^1;	11.67;100.00;2.63;34.05;6.79;12.53;
8301	1229.677856	19.012280	3	-1.000000	0	1	ELEELGKLNDK	R	S	rev_sp|Q96P63|SPB12_HUMAN Serpin B12 OS=Homo sapiens GN=SERPINB12 PE=1 SV=1	6	20	1286.671631	-56.993774	2	1		11.674000	10.536000	2.310267e+00	ELEELgKLNDK	11.674212	11.674212	10.534182	1.140030	E(6.56)L(6.56)E(6.56)E(8.02)L(10.07)G(11.67)K(10.53)L(7.64)N(7.64)D(7.64)K(5.12)	nterm3^1;nterm4^1;nterm5^1;cterm1^1;cterm4^1;cterm5^1;	4.30;12.46;11.08;12.49;100.00;4.76;
8302	1357.684204	19.013409	3	-1.000000	0	1	VIGANKNQEEEK	K	S	sp|Q9Y2W1|TR150_HUMAN Thyroid hormone receptor-associated protein 3 OS=Homo sapiens GN=THRAP3 PE=1 SV=2	11	22	1357.683594	0.000610	2	1		22.802999	12.251000	1.293469e-05							nterm2^1;cterm1^1;cterm2^1;cterm3^1;cterm4^1;cterm6^1;cterm7^1;cterm8^1;cterm9^1;cterm10^1;cterm11^1;	9.01;14.94;18.29;6.87;9.23;39.17;11.67;11.04;6.38;100.00;27.17;
8303	966.473022	19.014534	2	-1.000000	0	1	KGASKSTSK	-	Q	rev_ENSEMBL:ENSBTAP00000024462 (Bos taurus) 47 kDa protein	6	16	892.497742	73.975281	2	2		13.558000	13.513000	1.719888e-01	KgaskSTSK	8.978323	13.558233	11.936174	1.622059	K(11.89)G(13.56)A(13.56)S(13.56)K(13.56)S(11.94)T(11.94)S(8.28)K(3.90)	nterm1^1;cterm1^1;cterm2^1;	49.38;24.40;55.90;
8305	1347.648804	19.016838	3	-1.000000	0	1	NQFITPQKQYAR	K	E	rev_sp|P62280|RS11_HUMAN 40S ribosomal protein S11 OS=Homo sapiens GN=RPS11 PE=1 SV=3	4	22	1492.778564	-145.129761	2	1		9.059000	8.532000	6.074883e+00	NQFITPqkqyAR	9.059984	9.059984	7.373567	1.686417	N(3.50)Q(3.50)F(3.50)I(3.50)T(3.50)P(6.89)Q(9.06)K(9.06)Q(9.06)Y(9.06)A(7.37)R(5.56)	nterm5^1;nterm6^1;cterm1^1;cterm2^1;	29.73;100.00;6.14;10.44;
8311	1557.833008	19.023554	4	-1.000000	0	1	QDEKQEGTGSSGSGER	K	E	rev_sp|P38646|GRP75_HUMAN Stress-70 protein, mitochondrial OS=Homo sapiens GN=HSPA9 PE=1 SV=2	6	30	1650.708008	-92.875000	2	1		13.355000	13.355000	1.336660e-01	QdekqegtgSSGSGER	8.824821	13.355110	12.640172	0.714938	Q(12.64)D(13.36)E(13.36)K(13.36)Q(13.36)E(13.36)G(13.36)T(13.36)G(13.36)S(8.82)S(7.04)G(5.64)S(5.64)G(5.64)E(4.32)R(0.79)	nterm1^1;cterm1^1;cterm2^1;cterm5^1;cterm6^1;	2.20;34.06;29.77;22.37;42.43;
8312	1251.638428	19.027903	3	-1.000000	0	1	KEMQPTHPIR	K	L	sp|P27348|1433T_HUMAN 14-3-3 protein theta OS=Homo sapiens GN=YWHAQ PE=1 SV=1;sp|P63104|1433Z_HUMAN 14-3-3 protein zeta/delta OS=Homo sapiens GN=YWHAZ PE=1 SV=1	11	18	1251.639282	-0.000854	2	1	3M(15.9949)	20.510000	14.926000	1.671090e-05							nterm1^1;nterm2^1;nterm4^1;nterm6^1;cterm1^1;cterm2^1;cterm3^1;cterm4^1;cterm5^1;cterm6^1;cterm7^1;	17.85;1.55;6.01;7.23;19.54;5.85;100.00;23.71;8.50;40.94;6.29;
8313	856.439697	19.030609	2	-1.000000	0	1	AAAPASPFR	R	Q	sp|Q07021|C1QBP_HUMAN Complement component 1 Q subcomponent-binding protein, mitochondrial OS=Homo sapiens GN=C1QBP PE=1 SV=1	6	16	886.466064	-30.026367	2	0		10.117000	10.074000	3.930546e-02	AAAPAspfR	3.553238	10.117177	8.386940	1.730237	A(1.92)A(1.92)A(4.56)P(6.69)A(8.39)S(10.12)P(10.12)F(10.12)R(8.32)	nterm2^1;cterm1^1;	5.10;6.86;
8314	947.496094	19.031740	2	-1.000000	0	1	VSSKSSTK	R	R	rev_sp|Q15149|PLEC_HUMAN Plectin OS=Homo sapiens GN=PLEC PE=1 SV=3	6	14	822.444702	125.051392	2	1		13.444000	13.075000	1.081670e+00	VSSkssTK	7.565469	13.444360	11.789193	1.655167	V(7.02)S(9.24)S(11.71)K(13.44)S(13.44)S(13.44)T(11.79)K(10.26)	nterm2^1;cterm1^1;cterm2^1;	20.99;33.74;12.24;
8315	1134.564819	19.032871	3	-1.000000	0	1	KFGGPGAR	K	A	sp|P62249|RS16_HUMAN 40S ribosomal protein S16 OS=Homo sapiens GN=RPS16 PE=1 SV=2	5	14	788.429260	346.135559	2	1		10.456000	9.749000	4.056006e+00	KfGGPGAR	10.456364	10.456364	8.639494	1.816870	K(7.30)F(10.46)G(8.64)G(8.64)P(7.42)G(7.42)A(6.59)R(3.15)	nterm1^1;cterm1^1;cterm2^1;cterm4^1;cterm6^1;	23.42;31.12;4.59;4.50;21.64;
8316	882.533386	19.034073	2	-1.000000	0	1	KGPAAIQK	K	N	sp|P35527|K1C9_HUMAN Keratin, type I cytoskeletal 9 OS=Homo sapiens GN=KRT9 PE=1 SV=3	6	14	811.491516	71.041870	2	1		13.536000	12.409000	3.097419e-01	KGPAaIQK	8.957945	13.536112	12.491055	1.045056	K(11.99)G(12.49)P(12.49)A(12.49)A(13.54)I(11.73)Q(9.87)K(6.96)	nterm1^1;cterm1^1;cterm5^1;cterm7^1;	63.72;39.06;16.47;21.91;
8317	899.444397	19.035206	2	-1.000000	0	1	QAPGPAR	R	D	Q04695 SWISS-PROT:Q04695 Tax_Id=9606 Gene_Symbol=KRT17 Keratin, type I cytoskeletal 17	5	12	695.371460	204.072937	2	0		10.257000	10.174000	1.315513e+00	QAPgpAR	6.286634	10.257103	8.768785	1.488318	Q(4.38)A(4.38)P(8.64)G(10.26)P(10.26)A(8.77)R(7.52)	nterm2^1;cterm1^1;cterm2^1;	6.72;22.84;17.12;
8318	944.490723	19.036337	2	-1.000000	0	1	VFKEENQK	R	G	sp|Q9NYF8|BCLF1_HUMAN Bcl-2-associated transcription factor 1 OS=Homo sapiens GN=BCLAF1 PE=1 SV=2	4	14	1020.523987	-76.033264	2	1		10.682000	0.000000	2.291090e+01	VFKEenQK	10.682349	9.235754	8.055602	1.180152	V(6.08)F(6.08)K(4.63)E(4.63)E(9.24)N(9.24)Q(8.06)K(4.61)	nterm4^1;cterm1^1;cterm2^1;cterm6^1;	100.00;31.51;19.77;21.35;
8319	1385.683350	19.037472	3	-1.000000	0	1	KGPTYNPGMIR	K	V	rev_sp|P13639|EF2_HUMAN Elongation factor 2 OS=Homo sapiens GN=EEF2 PE=1 SV=4	4	20	1232.633545	153.049805	2	1		7.150000	6.794000	1.223207e+00	KgpTYNPGMIR	5.292431	7.150314	6.083192	1.067122	K(6.08)G(7.15)P(7.15)T(5.29)Y(5.29)N(5.29)P(5.29)G(5.29)M(5.29)I(4.27)R(2.05)	nterm1^1;cterm1^1;cterm2^1;	7.80;9.18;3.56;
8321	1181.614746	19.039774	3	-1.000000	0	1	VNFTVDQIR	M	A	sp|P13639|EF2_HUMAN Elongation factor 2 OS=Homo sapiens GN=EEF2 PE=1 SV=4	4	16	1132.587646	49.027100	2	0	N-term(42.0106)	11.214000	11.183000	3.673268e+00	VNFTVdqIR	11.214132	9.192255	8.191656	1.000599	V(8.01)N(6.90)F(6.90)T(4.88)V(4.88)D(9.19)Q(9.19)I(8.19)R(4.31)	nterm5^1;cterm1^1;cterm2^1;cterm6^1;	74.52;48.46;17.44;100.00;
8323	927.455261	19.042086	2	-1.000000	0	1	HGVYNPNK	K	I	sp|P40926|MDHM_HUMAN Malate dehydrogenase, mitochondrial OS=Homo sapiens GN=MDH2 PE=1 SV=3	9	14	927.456238	-0.000977	2	0		17.226000	9.551000	5.073178e-04							nterm2^1;nterm3^1;nterm4^1;nterm5^1;nterm7^1;cterm1^1;cterm3^1;cterm4^1;cterm6^1;cterm7^1;	23.40;19.79;18.51;67.20;10.58;16.54;24.57;8.69;9.86;25.64;
8324	845.414734	19.043217	2	-1.000000	0	1	AVDILTER	R	D	rev_sp|P40227|TCPZ_HUMAN T-complex protein 1 subunit zeta OS=Homo sapiens GN=CCT6A PE=1 SV=3	4	14	915.502502	-70.087769	2	0		9.686000	9.329000	1.597718e+00	AVdilTER	9.686197	8.240005	7.447569	0.792437	A(6.84)V(6.84)D(8.24)I(8.24)L(8.24)T(7.45)E(7.45)R(2.85)	nterm2^1;cterm1^1;cterm3^1;cterm6^1;	17.28;99.28;10.36;45.57;
8325	1203.629883	19.044350	3	-1.000000	0	1	KVHAIEGQLR	K	Q	rev_P35908 SWISS-PROT:P35908 Tax_Id=9606 Gene_Symbol=KRT2 Keratin, type II cytoskeletal 2 epidermal;rev_P35908v2 SWISS-PROT:P35908 Tax_Id=9606 Gene_Symbol=KRT2 Keratin, type II cytoskeletal 2 epidermal	4	18	1149.661743	53.968140	2	1		10.821000	10.821000	1.307102e+00	KvhaiEGQLR	10.821249	10.821249	9.462376	1.358873	K(6.22)V(10.82)H(10.82)A(10.82)I(10.82)E(9.46)G(8.35)Q(8.35)L(8.35)R(4.61)	nterm1^1;cterm1^1;cterm4^1;cterm5^1;	100.00;42.10;22.23;19.12;
8326	766.419067	19.045479	2	-1.000000	0	1	NHGRFDR	R	N	rev_sp|Q9Y2W1|TR150_HUMAN Thyroid hormone receptor-associated protein 3 OS=Homo sapiens GN=THRAP3 PE=1 SV=2	4	12	900.431396	-134.012329	2	1		10.618000	9.457000	8.676865e-01	nhgRFDR	5.330107	10.618769	7.708448	2.910320	N(10.62)H(10.62)G(10.62)R(7.71)F(5.33)D(4.48)R(0.00)	cterm1^1;cterm2^1;	88.25;14.98;
8327	1501.580444	19.046608	2	-1.000000	0	1	CEMEQQNQEYK	R	I	P02533 SWISS-PROT:P02533 Tax_Id=9606 Gene_Symbol=KRT14 Keratin, type I cytoskeletal 14;Q04695 SWISS-PROT:Q04695 Tax_Id=9606 Gene_Symbol=KRT17 Keratin, type I cytoskeletal 17	13	20	1501.581299	-0.000854	2	0	1C(57.02146), 3M(15.9949)	27.625999	19.520000	2.562631e-04							nterm2^1;nterm3^1;nterm4^1;nterm5^1;cterm1^1;cterm2^1;cterm3^1;cterm4^1;cterm5^1;cterm6^1;cterm7^1;cterm8^1;cterm9^1;	100.00;68.97;23.57;23.27;42.29;87.50;40.24;34.32;92.58;64.30;55.97;65.34;47.11;
8328	867.455261	19.047747	2	-1.000000	0	1	SVLAPAITK	K	N	rev_sp|P06733|ENOA_HUMAN Alpha-enolase OS=Homo sapiens GN=ENO1 PE=1 SV=2	4	16	898.548767	-31.093506	2	0		10.118000	10.118000	2.215644e+00	SVlapaiTK	8.553566	10.118195	8.678051	1.440144	S(5.47)V(5.47)L(10.12)A(10.12)P(10.12)A(10.12)I(10.12)T(8.68)K(7.34)	nterm2^1;nterm4^1;cterm1^1;cterm2^1;	21.84;34.95;63.98;54.74;
8329	1018.487000	19.048883	2	-1.000000	0	1	QFTSSSSMK	R	G	P02533 SWISS-PROT:P02533 Tax_Id=9606 Gene_Symbol=KRT14 Keratin, type I cytoskeletal 14;P08779 SWISS-PROT:P08779 Tax_Id=9606 Gene_Symbol=KRT16 Keratin, type I cytoskeletal 16	7	16	1017.443665	1.043335	2	0	8M(15.9949)	13.178000	9.502000	8.207788e-03							nterm1^1;nterm2^1;cterm1^1;cterm4^1;cterm5^1;cterm6^1;cterm7^1;	8.85;10.33;11.00;20.98;24.27;32.93;25.80;
8332	1258.725220	19.052320	3	-1.000000	0	1	KEMQPTHPIR	K	L	sp|P27348|1433T_HUMAN 14-3-3 protein theta OS=Homo sapiens GN=YWHAQ PE=1 SV=1;sp|P63104|1433Z_HUMAN 14-3-3 protein zeta/delta OS=Homo sapiens GN=YWHAZ PE=1 SV=1	4	18	1251.639282	7.085938	2	1	3M(15.9949)	10.148000	10.148000	9.685114e+00	KemqPTHPIR	10.148450	10.148450	8.902496	1.245954	K(6.30)E(10.15)M(10.15)Q(10.15)P(8.90)T(8.90)H(8.90)P(7.61)I(7.61)R(3.85)	nterm1^1;cterm1^1;cterm3^1;cterm6^1;	47.10;42.64;35.38;12.39;
8336	806.406799	19.056974	2	-1.000000	0	1	KVSNDAK	R	R	sp|P13667|PDIA4_HUMAN Protein disulfide-isomerase A4 OS=Homo sapiens GN=PDIA4 PE=1 SV=2	4	12	760.407898	45.998901	2	1		10.887000	10.887000	1.866947e+00	KvsnDAK	10.887348	10.887348	9.691301	1.196047	K(6.82)V(10.89)S(10.89)N(10.89)D(9.69)A(7.72)K(4.07)	nterm1^1;cterm1^1;cterm2^1;cterm3^1;	58.29;38.75;100.00;14.20;
8343	1348.651367	19.065016	3	-1.000000	0	1	AKPFDPAR	K	T	sp|P56945|BCAR1_HUMAN Breast cancer anti-estrogen resistance protein 1 OS=Homo sapiens GN=BCAR1 PE=1 SV=2	5	14	900.481689	448.169678	2	1		8.368000	8.267000	3.276421e+00	akPFDPAR	8.368054	7.257843	5.077209	2.180634	A(7.26)K(7.26)P(5.08)F(3.50)D(3.50)P(3.50)A(2.54)R(1.11)	nterm7^1;cterm1^1;cterm2^1;cterm5^1;cterm6^1;	3.04;12.72;3.92;10.09;32.41;
8349	773.440063	19.071758	2	-1.000000	0	1	KASTAAAK	K	K	rev_sp|P19338|NUCL_HUMAN Nucleolin OS=Homo sapiens GN=NCL PE=1 SV=3	7	14	746.428650	27.011414	2	1		16.559000	15.989000	4.527994e-01	KaSTAAAK	14.243770	16.559242	14.616524	1.942719	K(9.77)A(16.56)S(14.62)T(14.62)A(12.89)A(11.41)A(10.18)K(9.08)	nterm1^1;cterm1^1;cterm2^1;cterm3^1;cterm4^1;cterm6^1;	88.02;49.25;21.35;17.01;23.32;34.37;
8350	1171.630249	19.076111	3	-1.000000	0	1	YFDKASYR	K	V	sp|P29401|TKT_HUMAN Transketolase OS=Homo sapiens GN=TKT PE=1 SV=3	5	14	1048.497681	123.132568	2	1		9.723000	9.459000	2.876969e+00	YFDKaSYR	9.723718	8.260395	6.627622	1.632773	Y(6.43)F(6.43)D(6.43)K(6.43)A(8.26)S(6.63)Y(5.67)R(3.30)	nterm4^1;cterm1^1;cterm2^1;cterm3^1;cterm4^1;	27.07;10.70;3.26;9.86;1.91;
8351	778.364746	19.077917	2	-1.000000	0	1	MSQLEVK	R	E	sp|P15924|DESP_HUMAN Desmoplakin OS=Homo sapiens GN=DSP PE=1 SV=3	8	12	849.426575	-71.061829	2	0	1M(15.9949)	16.160999	14.393000	2.548857e-03	MSQLEvK	6.369683	16.161819	14.328986	1.832833	M(2.76)S(5.18)Q(8.94)L(12.27)E(14.10)V(16.16)K(14.33)	nterm2^1;nterm3^1;cterm1^1;	9.17;9.37;15.75;
8353	786.423645	19.080242	2	-1.000000	0	1	SAAGGTVK	K	A	rev_sp|P42766|RL35_HUMAN 60S ribosomal protein L35 OS=Homo sapiens GN=RPL35 PE=1 SV=2	6	14	689.370789	97.052856	2	0		12.002000	11.945000	1.543264e+00	SAaGGTVK	10.742889	12.002007	10.499968	1.502040	S(10.50)A(10.50)A(12.00)G(10.19)G(8.91)T(8.91)V(7.70)K(6.55)	nterm2^1;cterm1^1;cterm2^1;cterm5^1;cterm6^1;	12.31;33.05;10.51;54.07;59.14;
8354	1164.573730	19.081375	3	-1.000000	0	1	KYAEEVPLR	R	L	rev_sp|P15924|DESP_HUMAN Desmoplakin OS=Homo sapiens GN=DSP PE=1 SV=3	5	16	1103.597412	60.976318	2	1		12.422000	12.124000	1.072013e+00	KYAEEvpLR	9.507509	12.422287	10.948397	1.473890	K(5.44)Y(9.51)A(9.51)E(9.51)E(10.84)V(12.42)P(12.42)L(10.95)R(8.89)	nterm1^1;cterm1^1;cterm2^1;	58.63;100.00;14.80;
8357	1294.698120	19.084862	3	-1.000000	0	1	SAADPGKTKK	K	K	rev_sp|P62191|PRS4_HUMAN 26S protease regulatory subunit 4 OS=Homo sapiens GN=PSMC1 PE=1 SV=1	5	18	1001.550537	293.147583	2	2		10.988000	10.540000	8.534053e-01	saaDPGKTKK	4.104295	10.988546	9.695410	1.293137	S(10.99)A(10.99)A(10.99)D(9.70)P(8.71)G(4.10)K(4.10)T(4.10)K(3.03)K(0.00)	cterm1^1;cterm2^1;	20.68;9.62;
8359	999.510803	19.087181	2	-1.000000	0	1	GNAGGLHHHR	R	I	sp|P46776|RL27A_HUMAN 60S ribosomal protein L27a OS=Homo sapiens GN=RPL27A PE=1 SV=2	4	18	1054.516846	-55.006042	2	0		9.298000	8.244000	4.081354e-01	GNagglHHHR	3.687498	9.298252	6.676454	2.621799	G(6.68)N(6.68)A(9.30)G(9.30)G(9.30)L(9.30)H(5.57)H(5.57)H(5.57)R(4.51)	nterm2^1;cterm1^1;	5.03;7.94;
8363	1465.787842	19.091814	3	-1.000000	0	1	EESGKPGAHVTVKK	R	L	sp|P22626|ROA2_HUMAN Heterogeneous nuclear ribonucleoproteins A2/B1 OS=Homo sapiens GN=HNRNPA2B1 PE=1 SV=2	10	26	1465.788818	-0.000977	2	2		19.263000	11.037000	1.073519e-03							nterm2^1;nterm13^1;cterm1^1;cterm2^1;cterm3^1;cterm4^1;cterm5^1;cterm6^1;cterm9^1;cterm12^1;	7.02;12.18;23.19;10.29;5.35;19.31;18.21;4.67;33.29;35.67;
8367	837.507019	19.096489	2	-1.000000	0	1	PGAKLWK	R	K	sp|Q9UBS4|DJB11_HUMAN DnaJ homolog subfamily B member 11 OS=Homo sapiens GN=DNAJB11 PE=1 SV=1	6	12	798.475159	39.031860	2	1		10.477000	10.477000	3.086880e+00	PGAKlwK	5.687486	10.477922	8.869220	1.608703	P(2.32)G(2.32)A(5.37)K(8.52)L(10.48)W(10.48)K(8.87)	nterm2^1;nterm3^1;cterm1^1;	5.17;9.34;10.17;
8368	902.457520	19.097620	2	-1.000000	0	1	QVQDESQR	R	K	sp|Q15149|PLEC_HUMAN Plectin OS=Homo sapiens GN=PLEC PE=1 SV=3	5	14	988.457336	-85.999817	2	0		11.607000	11.607000	9.401981e-01	QVQdesqR	8.308136	11.607244	10.258251	1.348993	Q(3.99)V(3.99)Q(8.68)D(11.61)E(11.61)S(11.61)Q(11.61)R(10.26)	nterm2^1;nterm3^1;cterm1^1;	20.41;17.01;54.21;
8371	820.375916	19.101147	2	-1.000000	0	1	VSSKSSTK	R	R	rev_sp|Q15149|PLEC_HUMAN Plectin OS=Homo sapiens GN=PLEC PE=1 SV=3	4	14	822.444702	-2.068787	2	1		10.216000	9.679000	2.858763e+00	VSSKSsTK	10.216267	8.756462	7.229041	1.527421	V(5.61)S(5.61)S(5.61)K(5.61)S(5.61)S(8.76)T(7.23)K(4.61)	nterm5^1;cterm1^1;cterm2^1;cterm3^1;	100.00;13.79;17.97;13.82;
8376	1231.653320	19.106949	3	-1.000000	0	1	KAEPPQDVK	K	K	rev_tr|A0A0A0MSM0|A0A0A0MSM0_HUMAN Heat shock protein 105 kDa OS=Homo sapiens GN=HSPH1 PE=1 SV=1	6	16	1010.539612	221.113708	2	1		12.812000	12.418000	7.376582e-01	KAEpPQDVK	11.404019	12.812564	11.236135	1.576428	K(6.71)A(10.68)E(10.68)P(12.81)P(11.24)Q(8.15)D(8.15)V(8.15)K(5.82)	nterm1^1;nterm3^1;cterm1^1;cterm4^1;cterm5^1;	52.71;1.80;12.84;100.00;24.28;
8379	1419.647217	19.110340	3	-1.000000	0	1	VTVKGPKGEER	K	V	tr|Q5HY54|Q5HY54_HUMAN Filamin-A OS=Homo sapiens GN=FLNA PE=1 SV=1	5	20	1198.666870	220.980347	2	2		11.167000	11.116000	5.886544e+00	VTvkGPKGEER	11.167464	11.167464	9.710701	1.456763	V(7.33)T(7.33)V(11.17)K(11.17)G(9.71)P(9.71)K(9.71)G(9.71)E(7.99)E(6.61)R(3.84)	nterm2^1;cterm1^1;cterm2^1;cterm3^1;cterm7^1;	46.48;16.04;15.65;27.45;4.32;
8383	800.445862	19.114988	2	-1.000000	0	1	KLEDGPK	K	F	sp|Q5VTE0|EF1A3_HUMAN Putative elongation factor 1-alpha-like 3 OS=Homo sapiens GN=EEF1A1P5 PE=5 SV=1	6	12	785.428284	15.017578	2	1		12.914000	12.550000	5.467278e-02	KLedGPK	8.475790	12.914656	11.731462	1.183193	K(10.37)L(11.73)E(12.91)D(12.91)G(11.72)P(6.71)K(5.36)	nterm1^1;cterm1^1;cterm2^1;cterm5^1;	21.99;9.10;100.00;16.93;
8386	1351.638916	19.118450	3	-1.000000	0	1	KASDSELER	R	Q	sp|Q15149|PLEC_HUMAN Plectin OS=Homo sapiens GN=PLEC PE=1 SV=3	4	16	1033.503906	318.135010	2	1		6.563000	0.000000	7.609372e+00	KaSDSELER	3.699203	6.563675	5.169583	1.394092	K(5.05)A(6.56)S(5.17)D(3.70)S(3.70)E(3.70)L(3.70)E(3.70)R(1.25)	nterm1^1;cterm1^1;	3.49;11.57;
8389	815.414185	19.121658	2	-1.000000	0	1	LAEQAER	K	Y	sp|P27348|1433T_HUMAN 14-3-3 protein theta OS=Homo sapiens GN=YWHAQ PE=1 SV=1;sp|P62258|1433E_HUMAN 14-3-3 protein epsilon OS=Homo sapiens GN=YWHAE PE=1 SV=1;sp|P63104|1433Z_HUMAN 14-3-3 protein zeta/delta OS=Homo sapiens GN=YWHAZ PE=1 SV=1;tr|Q4VY20|Q4VY20_HUMAN 14-3-3 protein beta/alpha (Fragment) OS=Homo sapiens GN=YWHAB PE=1 SV=1	8	12	815.413696	0.000488	2	0		16.054001	10.510000	1.474108e-02							nterm2^1;nterm3^1;cterm1^1;cterm2^1;cterm3^1;cterm4^1;cterm5^1;cterm6^1;	21.10;1.66;23.01;8.50;25.29;39.15;100.00;90.46;
8390	947.419006	19.126013	2	-1.000000	0	1	MKGDYYR	K	Y	sp|P63104|1433Z_HUMAN 14-3-3 protein zeta/delta OS=Homo sapiens GN=YWHAZ PE=1 SV=1	7	12	947.417053	0.001953	2	1	1M(15.9949)	13.669000	12.753000	2.813683e+00							nterm4^1;cterm1^1;cterm2^1;cterm3^1;cterm4^1;cterm5^1;cterm6^1;	5.71;26.98;5.71;28.28;14.55;100.00;34.63;
8391	828.445557	19.127853	2	-1.000000	0	1	PGDFLGSDR	K	P	rev_sp|O15050|TRNK1_HUMAN TPR and ankyrin repeat-containing protein 1 OS=Homo sapiens GN=TRANK1 PE=2 SV=4	5	16	962.445740	-134.000183	2	0		10.637000	10.449000	1.629792e+00	PGdflgsDR	7.059839	10.637624	9.190192	1.447432	P(4.80)G(6.86)D(10.64)F(10.64)L(10.64)G(10.64)S(10.64)D(9.19)R(7.74)	nterm2^1;cterm1^1;cterm2^1;	9.58;50.00;10.75;
8392	1231.652832	19.128988	3	-1.000000	0	1	ELEELGKLNDK	R	S	rev_sp|Q96P63|SPB12_HUMAN Serpin B12 OS=Homo sapiens GN=SERPINB12 PE=1 SV=1	6	20	1286.671631	-55.018799	2	1		11.491000	11.096000	2.905563e+00	ELEELgKLNDK	11.491410	11.491410	10.370577	1.120833	E(6.52)L(6.52)E(6.52)E(7.75)L(9.88)G(11.49)K(10.37)L(7.35)N(7.35)D(8.23)K(5.76)	nterm3^1;nterm4^1;nterm5^1;cterm1^1;cterm4^1;cterm5^1;	3.42;10.99;9.58;10.86;100.00;2.49;
8393	755.463928	19.130123	2	-1.000000	0	1	SHIMAAK	K	A	sp|P48643|TCPE_HUMAN T-complex protein 1 subunit epsilon OS=Homo sapiens GN=CCT5 PE=1 SV=1	7	12	756.395203	-0.931274	2	0		13.083000	10.973000	1.605977e+00							nterm2^1;nterm3^1;cterm1^1;cterm2^1;cterm3^1;cterm4^1;cterm5^1;	31.98;11.44;10.60;6.18;8.23;11.17;9.97;
8395	793.383484	19.132420	2	-1.000000	0	1	QRAEAER	R	V	sp|Q15149|PLEC_HUMAN Plectin OS=Homo sapiens GN=PLEC PE=1 SV=3	7	12	858.430725	-65.047241	2	1		13.803000	11.966000	2.894483e-01	QRAEAEr	4.210345	13.803291	13.326487	0.476805	Q(4.27)R(8.15)A(9.64)E(9.72)A(11.39)E(13.33)R(13.80)	nterm1^1;cterm1^1;	5.88;11.47;
8396	1163.533081	19.133619	3	-1.000000	0	1	PGDAASKDVR	R	I	rev_sp|Q9Y285|SYFA_HUMAN Phenylalanine--tRNA ligase alpha subunit OS=Homo sapiens GN=FARSA PE=1 SV=3	6	18	1014.509399	149.023682	2	1		12.458000	11.761000	1.060099e+00	PGDAaskdvR	7.526135	12.458056	10.881687	1.576369	P(3.31)G(3.31)D(7.11)A(10.08)A(12.46)S(12.46)K(12.46)D(12.46)V(12.46)R(10.88)	nterm2^1;nterm3^1;cterm1^1;	15.95;17.76;27.52;
8397	1438.668701	19.134750	3	-1.000000	0	1	HIQKEDVPSER	K	Y	P02662 SWISS-PROT:P02662 Alpha-S1-casein - Bos taurus (Bovine).	5	20	1336.673462	101.995239	2	1		9.688000	8.405000	1.460672e+00	hiqkEDVPSER	9.688126	9.688126	7.714881	1.973245	H(9.69)I(9.69)Q(9.69)K(9.69)E(7.71)D(5.91)V(4.46)P(2.40)S(2.40)E(2.40)R(0.00)	cterm1^1;cterm4^1;cterm5^1;cterm6^1;cterm7^1;	11.07;32.38;17.92;32.02;40.98;
8398	1147.546387	19.135889	3	-1.000000	0	1	KDSETGENIR	R	Q	sp|P38646|GRP75_HUMAN Stress-70 protein, mitochondrial OS=Homo sapiens GN=HSPA9 PE=1 SV=2	10	18	1147.546875	-0.000488	2	1		20.079000	12.400000	5.383575e-04							nterm1^1;nterm2^1;nterm4^1;nterm6^1;cterm1^1;cterm2^1;cterm3^1;cterm4^1;cterm5^1;cterm6^1;	28.82;30.35;21.20;9.75;75.64;33.78;100.00;39.54;79.17;9.23;
8399	773.465149	19.137020	2	-1.000000	0	1	KQNTGSK	K	K	sp|Q00839|HNRPU_HUMAN Heterogeneous nuclear ribonucleoprotein U OS=Homo sapiens GN=HNRNPU PE=1 SV=6	6	12	761.403137	12.062012	2	1		13.087000	12.513000	3.904891e+00	KqNTGSK	13.087495	10.925953	10.625500	0.300453	K(6.32)Q(10.93)N(9.76)T(9.76)G(10.63)S(10.56)K(6.77)	nterm1^1;nterm4^1;nterm5^1;cterm1^1;cterm2^1;cterm5^1;	100.00;18.87;25.87;44.50;42.09;6.08;
8400	1406.707520	19.138151	3	-1.000000	0	1	VGGTSDVEVNEKK	K	D	sp|P10809|CH60_HUMAN 60 kDa heat shock protein, mitochondrial OS=Homo sapiens GN=HSPD1 PE=1 SV=2	5	24	1360.683350	46.024170	2	1		10.806000	10.798000	4.238338e-02	VGgtsdvevneKK	6.435900	10.806876	9.342587	1.464289	V(3.84)G(6.61)G(10.81)T(10.81)S(10.81)D(10.81)V(10.81)E(10.81)V(10.81)N(10.81)E(10.81)K(9.34)K(8.16)	nterm2^1;cterm1^1;cterm2^1;	13.37;11.79;11.54;
8402	837.361816	19.140451	2	-1.000000	0	1	FGGPGAR	K	A	sp|P62249|RS16_HUMAN 40S ribosomal protein S16 OS=Homo sapiens GN=RPS16 PE=1 SV=2	7	12	660.334290	177.027527	2	0		12.386000	11.450000	1.131116e+00	FGGpGAR	6.744165	12.386823	10.544872	1.841950	F(5.30)G(7.19)G(10.38)P(12.39)G(10.54)A(8.83)R(7.05)	nterm2^1;cterm1^1;cterm2^1;cterm3^1;	4.25;22.25;7.24;3.84;
8404	780.352783	19.142714	2	-1.000000	0	1	KQAEGGR	K	R	sp|Q5H9R7|PP6R3_HUMAN Serine/threonine-protein phosphatase 6 regulatory subunit 3 OS=Homo sapiens GN=PPP6R3 PE=1 SV=2	5	12	744.387817	35.964966	2	1		8.390000	7.816000	4.375805e+00	KqAEGGR	8.390392	7.398562	7.105199	0.293363	K(4.80)Q(7.40)A(6.11)E(7.11)G(7.11)G(6.06)R(3.59)	nterm1^1;nterm3^1;cterm1^1;cterm2^1;cterm5^1;	13.43;4.67;11.80;5.03;3.45;
8407	791.359009	19.146198	2	-1.000000	0	1	QPPQGRGR	-	G	rev_sp|Q9NQ39|RS10L_HUMAN Putative 40S ribosomal protein S10-like OS=Homo sapiens GN=RPS10P5 PE=5 SV=1	4	14	894.478333	-103.119324	2	1		10.191000	10.011000	5.921178e+00	QPPQGRgR	10.191278	8.564834	6.761953	1.802880	Q(3.59)P(6.76)P(6.76)Q(6.76)G(6.76)R(6.76)G(8.56)R(6.60)	nterm1^1;nterm6^1;nterm7^1;cterm1^1;	23.94;48.68;50.48;36.11;
8408	1313.628540	19.147331	3	-1.000000	0	1	KKGYDELNLR	R	R	sp|Q92541|RTF1_HUMAN RNA polymerase-associated protein RTF1 homolog OS=Homo sapiens GN=RTF1 PE=1 SV=4	4	18	1234.666870	78.961670	2	2		9.555000	9.367000	2.287284e+01	KKGYDElnLR	7.863136	9.555307	8.247784	1.307524	K(4.07)K(7.86)G(7.86)Y(7.86)D(7.86)E(7.86)L(9.56)N(9.56)L(8.25)R(6.96)	nterm1^1;cterm1^1;cterm2^1;	44.38;19.29;10.00;
8409	857.436401	19.148462	2	-1.000000	0	1	QKDVKDGK	R	Y	sp|P62269|RS18_HUMAN 40S ribosomal protein S18 OS=Homo sapiens GN=RPS18 PE=1 SV=3	4	14	916.497742	-59.061340	2	2		7.286000	6.740000	2.011407e+00	qkdvKDGK	7.286737	5.076048	3.595283	1.480766	Q(5.08)K(5.08)D(5.08)V(5.08)K(3.60)D(2.42)G(2.21)K(2.21)	nterm6^1;cterm2^1;cterm3^1;cterm4^1;	9.12;11.27;6.94;8.48;
8413	1272.758301	19.153067	3	-1.000000	0	1	APMVMAVPRRVR	R	Q	rev_sp|Q15149|PLEC_HUMAN Plectin OS=Homo sapiens GN=PLEC PE=1 SV=3	4	22	1397.774658	-125.016357	2	2	5M(15.9949)	9.552000	9.552000	1.118695e+00	apmVMAVPRRVR	4.776481	9.552963	7.468266	2.084697	A(9.55)P(9.55)M(9.55)V(7.47)M(4.78)A(4.78)V(4.78)P(4.78)R(4.78)R(4.78)V(3.80)R(0.00)	cterm1^1;cterm2^1;	44.59;14.76;
8414	879.403015	19.154196	2	-1.000000	0	1	ITKSDGIR	K	G	sp|P12236|ADT3_HUMAN ADP/ATP translocase 3 OS=Homo sapiens GN=SLC25A6 PE=1 SV=4	5	14	888.502869	-9.099854	2	1		11.009000	11.009000	2.012668e+00	ITksdgIR	7.748916	11.009978	9.361400	1.648579	I(4.79)T(6.41)K(11.01)S(11.01)D(11.01)G(11.01)I(9.36)R(7.91)	nterm2^1;cterm1^1;cterm2^1;	19.22;30.08;30.24;
8417	1461.774902	19.157612	3	-1.000000	0	1	ACKKDLGSSR	K	Q	tr|A0A1B0GVH6|A0A1B0GVH6_HUMAN Protein LINC00371 OS=Homo sapiens GN=LINC00371 PE=4 SV=1	4	18	1120.565796	341.209106	2	2	2C(57.02146)	7.949000	7.206000	7.002002e+00	ACKKdLGSSR	4.688555	7.949721	6.471183	1.478538	A(4.69)C(4.69)K(4.69)K(4.69)D(7.95)L(6.47)G(5.31)S(5.31)S(5.31)R(4.61)	cterm1^1;cterm4^1;cterm5^1;	1.10;6.61;10.41;
8420	916.407715	19.161015	2	-1.000000	0	1	KANKGNK	K	A	rev_sp|P19338|NUCL_HUMAN Nucleolin OS=Homo sapiens GN=NCL PE=1 SV=3	4	12	758.439880	157.967834	2	2		10.488000	7.765000	1.790606e+00	KaNKGNK	10.488587	8.904305	7.536098	1.368207	K(5.88)A(8.90)N(7.54)K(7.54)G(7.54)N(7.54)K(4.61)	nterm1^1;cterm1^1;cterm5^1;cterm6^1;	100.00;18.75;18.07;23.02;
8421	1090.489746	19.162144	2	-1.000000	0	1	VTDSSVSVQLR	R	E	sp|Q6ZVX7|FBX50_HUMAN F-box only protein 50 OS=Homo sapiens GN=NCCRP1 PE=1 SV=1	4	20	1189.630127	-99.140381	2	0		10.448000	9.702000	5.794287e-01	VTDSSVSvqlR	8.704964	10.448967	9.325594	1.123373	V(3.33)T(3.33)D(8.04)S(8.04)S(8.04)V(8.04)S(8.04)V(10.45)Q(10.45)L(10.45)R(9.33)	nterm2^1;nterm7^1;cterm1^1;	19.48;88.92;27.83;
8422	1287.702759	19.163271	3	-1.000000	0	1	KGVITVKDGK	R	T	sp|P10809|CH60_HUMAN 60 kDa heat shock protein, mitochondrial OS=Homo sapiens GN=HSPD1 PE=1 SV=2	6	18	1043.633789	244.068970	2	2		11.269000	11.226000	1.341051e+00	KGVITVkDGK	10.312588	11.269444	11.226140	0.043304	K(8.91)G(11.23)V(11.23)I(11.23)T(11.23)V(11.23)K(11.27)D(9.67)G(7.14)K(5.96)	nterm1^1;cterm1^1;cterm2^1;cterm3^1;cterm4^1;	34.44;7.17;12.36;7.29;9.61;
8423	755.392273	19.164400	2	-1.000000	0	1	SHIMAAK	K	A	sp|P48643|TCPE_HUMAN T-complex protein 1 subunit epsilon OS=Homo sapiens GN=CCT5 PE=1 SV=1	7	12	756.395203	-1.002930	2	0		13.721000	12.223000	2.176732e+00							nterm2^1;nterm3^1;cterm1^1;cterm2^1;cterm3^1;cterm4^1;cterm5^1;	19.96;8.71;31.39;48.61;36.20;5.48;10.54;
8425	865.396118	19.166737	2	-1.000000	0	1	KAEPAAK	K	Q	rev_sp|P19338|NUCL_HUMAN Nucleolin OS=Homo sapiens GN=NCL PE=1 SV=3	4	12	713.407166	151.988953	2	1		10.532000	9.484000	2.948828e+00	KaEPAAK	10.532775	10.532775	8.997068	1.535707	K(6.25)A(10.53)E(9.00)P(9.00)A(9.00)A(7.66)K(4.28)	nterm1^1;cterm1^1;cterm2^1;cterm5^1;	72.50;29.36;26.36;30.55;
8430	1330.695313	19.172192	3	-1.000000	0	1	RVDQLKSDQSR	R	L	sp|P04264|K2C1_HUMAN Keratin, type II cytoskeletal 1 OS=Homo sapiens GN=KRT1 PE=1 SV=6	15	20	1330.695190	0.000122	2	2		29.523001	15.813000	8.154719e-08							nterm2^1;nterm3^1;nterm4^1;nterm5^1;nterm6^1;nterm7^1;cterm1^1;cterm2^1;cterm3^1;cterm4^1;cterm5^1;cterm6^1;cterm7^1;cterm8^1;cterm10^1;	2.12;33.59;57.14;35.11;4.65;4.89;4.50;3.08;26.21;16.17;100.00;27.80;3.07;2.14;1.80;
8431	920.434998	19.176542	2	-1.000000	0	1	SIKEFGEK	K	A	rev_sp|P10809|CH60_HUMAN 60 kDa heat shock protein, mitochondrial OS=Homo sapiens GN=HSPD1 PE=1 SV=2	5	14	936.491577	-16.056580	2	1		10.463000	10.441000	1.595598e-01	SIKefGEK	6.223932	10.463366	8.977190	1.486176	S(3.41)I(3.41)K(8.89)E(10.46)F(10.46)G(8.98)E(8.98)K(7.79)	nterm2^1;cterm1^1;cterm3^1;	16.73;6.80;8.29;
8432	974.514832	19.178392	2	-1.000000	0	1	QEKALSYAR	R	Q	rev_sp|Q9UNE7|CHIP_HUMAN E3 ubiquitin-protein ligase CHIP OS=Homo sapiens GN=STUB1 PE=1 SV=2	9	16	1064.561401	-90.046570	2	1		15.467000	14.880000	5.186064e-03	QEKALSyaR	8.012942	15.467650	13.805829	1.661821	Q(1.93)E(1.93)K(3.40)A(7.36)L(10.53)S(13.81)Y(15.47)A(15.47)R(13.79)	nterm2^1;nterm3^1;nterm4^1;nterm5^1;cterm1^1;	4.35;4.44;5.32;4.08;6.92;
8433	1265.620117	19.179523	3	-1.000000	0	1	LHGRVFSDDLR	R	V	rev_sp|Q99615|DNJC7_HUMAN DnaJ homolog subfamily C member 7 OS=Homo sapiens GN=DNAJC7 PE=1 SV=2	5	20	1313.683960	-48.063843	2	1		10.699000	10.268000	8.570476e+00	LHGRVFSDdlR	7.982601	10.699988	9.096727	1.603261	L(3.00)H(4.03)G(8.09)R(9.02)V(9.02)F(9.02)S(9.02)D(9.02)D(10.70)L(10.70)R(9.10)	nterm2^1;nterm3^1;cterm1^1;	57.99;15.18;20.02;
8434	838.381958	19.180658	2	-1.000000	0	1	QVAEEAAR	K	L	sp|Q15149|PLEC_HUMAN Plectin OS=Homo sapiens GN=PLEC PE=1 SV=3	6	14	872.435181	-34.053223	2	0		12.041000	12.041000	2.026173e-01	qvaEEAAR	9.869498	12.041861	7.364005	4.677856	Q(12.04)V(12.04)A(12.04)E(7.36)E(5.30)A(3.63)A(2.69)R(0.00)	cterm1^1;cterm2^1;cterm3^1;cterm4^1;cterm5^1;	14.70;4.23;14.58;32.24;95.34;
8435	1464.777588	19.181789	3	-1.000000	0	1	KDKNTDTLSK	K	K	sp|P20930|FILA_HUMAN Filaggrin OS=Homo sapiens GN=FLG PE=1 SV=3	4	18	1148.603638	316.173950	2	2		10.710000	10.568000	2.141951e+00	KdkNTDTLSK	10.710718	10.710718	8.660566	2.050152	K(6.11)D(10.71)K(10.71)N(8.66)T(8.66)D(8.66)T(8.66)L(8.66)S(7.51)K(4.61)	nterm1^1;cterm1^1;cterm2^1;cterm7^1;	100.00;18.25;10.61;45.87;
8436	1587.738770	19.182930	3	-1.000000	0	1	AAYFRQAENGMYIR	R	M	sp|P27708|PYR1_HUMAN CAD protein OS=Homo sapiens GN=CAD PE=1 SV=3	6	26	1688.809204	-101.070435	2	1		13.332000	13.332000	1.101539e-01	AAYFRQAEngmyir	4.927876	13.332074	12.076516	1.255558	A(0.00)A(3.34)Y(9.10)F(9.10)R(9.10)Q(9.10)A(10.38)E(12.08)N(13.33)G(13.33)M(13.33)Y(13.33)I(13.33)R(13.33)	nterm2^1;nterm8^1;	39.34;29.70;
8437	802.419434	19.184080	2	-1.000000	0	1	QASEGPLK	K	G	sp|P04406|G3P_HUMAN Glyceraldehyde-3-phosphate dehydrogenase OS=Homo sapiens GN=GAPDH PE=1 SV=3	8	14	828.434082	-26.014648	2	0		15.563000	14.735000	4.557098e-03	QASEGpLK	8.204111	15.563537	13.745255	1.818282	Q(4.43)A(5.35)S(10.52)E(11.96)G(13.75)P(15.56)L(13.64)K(11.90)	nterm1^1;nterm2^1;cterm1^1;cterm2^1;	2.50;19.24;18.83;23.20;
8438	811.430786	19.185211	2	-1.000000	0	1	QGHTTGQR	R	R	rev_sp|Q5D862|FILA2_HUMAN Filaggrin-2 OS=Homo sapiens GN=FLG2 PE=1 SV=1	6	14	883.426025	-71.995239	2	0		12.281000	12.206000	1.283722e+00	QGhTTGQR	7.058839	12.281178	10.410820	1.870358	Q(7.87)G(9.22)H(12.28)T(10.41)T(10.41)G(8.81)Q(8.81)R(7.38)	nterm2^1;cterm1^1;cterm3^1;	8.42;37.39;31.66;
8440	821.474548	19.187504	2	-1.000000	0	1	VSSKSSTK	R	R	rev_sp|Q15149|PLEC_HUMAN Plectin OS=Homo sapiens GN=PLEC PE=1 SV=3	4	14	822.444702	-0.970154	2	1		10.244000	9.625000	3.426204e+00							nterm5^1;cterm1^1;cterm2^1;cterm3^1;	100.00;13.17;18.16;15.53;
8441	809.391968	19.188568	2	-1.000000	0	1	RPTGGAK	K	K	rev_sp|P16403|H12_HUMAN Histone H1.2 OS=Homo sapiens GN=HIST1H1C PE=1 SV=2	7	12	685.387085	124.004883	2	1		12.662000	11.315000	2.621197e+00	RPTgGAK	12.662797	7.545444	7.461640	0.083804	R(7.46)P(7.46)T(5.81)G(7.55)G(6.26)A(6.61)K(5.20)	nterm3^1;nterm5^1;nterm6^1;cterm1^1;cterm2^1;cterm3^1;cterm5^1;	5.65;4.80;19.80;35.51;10.67;9.66;16.67;
8442	1316.585083	19.189699	3	-1.000000	0	1	KLNETQSQLR	K	Q	rev_Q7RTT2 TREMBL:Q7RTT2 Tax_Id=9606 Gene_Symbol=KRT78 Keratin-78	4	18	1215.657104	100.927979	2	1		10.287000	9.778000	3.662511e+00	KlnetQSQLR	10.287325	10.287325	8.188922	2.098403	K(6.86)L(10.29)N(10.29)E(10.29)T(10.29)Q(8.19)S(8.19)Q(8.19)L(6.32)R(3.43)	nterm1^1;cterm1^1;cterm2^1;cterm5^1;	30.93;17.90;40.31;100.00;
8443	873.466919	19.190830	2	-1.000000	0	1	RIEVPNAGK	R	S	rev_sp|P10809|CH60_HUMAN 60 kDa heat shock protein, mitochondrial OS=Homo sapiens GN=HSPD1 PE=1 SV=2	7	16	982.555969	-109.089050	2	1		15.581000	13.742000	1.993181e-02	RIevPNAGK	7.936914	15.581716	13.704049	1.877666	R(11.87)I(13.70)E(15.58)V(15.58)P(11.65)N(9.47)A(7.62)G(5.94)K(4.44)	cterm1^1;cterm2^1;cterm3^1;cterm4^1;	20.89;21.36;23.26;51.11;
8444	1271.611084	19.191961	2	-1.000000	0	1	ATDAEADVASLNR	K	R	sp|P07951|TPM2_HUMAN Tropomyosin beta chain OS=Homo sapiens GN=TPM2 PE=1 SV=1	6	24	1331.631592	-60.020508	2	0		13.126000	11.497000	1.240223e-01	ATDAeadvaslnr	6.331303	13.126626	10.123655	3.002971	A(0.00)T(0.00)D(6.95)A(10.12)E(13.13)A(13.13)D(13.13)V(13.13)A(13.13)S(13.13)L(13.13)N(13.13)R(13.13)	nterm2^1;nterm3^1;nterm4^1;	21.10;56.22;16.34;
8447	1063.541138	19.195362	2	-1.000000	0	1	SQGAALDKYAK	K	K	sp|P40925|MDHC_HUMAN Malate dehydrogenase, cytoplasmic OS=Homo sapiens GN=MDH1 PE=1 SV=4	7	20	1150.598145	-87.057007	2	1		14.015000	12.698000	3.635785e-03	SQGaaldkYAK	8.835350	14.015568	12.190269	1.825298	S(10.61)Q(10.61)G(12.19)A(14.02)A(14.02)L(14.02)D(14.02)K(14.02)Y(12.06)A(9.22)K(4.28)	nterm2^1;nterm3^1;cterm1^1;cterm2^1;	15.32;20.73;31.44;16.22;
8448	1286.604370	19.196491	3	-1.000000	0	1	KESYSALMR	K	E	sp|Q15149|PLEC_HUMAN Plectin OS=Homo sapiens GN=PLEC PE=1 SV=3	4	16	1099.533081	187.071289	2	1	8M(15.9949)	8.241000	8.047000	5.714450e+00	KeSYSALMR	8.241882	8.241882	6.527201	1.714681	K(5.45)E(8.24)S(6.53)Y(5.34)S(5.34)A(5.34)L(5.34)M(5.34)R(2.79)	nterm1^1;cterm1^1;cterm6^1;cterm7^1;	16.35;12.81;8.10;17.81;
8450	1169.614502	19.198801	3	-1.000000	0	1	KGVMTTRGSR	K	R	sp|Q92541|RTF1_HUMAN RNA polymerase-associated protein RTF1 homolog OS=Homo sapiens GN=RTF1 PE=1 SV=4	5	18	1091.586914	78.027588	2	2		7.819000	6.635000	8.322428e-01	KgVMTTRGSR	5.619812	7.819728	6.532172	1.287556	K(5.63)G(7.82)V(6.53)M(6.53)T(5.62)T(5.62)R(5.62)G(5.62)S(4.69)R(2.45)	nterm1^1;cterm1^1;cterm2^1;	11.62;9.40;2.47;
8452	915.539551	19.201139	2	-1.000000	0	1	KANKGNK	K	A	rev_sp|P19338|NUCL_HUMAN Nucleolin OS=Homo sapiens GN=NCL PE=1 SV=3	4	12	758.439880	157.099670	2	2		11.043000	10.931000	9.241407e+00	KaNKGNK	11.043332	9.446455	7.250074	2.196381	K(6.74)A(9.45)N(7.25)K(7.25)G(7.25)N(7.25)K(4.31)	nterm1^1;cterm1^1;cterm5^1;cterm6^1;	74.21;18.98;66.34;55.11;
8453	1646.865112	19.202269	4	-1.000000	0	1	KWPSGNNAVGPTSK	K	I	rev_tr|A0A0U1RR07|A0A0U1RR07_HUMAN Synaptotagmin-like protein 2 OS=Homo sapiens GN=SYTL2 PE=1 SV=1	5	26	1441.731323	205.133789	2	1		12.501000	11.245000	9.985548e-01	KwpsGNNAVGPTSK	12.501044	12.501044	10.812335	1.688709	K(8.07)W(12.50)P(12.50)S(12.50)G(10.81)N(10.81)N(10.81)A(10.81)V(10.81)G(8.96)P(8.96)T(7.70)S(7.70)K(4.43)	nterm1^1;cterm1^1;cterm3^1;cterm5^1;cterm10^1;	83.73;26.35;20.09;52.35;34.88;
8458	805.384277	19.207983	2	-1.000000	0	1	KSSSDSR	K	G	rev_sp|Q15084|PDIA6_HUMAN Protein disulfide-isomerase A6 OS=Homo sapiens GN=PDIA6 PE=1 SV=1	4	12	765.361694	40.022583	2	1		9.427000	9.129000	1.801055e+00	KsssDSR	9.427292	9.427292	8.243364	1.183928	K(5.97)S(9.43)S(9.43)S(9.43)D(8.24)S(7.45)R(3.45)	nterm1^1;cterm1^1;cterm2^1;cterm3^1;	31.58;54.66;5.55;5.36;
8459	924.429077	19.209114	2	-1.000000	0	1	IREHLEK	K	K	sp|P05783|K1C18_HUMAN Keratin, type I cytoskeletal 18 OS=Homo sapiens GN=KRT18 PE=1 SV=2	4	12	923.518860	0.910217	2	1		7.491000	7.491000	2.052598e+01							nterm4^1;nterm5^1;nterm6^1;cterm1^1;	14.39;9.01;8.68;9.31;
8461	1341.712280	19.211395	3	-1.000000	0	1	KKTGVVCGK	R	L	rev_sp|P39023|RL3_HUMAN 60S ribosomal protein L3 OS=Homo sapiens GN=RPL3 PE=1 SV=2	4	16	975.553528	366.158752	2	2	7C(57.02146)	8.412000	8.412000	2.571421e+01	KktgvvCGK	8.412723	8.412723	6.512615	1.900108	K(5.71)K(8.41)T(8.41)G(8.41)V(8.41)V(8.41)C(6.51)G(3.85)K(2.70)	nterm1^1;cterm1^1;cterm2^1;cterm3^1;	14.86;3.17;19.51;27.86;
8462	910.389038	19.212524	2	-1.000000	0	1	KAASGEAK	K	P	sp|P16403|H12_HUMAN Histone H1.2 OS=Homo sapiens GN=HIST1H1C PE=1 SV=2	5	14	760.407898	149.981140	2	1		10.025000	8.403000	1.870054e+00	KaasGEAK	10.025615	8.440524	7.045848	1.394676	K(7.00)A(8.44)A(8.44)S(8.44)G(7.05)E(7.05)A(5.18)K(3.03)	nterm1^1;cterm1^1;cterm2^1;cterm4^1;cterm7^1;	20.65;8.59;19.22;9.58;8.22;
8463	751.409180	19.213652	2	-1.000000	0	1	KGTANAR	R	M	sp|P84098|RL19_HUMAN 60S ribosomal protein L19 OS=Homo sapiens GN=RPL19 PE=1 SV=1	4	12	716.392883	35.016296	2	1		8.777000	8.419000	1.234774e+00	KgtANAR	7.934298	8.777765	7.934298	0.843467	K(6.12)G(8.78)T(8.78)A(7.93)N(7.07)A(7.07)R(3.34)	nterm1^1;cterm1^1;cterm3^1;	28.18;41.79;7.74;
8465	852.421448	19.215916	2	-1.000000	0	1	KMLFGGAK	K	Q	rev_sp|P00558|PGK1_HUMAN Phosphoglycerate kinase 1 OS=Homo sapiens GN=PGK1 PE=1 SV=3	4	14	850.473450	1.947998	2	1		11.156000	0.000000	2.789129e+00							nterm1^1;nterm7^1;cterm1^1;cterm2^1;	100.00;42.93;52.18;70.24;
8466	1222.739990	19.217047	3	-1.000000	0	1	LAEQAER	K	Y	sp|P27348|1433T_HUMAN 14-3-3 protein theta OS=Homo sapiens GN=YWHAQ PE=1 SV=1;sp|P62258|1433E_HUMAN 14-3-3 protein epsilon OS=Homo sapiens GN=YWHAE PE=1 SV=1;sp|P63104|1433Z_HUMAN 14-3-3 protein zeta/delta OS=Homo sapiens GN=YWHAZ PE=1 SV=1;tr|Q4VY20|Q4VY20_HUMAN 14-3-3 protein beta/alpha (Fragment) OS=Homo sapiens GN=YWHAB PE=1 SV=1	7	12	815.413696	407.326294	2	0		15.007000	13.890000	1.616173e-01	lAEQAER	15.007479	12.190096	10.395144	1.794952	L(12.19)A(9.99)E(10.40)Q(8.46)A(6.88)E(6.00)R(2.82)	nterm2^1;cterm1^1;cterm2^1;cterm3^1;cterm4^1;cterm5^1;cterm6^1;	16.73;24.00;5.13;17.69;34.61;100.00;91.95;
8467	942.471313	19.218178	2	-1.000000	0	1	KGASYRDR	R	R	rev_tr|J3KTA4|J3KTA4_HUMAN Probable ATP-dependent RNA helicase DDX5 OS=Homo sapiens GN=DDX5 PE=1 SV=1	4	14	951.488586	-9.017273	2	2		10.684000	10.684000	1.599558e+00	KGAsyrdR	10.684007	10.684007	9.345288	1.338718	K(3.87)G(8.48)A(9.35)S(10.68)Y(10.68)R(10.68)D(10.68)R(6.81)	nterm1^1;nterm2^1;nterm3^1;cterm1^1;	100.00;19.19;32.35;48.01;
8471	944.490967	19.222460	2	-1.000000	0	1	GENALKDAK	R	N	sp|P04264|K2C1_HUMAN Keratin, type II cytoskeletal 1 OS=Homo sapiens GN=KRT1 PE=1 SV=6	14	16	944.492676	-0.001709	2	1		27.722000	15.210000	2.605579e-06							nterm2^1;nterm3^1;nterm4^1;nterm5^1;nterm6^1;nterm7^1;nterm8^1;cterm1^1;cterm2^1;cterm3^1;cterm4^1;cterm5^1;cterm6^1;cterm7^1;	22.80;15.29;23.64;8.87;7.82;60.17;6.49;21.01;100.00;23.48;24.60;39.26;37.38;51.64;
8472	758.428284	19.226812	2	-1.000000	0	1	AASKAAK	K	K	rev_sp|P16403|H12_HUMAN Histone H1.2 OS=Homo sapiens GN=HIST1H1C PE=1 SV=2	9	12	645.380920	113.047363	2	1		17.775000	17.159000	7.362021e-02	AASkAAK	10.843427	17.775066	15.875548	1.899518	A(11.23)A(11.61)S(15.88)K(17.78)A(14.28)A(12.44)K(10.89)	nterm2^1;nterm3^1;cterm1^1;cterm2^1;cterm3^1;	27.39;4.25;25.20;43.52;66.14;
8473	1174.592896	19.228518	3	-1.000000	0	1	VDQLKSDQSR	R	L	sp|P04264|K2C1_HUMAN Keratin, type II cytoskeletal 1 OS=Homo sapiens GN=KRT1 PE=1 SV=6	9	18	1174.594116	-0.001221	2	1		18.278999	11.279000	1.949355e-03							nterm2^1;nterm3^1;cterm1^1;cterm2^1;cterm3^1;cterm4^1;cterm5^1;cterm6^1;cterm7^1;cterm9^1;	7.11;14.18;14.52;7.37;37.83;16.45;100.00;65.34;34.04;27.14;
8474	774.412415	19.229650	2	-1.000000	0	1	LVCSLGR	R	N	rev_sp|O15050|TRNK1_HUMAN TPR and ankyrin repeat-containing protein 1 OS=Homo sapiens GN=TRANK1 PE=2 SV=4	6	12	803.432373	-29.019958	2	0	3C(57.02146)	11.551000	11.266000	2.768403e+00	LVcSLGR	7.926084	11.551551	9.558951	1.992599	L(6.37)V(8.07)C(11.55)S(9.56)L(9.56)G(8.14)R(6.70)	nterm2^1;cterm1^1;cterm2^1;cterm4^1;	4.75;35.26;3.85;58.05;
8475	1898.922119	19.230785	4	-1.000000	0	1	KYGKSLYYYIQQDTK	R	G	sp|P07355|ANXA2_HUMAN Annexin A2 OS=Homo sapiens GN=ANXA2 PE=1 SV=2	4	28	1896.962036	1.960083	2	2		10.748000	10.457000	2.201455e+00							nterm1^1;cterm1^1;cterm2^1;cterm3^1;	60.82;17.78;100.00;9.76;
8476	1214.588135	19.231956	3	-1.000000	0	1	AIEDDTDDKKAK	K	S	rev_sp|P27824|CALX_HUMAN Calnexin OS=Homo sapiens GN=CANX PE=1 SV=2	7	22	1347.651611	-133.063477	2	2		12.776000	12.580000	2.417325e+00	aieDDTDDKKAK	7.690944	12.776353	11.296714	1.479639	A(12.78)I(12.78)E(12.78)D(11.30)D(11.30)T(8.32)D(4.51)D(4.51)K(4.51)K(4.51)A(3.61)K(0.00)	cterm1^1;cterm2^1;cterm6^1;cterm7^1;	37.12;8.28;23.27;22.52;
8477	756.403381	19.233089	2	-1.000000	0	1	GGLGFFGR	R	Q	rev_sp|P28074|PSB5_HUMAN Proteasome subunit beta type-5 OS=Homo sapiens GN=PSMB5 PE=1 SV=3	4	14	809.418396	-53.015015	2	0		10.213000	9.620000	4.354115e+00	gglGFFGR	5.106612	10.213224	6.759875	3.453349	G(10.21)G(10.21)L(10.21)G(6.76)F(5.11)F(5.11)G(4.35)R(0.00)	cterm1^1;cterm2^1;	77.33;5.22;
8478	909.417847	19.234291	2	-1.000000	0	1	MSGRGKGGK	-	G	sp|P62805|H4_HUMAN Histone H4 OS=Homo sapiens GN=HIST1H4A PE=1 SV=2	5	16	892.454834	16.963013	2	2	1M(15.9949)	9.698000	9.436000	3.755652e+00	MSGRGKGgK	6.789868	9.698792	8.203863	1.494928	M(1.82)S(1.82)G(1.82)R(1.82)G(1.82)K(1.82)G(4.75)G(9.70)K(8.20)	nterm6^1;nterm7^1;cterm1^1;	5.22;66.52;6.20;
8479	1102.522583	19.235424	2	-1.000000	0	1	ETMEKAVEEK	K	I	sp|P11021|GRP78_HUMAN 78 kDa glucose-regulated protein OS=Homo sapiens GN=HSPA5 PE=1 SV=2	4	18	1208.559326	-106.036743	2	1	3M(15.9949)	10.733000	0.000000	8.921455e-01	ETMEKAVeEK	10.733414	8.340647	5.492238	2.848409	E(5.49)T(5.49)M(5.49)E(5.49)K(5.49)A(5.49)V(5.49)E(8.34)E(5.24)K(5.24)	nterm7^1;nterm8^1;cterm2^1;cterm3^1;	41.91;52.54;100.00;21.40;
8480	1108.489502	19.236555	2	-1.000000	0	1	TWHITNDEK	R	V	rev_ENSEMBL:ENSBTAP00000024146 (Bos taurus) similar to alpha-2-macroglobulin isoform 1	6	16	1142.535522	-34.046021	2	0		12.071000	10.799000	1.306849e-01	TWHITNdek	7.030683	12.071770	9.350832	2.720938	T(0.00)W(0.00)H(0.00)I(0.00)T(7.19)N(9.35)D(12.07)E(12.07)K(12.07)	nterm4^1;nterm5^1;nterm6^1;	100.00;37.88;50.59;
8481	1130.574951	19.237688	3	-1.000000	0	1	KGAQQAQR	-	R	rev_sp|P84090|ERH_HUMAN Enhancer of rudimentary homolog OS=Homo sapiens GN=ERH PE=1 SV=1	4	14	885.478027	245.096924	2	1		10.622000	10.618000	1.059394e+00	KGaqQAQR	9.401579	10.622028	9.402984	1.219045	K(6.66)G(9.40)A(10.62)Q(10.62)Q(9.40)A(9.40)Q(9.40)R(5.39)	nterm1^1;nterm2^1;cterm1^1;	95.53;14.04;55.25;
8482	869.465942	19.238819	2	-1.000000	0	1	KAASGEAK	K	P	sp|P16403|H12_HUMAN Histone H1.2 OS=Homo sapiens GN=HIST1H1C PE=1 SV=2	4	14	760.407898	109.058044	2	1		11.615000	11.615000	1.313681e+00	KaasgeAK	11.615351	10.917408	10.693302	0.224106	K(10.69)A(10.92)A(10.92)S(10.92)G(10.92)E(10.92)A(8.26)K(4.54)	nterm1^1;cterm1^1;cterm2^1;cterm7^1;	93.96;41.19;63.75;91.57;
8484	1154.527832	19.241129	3	-1.000000	0	1	KERLYPLR	R	K	sp|P42766|RL35_HUMAN 60S ribosomal protein L35 OS=Homo sapiens GN=RPL35 PE=1 SV=2	5	14	1073.634399	80.893433	2	2		11.622000	10.501000	2.114609e+00	KERLypLR	11.622028	11.622028	10.436277	1.185751	K(5.56)E(9.49)R(9.49)L(10.38)Y(11.62)P(11.62)L(10.44)R(6.06)	nterm1^1;nterm3^1;nterm4^1;cterm1^1;cterm2^1;	50.78;11.06;9.72;79.37;50.52;
8487	790.437317	19.244547	2	-1.000000	0	1	KLEDGPK	K	F	sp|Q5VTE0|EF1A3_HUMAN Putative elongation factor 1-alpha-like 3 OS=Homo sapiens GN=EEF1A1P5 PE=5 SV=1	6	12	785.428284	5.009033	2	1		13.866000	12.198000	1.450052e-01	KLEdgPK	7.778660	13.866155	12.211599	1.654555	K(3.50)L(10.21)E(12.19)D(13.87)G(13.87)P(12.21)K(10.72)	nterm1^1;cterm1^1;cterm2^1;	71.92;11.23;5.38;
8488	1757.892090	19.245676	4	-1.000000	0	1	KNHEEEISTLR	K	G	P08727 SWISS-PROT:P08727 Tax_Id=9606 Gene_Symbol=KRT19 Keratin, type I cytoskeletal 19	5	20	1354.683960	403.208130	2	1		11.150000	9.806000	5.098317e-01	KNHEEEIstLR	9.199955	11.150957	9.737932	1.413025	K(4.51)N(8.09)H(8.09)E(8.09)E(8.09)E(8.09)I(9.20)S(11.15)T(11.15)L(9.74)R(8.80)	nterm1^1;nterm6^1;cterm1^1;cterm2^1;	36.03;18.41;16.69;28.75;
8491	886.375610	19.249134	2	-1.000000	0	1	KGDDQSR	K	Q	sp|P49368|TCPG_HUMAN T-complex protein 1 subunit gamma OS=Homo sapiens GN=CCT3 PE=1 SV=4	5	12	804.372559	82.003052	2	1		11.141000	9.949000	3.608889e+00	KgdDQSR	11.141421	11.141421	9.406678	1.734743	K(7.22)G(11.14)D(11.14)D(9.41)Q(6.92)S(5.93)R(3.92)	nterm1^1;cterm1^1;cterm2^1;cterm3^1;cterm4^1;	50.63;7.40;2.64;30.03;16.70;
8494	1287.698486	19.252117	3	-1.000000	0	1	SSSRSSSGHR	R	E	rev_Q86YZ3 SWISS-PROT:Q86YZ3 Tax_Id=9606 Gene_Symbol=HRNR Hornerin	4	18	1046.485229	241.213257	2	1		7.121000	6.746000	2.211821e+00	SSSRSssghR	7.121240	6.212361	4.358583	1.853777	S(3.62)S(3.62)S(3.62)R(3.62)S(4.36)S(6.21)S(6.21)G(6.21)H(6.21)R(3.50)	nterm4^1;nterm5^1;cterm1^1;cterm6^1;	5.19;11.37;15.06;3.63;
8496	800.412659	19.254377	2	-1.000000	0	1	KAAGGATPK	K	K	sp|P16403|H12_HUMAN Histone H1.2 OS=Homo sapiens GN=HIST1H1C PE=1 SV=2	6	16	799.455139	0.957520	2	1		12.761000	10.165000	7.364281e-01							nterm1^1;nterm7^1;cterm1^1;cterm2^1;cterm7^1;cterm8^1;	67.15;100.00;3.94;15.39;8.60;15.50;
8498	817.433899	19.256636	2	-1.000000	0	1	KAAATSAK	K	K	sp|P19338|NUCL_HUMAN Nucleolin OS=Homo sapiens GN=NCL PE=1 SV=3	5	14	746.428650	71.005249	2	1		12.483000	11.600000	1.012663e+00	KAAatSAK	11.052717	12.483987	11.052717	1.431270	K(6.45)A(11.05)A(11.05)A(12.48)T(12.48)S(10.29)A(8.64)K(6.18)	nterm1^1;cterm1^1;cterm2^1;cterm3^1;	100.00;23.31;20.76;61.13;
8500	806.435669	19.258942	2	-1.000000	0	1	RPTGGAK	K	K	rev_sp|P16403|H12_HUMAN Histone H1.2 OS=Homo sapiens GN=HIST1H1C PE=1 SV=2	5	12	685.387085	121.048584	2	1		11.014000	10.686000	7.922024e+00	RPTGGaK	11.014187	7.972570	6.385845	1.586725	R(4.80)P(4.80)T(3.74)G(6.39)G(6.39)A(7.97)K(6.22)	nterm3^1;nterm5^1;nterm6^1;cterm1^1;cterm5^1;	14.04;20.27;49.32;42.28;18.24;
8504	781.353333	19.263548	2	-1.000000	0	1	SGRLWSK	M	A	sp|P18077|RL35A_HUMAN 60S ribosomal protein L35a OS=Homo sapiens GN=RPL35A PE=1 SV=2	4	12	874.466125	-93.112793	2	1	N-term(42.0106)	7.467000	6.991000	1.247816e+00	SGRLwsK	7.467477	7.467477	5.891466	1.576011	S(2.29)G(2.86)R(2.86)L(5.89)W(7.47)S(7.47)K(5.18)	nterm1^1;nterm3^1;nterm4^1;cterm1^1;	1.76;16.56;11.21;9.88;
8505	1029.518311	19.264679	2	-1.000000	0	1	KAGGTPR	K	K	sp|P16403|H12_HUMAN Histone H1.2 OS=Homo sapiens GN=HIST1H1C PE=1 SV=2	4	12	685.387085	344.131226	2	1		11.463000	0.000000	1.816561e+00	KAGGTpR	11.463007	11.463007	10.017153	1.445854	K(4.35)A(8.72)G(8.72)G(10.02)T(10.02)P(11.46)R(7.11)	nterm1^1;nterm3^1;nterm5^1;cterm1^1;	78.68;65.77;59.97;77.56;
8506	1194.530762	19.265812	3	-1.000000	0	1	KTMPLSCR	K	K	sp|Q5U623|MCAF2_HUMAN Activating transcription factor 7-interacting protein 2 OS=Homo sapiens GN=ATF7IP2 PE=1 SV=2	4	14	1007.489197	187.041565	2	1	3M(15.9949), 7C(57.02146)	10.552000	0.000000	4.726438e+00	KtMPLSCR	10.552043	10.552043	9.080301	1.471742	K(6.18)T(10.55)M(9.08)P(9.08)L(9.08)S(9.08)C(7.88)R(4.37)	nterm1^1;cterm1^1;cterm2^1;cterm6^1;	79.34;33.32;22.01;25.03;
8508	774.359924	19.268135	2	-1.000000	0	1	KEPGALR	R	P	sp|O15050|TRNK1_HUMAN TPR and ankyrin repeat-containing protein 1 OS=Homo sapiens GN=TRANK1 PE=2 SV=4	4	12	769.444580	4.915344	2	1		7.946000	7.318000	5.633743e+00	KEpgALR	7.946265	7.946265	7.112774	0.833491	K(3.73)E(6.81)P(7.95)G(7.95)A(7.11)L(7.11)R(4.21)	nterm1^1;nterm2^1;cterm1^1;cterm3^1;	21.62;12.18;18.16;2.74;
8510	925.370544	19.270145	2	-1.000000	0	1	SFSKNEC	K	-	Q05B55 TREMBL:Q05B55 (Bos taurus) Similar to Ig kappa chain C region	7	12	870.354187	55.016357	2	1	7C(57.02146)	13.265000	9.386000	2.035869e-02	SFskNEC	4.789334	13.265788	11.678469	1.587319	S(8.37)F(9.27)S(13.27)K(13.27)N(11.68)E(10.21)C(6.81)	nterm2^1;cterm1^1;	4.90;24.55;
8511	1668.869141	19.274496	4	-1.000000	0	1	KGEPHHELPPGSTKR	K	A	sp|P04637|P53_HUMAN Cellular tumor antigen p53 OS=Homo sapiens GN=TP53 PE=1 SV=4	13	28	1668.869507	-0.000366	2	2		26.118000	24.872000	3.215786e-08							nterm1^1;nterm3^1;nterm7^1;nterm8^1;nterm9^1;cterm1^1;cterm2^1;cterm3^1;cterm4^1;cterm5^1;cterm6^1;cterm7^1;cterm10^1;	22.08;9.36;37.19;60.01;10.55;26.80;11.68;14.53;21.34;73.11;100.00;69.01;10.79;
8512	761.402161	19.276394	2	-1.000000	0	1	TGVAVNK	K	P	tr|Q5HY54|Q5HY54_HUMAN Filamin-A OS=Homo sapiens GN=FLNA PE=1 SV=1	8	12	687.391541	74.010620	2	0		15.362000	11.995000	1.439395e-02	TGVAvNK	6.453503	15.362922	13.558532	1.804390	T(2.76)G(5.42)V(10.11)A(13.56)V(15.36)N(13.54)K(11.91)	nterm2^1;nterm3^1;cterm1^1;cterm2^1;	16.82;3.20;3.38;4.55;
8514	902.426819	19.278706	2	-1.000000	0	1	IGQAGNQIK	R	C	rev_tr|E9PCY7|E9PCY7_HUMAN Heterogeneous nuclear ribonucleoprotein H OS=Homo sapiens GN=HNRNPH1 PE=1 SV=1	7	16	927.513733	-25.086914	2	0		14.761000	13.809000	7.821253e-03	IGQAGNQiK	8.740069	14.761507	13.648232	1.113276	I(0.58)G(0.58)Q(6.60)A(10.53)G(10.53)N(10.53)Q(13.22)I(14.76)K(13.65)	nterm2^1;nterm3^1;nterm6^1;nterm7^1;cterm1^1;	15.99;9.49;99.03;20.87;1.79;
8515	1295.744751	19.279837	3	-1.000000	0	1	TGAFSGLKTLKR	R	L	sp|Q9H156|SLIK2_HUMAN SLIT and NTRK-like protein 2 OS=Homo sapiens GN=SLITRK2 PE=2 SV=1	5	22	1277.745483	17.999268	2	2		12.227000	12.227000	2.080894e-01	TGAfsglktlkR	6.954872	12.227612	10.709945	1.517667	T(3.49)G(5.58)A(10.48)F(12.23)S(12.23)G(12.23)L(12.23)K(12.23)T(12.23)L(12.23)K(12.23)R(10.71)	nterm2^1;cterm1^1;	32.03;32.73;
8516	891.474121	19.280968	2	-1.000000	0	1	KEEVNLR	K	V	rev_sp|Q9UN86|G3BP2_HUMAN Ras GTPase-activating protein-binding protein 2 OS=Homo sapiens GN=G3BP2 PE=1 SV=2	4	12	886.487183	4.986938	2	1		7.427000	7.363000	5.864757e-01	KEEvnlR	4.890958	7.427230	6.153238	1.273992	K(2.08)E(4.89)E(6.15)V(7.43)N(7.43)L(7.43)R(5.68)	nterm1^1;cterm1^1;	16.68;7.98;
8518	1329.562256	19.282808	3	-1.000000	0	1	RVDQLKSDQSR	R	L	sp|P04264|K2C1_HUMAN Keratin, type II cytoskeletal 1 OS=Homo sapiens GN=KRT1 PE=1 SV=6	13	20	1330.695190	-1.132935	2	2		25.320000	13.754000	7.347870e-06							nterm2^1;nterm3^1;nterm4^1;nterm5^1;nterm6^1;nterm8^1;cterm1^1;cterm2^1;cterm3^1;cterm4^1;cterm5^1;cterm6^1;cterm7^1;	2.15;37.33;62.36;36.61;4.24;3.86;5.54;2.91;27.94;16.53;100.00;30.71;3.01;
8520	1546.658569	19.284695	3	-1.000000	0	1	HSSGPHRSGDRSQER	R	S	rev_sp|P20930|FILA_HUMAN Filaggrin OS=Homo sapiens GN=FLG PE=1 SV=3	4	28	1691.783569	-145.125000	2	2		10.995000	0.000000	2.378209e-01	HSSGPHRSGDrsqeR	7.944173	10.995296	9.599161	1.396135	H(3.34)S(3.34)S(9.60)G(9.60)P(9.60)H(9.60)R(9.60)S(9.60)G(9.60)D(9.60)R(11.00)S(11.00)Q(11.00)E(11.00)R(9.56)	nterm2^1;cterm1^1;	100.00;28.19;
8522	801.429688	19.287012	2	-1.000000	0	1	KQAEGGR	K	R	sp|Q5H9R7|PP6R3_HUMAN Serine/threonine-protein phosphatase 6 regulatory subunit 3 OS=Homo sapiens GN=PPP6R3 PE=1 SV=2	6	12	744.387817	57.041870	2	1		14.264000	11.256000	1.252937e+00	KqAEGGR	14.264342	14.264342	12.566983	1.697359	K(9.66)Q(14.26)A(12.57)E(11.10)G(9.91)G(8.57)R(4.61)	nterm1^1;cterm1^1;cterm2^1;cterm3^1;cterm4^1;cterm5^1;	100.00;52.61;47.68;10.00;9.26;10.99;
8523	916.473022	19.288141	2	-1.000000	0	1	ENLGWQK	K	L	sp|P15924|DESP_HUMAN Desmoplakin OS=Homo sapiens GN=DSP PE=1 SV=3	5	12	873.434448	43.038574	2	0		11.998000	11.858000	2.705573e+00	eNLGWQK	8.800406	11.998793	7.018576	4.980217	E(12.00)N(7.02)L(5.57)G(5.57)W(3.43)Q(3.43)K(0.00)	cterm1^1;cterm3^1;cterm5^1;cterm6^1;	30.82;100.00;55.38;90.34;
8529	1207.468140	19.295052	3	-1.000000	0	1	KEGDLIAAQAR	K	L	sp|P02545|LMNA_HUMAN Prelamin-A/C OS=Homo sapiens GN=LMNA PE=1 SV=1	6	20	1170.635620	36.832520	2	1		13.541000	12.146000	3.180741e+00	KEGDliaaQAR	13.541540	13.541540	12.243479	1.298061	K(7.04)E(11.27)G(11.27)D(12.24)L(13.54)I(13.54)A(13.54)A(13.54)Q(12.18)A(10.98)R(6.50)	nterm1^1;nterm3^1;nterm4^1;cterm1^1;cterm2^1;cterm3^1;	68.77;22.39;20.12;87.89;58.31;43.60;
8530	1142.544189	19.296181	3	-1.000000	0	1	KQKLMAR	K	E	sp|P18621|RL17_HUMAN 60S ribosomal protein L17 OS=Homo sapiens GN=RPL17 PE=1 SV=3	4	12	889.516663	253.027527	2	2	5M(15.9949)	9.023000	8.742000	5.239130e+00	KqkLMAR	9.023094	9.023094	6.607895	2.415199	K(6.61)Q(9.02)K(9.02)L(6.26)M(6.26)A(5.16)R(2.42)	nterm1^1;cterm1^1;cterm2^1;cterm4^1;	11.19;15.60;7.89;100.00;
8533	878.434326	19.299614	2	-1.000000	0	1	KANKGNK	K	A	rev_sp|P19338|NUCL_HUMAN Nucleolin OS=Homo sapiens GN=NCL PE=1 SV=3	4	12	758.439880	119.994446	2	2		10.194000	9.769000	8.125670e+00	KaNKGNK	10.194487	7.977977	6.792890	1.185088	K(6.79)A(7.98)N(5.93)K(5.93)G(5.93)N(5.93)K(3.40)	nterm1^1;cterm1^1;cterm5^1;cterm6^1;	30.01;12.52;36.06;100.00;
8535	807.423645	19.301991	2	-1.000000	0	1	KQAEGGR	K	R	sp|Q5H9R7|PP6R3_HUMAN Serine/threonine-protein phosphatase 6 regulatory subunit 3 OS=Homo sapiens GN=PPP6R3 PE=1 SV=2	4	12	744.387817	63.035828	2	1		10.528000	9.763000	1.909224e+00	KqaeGGR	10.528080	10.528080	9.338825	1.189255	K(6.61)Q(10.53)A(10.53)E(10.53)G(9.34)G(8.53)R(3.92)	nterm1^1;cterm1^1;cterm2^1;cterm3^1;	50.45;100.00;12.69;10.69;
8536	1244.560547	19.303120	3	-1.000000	0	1	KGGTERPSK	R	S	rev_sp|P20930|FILA_HUMAN Filaggrin OS=Homo sapiens GN=FLG PE=1 SV=3	6	16	958.519531	286.041016	2	2		13.398000	12.025000	1.132868e+00	KGGTerPSK	11.478186	13.398395	11.692141	1.706254	K(6.11)G(10.65)G(11.48)T(11.48)E(13.40)R(13.40)P(11.69)S(10.32)K(9.34)	nterm1^1;nterm2^1;cterm1^1;cterm2^1;cterm3^1;	93.07;13.65;18.15;22.05;35.22;
8538	788.381104	19.305376	2	-1.000000	0	1	SASDSSQR	K	G	sp|Q9H156|SLIK2_HUMAN SLIT and NTRK-like protein 2 OS=Homo sapiens GN=SLITRK2 PE=2 SV=1	4	14	836.362427	-47.981323	2	0		9.755000	9.755000	1.535501e+00	SAsdSSQR	9.755949	9.755949	8.220396	1.535553	S(6.89)A(6.89)S(9.76)D(9.76)S(8.22)S(7.22)Q(7.22)R(2.87)	nterm2^1;cterm1^1;cterm3^1;cterm4^1;	17.64;77.43;27.93;57.73;
8539	870.445679	19.306503	2	-1.000000	0	1	QQVAFAHAK	K	E	rev_sp|Q15149|PLEC_HUMAN Plectin OS=Homo sapiens GN=PLEC PE=1 SV=3	4	16	998.529724	-128.084045	2	0		9.474000	0.000000	2.630306e+00	qqvaFAHAK	6.352016	9.474116	7.778591	1.695525	Q(9.47)Q(9.47)V(9.47)A(9.47)F(7.78)A(7.78)H(4.66)A(3.11)K(0.00)	cterm1^1;cterm2^1;cterm5^1;	22.35;30.28;42.98;
8541	761.402222	19.308523	2	-1.000000	0	1	ASSVSVGR	R	G	rev_P08727 SWISS-PROT:P08727 Tax_Id=9606 Gene_Symbol=KRT19 Keratin, type I cytoskeletal 19	4	14	761.403137	-0.000916	2	0		8.484000	8.185000	2.343083e+00							nterm2^1;cterm1^1;cterm4^1;cterm6^1;	16.29;11.31;18.55;19.64;
8542	1114.573242	19.312870	2	-1.000000	0	1	NEKEQVTK	-	T	rev_sp|P62917|RL8_HUMAN 60S ribosomal protein L8 OS=Homo sapiens GN=RPL8 PE=1 SV=2	7	14	974.503235	140.070007	2	1		13.527000	13.340000	3.167213e-02	NEKEQvtk	4.942314	13.527974	10.807522	2.720452	N(0.00)E(0.00)K(6.93)E(9.44)Q(10.81)V(13.53)T(13.53)K(13.53)	nterm2^1;nterm3^1;nterm4^1;nterm5^1;	18.28;1.95;7.07;3.12;
8543	1236.602417	19.314699	3	-1.000000	0	1	AQFEQLKDGK	R	T	sp|Q15149|PLEC_HUMAN Plectin OS=Homo sapiens GN=PLEC PE=1 SV=3	9	18	1162.598145	74.004272	2	1		17.980000	17.455999	3.630729e-03	AQfeQLKDGK	11.212380	17.980350	16.566069	1.414282	A(16.57)Q(16.57)F(17.98)E(17.98)Q(14.51)L(10.48)K(5.48)D(5.48)G(4.02)K(1.09)	nterm2^1;cterm1^1;cterm2^1;cterm4^1;cterm5^1;cterm6^1;	2.96;18.79;21.63;85.97;28.07;53.99;
8544	757.406677	19.315516	2	-1.000000	0	1	AGIIASAR	K	A	sp|P13639|EF2_HUMAN Elongation factor 2 OS=Homo sapiens GN=EEF2 PE=1 SV=4	6	14	757.444580	-0.037903	2	0		10.789000	10.639000	1.984572e+00							nterm2^1;nterm3^1;nterm6^1;nterm7^1;cterm1^1;cterm2^1;	3.11;3.64;16.79;3.99;32.90;3.82;
8545	816.421814	19.316650	2	-1.000000	0	1	VCACPGR	R	D	sp|P04637|P53_HUMAN Cellular tumor antigen p53 OS=Homo sapiens GN=TP53 PE=1 SV=4	8	12	818.352722	-1.930908	2	0	2C(57.02146), 4C(57.02146)	15.405000	7.771000	7.571056e-04	vCACPGR	15.405878	12.002216	9.907352	2.094864	V(12.00)C(9.91)A(9.91)C(8.84)P(6.25)G(5.36)R(3.40)	nterm2^1;nterm3^1;cterm1^1;cterm2^1;cterm3^1;cterm4^1;cterm5^1;cterm6^1;	12.41;2.63;7.07;1.51;29.63;29.11;100.00;59.24;
8550	1626.892944	19.322495	4	-1.000000	0	1	KIPPSDIDLR	K	C	rev_tr|H3BR70|H3BR70_HUMAN Pyruvate kinase OS=Homo sapiens GN=PKM PE=1 SV=1	5	18	1152.650146	474.242798	2	1		12.284000	12.250000	5.597601e-01	KIPpsdidLR	8.694704	12.284055	10.847830	1.436225	K(4.09)I(8.69)P(10.58)P(12.28)S(12.28)D(12.28)I(12.28)D(12.28)L(10.85)R(9.40)	nterm1^1;cterm1^1;cterm2^1;	100.00;25.47;4.39;
8551	953.493225	19.323643	2	-1.000000	0	1	PQIAAEQSK	R	D	tr|A0A0U1RR07|A0A0U1RR07_HUMAN Synaptotagmin-like protein 2 OS=Homo sapiens GN=SYTL2 PE=1 SV=1	4	16	970.508301	-17.015076	2	0		11.204000	11.204000	3.749729e-01	pqIAAEQSK	5.674134	11.204340	7.341648	3.862692	P(11.20)Q(11.20)I(7.34)A(0.00)A(0.00)E(0.00)Q(0.00)S(0.00)K(0.00)	cterm6^1;cterm7^1;	59.13;86.49;
8553	880.392639	19.325953	2	-1.000000	0	1	VLVNDAQK	R	V	sp|Q13263|TIF1B_HUMAN Transcription intermediary factor 1-beta OS=Homo sapiens GN=TRIM28 PE=1 SV=5	4	14	885.491943	-5.099304	2	0		7.785000	0.000000	4.772545e+00	vlVNDAQK	7.785950	7.785950	6.127651	1.658299	V(7.79)L(7.79)V(6.13)N(4.58)D(3.34)A(3.34)Q(3.34)K(0.00)	cterm1^1;cterm4^1;cterm5^1;cterm6^1;	28.30;20.24;27.85;23.88;
8554	784.492126	19.327085	2	-1.000000	0	1	EAESLIAK	R	K	sp|P78371|TCPB_HUMAN T-complex protein 1 subunit beta OS=Homo sapiens GN=CCT2 PE=1 SV=4	8	14	859.465027	-74.972900	2	0		14.533000	14.476000	4.380205e-02	EAeslIAK	8.439398	14.533131	12.818661	1.714470	E(11.39)A(12.82)E(14.53)S(14.53)L(14.53)I(11.21)A(8.30)K(3.06)	nterm1^1;nterm2^1;cterm1^1;cterm2^1;cterm3^1;	2.81;7.83;23.94;9.70;2.61;
8557	871.483887	19.330481	2	-1.000000	0	1	LLEAPKGSR	K	P	rev_sp|P29401|TKT_HUMAN Transketolase OS=Homo sapiens GN=TKT PE=1 SV=3	4	16	969.560669	-98.076782	2	1		11.838000	11.838000	1.328353e+00	llEAPKGSR	7.233562	11.838733	5.706645	6.132088	L(11.84)L(11.84)E(5.71)A(4.56)P(4.56)K(4.56)G(4.56)S(4.56)R(0.00)	cterm1^1;cterm6^1;cterm7^1;	96.05;54.38;80.43;
8558	755.315857	19.331614	2	-1.000000	0	1	FTNFGGR	R	K	rev_tr|J3KTA4|J3KTA4_HUMAN Probable ATP-dependent RNA helicase DDX5 OS=Homo sapiens GN=DDX5 PE=1 SV=1	4	12	797.382019	-42.066162	2	0		9.598000	8.116000	2.571770e+00	FTnfgGR	8.368080	9.598476	7.968143	1.630333	F(5.40)T(6.63)N(9.60)F(9.60)G(9.60)G(7.97)R(5.71)	nterm2^1;cterm1^1;cterm2^1;	19.54;58.37;51.87;
8561	799.456116	19.335150	2	-1.000000	0	1	NVGKQDPK	K	R	sp|O00487|PSDE_HUMAN 26S proteasome non-ATPase regulatory subunit 14 OS=Homo sapiens GN=PSMD14 PE=1 SV=1	8	14	884.471558	-85.015442	2	1		16.184000	16.027000	2.273578e-01	nvGKQDPK	7.532234	16.184166	11.752889	4.431277	N(16.18)V(16.18)G(11.75)K(8.28)Q(8.28)D(7.14)P(1.45)K(0.00)	cterm1^1;cterm2^1;cterm5^1;cterm6^1;	4.26;3.26;17.99;52.29;
8574	875.452637	19.350241	2	-1.000000	0	1	NPNYVGHK	K	K	rev_sp|P40926|MDHM_HUMAN Malate dehydrogenase, mitochondrial OS=Homo sapiens GN=MDH2 PE=1 SV=3	5	14	927.456238	-52.003601	2	0		9.602000	7.771000	9.429745e-01	nPNYVGHK	9.602482	7.586113	6.046103	1.540010	N(7.59)P(5.47)N(6.05)Y(4.36)V(4.36)G(4.36)H(4.36)K(2.02)	nterm2^1;cterm1^1;cterm5^1;cterm6^1;cterm7^1;	7.51;10.41;17.71;11.46;42.52;
8575	796.497620	19.351370	2	-1.000000	0	1	KSVGVTR	K	G	rev_sp|P62269|RS18_HUMAN 40S ribosomal protein S18 OS=Homo sapiens GN=RPS18 PE=1 SV=3	4	12	745.444641	51.052979	2	1		11.016000	10.404000	9.608116e+00	KsvgVTR	11.016693	11.016693	9.574860	1.441833	K(6.41)S(11.02)V(11.02)G(11.02)V(9.57)T(8.60)R(4.61)	nterm1^1;cterm1^1;cterm2^1;cterm3^1;	100.00;54.17;17.82;29.48;
8576	1175.593750	19.352501	3	-1.000000	0	1	KDLAKAAER	R	I	rev_sp|P25398|RS12_HUMAN 40S ribosomal protein S12 OS=Homo sapiens GN=RPS12 PE=1 SV=3	6	16	1000.566467	175.027283	2	2		13.721000	13.700000	2.870332e+00	KdlAKAAER	12.753850	13.721570	12.753850	0.967720	K(11.60)D(13.72)L(13.72)A(12.75)K(12.75)A(10.77)A(9.08)E(8.13)R(4.18)	nterm1^1;cterm1^1;cterm2^1;cterm3^1;cterm4^1;	65.17;52.18;15.43;53.54;100.00;
8578	1103.527954	19.354807	2	-1.000000	0	1	GLEFKPK	K	K	rev_sp|P61247|RS3A_HUMAN 40S ribosomal protein S3a OS=Homo sapiens GN=RPS3A PE=1 SV=2	5	12	817.469727	286.058228	2	1		10.970000	10.944000	2.253473e+00	GLEfkPK	7.526441	10.970884	9.397885	1.572999	G(4.86)L(4.86)E(9.40)F(10.97)K(10.97)P(9.23)K(8.00)	nterm2^1;cterm1^1;cterm2^1;	14.38;13.88;50.66;
8579	1380.652344	19.355934	3	-1.000000	0	1	NAEKYAEEDRR	K	K	sp|P38646|GRP75_HUMAN Stress-70 protein, mitochondrial OS=Homo sapiens GN=HSPA9 PE=1 SV=2	6	20	1379.642822	1.009521	2	2		12.539000	0.000000	9.356815e-01							cterm1^1;cterm2^1;cterm7^1;cterm8^1;cterm9^1;cterm10^1;	44.46;22.31;99.32;71.29;100.00;50.29;
8580	1337.680298	19.357063	3	-1.000000	0	1	KAKGQAAVAEMAK	K	R	rev_sp|P18669|PGAM1_HUMAN Phosphoglycerate mutase 1 OS=Homo sapiens GN=PGAM1 PE=1 SV=2	6	24	1317.707275	19.973022	2	2	11M(15.9949)	9.331000	7.117000	1.316240e+00	KakgqaAVAEMAK	9.331348	9.331348	7.526802	1.804546	K(7.12)A(9.33)K(9.33)G(9.33)Q(9.33)A(9.33)A(7.53)V(7.53)A(5.70)E(4.20)M(4.20)A(2.86)K(2.21)	nterm1^1;cterm1^1;cterm2^1;cterm4^1;cterm5^1;cterm7^1;	9.15;1.91;1.73;1.80;3.03;1.82;
8582	818.352722	19.359085	2	-1.000000	0	1	VCACPGR	R	D	sp|P04637|P53_HUMAN Cellular tumor antigen p53 OS=Homo sapiens GN=TP53 PE=1 SV=4	8	12	818.352722	0.000000	2	0	2C(57.02146), 4C(57.02146)	15.334000	6.359000	2.908741e-01							nterm2^1;nterm3^1;cterm1^1;cterm2^1;cterm3^1;cterm4^1;cterm5^1;cterm6^1;	11.63;2.83;5.80;1.39;28.34;29.81;100.00;53.90;
8583	1286.694580	19.363432	3	-1.000000	0	1	VRTEEREQIK	R	T	P13647 SWISS-PROT:P13647 Tax_Id=9606 Gene_Symbol=KRT5 Keratin, type II cytoskeletal 5;Q5XQN5 SWISS-PROT:Q5XQN5 (Bos taurus) Keratin, type II cytoskeletal 5	11	18	1286.694214	0.000366	2	2		20.422001	9.725000	2.052559e-05							nterm2^1;nterm3^1;nterm4^1;nterm5^1;nterm6^1;nterm7^1;nterm8^1;cterm1^1;cterm2^1;cterm6^1;cterm8^1;	2.93;1.03;16.04;4.30;4.46;24.13;100.00;14.25;2.58;17.55;5.66;
8585	931.436829	19.366327	2	-1.000000	0	1	QLDTDAR	R	L	rev_sp|P60174|TPIS_HUMAN Triosephosphate isomerase OS=Homo sapiens GN=TPI1 PE=1 SV=3	5	12	817.393005	114.043823	2	0		12.269000	10.668000	4.789984e-01	QLDTdAR	8.467987	12.269632	10.793074	1.476559	Q(4.62)L(4.62)D(6.81)T(8.42)D(12.27)A(10.79)R(9.47)	nterm4^1;cterm1^1;cterm2^1;	47.11;34.25;16.27;
8586	849.390198	19.367533	2	-1.000000	0	1	KQEGSAR	M	R	sp|O43242|PSMD3_HUMAN 26S proteasome non-ATPase regulatory subunit 3 OS=Homo sapiens GN=PSMD3 PE=1 SV=2	4	12	774.398376	74.991821	2	1		9.032000	8.849000	4.561254e+00	KqEGSAR	9.032777	9.032777	7.301747	1.731030	K(5.72)Q(9.03)E(7.30)G(7.30)S(6.13)A(6.13)R(3.31)	nterm1^1;cterm1^1;cterm3^1;cterm5^1;	27.40;16.73;10.33;23.87;
8587	1198.513672	19.368668	3	-1.000000	0	1	KPTAGGAAK	K	K	rev_sp|P16403|H12_HUMAN Histone H1.2 OS=Homo sapiens GN=HIST1H1C PE=1 SV=2	6	16	799.455139	399.058533	2	1		13.690000	13.485000	8.482454e-01	KpTAGGAAK	13.690015	11.586860	10.150988	1.435872	K(9.08)P(11.59)T(10.15)A(8.64)G(8.64)G(8.64)A(8.64)A(6.02)K(4.61)	nterm1^1;cterm1^1;cterm2^1;cterm6^1;cterm7^1;cterm8^1;	100.00;4.11;24.25;14.33;2.17;28.64;
8588	1036.492432	19.369799	2	-1.000000	0	1	EAAEMGKGSFK	K	Y	sp|Q5VTE0|EF1A3_HUMAN Putative elongation factor 1-alpha-like 3 OS=Homo sapiens GN=EEF1A1P5 PE=5 SV=1	6	20	1153.543701	-117.051270	2	1		8.531000	8.531000	1.746827e-01	eaaemgkGSFK	3.961156	8.531176	5.327362	3.203814	E(8.53)A(8.53)A(8.53)E(8.53)M(8.53)G(8.53)K(8.53)G(5.33)S(5.33)F(2.62)K(0.00)	cterm1^1;cterm2^1;cterm4^1;	2.97;1.94;3.84;
8589	1189.594971	19.370934	3	-1.000000	0	1	KPQTEAFKK	K	A	rev_sp|P26641|EF1G_HUMAN Elongation factor 1-gamma OS=Homo sapiens GN=EEF1G PE=1 SV=3	5	16	1075.602539	113.992432	2	2		11.082000	11.015000	1.985896e+01	KpqteAFKK	11.082607	11.082607	9.079713	2.002894	K(7.50)P(11.08)Q(11.08)T(11.08)E(11.08)A(9.08)F(7.37)K(5.85)K(3.58)	nterm1^1;cterm1^1;cterm2^1;cterm3^1;cterm4^1;	35.96;9.62;12.37;18.69;34.68;
8592	1165.409424	19.374420	2	-1.000000	0	1	YDDMATCMK	R	A	sp|P27348|1433T_HUMAN 14-3-3 protein theta OS=Homo sapiens GN=YWHAQ PE=1 SV=1	6	16	1165.408813	0.000610	2	0	4M(15.9949), 7C(57.02146), 8M(15.9949)	13.157000	0.000000	2.166457e-02							nterm2^1;cterm3^1;cterm4^1;cterm5^1;cterm7^1;cterm8^1;	31.79;22.97;29.36;21.27;32.97;29.17;
8593	1137.616211	19.375553	3	-1.000000	0	1	KKEELLK	K	Q	sp|P42766|RL35_HUMAN 60S ribosomal protein L35 OS=Homo sapiens GN=RPL35 PE=1 SV=2	5	12	886.548706	251.067505	2	2		11.424000	10.612000	3.631459e+00	KkEELLK	11.424132	8.722786	8.095828	0.626958	K(8.10)K(8.72)E(7.38)E(7.38)L(7.38)L(6.52)K(3.33)	nterm1^1;cterm1^1;cterm2^1;cterm5^1;cterm6^1;	27.89;24.41;4.29;7.99;100.00;
8597	1119.512939	19.380182	2	-1.000000	0	1	STQRGSSTTGR	K	R	sp|Q5D862|FILA2_HUMAN Filaggrin-2 OS=Homo sapiens GN=FLG2 PE=1 SV=1	6	20	1136.553345	-17.040405	2	1		12.462000	12.415000	3.848113e-01	STQRGSSTTgR	10.906023	12.462281	10.719982	1.742299	S(4.08)T(4.08)Q(6.25)R(6.25)G(6.25)S(6.25)S(6.25)T(6.25)T(10.49)G(12.46)R(10.72)	nterm2^1;nterm8^1;nterm9^1;cterm1^1;cterm2^1;	8.83;65.73;79.58;22.10;7.36;
8601	963.408142	19.384718	2	-1.000000	0	1	KYDEPNR	R	Y	rev_sp|O15050|TRNK1_HUMAN TPR and ankyrin repeat-containing protein 1 OS=Homo sapiens GN=TRANK1 PE=2 SV=4	5	12	920.435181	42.972961	2	1		9.575000	9.107000	8.959208e-01	kYDEPNR	9.575157	7.695693	7.597939	0.097753	K(7.70)Y(7.60)D(5.36)E(3.77)P(3.77)N(3.77)R(1.88)	nterm1^1;cterm1^1;cterm4^1;cterm5^1;cterm6^1;	6.55;6.64;9.63;34.47;40.88;
8602	887.434692	19.385847	2	-1.000000	0	1	KGDDQSR	K	Q	sp|P49368|TCPG_HUMAN T-complex protein 1 subunit gamma OS=Homo sapiens GN=CCT3 PE=1 SV=4	4	12	804.372559	83.062134	2	1		4.904000	4.485000	2.506109e+00	KgdDQSR	4.904849	4.904849	3.422026	1.482823	K(3.36)G(4.90)D(4.90)D(3.42)Q(2.04)S(2.04)R(1.54)	nterm1^1;cterm1^1;cterm3^1;cterm4^1;	4.67;1.64;1.64;1.54;
8607	976.483276	19.391581	2	-1.000000	0	1	ESDITKER	R	I	sp|P17987|TCPA_HUMAN T-complex protein 1 subunit alpha OS=Homo sapiens GN=TCP1 PE=1 SV=1	5	14	976.482483	0.000793	2	1		12.588000	0.000000	8.744479e+00							nterm2^1;cterm1^1;cterm3^1;cterm4^1;cterm6^1;	45.25;80.34;22.84;90.57;76.23;
8609	986.507507	19.393858	2	-1.000000	0	1	FGSGMNMGR	R	I	tr|A0A087X0X3|A0A087X0X3_HUMAN Heterogeneous nuclear ribonucleoprotein M OS=Homo sapiens GN=HNRNPM PE=1 SV=1	5	16	987.390198	-0.882690	2	0	5M(15.9949), 7M(15.9949)	12.004000	10.330000	1.975101e+00							nterm2^1;cterm1^1;cterm2^1;cterm7^1;cterm8^1;	36.02;29.43;76.45;38.95;44.26;
8610	1187.626221	19.394987	3	-1.000000	0	1	KEEVNLR	K	V	rev_sp|Q9UN86|G3BP2_HUMAN Ras GTPase-activating protein-binding protein 2 OS=Homo sapiens GN=G3BP2 PE=1 SV=2	4	12	886.487183	301.139038	2	1		11.529000	11.442000	1.690571e+00	KeeVNLR	11.529907	11.529907	10.137642	1.392265	K(6.92)E(11.53)E(11.53)V(10.14)N(10.14)L(9.12)R(4.61)	nterm1^1;cterm1^1;cterm2^1;cterm4^1;	100.00;91.66;34.72;43.14;
8613	774.381104	19.398466	2	-1.000000	0	1	LSRTGER	R	L	rev_sp|Q15149|PLEC_HUMAN Plectin OS=Homo sapiens GN=PLEC PE=1 SV=3	5	12	817.440613	-43.059509	2	1		11.567000	0.000000	2.030794e+01	LSRTGeR	11.567642	10.739010	10.318624	0.420385	L(5.35)S(5.35)R(5.35)T(8.32)G(10.32)E(10.74)R(6.22)	nterm3^1;nterm4^1;nterm5^1;cterm1^1;cterm2^1;	19.52;52.71;11.72;91.56;13.29;
8614	1207.558838	19.399597	3	-1.000000	0	1	VYDYSALGQQR	R	I	rev_sp|Q15149|PLEC_HUMAN Plectin OS=Homo sapiens GN=PLEC PE=1 SV=3	6	20	1298.625366	-91.066528	2	0		11.331000	11.001000	4.673624e+00	VYDYsaLGQQR	9.577623	11.331778	9.637867	1.693911	V(7.63)Y(7.63)D(7.63)Y(9.58)S(11.33)A(11.33)L(9.64)G(7.88)Q(7.88)Q(6.66)R(4.54)	nterm3^1;cterm1^1;cterm2^1;cterm4^1;cterm5^1;	7.03;42.32;7.06;28.17;8.01;
8616	1317.651611	19.401974	3	-1.000000	0	1	KIPPSDIDLR	K	C	rev_tr|H3BR70|H3BR70_HUMAN Pyruvate kinase OS=Homo sapiens GN=PKM PE=1 SV=1	5	18	1152.650146	165.001465	2	1		12.374000	11.552000	1.112292e+00	KiPPSDIDLR	11.403061	12.374674	11.403061	0.971613	K(10.27)I(12.37)P(11.40)P(11.40)S(11.40)D(11.40)I(11.40)D(9.99)L(8.30)R(4.61)	nterm1^1;cterm1^1;cterm2^1;cterm3^1;cterm5^1;	100.00;40.15;69.41;39.76;63.83;
8617	798.458679	19.403101	2	-1.000000	0	1	KAAGGATPK	K	K	sp|P16403|H12_HUMAN Histone H1.2 OS=Homo sapiens GN=HIST1H1C PE=1 SV=2	7	16	799.455139	-0.996460	2	1		13.252000	13.134000	3.154052e+00							nterm1^1;nterm3^1;nterm7^1;cterm1^1;cterm2^1;cterm7^1;cterm8^1;	66.65;18.56;17.99;8.36;2.69;6.29;20.99;
8620	828.059387	19.406534	2	-1.000000	0	1	KFNSPSK	K	R	sp|O15151|MDM4_HUMAN Protein Mdm4 OS=Homo sapiens GN=MDM4 PE=1 SV=2	4	12	806.428650	21.630737	2	1		10.681000	10.425000	1.416703e+01	KfnsPSK	10.681572	10.681572	8.847746	1.833826	K(6.46)F(10.68)N(10.68)S(10.68)P(8.85)S(7.66)K(4.23)	nterm1^1;cterm1^1;cterm2^1;cterm3^1;	68.43;30.93;19.91;55.21;
8622	1118.508179	19.408529	2	-1.000000	0	1	NHHGSAQEQSR	R	D	sp|P20930|FILA_HUMAN Filaggrin OS=Homo sapiens GN=FLG PE=1 SV=3	5	20	1249.554688	-131.046509	2	0		9.123000	9.123000	1.803299e+00	nhhgSAQEQSR	9.123278	9.123278	7.091755	2.031522	N(9.12)H(9.12)H(9.12)G(9.12)S(7.09)A(5.34)Q(3.85)E(2.79)Q(2.79)S(2.79)R(0.00)	cterm1^1;cterm4^1;cterm5^1;cterm6^1;cterm7^1;	16.36;7.23;10.99;15.50;26.30;
8623	1094.474243	19.412878	2	-1.000000	0	1	DGYQQNFK	R	R	tr|G3V153|G3V153_HUMAN Caprin-1 OS=Homo sapiens GN=CAPRIN1 PE=1 SV=1	7	14	998.445740	96.028503	2	0		13.658000	13.644000	2.568327e-01	DGYQQNfK	8.292133	13.658455	13.619720	0.038734	D(4.59)G(4.59)Y(6.19)Q(11.72)Q(13.62)N(11.98)F(13.66)K(12.00)	nterm3^1;nterm4^1;cterm1^1;cterm3^1;cterm4^1;	14.09;6.08;8.46;4.81;3.23;
[truncated: 75,864 more rows]
